# Supplementary material for: Comprehensive analysis of long non-coding RNAs in human breast cancer clinical subtypes
Source: Oncotarget. 2014 Sep 8;5(20):9864–76. doi: 10.18632/oncotarget.2454 (PMC4259443; doi:10.18632/oncotarget.2454)
Supplement: Supplementary file 2 [file oncotarget-05-9864-s002.xlsx]

## Sheet: Table 1
bcr_patient_barcode	sampleID_XSU	Subtype_GEP	Triple_Negative_Status	Her2_Final_Status	ER_Status//breast_carcinoma_estrogen_receptor_status	PR_Status//breast_carcinoma_progesterone_receptor_status	age_at_initial_pathologic_diagnosis	ajcc_cancer_metastasis_stage_code	ajcc_cancer_staging_handbook_edition	ajcc_neoplasm_disease_lymph_node_stage	ajcc_neoplasm_disease_stage	ajcc_tumor_stage_code	anatomic_organ_subdivision	axillary_lymph_node_stage_method_type	axillary_lymph_node_stage_other_method_descriptive_text	bcr_patient_uuid	breast_cancer_optical_measurement_histologic_type	breast_cancer_surgery_margin_status	breast_carcinoma_immunohistochemistry_er_pos_finding_scale	breast_carcinoma_immunohistochemistry_pos_cell_score	breast_carcinoma_immunohistochemistry_progesterone_receptor_pos_finding_scale	breast_carcinoma_primary_surgical_procedure_name	breast_carcinoma_surgical_procedure_name	breast_neoplasm_other_surgical_procedure_descriptive_text	cytokeratin_immunohistochemistry_staining_method_micrometastasis_indicator	date_of_form_completion	date_of_initial_pathologic_diagnosis	days_to_birth	days_to_death	days_to_initial_pathologic_diagnosis	days_to_last_followup	days_to_last_known_alive	distant_metastasis_present_ind2	er_detection_method_text	er_level_cell_percentage_category	ethnicity	first_nonlymph_node_metastasis_anatomic_site	first_pathologic_diagnosis_biospecimen_acquisition_other_method_text	first_recurrent_non_nodal_metastatic_anatomic_site_descriptive_text	fluorescence_in_situ_hybridization_diagnostic_procedure_chromosome_17_signal_result_range	gender	her2_and_centromere_17_positive_finding_other_measurement_scale_text	her2_erbb_method_calculation_method_text	her2_erbb_pos_finding_cell_percent_category	her2_erbb_pos_finding_fluorescence_in_situ_hybridization_calculation_method_text	her2_immunohistochemistry_level_result	her2_neu_and_centromere_17_copy_number_analysis_input_total_number_count	her2_neu_and_centromere_17_copy_number_metastatic_breast_carcinoma_analysis_input_total_number_count	her2_neu_breast_carcinoma_copy_analysis_input_total_number
TCGA-A1-A0SB	BA0SB01A	NormLike	No	Negative	Positive	Negative	70	M0	6th	N0	Stage I	T1c	Left	Sentinel node biopsy alone	[Not Available]	0045349c-69d9-4306-a403-c9c1fa836644	Other	[Not Available]	[Not Available]	[Not Available]	[Not Available]	[Not Available]	Lumpectomy	[Not Available]	[Not Available]	2011-06-30	2008-00-00	-25833	[Not Available]	0	259	[Not Available]	NO	[Not Available]	70-79%	NOT HISPANIC OR LATINO	[Not Available]	[Not Available]	[Not Available]	[Not Available]	FEMALE	[Not Available]	[Not Available]	[Not Available]	[Not Available]	[Not Available]	[Not Available]	[Not Available]	[Not Available]
TCGA-A1-A0SD	BA0SD01A	LumA	No	Negative	Positive	Positive	59	M0	6th	N0	Stage IIA	T2	Left	Sentinel lymph node biopsy plus axillary dissection	[Not Available]	c462e422-eb8d-4daf-9897-2a9c6cbd783a	Infiltrating Ductal	Negative	[Not Available]	[Not Available]	[Not Available]	Lumpectomy	Lumpectomy	[Not Available]	[Not Available]	2011-09-07	2005-00-00	-21793	[Not Available]	0	437	[Not Available]	[Not Available]	[Not Available]	90-99%	NOT HISPANIC OR LATINO	[Not Available]	[Not Available]	[Not Available]	[Not Available]	FEMALE	[Not Available]	[Not Available]	[Not Available]	[Not Available]	[Not Available]	[Not Available]	[Not Available]	[Not Available]
TCGA-A1-A0SE	BA0SE01A	LumA	No	Negative	Positive	Positive	56	M0	6th	N0 (i-)	Stage I	T1c	Left Upper Outer Quadrant	Sentinel lymph node biopsy plus axillary dissection	[Not Available]	c397e6c2-ba3a-4f5e-a258-c140611192fe	Mixed Histology	[Not Available]	[Not Available]	3+	[Not Available]	[Not Available]	Modified Radical Mastectomy	[Not Available]	[Not Available]	2010-12-06	2005-00-00	-20717	[Not Available]	0	1320	[Not Available]	[Not Available]	[Not Available]	80-89%	NOT HISPANIC OR LATINO	[Not Available]	[Not Available]	[Not Available]	2	FEMALE	[Not Available]	[Not Available]	[Not Available]	[Not Available]	1+	[Not Available]	[Not Available]	2
TCGA-A1-A0SF	BA0SF01A	LumA	No	Negative	Positive	Positive	54	M0	6th	N0	Stage IIA	T2	Left	Sentinel lymph node biopsy plus axillary dissection	[Not Available]	4b620966-b4c7-4615-bf58-ca9d3226b9bd	Infiltrating Ductal	[Not Available]	[Not Available]	[Not Available]	[Not Available]	[Not Available]	Modified Radical Mastectomy	[Not Available]	[Not Available]	2011-05-24	2006-00-00	-19731	[Not Available]	0	1463	[Not Available]	NO	[Not Available]	90-99%	NOT HISPANIC OR LATINO	[Not Available]	[Not Available]	[Not Available]	[Not Available]	FEMALE	[Not Available]	[Not Available]	[Not Available]	[Not Available]	[Not Available]	[Not Available]	[Not Available]	[Not Available]
TCGA-A1-A0SG	BA0SG01A	LumA	No	Negative	Positive	Positive	61	M0	6th	N1a	Stage IIB	T2	Right	Sentinel lymph node biopsy plus axillary dissection	[Not Available]	0ed9ad26-7fdc-4d75-93f9-d029eee94993	Other	[Not Available]	[Not Available]	[Not Available]	[Not Available]	[Not Available]	Lumpectomy	[Not Available]	[Not Available]	2011-05-31	2006-00-00	-22380	[Not Available]	0	433	[Not Available]	[Not Available]	[Not Available]	90-99%	NOT HISPANIC OR LATINO	[Not Available]	[Not Available]	[Not Available]	[Not Available]	FEMALE	[Not Available]	[Not Available]	[Not Available]	[Not Available]	[Not Available]	[Not Available]	[Not Available]	[Not Available]
TCGA-A1-A0SH	BA0SH01A	LumA	No	Negative	Negative	Positive	39	M0	6th	N0 (i-)	Stage IIA	T2	Left Upper Inner Quadrant	Sentinel node biopsy alone	[Not Available]	a6a863d9-b39d-4965-b47f-79a1bcf3c976	Infiltrating Ductal	[Not Available]	[Not Available]	[Not Available]	[Not Available]	[Not Available]	Lumpectomy	[Not Available]	[Not Available]	2010-12-06	2006-00-00	-14595	[Not Available]	0	1437	[Not Available]	[Not Available]	[Not Available]	[Not Available]	NOT HISPANIC OR LATINO	[Not Available]	[Not Available]	[Not Available]	1.8	FEMALE	[Not Available]	[Not Available]	[Not Available]	[Not Available]	2+	[Not Available]	[Not Available]	2.5
TCGA-A1-A0SI	BA0SI01A	LumB	No	Negative	Positive	Positive	52	M0	6th	N1a	Stage IIB	T2	Right	Sentinel lymph node biopsy plus axillary dissection	[Not Available]	16368c32-2118-4fcf-8693-6c89995e49d8	Infiltrating Ductal	[Not Available]	[Not Available]	[Not Available]	[Not Available]	[Not Available]	Lumpectomy	[Not Available]	[Not Available]	2011-06-30	2007-00-00	-19250	[Not Available]	0	634	[Not Available]	NO	[Not Available]	50-59%	NOT HISPANIC OR LATINO	[Not Available]	[Not Available]	[Not Available]	[Not Available]	FEMALE	[Not Available]	[Not Available]	[Not Available]	[Not Available]	[Not Available]	[Not Available]	[Not Available]	[Not Available]
TCGA-A1-A0SJ	BA0SJ01A	LumA	No	Negative	Positive	Positive	39	M0	6th	N1a	Stage IIIA	T3	Left	Sentinel lymph node biopsy plus axillary dissection	[Not Available]	a2db9dd1-44d5-48b5-817c-a21a85fadb21	Infiltrating Ductal	[Not Available]	[Not Available]	[Not Available]	[Not Available]	[Not Available]	Modified Radical Mastectomy	[Not Available]	[Not Available]	2010-12-06	2006-00-00	-14397	[Not Available]	0	426	[Not Available]	[Not Available]	[Not Available]	70-79%	NOT HISPANIC OR LATINO	[Not Available]	[Not Available]	[Not Available]	4	FEMALE	[Not Available]	[Not Available]	[Not Available]	[Not Available]	2+	[Not Available]	[Not Available]	5
TCGA-A1-A0SK	BA0SK01A	Basal	TripleNegative	Negative	Negative	Negative	54	M0	6th	N0 (i-)	Stage IIA	T2	Right Upper Outer Quadrant	Sentinel lymph node biopsy plus axillary dissection	[Not Available]	a5b44d66-c162-46b5-9df2-86305f0385c5	Other	Negative	[Not Available]	[Not Available]	[Not Available]	Other	Lumpectomy	surgical resection	[Not Available]	2010-12-06	2007-00-00	-20048	967	0	[Not Available]	[Not Available]	[Not Available]	[Not Available]	[Not Available]	NOT HISPANIC OR LATINO	[Not Available]	[Not Available]	[Not Available]	[Not Available]	FEMALE	[Not Available]	[Not Available]	[Not Available]	[Not Available]	0	[Not Available]	[Not Available]	[Not Available]
TCGA-A1-A0SM	BA0SM01A	LumA	No	Positive	Positive	Negative	77	M0	6th	N0 (i-)	Stage IIA	T2	Left	Sentinel lymph node biopsy plus axillary dissection	[Not Available]	784de7ac-8424-42eb-83d4-a1bebaa42b97	Infiltrating Ductal	[Not Available]	[Not Available]	[Not Available]	[Not Available]	[Not Available]	Modified Radical Mastectomy	[Not Available]	[Not Available]	2010-12-06	2007-00-00	-28197	[Not Available]	0	242	[Not Available]	[Not Available]	[Not Available]	20-29%	NOT HISPANIC OR LATINO	[Not Available]	[Not Available]	[Not Available]	2	MALE	[Not Available]	[Not Available]	[Not Available]	[Not Available]	3+	[Not Available]	[Not Available]	21
TCGA-A1-A0SN	BA0SN01A	LumB	No	Positive	Positive	Positive	50	MX	6th	N1	Stage IIA	T1c	Left	Sentinel lymph node biopsy plus axillary dissection	[Not Available]	0dc337fa-da8b-42c4-b9a7-fb76d81c161f	Infiltrating Ductal	[Not Available]	[Not Available]	[Not Available]	[Not Available]	[Not Available]	Lumpectomy	[Not Available]	[Not Available]	2011-05-23	2007-00-00	-18400	[Not Available]	0	1196	[Not Available]	[Not Available]	[Not Available]	90-99%	NOT HISPANIC OR LATINO	[Not Available]	[Not Available]	[Not Available]	[Not Available]	FEMALE	[Not Available]	[Not Available]	[Not Available]	[Not Available]	[Not Available]	[Not Available]	[Not Available]	[Not Available]
TCGA-A1-A0SO	BA0SO01A	Basal	TripleNegative	Negative	Negative	Negative	67	M0	6th	N1	Stage IIB	T2	Right	Sentinel lymph node biopsy plus axillary dissection	[Not Available]	6644fd4e-d2fe-4785-a73c-0f36fcc740e2	Infiltrating Ductal	[Not Available]	[Not Available]	[Not Available]	[Not Available]	[Not Available]	Modified Radical Mastectomy	[Not Available]	[Not Available]	2010-12-06	2007-00-00	-24826	[Not Available]	0	852	[Not Available]	[Not Available]	[Not Available]	[Not Available]	NOT HISPANIC OR LATINO	[Not Available]	[Not Available]	[Not Available]	3.2	FEMALE	[Not Available]	[Not Available]	[Not Available]	[Not Available]	[Not Available]	[Not Available]	[Not Available]	5
TCGA-A1-A0SP	BA0SP01A	Basal	TripleNegative	Negative	Negative	Negative	40	M0	6th	N0 (i-)	Stage IIA	T2	Right	Axillary lymph node dissection alone	[Not Available]	a9bb8159-32f0-454c-a946-b3286a52b9d5	Infiltrating Ductal	[Not Available]	[Not Available]	[Not Available]	[Not Available]	[Not Available]	Lumpectomy	[Not Available]	[Not Available]	2010-12-06	2007-00-00	-14954	[Not Available]	0	583	[Not Available]	[Not Available]	[Not Available]	[Not Available]	NOT HISPANIC OR LATINO	[Not Available]	[Not Available]	[Not Available]	[Not Available]	FEMALE	[Not Available]	[Not Available]	[Not Available]	[Not Available]	0	[Not Available]	[Not Available]	[Not Available]
TCGA-A1-A0SQ	BA0SQ01A	LumA	No	Negative	Positive	Positive	45	MX	6th	N1	Stage IIB	T2	Left	Sentinel lymph node biopsy plus axillary dissection	[Not Available]	08de63a2-7b76-43c3-80dc-df748b1d81bc	Infiltrating Ductal	[Not Available]	[Not Available]	[Not Available]	[Not Available]	[Not Available]	Modified Radical Mastectomy	[Not Available]	[Not Available]	2011-06-30	2007-00-00	-16458	[Not Available]	0	553	[Not Available]	NO	[Not Available]	90-99%	NOT HISPANIC OR LATINO	[Not Available]	[Not Available]	[Not Available]	[Not Available]	FEMALE	[Not Available]	[Not Available]	[Not Available]	[Not Available]	[Not Available]	[Not Available]	[Not Available]	[Not Available]
TCGA-A2-A04N	BA04N01A	LumA	No	Negative	Positive	Positive	66	M0	[Not Available]	N0 (i-)	Stage IA	T1c	Right	Other (specify)	Sentinel lymph node biopsy plus non-sentinel lymph node biopsy	197428f7-bd77-4c5f-8119-87157b5c35b9	Infiltrating Ductal	[Not Available]	[Not Available]	[Not Available]	[Not Available]	[Not Available]	Lumpectomy	[Not Available]	YES	2011-01-27	2002-00-00	-24154	[Not Available]	0	3153	[Not Available]	[Not Available]	[Not Available]	[Not Available]	HISPANIC OR LATINO	[Not Available]	[Not Available]	[Not Available]	[Not Available]	FEMALE	[Not Available]	[Not Available]	[Not Available]	[Not Available]	[Not Available]	[Not Available]	[Not Available]	[Not Available]
TCGA-A2-A04P	BA04P01A	Basal	TripleNegative	Negative	Negative	Negative	36	M0	[Not Available]	N3c	Stage IIIC	T2	Left	Axillary lymph node dissection alone	[Not Available]	ccd4a24b-d8cc-4686-9dee-c98b0c5a8d21	Infiltrating Ductal	Positive	[Not Available]	[Not Available]	[Not Available]	Mastectomy NOS	Lumpectomy	[Not Available]	NO	2010-08-26	2003-00-00	-13238	547	0	[Not Available]	[Not Available]	[Not Available]	[Not Available]	<10%	[Not Available]	Lung|Liver	[Not Available]	[Not Available]	[Not Available]	FEMALE	[Not Available]	[Not Available]	[Not Available]	[Not Available]	[Not Available]	[Not Available]	[Not Available]	[Not Available]
TCGA-A2-A04Q	BA04Q01A	Basal	TripleNegative	Negative	Negative	Negative	48	M0	[Not Available]	N0 (i-)	Stage IA	T1	Right Upper Outer Quadrant|Right	Other (specify)	SLN AND NON-SLN BX	b5fba77b-1f50-4e71-95b2-566afba4bdd7	Infiltrating Ductal	[Not Available]	[Not Available]	[Not Available]	[Not Available]	[Not Available]	Simple Mastectomy	[Not Available]	YES	2010-08-10	2004-00-00	-17660	[Not Available]	0	1275	2179	[Not Available]	[Not Available]	<10%	[Not Available]	[Not Available]	SKIN BIOPSY	[Not Available]	[Not Available]	FEMALE	[Not Available]	[Not Available]	[Not Available]	[Not Available]	2+	[Not Available]	[Not Available]	[Not Available]
TCGA-A2-A04R	BA04R01A	LumB	No	Negative	Positive	Positive	36	M0	[Not Available]	N0 (i-)	Stage IA	T1	Left Upper Inner Quadrant	Sentinel node biopsy alone	[Not Available]	f3a058b9-fb7f-4098-8f0e-83c2acfa1ed5	Infiltrating Ductal	[Not Available]	[Not Available]	[Not Available]	[Not Available]	[Not Available]	Lumpectomy	[Not Available]	YES	2010-10-08	2004-00-00	-13483	[Not Available]	0	2364	[Not Available]	[Not Available]	[Not Available]	60-69%	NOT HISPANIC OR LATINO	[Not Available]	[Not Available]	[Not Available]	[Not Available]	FEMALE	[Not Available]	[Not Available]	[Not Available]	[Not Available]	2+	[Not Available]	[Not Available]	[Not Available]
TCGA-A2-A04T	BA04T01A	Basal	TripleNegative	Negative	Negative	Negative	62	M0	[Not Available]	N0 (i-)	Stage IIA	T2	Left Upper Inner Quadrant	Sentinel node biopsy alone	[Not Available]	b58ad350-5140-4fa8-bc2c-24bca8395f3a	Infiltrating Ductal	[Not Available]	[Not Available]	[Not Available]	[Not Available]	[Not Available]	Lumpectomy	[Not Available]	YES	2010-08-09	2004-00-00	-22707	[Not Available]	0	1950	[Not Available]	[Not Available]	[Not Available]	<10%	[Not Available]	[Not Available]	[Not Available]	[Not Available]	[Not Available]	FEMALE	[Not Available]	[Not Available]	[Not Available]	[Not Available]	2+	[Not Available]	[Not Available]	[Not Available]
TCGA-A2-A04U	BA04U01A	Basal	TripleNegative	Negative	Negative	Negative	47	M0	[Not Available]	N0 (i+)	Stage IIA	T2	Right	Sentinel node biopsy alone	[Not Available]	1c3610f7-e0aa-48d7-9a27-0dbaf6e244f9	Infiltrating Ductal	[Not Available]	[Not Available]	[Not Available]	[Not Available]	[Not Available]	Simple Mastectomy	[Not Available]	YES	2011-01-05	2004-00-00	-17474	[Not Available]	0	670	[Not Available]	[Not Available]	[Not Available]	<10%	NOT HISPANIC OR LATINO	[Not Available]	[Not Available]	[Not Available]	[Not Available]	FEMALE	[Not Available]	[Not Available]	[Not Available]	[Not Available]	1+	[Not Available]	[Not Available]	[Not Available]
TCGA-A2-A04V	BA04V01A	LumA	No	Negative	Positive	Positive	39	M0	[Not Available]	N0 (i-)	Stage IIA	T2	Right Lower Outer Quadrant|Right	Sentinel node biopsy alone	[Not Available]	64f67506-f2df-4f0a-b7be-29b4949e986a	Infiltrating Ductal	[Not Available]	[Not Available]	[Not Available]	[Not Available]	[Not Available]	Simple Mastectomy	[Not Available]	YES	2010-08-10	2005-00-00	-14249	1920	0	[Not Available]	[Not Available]	[Not Available]	[Not Available]	90-99%	NOT HISPANIC OR LATINO	Bone	[Not Available]	[Not Available]	[Not Available]	FEMALE	[Not Available]	[Not Available]	[Not Available]	[Not Available]	2+	[Not Available]	[Not Available]	[Not Available]
TCGA-A2-A04W	BA04W01A	Her2	No	Positive	Negative	Negative	50	M0	[Not Available]	N1mi	Stage IIB	T2	Right Upper Outer Quadrant	Axillary lymph node dissection alone	[Not Available]	00807dae-9f4a-4fd1-aac2-82eb11bf2afb	Other	[Not Available]	[Not Available]	[Not Available]	[Not Available]	[Not Available]	Modified Radical Mastectomy	[Not Available]	NO	2011-01-05	2005-00-00	-18345	[Not Available]	0	1918	[Not Available]	[Not Available]	[Not Available]	<10%	NOT HISPANIC OR LATINO	[Not Available]	[Not Available]	[Not Available]	[Not Available]	FEMALE	[Not Available]	[Not Available]	[Not Available]	[Not Available]	[Not Available]	[Not Available]	[Not Available]	[Not Available]
TCGA-A2-A04X	BA04X01A	Her2	No	Positive	Positive	Positive	34	M0	[Not Available]	N0 (i-)	Stage IIA	T2	Left	Sentinel node biopsy alone	[Not Available]	733a2a0f-b37a-4b81-b49e-3c0f30d1eb37	Infiltrating Ductal	[Not Available]	[Not Available]	[Not Available]	[Not Available]	[Not Available]	Simple Mastectomy	[Not Available]	YES	2010-08-09	2006-00-00	-12642	[Not Available]	0	1349	[Not Available]	[Not Available]	[Not Available]	80-89%	[Not Available]	[Not Available]	[Not Available]	[Not Available]	[Not Available]	FEMALE	[Not Available]	[Not Available]	[Not Available]	[Not Available]	3+	[Not Available]	[Not Available]	[Not Available]
TCGA-A2-A04Y	BA04Y01A	LumB	No	Negative	Positive	Positive	53	M0	[Not Available]	N1mi	Stage IIB	T2	Right Upper Outer Quadrant|Left	Sentinel lymph node biopsy plus axillary dissection	[Not Available]	9ce7ce09-4409-4fa3-9f78-b2b24716f860	Infiltrating Ductal	[Not Available]	[Not Available]	[Not Available]	[Not Available]	[Not Available]	Simple Mastectomy	[Not Available]	YES	2010-08-09	2008-00-00	-19533	[Not Available]	0	763	[Not Available]	[Not Available]	[Not Available]	90-99%	[Not Available]	[Not Available]	[Not Available]	[Not Available]	[Not Available]	FEMALE	[Not Available]	[Not Available]	[Not Available]	[Not Available]	1+	[Not Available]	[Not Available]	[Not Available]
TCGA-A2-A0CL	BA0CL01A	NormLike	No	Negative	Positive	Positive	37	M0	[Not Available]	N2a	Stage IIIA	T3	Right Lower Outer Quadrant	Axillary lymph node dissection alone	[Not Available]	5c8983f2-9788-4dfa-971c-3ec457b6166e	Infiltrating Ductal	[Not Available]	[Not Available]	[Not Available]	[Not Available]	None	Modified Radical Mastectomy	[Not Available]	NO	2011-01-28	2006-00-00	-13556	[Not Available]	0	1827	[Not Available]	[Not Available]	[Not Available]	20-29%	NOT HISPANIC OR LATINO	[Not Available]	[Not Available]	[Not Available]	[Not Available]	FEMALE	[Not Available]	[Not Available]	[Not Available]	[Not Available]	1+	[Not Available]	[Not Available]	[Not Available]
TCGA-A2-A0CM	BA0CM01A	Basal	TripleNegative	Negative	Negative	Negative	40	M0	[Not Available]	N0 (i-)	Stage IIA	T2	Left	Sentinel node biopsy alone	[Not Available]	eb2dbb4f-66b6-4525-8323-431970f7a64e	Infiltrating Ductal	[Not Available]	[Not Available]	0	[Not Available]	[Not Available]	Simple Mastectomy	[Not Available]	YES	2010-09-06	2003-00-00	-14969	754	0	[Not Available]	[Not Available]	[Not Available]	[Not Available]	<10%	NOT HISPANIC OR LATINO	Lung|Other, specify	[Not Available]	Mediastinal lymph nodes	[Not Available]	FEMALE	[Not Available]	[Not Available]	<10%	[Not Available]	0	[Not Available]	[Not Available]	[Not Available]
TCGA-A2-A0CP	BA0CP01A	LumA	No	Negative	Positive	Positive	60	M0	[Not Available]	N0 (i-)	Stage IA	T1c	Right	Sentinel node biopsy alone	[Not Available]	fe15c48b-116d-461e-9b40-68514730fd18	Infiltrating Ductal	[Not Available]	[Not Available]	[Not Available]	[Not Available]	[Not Available]	Lumpectomy	[Not Available]	YES	2010-09-08	2003-00-00	-22133	[Not Available]	0	2495	[Not Available]	[Not Available]	[Not Available]	90-99%	NOT HISPANIC OR LATINO	[Not Available]	[Not Available]	[Not Available]	[Not Available]	FEMALE	[Not Available]	[Not Available]	[Not Available]	[Not Available]	[Not Available]	[Not Available]	[Not Available]	[Not Available]
TCGA-A2-A0CQ	BA0CQ01A	LumA	No	Negative	Positive	Positive	62	M0	[Not Available]	N0 (i-)	Stage IA	T1	Right	Sentinel node biopsy alone	[Not Available]	ab34a9a2-d72d-4106-94fb-118844b1b60b	Infiltrating Ductal	Negative	[Not Available]	[Not Available]	[Not Available]	Lumpectomy	Lumpectomy	[Not Available]	YES	2010-08-10	2003-00-00	-22810	[Not Available]	0	2392	[Not Available]	[Not Available]	[Not Available]	90-99%	NOT HISPANIC OR LATINO	[Not Available]	[Not Available]	[Not Available]	[Not Available]	FEMALE	[Not Available]	[Not Available]	[Not Available]	[Not Available]	2+	[Not Available]	[Not Available]	[Not Available]
TCGA-A2-A0CS	BA0CS01A	LumA	No	Negative	Positive	Positive	73	M1	[Not Available]	N3a	Stage IV	T4b	Left	Axillary lymph node dissection alone	[Not Available]	d071c16b-7cee-45ed-8ec9-612418143815	Infiltrating Ductal	[Not Available]	[Not Available]	[Not Available]	[Not Available]	None	Modified Radical Mastectomy	[Not Available]	NO	2011-01-27	2004-00-00	-26817	[Not Available]	0	2298	[Not Available]	[Not Available]	[Not Available]	80-89%	NOT HISPANIC OR LATINO	Other, specify	Skin biopsy	Ovary	[Not Available]	FEMALE	[Not Available]	[Not Available]	[Not Available]	[Not Available]	2+	[Not Available]	[Not Available]	[Not Available]
TCGA-A2-A0CT	BA0CT01A	LumA	No	Negative	Positive	Negative	71	M0	[Not Available]	N0 (i-)	Stage IIA	T2	Right Upper Outer Quadrant	Sentinel node biopsy alone	[Not Available]	378778d2-b331-4867-a93b-c64028c8b4c7	Infiltrating Ductal	[Not Available]	[Not Available]	0	[Not Available]	[Not Available]	Simple Mastectomy	[Not Available]	YES	2010-09-09	2005-00-00	-25959	[Not Available]	0	1917	[Not Available]	[Not Available]	[Not Available]	90-99%	NOT HISPANIC OR LATINO	[Not Available]	[Not Available]	[Not Available]	[Not Available]	FEMALE	[Not Available]	[Not Available]	[Not Available]	[Not Available]	2+	[Not Available]	[Not Available]	[Not Available]
TCGA-A2-A0CU	BA0CU01A	LumA	No	Negative	Positive	Positive	73	M0	[Not Available]	N0 (i+)	Stage IIA	T2	Right Lower Outer Quadrant	Sentinel node biopsy alone	[Not Available]	332423a7-8866-4ee3-b08f-3c8d7c16af80	Infiltrating Ductal	[Not Available]	[Not Available]	[Not Available]	[Not Available]	[Not Available]	Simple Mastectomy	[Not Available]	YES	2010-09-09	2005-00-00	-26823	157	0	[Not Available]	[Not Available]	[Not Available]	[Not Available]	90-99%	NOT HISPANIC OR LATINO	[Not Available]	[Not Available]	[Not Available]	[Not Available]	FEMALE	[Not Available]	[Not Available]	[Not Available]	[Not Available]	2+	[Not Available]	[Not Available]	[Not Available]
TCGA-A2-A0CV	BA0CV01A	LumA	No	Negative	Positive	Positive	41	M0	[Not Available]	N1a	Stage IIB	T2	Left Lower Outer Quadrant	Axillary lymph node dissection alone	[Not Available]	ad7fcc89-82a3-48aa-8461-581c1a857677	Infiltrating Ductal	[Not Available]	[Not Available]	[Not Available]	[Not Available]	[Not Available]	Modified Radical Mastectomy	[Not Available]	NO	2011-01-28	2005-00-00	-15289	[Not Available]	0	1870	[Not Available]	[Not Available]	[Not Available]	90-99%	NOT HISPANIC OR LATINO	[Not Available]	[Not Available]	[Not Available]	[Not Available]	FEMALE	[Not Available]	[Not Available]	[Not Available]	[Not Available]	1+	[Not Available]	[Not Available]	[Not Available]
TCGA-A2-A0CW	BA0CW01A	LumB	No	Negative	Positive	Positive	67	M0	[Not Available]	N1a	Stage IIB	T2	Right	Sentinel lymph node biopsy plus axillary dissection	[Not Available]	32efa6e8-6b19-480a-9d04-ace02e93318a	Infiltrating Ductal	[Not Available]	[Not Available]	[Not Available]	[Not Available]	[Not Available]	Lumpectomy	[Not Available]	YES	2011-01-28	2006-00-00	-24541	[Not Available]	0	1750	[Not Available]	[Not Available]	[Not Available]	90-99%	NOT HISPANIC OR LATINO	[Not Available]	[Not Available]	[Not Available]	[Not Available]	FEMALE	[Not Available]	[Not Available]	[Not Available]	[Not Available]	2+	[Not Available]	[Not Available]	[Not Available]
TCGA-A2-A0CX	BA0CX01A	Her2	No	Positive	Positive	Negative	52	M0	[Not Available]	N0 (i-)	Stage IIA	T2	Left	Sentinel node biopsy alone	[Not Available]	c744fc13-3aca-4245-9e24-abd368cc8bef	Infiltrating Ductal	[Not Available]	[Not Available]	[Not Available]	[Not Available]	[Not Available]	Lumpectomy	[Not Available]	YES	2010-09-10	2006-00-00	-19151	[Not Available]	0	1303	[Not Available]	[Not Available]	[Not Available]	[Not Available]	NOT HISPANIC OR LATINO	[Not Available]	[Not Available]	[Not Available]	[Not Available]	FEMALE	[Not Available]	[Not Available]	[Not Available]	[Not Available]	3+	[Not Available]	[Not Available]	[Not Available]
TCGA-A2-A0CY	NA	NA	No	Negative	Positive	Positive	63	M0	[Not Available]	N1	Stage IIB	T2	Left Lower Outer Quadrant	Sentinel lymph node biopsy plus axillary dissection	[Not Available]	757df7b0-4774-4493-98bf-999ded9ac86e	Infiltrating Ductal	[Not Available]	[Not Available]	[Not Available]	[Not Available]	[Not Available]	Simple Mastectomy	[Not Available]	YES	2010-09-10	2006-00-00	-23229	[Not Available]	0	1288	[Not Available]	[Not Available]	[Not Available]	90-99%	NOT HISPANIC OR LATINO	[Not Available]	[Not Available]	[Not Available]	[Not Available]	FEMALE	[Not Available]	[Not Available]	[Not Available]	[Not Available]	1+	[Not Available]	[Not Available]	[Not Available]
TCGA-A2-A0CZ	BA0CZ01A	NormLike	No	Negative	Positive	Positive	46	M0	[Not Available]	N0 (i-)	Stage IIA	T2	Right Upper Inner Quadrant	Sentinel node biopsy alone	[Not Available]	9f93ea0a-1687-44e0-9e8a-eeb4097d471c	Infiltrating Ductal	[Not Available]	[Not Available]	[Not Available]	[Not Available]	None	Simple Mastectomy	[Not Available]	YES	2010-09-14	2007-00-00	-17026	[Not Available]	0	1338	[Not Available]	[Not Available]	[Not Available]	90-99%	NOT HISPANIC OR LATINO	[Not Available]	[Not Available]	[Not Available]	[Not Available]	FEMALE	[Not Available]	[Not Available]	[Not Available]	[Not Available]	1+	[Not Available]	[Not Available]	[Not Available]
TCGA-A2-A0D0	BA0D001A	Basal	TripleNegative	Negative	Negative	Negative	60	M0	[Not Available]	N0 (i-)	Stage IIA	T2	Left Upper Outer Quadrant	Axillary lymph node dissection alone	[Not Available]	324bcba2-f6a4-45a6-807c-215bdffcca21	Infiltrating Ductal	[Not Available]	[Not Available]	0	[Not Available]	[Not Available]	Simple Mastectomy	[Not Available]	NO	2010-09-16	2008-00-00	-22114	[Not Available]	0	643	[Not Available]	[Not Available]	[Not Available]	<10%	NOT HISPANIC OR LATINO	[Not Available]	[Not Available]	[Not Available]	[Not Available]	FEMALE	[Not Available]	[Not Available]	[Not Available]	[Not Available]	0	[Not Available]	[Not Available]	[Not Available]
TCGA-A2-A0D1	BA0D101A	Her2	No	Positive	Negative	Negative	76	M0	[Not Available]	N0 (i-)	Stage IIA	T2	Left Lower Inner Quadrant	Sentinel node biopsy alone	[Not Available]	084c6aec-94f7-4090-8f3f-59fa9e89721a	Infiltrating Ductal	[Not Available]	[Not Available]	[Not Available]	[Not Available]	[Not Available]	Lumpectomy	[Not Available]	YES	2010-09-21	2008-00-00	-28084	[Not Available]	0	786	[Not Available]	[Not Available]	[Not Available]	<10%	NOT HISPANIC OR LATINO	[Not Available]	[Not Available]	[Not Available]	[Not Available]	FEMALE	[Not Available]	[Not Available]	[Not Available]	[Not Available]	3+	[Not Available]	[Not Available]	[Not Available]
TCGA-A2-A0D2	BA0D201A	Basal	TripleNegative	Negative	Negative	Negative	45	M0	[Not Available]	N0 (i+)	Stage IIA	T2	Left Lower Outer Quadrant	Sentinel node biopsy alone	[Not Available]	99e32c59-aa73-43fa-88c9-399ddadb2c72	Infiltrating Ductal	[Not Available]	[Not Available]	0	[Not Available]	[Not Available]	Simple Mastectomy	[Not Available]	YES	2010-09-16	2008-00-00	-16622	[Not Available]	0	761	[Not Available]	[Not Available]	[Not Available]	<10%	NOT HISPANIC OR LATINO	[Not Available]	[Not Available]	[Not Available]	[Not Available]	FEMALE	[Not Available]	[Not Available]	[Not Available]	[Not Available]	0	[Not Available]	[Not Available]	[Not Available]
TCGA-A2-A0D3	BA0D301A	LumA	No	Negative	Positive	Positive	42	M0	[Not Available]	N0 (i-)	Stage IA	T1c	Left Lower Outer Quadrant	Sentinel node biopsy alone	[Not Available]	4a16429b-884f-4c95-8683-feeedf0d6a55	Infiltrating Ductal	[Not Available]	[Not Available]	[Not Available]	[Not Available]	[Not Available]	Simple Mastectomy	[Not Available]	YES	2011-01-28	2008-00-00	-15523	[Not Available]	0	736	[Not Available]	[Not Available]	[Not Available]	90-99%	NOT HISPANIC OR LATINO	[Not Available]	[Not Available]	[Not Available]	[Not Available]	FEMALE	[Not Available]	[Not Available]	[Not Available]	[Not Available]	1+	[Not Available]	[Not Available]	[Not Available]
TCGA-A2-A0D4	BA0D401A	LumB	No	Negative	Positive	Positive	37	M0	[Not Available]	N1a	Stage IIB	T2	Left	Axillary lymph node dissection alone	[Not Available]	75113445-d2d6-44a0-866c-c9175e6d214b	Infiltrating Ductal	[Not Available]	[Not Available]	[Not Available]	[Not Available]	[Not Available]	Lumpectomy	[Not Available]	NO	2010-09-21	2009-00-00	-13805	[Not Available]	0	496	[Not Available]	[Not Available]	[Not Available]	90-99%	NOT HISPANIC OR LATINO	[Not Available]	[Not Available]	[Not Available]	[Not Available]	FEMALE	[Not Available]	[Not Available]	[Not Available]	[Not Available]	1+	[Not Available]	[Not Available]	[Not Available]
TCGA-A2-A0EM	BA0EM01A	LumA	No	Negative	Positive	Positive	73	M0	[Not Available]	N0 (i-)	Stage IA	T1	Right Upper Inner Quadrant	Sentinel node biopsy alone	[Not Available]	2fdfd287-d13c-4910-9788-73987d45908a	Infiltrating Ductal	[Not Available]	[Not Available]	[Not Available]	[Not Available]	[Not Available]	Lumpectomy	[Not Available]	YES	2010-09-06	2002-00-00	-26845	[Not Available]	0	2757	[Not Available]	[Not Available]	[Not Available]	[Not Available]	NOT HISPANIC OR LATINO	[Not Available]	[Not Available]	[Not Available]	[Not Available]	FEMALE	[Not Available]	[Not Available]	[Not Available]	[Not Available]	[Not Available]	[Not Available]	[Not Available]	[Not Available]
TCGA-A2-A0EN	BA0EN01A	LumA	No	Negative	Positive	Positive	70	M0	[Not Available]	N0 (i+)	Stage IIA	T2	Right	Sentinel node biopsy alone	[Not Available]	5e670fec-8992-44bf-8657-f7f9a272306b	Infiltrating Lobular	[Not Available]	[Not Available]	[Not Available]	[Not Available]	[Not Available]	Lumpectomy	[Not Available]	YES	2010-10-08	2003-00-00	-25771	[Not Available]	0	2515	[Not Available]	[Not Available]	[Not Available]	[Not Available]	NOT HISPANIC OR LATINO	[Not Available]	[Not Available]	[Not Available]	[Not Available]	FEMALE	[Not Available]	[Not Available]	[Not Available]	[Not Available]	2+	[Not Available]	[Not Available]	[Not Available]
TCGA-A2-A0EO	BA0EO01A	LumA	No	Negative	Positive	Positive	54	M0	[Not Available]	N0 (i-)	Stage IA	T1	Left	Sentinel node biopsy alone	[Not Available]	bf88ddf5-a6d4-498c-bf7f-db9bfabff72d	Infiltrating Ductal	[Not Available]	[Not Available]	[Not Available]	[Not Available]	[Not Available]	Lumpectomy	[Not Available]	YES	2010-08-10	2003-00-00	-19880	[Not Available]	0	2181	[Not Available]	[Not Available]	[Not Available]	[Not Available]	NOT HISPANIC OR LATINO	[Not Available]	[Not Available]	[Not Available]	[Not Available]	FEMALE	[Not Available]	[Not Available]	[Not Available]	[Not Available]	1+	[Not Available]	[Not Available]	[Not Available]
TCGA-A2-A0EQ	BA0EQ01A	Her2	No	Positive	Negative	Negative	64	M0	[Not Available]	N0 (i-)	Stage IIA	T2	Left	Other (specify)	Sentinel lymph node and non-sentinel lymph node biopsy	2192c1db-4718-4254-ba42-3ae7f30ad5a8	Infiltrating Ductal	Negative	[Not Available]	0	[Not Available]	Lumpectomy	Lumpectomy	[Not Available]	YES	2010-08-11	2004-00-00	-23542	[Not Available]	0	2053	[Not Available]	[Not Available]	[Not Available]	<10%	NOT HISPANIC OR LATINO	[Not Available]	[Not Available]	[Not Available]	[Not Available]	FEMALE	[Not Available]	[Not Available]	[Not Available]	[Not Available]	3+	[Not Available]	[Not Available]	[Not Available]
TCGA-A2-A0ER	BA0ER01A	LumA	No	Negative	Positive	Positive	63	M0	[Not Available]	N1mi	Stage IB	T1c	Right Lower Inner Quadrant	Sentinel lymph node biopsy plus axillary dissection	[Not Available]	7455d832-ad66-40df-85d7-3a7051c4498d	Infiltrating Ductal	Negative	[Not Available]	[Not Available]	[Not Available]	Lumpectomy	Lumpectomy	[Not Available]	YES	2010-08-13	2005-00-00	-23021	[Not Available]	0	1902	[Not Available]	[Not Available]	[Not Available]	90-99%	NOT HISPANIC OR LATINO	[Not Available]	[Not Available]	[Not Available]	[Not Available]	FEMALE	[Not Available]	[Not Available]	[Not Available]	[Not Available]	2+	[Not Available]	[Not Available]	[Not Available]
TCGA-A2-A0ES	BA0ES01A	LumA	No	Negative	Positive	Positive	52	M0	[Not Available]	N0 (i-)	Stage IIA	T2	Left Upper Outer Quadrant	Sentinel node biopsy alone	[Not Available]	a2934508-3daf-49e2-b14f-ed9b7693f96f	Infiltrating Lobular	[Not Available]	[Not Available]	[Not Available]	[Not Available]	[Not Available]	Simple Mastectomy	[Not Available]	YES	2011-01-05	2008-00-00	-19160	[Not Available]	0	1001	[Not Available]	[Not Available]	[Not Available]	60-69%	NOT HISPANIC OR LATINO	[Not Available]	[Not Available]	[Not Available]	[Not Available]	FEMALE	[Not Available]	[Not Available]	[Not Available]	[Not Available]	1+	[Not Available]	[Not Available]	[Not Available]
TCGA-A2-A0ET	BA0ET01A	LumA	No	Negative	Positive	Positive	58	M0	[Not Available]	N2a	Stage IIIA	T2	Right Upper Outer Quadrant	Axillary lymph node dissection alone	[Not Available]	96f23d8a-be0f-4925-ba00-805dc293414c	Infiltrating Ductal	[Not Available]	[Not Available]	[Not Available]	[Not Available]	[Not Available]	Lumpectomy	[Not Available]	NO	2010-09-20	2008-00-00	-21464	[Not Available]	0	807	[Not Available]	[Not Available]	[Not Available]	90-99%	NOT HISPANIC OR LATINO	[Not Available]	[Not Available]	[Not Available]	[Not Available]	FEMALE	[Not Available]	[Not Available]	[Not Available]	[Not Available]	2+	[Not Available]	[Not Available]	[Not Available]
TCGA-A2-A0EU	BA0EU01A	LumA	No	Negative	Positive	Positive	79	M0	[Not Available]	N0 (i-)	Stage IA	T1c	Right Lower Outer Quadrant	Sentinel node biopsy alone	[Not Available]	c0427237-b476-4af4-b664-7bd479922ea5	Infiltrating Ductal	Negative	[Not Available]	[Not Available]	[Not Available]	Lumpectomy	Lumpectomy	[Not Available]	YES	2010-08-11	2008-00-00	-29143	[Not Available]	0	733	[Not Available]	[Not Available]	[Not Available]	90-99%	NOT HISPANIC OR LATINO	[Not Available]	[Not Available]	[Not Available]	[Not Available]	FEMALE	[Not Available]	[Not Available]	[Not Available]	[Not Available]	0	[Not Available]	[Not Available]	[Not Available]
TCGA-A2-A0EV	BA0EV01A	LumA	No	Negative	Positive	Positive	80	M0	[Not Available]	N0 (i-)	Stage IA	T1c	Left	Sentinel node biopsy alone	[Not Available]	7032ec9c-e96b-4642-a7b6-d0aee7a3add2	Infiltrating Ductal	[Not Available]	[Not Available]	[Not Available]	[Not Available]	[Not Available]	Lumpectomy	[Not Available]	YES	2010-08-11	2008-00-00	-29285	[Not Available]	0	545	[Not Available]	[Not Available]	[Not Available]	90-99%	NOT HISPANIC OR LATINO	[Not Available]	[Not Available]	[Not Available]	[Not Available]	FEMALE	[Not Available]	[Not Available]	<10%	[Not Available]	0	[Not Available]	[Not Available]	[Not Available]
TCGA-A2-A0EW	BA0EW01A	LumA	No	Negative	Positive	Positive	53	M0	[Not Available]	N3a	Stage IIIC	T1b	Right Lower Outer Quadrant	Sentinel lymph node biopsy plus axillary dissection	[Not Available]	8d5fe6e8-d2cc-481f-a6a1-9cb6e7982cde	Infiltrating Lobular	[Not Available]	[Not Available]	[Not Available]	[Not Available]	None	Simple Mastectomy	[Not Available]	YES	2011-01-05	2008-00-00	-19413	[Not Available]	0	770	[Not Available]	[Not Available]	[Not Available]	90-99%	NOT HISPANIC OR LATINO	[Not Available]	[Not Available]	[Not Available]	[Not Available]	FEMALE	[Not Available]	[Not Available]	[Not Available]	[Not Available]	0	[Not Available]	[Not Available]	[Not Available]
TCGA-A2-A0EX	BA0EX01A	LumA	No	Negative	Positive	Positive	46	M0	[Not Available]	N0 (i+)	Stage IIB	T3	Left Upper Outer Quadrant	Sentinel node biopsy alone	[Not Available]	9d8702e1-1a36-4bca-85ab-5f11d58d7953	Infiltrating Lobular	Negative	[Not Available]	[Not Available]	[Not Available]	Mastectomy NOS	Lumpectomy	[Not Available]	YES	2010-08-13	2009-00-00	-16858	[Not Available]	0	549	[Not Available]	[Not Available]	[Not Available]	60-69%	NOT HISPANIC OR LATINO	[Not Available]	[Not Available]	[Not Available]	[Not Available]	FEMALE	[Not Available]	[Not Available]	[Not Available]	[Not Available]	1+	[Not Available]	[Not Available]	[Not Available]
TCGA-A2-A0EY	BA0EY01A	LumB	No	Positive	Positive	Negative	62	M0	[Not Available]	N1a	Stage IIB	T2	Right Upper Outer Quadrant	Sentinel lymph node biopsy plus axillary dissection	[Not Available]	d67cd793-2931-429a-9084-2f3c4c8be7ad	Infiltrating Ductal	[Not Available]	[Not Available]	[Not Available]	[Not Available]	[Not Available]	Lumpectomy	[Not Available]	YES	2010-09-21	2009-00-00	-22872	[Not Available]	0	485	[Not Available]	[Not Available]	[Not Available]	60-69%	NOT HISPANIC OR LATINO	[Not Available]	[Not Available]	[Not Available]	[Not Available]	FEMALE	[Not Available]	[Not Available]	[Not Available]	[Not Available]	3+	[Not Available]	[Not Available]	[Not Available]
TCGA-A2-A0ST	BA0ST01A	Basal	TripleNegative	Negative	Negative	Negative	62	M0	[Not Available]	N1a	Stage IIA	T1c	Right Upper Outer Quadrant	Sentinel lymph node biopsy plus axillary dissection	[Not Available]	12d31787-e54d-4729-ace8-9141043c92b8	Infiltrating Ductal	[Not Available]	[Not Available]	[Not Available]	[Not Available]	[Not Available]	Lumpectomy	[Not Available]	YES	2010-11-09	2003-00-00	-22922	[Not Available]	0	1643	2619	[Not Available]	[Not Available]	[Not Available]	NOT HISPANIC OR LATINO	[Not Available]	[Not Available]	[Not Available]	[Not Available]	FEMALE	[Not Available]	[Not Available]	[Not Available]	[Not Available]	[Not Available]	[Not Available]	[Not Available]	[Not Available]
TCGA-A2-A0SU	BA0SU01A	LumA	No	Negative	Positive	Positive	66	M0	[Not Available]	N0 (i+)	Stage IIA	T2	Left	Sentinel node biopsy alone	[Not Available]	c632675e-e8af-43cd-8744-5be3754c1c14	Infiltrating Ductal	[Not Available]	[Not Available]	[Not Available]	[Not Available]	[Not Available]	Simple Mastectomy	[Not Available]	YES	2010-11-17	2006-00-00	-24219	[Not Available]	0	1351	[Not Available]	[Not Available]	[Not Available]	90-99%	NOT HISPANIC OR LATINO	[Not Available]	[Not Available]	[Not Available]	[Not Available]	FEMALE	[Not Available]	[Not Available]	[Not Available]	[Not Available]	1+	[Not Available]	[Not Available]	[Not Available]
TCGA-A2-A0SV	BA0SV01A	LumB	No	Negative	Positive	Positive	63	M1	[Not Available]	N2a	Stage IV	T2	Right	Axillary lymph node dissection alone	[Not Available]	ad01259b-d858-40bc-a6ba-0bb06e996afb	Infiltrating Ductal	[Not Available]	[Not Available]	[Not Available]	[Not Available]	None	Simple Mastectomy	[Not Available]	NO	2010-11-15	2006-00-00	-23126	825	0	[Not Available]	[Not Available]	[Not Available]	[Not Available]	90-99%	NOT HISPANIC OR LATINO	Bone	[Not Available]	[Not Available]	[Not Available]	FEMALE	[Not Available]	[Not Available]	[Not Available]	[Not Available]	2+	[Not Available]	[Not Available]	[Not Available]
TCGA-A2-A0SW	BA0SW01A	LumB	No	Negative	Positive	Negative	82	M1	[Not Available]	N2	Stage IV	T2	Right	Sentinel lymph node biopsy plus axillary dissection	[Not Available]	991e1427-3c01-423d-abfd-4584302ca72c	Infiltrating Ductal	[Not Available]	[Not Available]	[Not Available]	[Not Available]	[Not Available]	Lumpectomy	[Not Available]	NO	2010-11-08	2006-00-00	-30085	1364	0	[Not Available]	[Not Available]	[Not Available]	[Not Available]	40-49%	NOT HISPANIC OR LATINO	Liver	[Not Available]	[Not Available]	[Not Available]	FEMALE	[Not Available]	[Not Available]	[Not Available]	Enumerate 60 tumor cells; ratio HER2/Centromer 17 >= 2.1 is amplified	[Not Available]	60	[Not Available]	[Not Available]
TCGA-A2-A0SX	BA0SX01A	Basal	TripleNegative	Negative	Negative	Negative	48	M0	[Not Available]	N0 (i-)	Stage IA	T1c	Left Upper Inner Quadrant	Sentinel node biopsy alone	[Not Available]	18d35983-ea6a-4b70-a209-9bef37595956	Infiltrating Ductal	Negative	[Not Available]	[Not Available]	[Not Available]	Lumpectomy	Lumpectomy	[Not Available]	YES	2010-11-09	2007-00-00	-17774	[Not Available]	0	1288	[Not Available]	[Not Available]	[Not Available]	[Not Available]	NOT HISPANIC OR LATINO	[Not Available]	[Not Available]	[Not Available]	[Not Available]	FEMALE	[Not Available]	[Not Available]	[Not Available]	[Not Available]	1+	[Not Available]	[Not Available]	[Not Available]
TCGA-A2-A0SY	BA0SY01A	LumA	No	Positive	Positive	Positive	62	M0	[Not Available]	N1	Stage IIIA	T3	Left Upper Outer Quadrant	Sentinel lymph node biopsy plus axillary dissection	[Not Available]	dc696e3c-f448-468f-a576-f4429be0338a	Infiltrating Lobular	[Not Available]	[Not Available]	[Not Available]	[Not Available]	[Not Available]	Modified Radical Mastectomy	[Not Available]	YES	2010-11-12	2007-00-00	-22928	[Not Available]	0	1154	[Not Available]	[Not Available]	[Not Available]	80-89%	NOT HISPANIC OR LATINO	[Not Available]	[Not Available]	[Not Available]	[Not Available]	FEMALE	[Not Available]	[Not Available]	[Not Available]	Enumerate 60 tumor cells; ratio HER2/Centromere 17 >= 2.1 is amplified	[Not Available]	60	[Not Available]	[Not Available]
TCGA-A2-A0T0	BA0T001A	Basal	TripleNegative	Negative	Negative	Negative	59	M0	[Not Available]	N1	Stage IIB	T2	Left Lower Outer Quadrant	Axillary lymph node dissection alone	[Not Available]	95c53f69-0f05-4348-822a-571f3d757001	Infiltrating Ductal	[Not Available]	[Not Available]	[Not Available]	[Not Available]	[Not Available]	Lumpectomy	[Not Available]	NO	2010-11-12	2009-00-00	-21574	[Not Available]	0	337	[Not Available]	[Not Available]	[Not Available]	<10%	NOT HISPANIC OR LATINO	[Not Available]	[Not Available]	[Not Available]	[Not Available]	FEMALE	[Not Available]	[Not Available]	<10%	[Not Available]	0	[Not Available]	[Not Available]	[Not Available]
TCGA-A2-A0T1	BA0T101A	Her2	No	Positive	Negative	Negative	55	M0	[Not Available]	N3	Stage IIIC	T3	Right Upper Outer Quadrant	Axillary lymph node dissection alone	[Not Available]	02bed00f-bef7-4fb7-b243-540354990e45	Infiltrating Ductal	[Not Available]	[Not Available]	[Not Available]	[Not Available]	[Not Available]	Lumpectomy	[Not Available]	NO	2010-11-12	2009-00-00	-20227	[Not Available]	0	322	[Not Available]	[Not Available]	[Not Available]	<10%	NOT HISPANIC OR LATINO	[Not Available]	[Not Available]	[Not Available]	[Not Available]	FEMALE	[Not Available]	[Not Available]	[Not Available]	[Not Available]	3+	[Not Available]	[Not Available]	[Not Available]
TCGA-A2-A0T2	BA0T201A	Basal	TripleNegative	Negative	Negative	Negative	66	M1	[Not Available]	N3	Stage IV	T3	Right	Axillary lymph node dissection alone	[Not Available]	128d198e-9b22-427c-90db-3714455f3a17	Infiltrating Ductal	[Not Available]	[Not Available]	[Not Available]	[Not Available]	[Not Available]	Modified Radical Mastectomy	[Not Available]	NO	2010-11-12	2009-00-00	-24235	242	0	[Not Available]	[Not Available]	[Not Available]	[Not Available]	<10%	NOT HISPANIC OR LATINO	Liver	[Not Available]	Abdomen	[Not Available]	FEMALE	[Not Available]	[Not Available]	[Not Available]	[Not Available]	0	[Not Available]	[Not Available]	[Not Available]
TCGA-A2-A0T3	BA0T301A	LumB	No	Negative	Positive	Positive	37	M0	7th	N1mi	Stage IB	T1c	Right Upper Outer Quadrant	Sentinel lymph node biopsy plus axillary dissection	[Not Available]	058dcb78-bed1-40c3-a6c2-a0cc40065531	Infiltrating Ductal	Negative	3 Point Scale	3+	3 Point Scale	Other	Lumpectomy	Margin resection	YES	2011-02-21	2009-00-00	-13679	[Not Available]	0	456	[Not Available]	NO	[Not Available]	90-99%	NOT HISPANIC OR LATINO	[Not Available]	[Not Available]	[Not Available]	2.3	FEMALE	[Not Available]	[Not Available]	[Not Available]	[Not Available]	2+	556	[Not Available]	3.2
TCGA-A2-A0T4	BA0T401A	LumA	No	Negative	Positive	Positive	62	M0	[Not Available]	N0 (i-)	Stage IIA	T2	Right Upper Inner Quadrant	Other (specify)	SLN and non-SLN biopsy	b0f8d698-a30e-4d8d-b0a2-a5a01fac8406	Infiltrating Lobular	[Not Available]	[Not Available]	2+	[Not Available]	[Not Available]	Simple Mastectomy	[Not Available]	YES	2010-11-17	2009-00-00	-22848	[Not Available]	0	395	[Not Available]	[Not Available]	[Not Available]	90-99%	NOT HISPANIC OR LATINO	[Not Available]	[Not Available]	[Not Available]	[Not Available]	FEMALE	[Not Available]	[Not Available]	[Not Available]	[Not Available]	2+	[Not Available]	[Not Available]	[Not Available]
TCGA-A2-A0T5	BA0T501A	LumA	No	Negative	Positive	Positive	39	M0	[Not Available]	N0 (i-)	Stage IIA	T2	Left	Sentinel node biopsy alone	[Not Available]	36d77496-99f8-4911-ba7c-89fae32662aa	Infiltrating Ductal	[Not Available]	[Not Available]	[Not Available]	[Not Available]	[Not Available]	Simple Mastectomy	[Not Available]	YES	2010-11-09	2009-00-00	-14502	[Not Available]	0	321	[Not Available]	[Not Available]	[Not Available]	90-99%	NOT HISPANIC OR LATINO	[Not Available]	[Not Available]	[Not Available]	[Not Available]	FEMALE	[Not Available]	[Not Available]	[Not Available]	[Not Available]	1+	[Not Available]	[Not Available]	[Not Available]
TCGA-A2-A0T6	BA0T601A	LumA	No	Negative	Positive	Positive	50	M0	[Not Available]	N0 (i-)	Stage IIB	T3	Left	Sentinel node biopsy alone	[Not Available]	08306ede-e74b-4be9-b768-7fd98647b6ac	Infiltrating Lobular	[Not Available]	[Not Available]	3+	[Not Available]	[Not Available]	Simple Mastectomy	[Not Available]	YES	2010-11-17	2009-00-00	-18334	[Not Available]	0	344	[Not Available]	[Not Available]	[Not Available]	90-99%	NOT HISPANIC OR LATINO	[Not Available]	[Not Available]	[Not Available]	[Not Available]	FEMALE	[Not Available]	[Not Available]	[Not Available]	[Not Available]	1+	[Not Available]	[Not Available]	[Not Available]
TCGA-A2-A0T7	BA0T701A	LumA	No	Negative	Positive	Positive	51	M0	[Not Available]	N0 (i+)	Stage IIA	T2	Right Upper Inner Quadrant	Sentinel node biopsy alone	[Not Available]	43d5632e-7272-4aad-9496-7f5a99671223	Infiltrating Ductal	Negative	[Not Available]	2+	[Not Available]	Other	Modified Radical Mastectomy	Skin excision	YES	2010-11-17	2009-00-00	-18756	[Not Available]	0	397	[Not Available]	[Not Available]	[Not Available]	90-99%	NOT HISPANIC OR LATINO	[Not Available]	[Not Available]	[Not Available]	[Not Available]	FEMALE	[Not Available]	[Not Available]	[Not Available]	[Not Available]	1+	[Not Available]	[Not Available]	[Not Available]
TCGA-A2-A0YC	BA0YC01A	LumA	No	Negative	Positive	Positive	59	M0	[Not Available]	N1mi	Stage IIB	T2	Right Upper Inner Quadrant	Other (specify)	Sentinel lymph node biopsy x 2 and 1 non-sentinel lymph node biopsy	a1872011-b928-4189-ac02-e87506c20bca	Infiltrating Ductal	[Not Available]	[Not Available]	[Not Available]	[Not Available]	[Not Available]	Lumpectomy	[Not Available]	YES	2010-12-08	2008-00-00	-21685	[Not Available]	0	643	[Not Available]	[Not Available]	[Not Available]	90-99%	NOT HISPANIC OR LATINO	[Not Available]	[Not Available]	[Not Available]	[Not Available]	FEMALE	[Not Available]	[Not Available]	[Not Available]	Enumerate 60 tumor cells; ratio of HER2/Centromere 17 >= 2.1 is amplified	[Not Available]	60	[Not Available]	[Not Available]
TCGA-A2-A0YD	BA0YD01A	LumA	No	Negative	Positive	Positive	63	M0	[Not Available]	N0 (i+)	Stage IIB	T3	Left Upper Outer Quadrant	Sentinel node biopsy alone	[Not Available]	2c6adb12-380d-4710-a7e6-93d5a0e53289	Infiltrating Lobular	[Not Available]	[Not Available]	[Not Available]	[Not Available]	[Not Available]	Simple Mastectomy	[Not Available]	YES	2010-12-08	2009-00-00	-23020	[Not Available]	0	550	[Not Available]	[Not Available]	[Not Available]	90-99%	NOT HISPANIC OR LATINO	[Not Available]	[Not Available]	[Not Available]	[Not Available]	FEMALE	[Not Available]	[Not Available]	[Not Available]	Enumerate 60 tumor cells; ratio of HER2/Centromere 17 >= 2.1 is amplified	[Not Available]	60	[Not Available]	[Not Available]
TCGA-A2-A0YE	BA0YE01A	Basal	TripleNegative	Negative	Negative	Negative	48	M0	[Not Available]	N1a	Stage IIB	T2	Right Upper Outer Quadrant	Sentinel lymph node biopsy plus axillary dissection	[Not Available]	84a88e8d-1e65-4b88-aae6-bf4c7a7e4c33	Infiltrating Ductal	[Not Available]	[Not Available]	[Not Available]	[Not Available]	[Not Available]	Lumpectomy	[Not Available]	NO	2010-12-10	2010-00-00	-17727	[Not Available]	0	252	[Not Available]	[Not Available]	[Not Available]	<10%	NOT HISPANIC OR LATINO	[Not Available]	[Not Available]	[Not Available]	[Not Available]	FEMALE	[Not Available]	No membrane staining or incomplete membrane staining in <10% of tumor cells is negative	<10%	[Not Available]	0	[Not Available]	[Not Available]	[Not Available]
TCGA-A2-A0YF	BA0YF01A	LumA	No	Negative	Positive	Negative	67	M0	[Not Available]	N0 (i+)	Stage IA	T1b	Right	Sentinel node biopsy alone	[Not Available]	ae8c77fe-e6c8-44d5-8265-4a38c637bbef	Infiltrating Ductal	[Not Available]	[Not Available]	0	[Not Available]	[Not Available]	Simple Mastectomy	[Not Available]	YES	2010-12-02	2009-00-00	-24660	[Not Available]	0	289	[Not Available]	[Not Available]	[Not Available]	90-99%	NOT HISPANIC OR LATINO	[Not Available]	[Not Available]	[Not Available]	[Not Available]	FEMALE	[Not Available]	[Not Available]	<10%	[Not Available]	0	[Not Available]	[Not Available]	[Not Available]
TCGA-A2-A0YG	BA0YG01A	LumB	No	Positive	Positive	Positive	63	M0	[Not Available]	N3a	Stage IIIC	T2	Left Upper Outer Quadrant	Axillary lymph node dissection alone	[Not Available]	c0892598-1f7b-4f23-9cd8-731f797753d5	Infiltrating Ductal	[Not Available]	[Not Available]	2+	[Not Available]	[Not Available]	Lumpectomy	[Not Available]	NO	2011-01-03	2009-00-00	-23058	[Not Available]	0	404	[Not Available]	[Not Available]	[Not Available]	90-99%	NOT HISPANIC OR LATINO	[Not Available]	[Not Available]	[Not Available]	[Not Available]	FEMALE	[Not Available]	[Not Available]	[Not Available]	[Not Available]	3+	[Not Available]	[Not Available]	[Not Available]
TCGA-A2-A0YH	BA0YH01A	LumB	No	Negative	Positive	Positive	53	M0	[Not Available]	N2a	Stage IIIA	T2	Left Lower Outer Quadrant	Axillary lymph node dissection alone	[Not Available]	298d33da-15af-48cb-b30f-eaf54e7baa43	Infiltrating Ductal	[Not Available]	[Not Available]	3+	[Not Available]	[Not Available]	Lumpectomy	[Not Available]	NO	2010-12-14	2009-00-00	-19596	[Not Available]	0	379	[Not Available]	[Not Available]	[Not Available]	80-89%	NOT HISPANIC OR LATINO	[Not Available]	[Not Available]	[Not Available]	[Not Available]	FEMALE	[Not Available]	[Not Available]	<10%	[Not Available]	0	[Not Available]	[Not Available]	[Not Available]
TCGA-A2-A0YI	BA0YI01A	LumA	No	Negative	Positive	Positive	62	M0	[Not Available]	N0 (i+)	Stage IA	T1c	Right Upper Outer Quadrant	Other (specify)	Sentinel Lymph node biopsy and one non-sentinel lymph node biopsy	72cd1b17-d349-4551-83f7-3062ce9db865	Infiltrating Ductal	[Not Available]	[Not Available]	2+	[Not Available]	[Not Available]	Lumpectomy	[Not Available]	YES	2010-12-14	2009-00-00	-22961	[Not Available]	0	358	[Not Available]	[Not Available]	[Not Available]	90-99%	NOT HISPANIC OR LATINO	[Not Available]	[Not Available]	[Not Available]	[Not Available]	FEMALE	[Not Available]	[Not Available]	[Not Available]	[Not Available]	1+	[Not Available]	[Not Available]	[Not Available]
TCGA-A2-A0YJ	BA0YJ01A	Basal	No	Negative	Positive	Negative	39	M0	[Not Available]	N2a	Stage IIIA	T3	Left	Axillary lymph node dissection alone	[Not Available]	796b593f-5886-4a27-bf94-7ea8df325e1a	Infiltrating Ductal	[Not Available]	[Not Available]	0	[Not Available]	[Not Available]	Modified Radical Mastectomy	[Not Available]	NO	2010-12-28	2010-00-00	-14448	[Not Available]	0	326	[Not Available]	[Not Available]	[Not Available]	<10%	NOT HISPANIC OR LATINO	[Not Available]	[Not Available]	[Not Available]	[Not Available]	FEMALE	[Not Available]	[Not Available]	[Not Available]	[Not Available]	0	[Not Available]	[Not Available]	[Not Available]
TCGA-A2-A0YK	BA0YK01A	NormLike	No	Negative	Positive	Negative	61	M0	[Not Available]	N0 (i-)	Stage IIA	T2	Left Upper Inner Quadrant|Left Upper Outer Quadrant|Left Lower Inner Quadrant|Left Lower Outer Quadrant	Sentinel node biopsy alone	[Not Available]	8f34cb4c-5798-47a0-89a1-f0ee26a8ae93	Infiltrating Lobular	[Not Available]	[Not Available]	[Not Available]	[Not Available]	[Not Available]	Simple Mastectomy	[Not Available]	YES	2010-12-28	2009-00-00	-22625	[Not Available]	0	334	[Not Available]	[Not Available]	[Not Available]	90-99%	NOT HISPANIC OR LATINO	[Not Available]	[Not Available]	[Not Available]	[Not Available]	FEMALE	[Not Available]	[Not Available]	[Not Available]	[Not Available]	1+	[Not Available]	[Not Available]	[Not Available]
TCGA-A2-A0YL	BA0YL01A	LumA	No	Negative	Positive	Positive	48	M0	[Not Available]	N2a	Stage IIIA	T3	Left Upper Inner Quadrant|Left Upper Outer Quadrant|Left Lower Inner Quadrant|Left Lower Outer Quadrant	Sentinel lymph node biopsy plus axillary dissection	[Not Available]	b205c89f-af62-4186-acad-ed23d243fa98	Infiltrating Lobular	[Not Available]	[Not Available]	3+	[Not Available]	[Not Available]	Simple Mastectomy	[Not Available]	YES	2010-12-27	2010-00-00	-17702	[Not Available]	0	268	[Not Available]	[Not Available]	[Not Available]	70-79%	NOT HISPANIC OR LATINO	[Not Available]	[Not Available]	[Not Available]	[Not Available]	FEMALE	[Not Available]	[Not Available]	[Not Available]	[Not Available]	1+	[Not Available]	[Not Available]	[Not Available]
TCGA-A2-A0YM	BA0YM01A	Basal	TripleNegative	Negative	Negative	Negative	67	M0	[Not Available]	N0 (i-)	Stage IIA	T2	Left Upper Outer Quadrant	Other (specify)	Sentinel lymph node biopsy and non-sentinel lymph node biopsy	5cbf0aea-ebb4-4005-bdd5-14ef2dc6826c	Infiltrating Ductal	[Not Available]	[Not Available]	[Not Available]	[Not Available]	[Not Available]	Lumpectomy	[Not Available]	YES	2010-12-08	2008-00-00	-24831	[Not Available]	0	661	[Not Available]	[Not Available]	[Not Available]	<10%	NOT HISPANIC OR LATINO	[Not Available]	[Not Available]	[Not Available]	[Not Available]	FEMALE	[Not Available]	[Not Available]	[Not Available]	Enumerate 60 tumor cells; ratio of HER2/Centromere >=2.1 is amplified	[Not Available]	60	[Not Available]	[Not Available]
TCGA-A2-A0YT	BA0YT01A	LumB	No	Negative	Positive	Negative	56	M0	[Not Available]	N2a	Stage IIIB	T4b	Left Upper Outer Quadrant	Axillary lymph node dissection alone	[Not Available]	14b95463-2108-4921-afc2-e29eef52b18f	Infiltrating Ductal	[Not Available]	[Not Available]	[Not Available]	[Not Available]	[Not Available]	Modified Radical Mastectomy	[Not Available]	NO	2010-12-10	2008-00-00	-20481	723	0	[Not Available]	[Not Available]	[Not Available]	[Not Available]	90-99%	NOT HISPANIC OR LATINO	[Not Available]	[Not Available]	[Not Available]	[Not Available]	FEMALE	[Not Available]	[Not Available]	[Not Available]	Enumerate 60 tumor cells; Ratio of HER2/Centromere 17 >=2.1 is amplified	[Not Available]	60	[Not Available]	[Not Available]
TCGA-A2-A1FV	BA1FV01A	LumA	No	Negative	Positive	Positive	74	M0	7th	N0 (i+)	Stage IIB	T3	Left	Sentinel node biopsy alone	[Not Available]	cd0c96a4-6414-4efb-879b-7408b62ed5b6	Infiltrating Lobular	[Not Available]	[Not Available]	[Not Available]	[Not Available]	[Not Available]	Simple Mastectomy	[Not Available]	YES	2011-05-26	2010-00-00	-27287	[Not Available]	0	460	[Not Available]	NO	[Not Available]	90-99%	NOT HISPANIC OR LATINO	[Not Available]	[Not Available]	[Not Available]	[Not Available]	FEMALE	[Not Available]	[Not Available]	[Not Available]	[Not Available]	1+	[Not Available]	[Not Available]	[Not Available]
TCGA-A2-A1FW	BA1FW01A	LumB	No	Negative	Positive	Negative	62	M0	7th	N2a	Stage IIIA	T3	Right Upper Outer Quadrant	Sentinel lymph node biopsy plus axillary dissection	[Not Available]	54883111-d475-4515-ba3f-fece8a71e79e	Infiltrating Ductal	[Not Available]	[Not Available]	[Not Available]	[Not Available]	[Not Available]	Modified Radical Mastectomy	[Not Available]	NO	2011-05-11	2010-00-00	-22778	[Not Available]	0	221	[Not Available]	NO	[Not Available]	90-99%	NOT HISPANIC OR LATINO	[Not Available]	[Not Available]	[Not Available]	[Not Available]	FEMALE	[Not Available]	[Not Available]	[Not Available]	[Not Available]	[Not Available]	[Not Available]	[Not Available]	[Not Available]
TCGA-A2-A1FX	BA1FX01A	LumB	No	Negative	Positive	Positive	61	M0	6th	N2a	Stage IIIA	T3	Right Upper Outer Quadrant	Sentinel lymph node biopsy plus axillary dissection	[Not Available]	ac6d3ba9-f84f-4657-aa85-4d66fb7c09da	Infiltrating Ductal	Negative	[Not Available]	[Not Available]	[Not Available]	Mastectomy NOS	Lumpectomy	[Not Available]	NO	2011-05-12	2008-00-00	-22344	[Not Available]	0	935	[Not Available]	NO	[Not Available]	70-79%	NOT HISPANIC OR LATINO	[Not Available]	[Not Available]	[Not Available]	160	FEMALE	[Not Available]	[Not Available]	[Not Available]	[Not Available]	[Not Available]	60	[Not Available]	185
TCGA-A2-A1FZ	BA1FZ01A	LumA	No	Negative	Positive	Positive	63	M0	7th	N0 (i-)	Stage IIA	T2	Right	Sentinel node biopsy alone	[Not Available]	805bfe39-3695-43c2-93e4-d66d0559b89f	Infiltrating Ductal	[Not Available]	3 Point Scale	3+	3 Point Scale	[Not Available]	Simple Mastectomy	[Not Available]	YES	2011-04-21	2010-00-00	-23055	[Not Available]	0	409	[Not Available]	NO	[Not Available]	90-99%	NOT HISPANIC OR LATINO	[Not Available]	[Not Available]	[Not Available]	[Not Available]	FEMALE	[Not Available]	[Not Available]	[Not Available]	[Not Available]	[Not Available]	[Not Available]	[Not Available]	[Not Available]
TCGA-A2-A1G0	BA1G001A	LumA	No	Negative	Positive	Positive	49	M0	7th	N1a	Stage IIB	T2	Left Upper Inner Quadrant	Sentinel lymph node biopsy plus axillary dissection	[Not Available]	2e538802-2a31-4774-89a8-c6e4381a887d	Infiltrating Ductal	[Not Available]	3 Point Scale	3+	3 Point Scale	[Not Available]	Simple Mastectomy	[Not Available]	NO	2011-04-21	2010-00-00	-18001	[Not Available]	0	380	[Not Available]	NO	[Not Available]	90-99%	NOT HISPANIC OR LATINO	[Not Available]	[Not Available]	[Not Available]	[Not Available]	FEMALE	[Not Available]	[Not Available]	[Not Available]	[Not Available]	2+	[Not Available]	[Not Available]	[Not Available]
TCGA-A2-A1G1	BA1G101A	Basal	No	Positive	Negative	Negative	85	M0	7th	N1	Stage IIB	T2	Right Upper Outer Quadrant	Sentinel lymph node biopsy plus axillary dissection	[Not Available]	75b5529b-565a-4eba-918a-910b2f441d32	Infiltrating Ductal	[Not Available]	[Not Available]	[Not Available]	[Not Available]	[Not Available]	Lumpectomy	[Not Available]	NO	2011-05-12	2010-00-00	-31223	[Not Available]	0	371	[Not Available]	NO	[Not Available]	[Not Available]	NOT HISPANIC OR LATINO	[Not Available]	[Not Available]	[Not Available]	51	FEMALE	[Not Available]	[Not Available]	[Not Available]	[Not Available]	2+	30	[Not Available]	816
TCGA-A2-A1G4	BA1G401A	LumB	No	Negative	Positive	Positive	71	M0	7th	N1a	Stage IIIA	T3	Right Lower Outer Quadrant	Axillary lymph node dissection alone	[Not Available]	e3b555aa-7f0a-49c6-9b13-182c61a144c1	Infiltrating Ductal	[Not Available]	3 Point Scale	3+	3 Point Scale	[Not Available]	Modified Radical Mastectomy	[Not Available]	NO	2011-04-22	2010-00-00	-25965	[Not Available]	0	372	[Not Available]	NO	[Not Available]	90-99%	NOT HISPANIC OR LATINO	[Not Available]	[Not Available]	[Not Available]	[Not Available]	FEMALE	[Not Available]	[Not Available]	[Not Available]	[Not Available]	[Not Available]	[Not Available]	[Not Available]	[Not Available]
TCGA-A2-A1G6	BA1G601A	NormLike	TripleNegative	Negative	Negative	Negative	50	M0	7th	N2a	Stage IIIA	T2	Right	Axillary lymph node dissection alone	[Not Available]	295cf595-4a29-46a3-a0c5-e5f08f947031	Infiltrating Ductal	[Not Available]	[Not Available]	[Not Available]	[Not Available]	[Not Available]	Modified Radical Mastectomy	[Not Available]	NO	2011-04-22	2010-00-00	-18514	[Not Available]	0	132	[Not Available]	NO	[Not Available]	[Not Available]	NOT HISPANIC OR LATINO	[Not Available]	[Not Available]	[Not Available]	[Not Available]	FEMALE	[Not Available]	[Not Available]	[Not Available]	[Not Available]	1+	[Not Available]	[Not Available]	[Not Available]
TCGA-A2-A259	BA25901A	LumA	No	Negative	Positive	Positive	70	M0	7th	N0 (i-)	Stage IA	T1c	Left	Sentinel node biopsy alone	[Not Available]	3fc3755d-a3f8-4e2c-813f-ff124f2a75c1	Infiltrating Ductal	[Not Available]	3 Point Scale	[Not Available]	3 Point Scale	[Not Available]	Lumpectomy	[Not Available]	YES	2011-06-20	2007-00-00	-25666	[Not Available]	0	1285	[Not Available]	NO	[Not Available]	90-99%	NOT HISPANIC OR LATINO	[Not Available]	[Not Available]	[Not Available]	125	FEMALE	[Not Available]	[Not Available]	[Not Available]	[Not Available]	[Not Available]	60	[Not Available]	132
TCGA-A2-A25A	BA25A01A	NormLike	No	Negative	Positive	Positive	44	M0	6th	N0 (i-)	Stage IIA	T2	Left Upper Inner Quadrant	Axillary lymph node dissection alone	[Not Available]	aaea5f9c-b35b-47f8-93cb-bdc7b81844ff	Infiltrating Lobular	[Not Available]	[Not Available]	[Not Available]	[Not Available]	[Not Available]	Simple Mastectomy	[Not Available]	YES	2011-06-21	2003-00-00	-16083	[Not Available]	0	2968	[Not Available]	NO	[Not Available]	<10%	NOT HISPANIC OR LATINO	[Not Available]	[Not Available]	[Not Available]	[Not Available]	FEMALE	[Not Available]	[Not Available]	[Not Available]	[Not Available]	2+	[Not Available]	[Not Available]	[Not Available]
TCGA-A2-A25B	BA25B01A	LumB	No	Negative	Positive	Positive	39	M0	7th	N1	Stage IIB	T2	Left Upper Outer Quadrant	Sentinel lymph node biopsy plus axillary dissection	[Not Available]	eadf8482-e60e-4307-adb7-d5c3b9fa6cae	Infiltrating Ductal	[Not Available]	[Not Available]	[Not Available]	[Not Available]	None	Modified Radical Mastectomy	[Not Available]	NO	2011-07-15	2010-00-00	-14453	[Not Available]	0	258	[Not Available]	NO	[Not Available]	90-99%	NOT HISPANIC OR LATINO	[Not Available]	[Not Available]	[Not Available]	[Not Available]	FEMALE	[Not Available]	[Not Available]	[Not Available]	[Not Available]	2+	[Not Available]	[Not Available]	[Not Available]
TCGA-A2-A25C	BA25C01A	LumB	No	Negative	Positive	Positive	50	M0	7th	N1a	Stage IIB	T2	Left Lower Outer Quadrant	Sentinel lymph node biopsy plus axillary dissection	[Not Available]	7aedb46a-48ec-4e0e-8baa-c9ea4c4a7cf1	Infiltrating Ductal	[Not Available]	3 Point Scale	2+	3 Point Scale	[Not Available]	Simple Mastectomy	[Not Available]	NO	2011-07-15	2010-00-00	-18507	[Not Available]	0	285	[Not Available]	NO	[Not Available]	90-99%	NOT HISPANIC OR LATINO	[Not Available]	[Not Available]	[Not Available]	[Not Available]	FEMALE	[Not Available]	[Not Available]	[Not Available]	[Not Available]	1+	[Not Available]	[Not Available]	[Not Available]
TCGA-A2-A25D	BA25D01A	LumA	No	Negative	Positive	Negative	90	M0	7th	N3a	Stage IIIC	T2	Right Upper Outer Quadrant	Axillary lymph node dissection alone	[Not Available]	3b963d72-ba5c-467b-83c9-fbdb462510a3	Infiltrating Lobular	[Not Available]	[Not Available]	[Not Available]	[Not Available]	None	Lumpectomy	[Not Available]	NO	2011-06-21	2010-00-00	-32872	[Not Available]	0	243	[Not Available]	NO	[Not Available]	70-79%	NOT HISPANIC OR LATINO	[Not Available]	[Not Available]	[Not Available]	118	FEMALE	[Not Available]	[Not Available]	[Not Available]	[Not Available]	1+	60	[Not Available]	145
TCGA-A2-A25E	BA25E01A	LumB	No	Equivocal	Positive	Positive	34	M0	6th	N2a	Stage IIIA	T2	Left Upper Outer Quadrant	Axillary lymph node dissection alone	[Not Available]	ba89cb4f-cd63-47b1-9550-76fdaff89f2e	Infiltrating Ductal	[Not Available]	[Not Available]	[Not Available]	[Not Available]	[Not Available]	Modified Radical Mastectomy	[Not Available]	NO	2011-07-21	2004-00-00	-12600	[Not Available]	0	2511	[Not Available]	NO	[Not Available]	80-89%	NOT HISPANIC OR LATINO	[Not Available]	[Not Available]	[Not Available]	[Not Available]	FEMALE	[Not Available]	[Not Available]	[Not Available]	[Not Available]	2+	[Not Available]	[Not Available]	[Not Available]
TCGA-A2-A25F	BA25F01A	Basal	No	Negative	Negative	Positive	66	M0	7th	N0 (i-)	Stage IIA	T2	Right Upper Outer Quadrant	Sentinel node biopsy alone	[Not Available]	c836951b-3ffb-4e20-8504-0eccb7d50dd4	Infiltrating Ductal	[Not Available]	[Not Available]	[Not Available]	[Not Available]	[Not Available]	Lumpectomy	[Not Available]	YES	2011-07-26	2011-00-00	-24319	[Not Available]	0	113	[Not Available]	NO	[Not Available]	[Not Available]	NOT HISPANIC OR LATINO	[Not Available]	[Not Available]	[Not Available]	[Not Available]	FEMALE	[Not Available]	[Not Available]	<10%	[Not Available]	[Not Available]	[Not Available]	[Not Available]	[Not Available]
TCGA-A2-A3KD	BA3KD01A	LumA	No	Not Available	Positive	Positive	47	M0	7th	N1mi	Stage IIIA	T3	Right Upper Outer Quadrant	Sentinel lymph node biopsy plus axillary dissection	[Not Available]	BB026999-0AAB-4232-96D7-2C93B6C9691D	Mucinous	Close	3 Point Scale	[Not Available]	3 Point Scale	Mastectomy NOS	Lumpectomy	[Not Available]	YES	2012-04-02	2010-00-00	-17372	[Not Available]	0	803	[Not Available]	NO	[Not Available]	90-99%	NOT HISPANIC OR LATINO	[Not Available]	[Not Available]	[Not Available]	[Not Available]	FEMALE	[Not Available]	[Not Available]	[Not Available]	[Not Available]	1+	[Not Available]	[Not Available]	[Not Available]
TCGA-A7-A0CD	BA0CD01A	LumA	No	Negative	Positive	Positive	66	M0	[Not Available]	N0 (i-)	Stage IA	T1	Left	Sentinel node biopsy alone	[Not Available]	09765b0a-94f6-47d2-af56-93368084ac3a	Infiltrating Ductal	[Not Available]	[Not Available]	[Not Available]	[Not Available]	[Not Available]	Lumpectomy	[Not Available]	NO	2010-10-05	2009-00-00	-24242	[Not Available]	0	170	[Not Available]	[Not Available]	[Not Available]	90-99%	NOT HISPANIC OR LATINO	[Not Available]	[Not Available]	[Not Available]	4	FEMALE	[Not Available]	[Not Available]	[Not Available]	PathVysion HER-2 DNA Probe Kit	2+	279	[Not Available]	4.6
TCGA-A7-A0CE	BA0CE01A	Basal	TripleNegative	Negative	Negative	Negative	57	M0	[Not Available]	N0 (i-)	Stage IIA	T2	Left	Sentinel lymph node biopsy plus axillary dissection	[Not Available]	9d95a65b-e41d-4f93-92d4-99dce29ff40d	Infiltrating Ductal	[Not Available]	[Not Available]	[Not Available]	[Not Available]	[Not Available]	Lumpectomy	[Not Available]	YES	2010-10-04	2009-00-00	-20863	[Not Available]	0	253	[Not Available]	[Not Available]	[Not Available]	<10%	NOT HISPANIC OR LATINO	[Not Available]	[Not Available]	[Not Available]	2.9	FEMALE	Vysis AutoVysion System	[Not Available]	[Not Available]	PathVysion	2+	389	[Not Available]	3.2
TCGA-A7-A0CG	BA0CG01A	LumA	No	Negative	Positive	Negative	78	M0	[Not Available]	N0 (i-)	Stage IIA	T2	Right Upper Outer Quadrant|Right	Sentinel lymph node biopsy plus axillary dissection	[Not Available]	67eef990-5ff4-45d1-843d-d22d7848f130	Mixed Histology	[Not Available]	[Not Available]	[Not Available]	[Not Available]	[Not Available]	Lumpectomy	[Not Available]	YES	2010-10-07	2010-00-00	-28596	[Not Available]	0	166	[Not Available]	[Not Available]	[Not Available]	90-99%	NOT HISPANIC OR LATINO	[Not Available]	[Not Available]	[Not Available]	[Not Available]	FEMALE	[Not Available]	[Not Available]	[Not Available]	[Not Available]	1+	[Not Available]	[Not Available]	[Not Available]
TCGA-A7-A0CH	BA0CH01A	LumA	No	Negative	[Not Available]	[Not Available]	79	M0	[Not Available]	N0 (i-)	Stage IIA	T2	Left Upper Outer Quadrant|Left	Sentinel node biopsy alone	[Not Available]	9de678e5-67ed-4453-a98b-7ac351d5d0f1	Infiltrating Ductal	[Not Available]	[Not Available]	[Not Available]	[Not Available]	[Not Available]	Simple Mastectomy	[Not Available]	YES	2010-10-04	2009-00-00	-29104	[Not Available]	0	161	[Not Available]	[Not Available]	[Not Available]	[Not Available]	NOT HISPANIC OR LATINO	[Not Available]	[Not Available]	[Not Available]	[Not Available]	FEMALE	[Not Available]	[Not Available]	[Not Available]	[Not Available]	[Not Available]	[Not Available]	[Not Available]	[Not Available]
TCGA-A7-A0CJ	BA0CJ01A	LumB	No	Negative	Positive	Positive	57	M0	[Not Available]	N0 (i-)	Stage IIA	T2	Left	Sentinel lymph node biopsy plus axillary dissection	[Not Available]	d69e59a8-b10b-46f5-b859-b6c178d90506	Infiltrating Ductal	[Not Available]	[Not Available]	[Not Available]	[Not Available]	Other	Lumpectomy	Re-excision of the inferior margin	YES	2010-10-07	2010-00-00	-21014	[Not Available]	0	188	[Not Available]	[Not Available]	[Not Available]	90-99%	NOT HISPANIC OR LATINO	[Not Available]	[Not Available]	[Not Available]	[Not Available]	FEMALE	[Not Available]	[Not Available]	<10%	[Not Available]	1+	[Not Available]	[Not Available]	[Not Available]
TCGA-A7-A0D9	BA0D901A	LumA	No	Negative	Positive	Negative	37	M0	[Not Available]	N0 (i-)	Stage IIA	T2	Left Upper Outer Quadrant|Left	Axillary lymph node dissection alone	[Not Available]	17baef7c-d97d-4b98-ab53-503ef856523d	Infiltrating Ductal	[Not Available]	[Not Available]	[Not Available]	[Not Available]	[Not Available]	Simple Mastectomy	[Not Available]	YES	2010-10-04	2009-00-00	-13836	[Not Available]	0	159	[Not Available]	[Not Available]	[Not Available]	90-99%	NOT HISPANIC OR LATINO	[Not Available]	[Not Available]	[Not Available]	[Not Available]	FEMALE	[Not Available]	[Not Available]	[Not Available]	[Not Available]	1+	[Not Available]	[Not Available]	[Not Available]
TCGA-A7-A0DA	BA0DA01A	Basal	TripleNegative	Negative	Negative	Negative	62	M0	[Not Available]	N0 (i-)	Stage IIA	T2	Left Lower Outer Quadrant	Sentinel lymph node biopsy plus axillary dissection	[Not Available]	3afa1e93-1df8-4e4c-aaa4-557463f4bb77	Infiltrating Ductal	[Not Available]	[Not Available]	[Not Available]	[Not Available]	[Not Available]	Lumpectomy	[Not Available]	[Not Available]	2011-01-10	2009-00-00	-22708	[Not Available]	0	373	[Not Available]	[Not Available]	[Not Available]	[Not Available]	NOT HISPANIC OR LATINO	[Not Available]	[Not Available]	[Not Available]	[Not Available]	FEMALE	[Not Available]	[Not Available]	[Not Available]	[Not Available]	1+	[Not Available]	[Not Available]	[Not Available]
TCGA-A7-A0DB	BA0DB01A	LumA	No	Negative	Positive	Positive	56	M0	[Not Available]	N0 (i-)	Stage IIA	T2	Right	Sentinel lymph node biopsy plus axillary dissection	[Not Available]	f130f376-5801-40f9-975d-a7e2f7b5670d	Infiltrating Ductal	[Not Available]	[Not Available]	[Not Available]	[Not Available]	[Not Available]	Simple Mastectomy	[Not Available]	YES	2010-10-04	2009-00-00	-20570	[Not Available]	0	140	[Not Available]	[Not Available]	[Not Available]	90-99%	NOT HISPANIC OR LATINO	[Not Available]	[Not Available]	[Not Available]	[Not Available]	FEMALE	[Not Available]	[Not Available]	[Not Available]	[Not Available]	1+	[Not Available]	[Not Available]	[Not Available]
TCGA-A7-A0DC	BA0DC01A	LumA	No	Negative	Positive	Negative	63	M0	[Not Available]	N0 (i-)	Stage IA	T1c	Right Upper Outer Quadrant|Right	Sentinel lymph node biopsy plus axillary dissection	[Not Available]	cb9f5e50-f49d-4899-8895-9367afcc1015	Infiltrating Ductal	[Not Available]	[Not Available]	[Not Available]	[Not Available]	[Not Available]	Simple Mastectomy	[Not Available]	YES	2010-10-04	2009-00-00	-23293	[Not Available]	0	273	[Not Available]	[Not Available]	[Not Available]	90-99%	NOT HISPANIC OR LATINO	[Not Available]	[Not Available]	[Not Available]	[Not Available]	FEMALE	[Not Available]	[Not Available]	[Not Available]	[Not Available]	1+	[Not Available]	[Not Available]	[Not Available]
TCGA-A7-A13D	BA13D01A	Basal	No	Negative	Negative	Positive	46	M0	[Not Available]	N0 (i-)	Stage IIA	T2	Right Upper Outer Quadrant	Sentinel node biopsy alone	[Not Available]	8785012f-f73e-4d68-87cf-1d804af32782	Infiltrating Ductal	Negative	[Not Available]	[Not Available]	[Not Available]	Lumpectomy	Lumpectomy	[Not Available]	NO	2011-02-23	2010-00-00	-17070	[Not Available]	0	267	[Not Available]	[Not Available]	[Not Available]	<10%	NOT HISPANIC OR LATINO	[Not Available]	[Not Available]	[Not Available]	1.8	FEMALE	[Not Available]	[Not Available]	[Not Available]	PathVysion HER-2 DNA Probe Kit	2+	197	[Not Available]	1.9
TCGA-A7-A13E	BA13E01A	Basal	No	Negative	Positive	Negative	62	MX	[Not Available]	N1	Stage IIB	T2	Left Upper Outer Quadrant	Sentinel lymph node biopsy plus axillary dissection	[Not Available]	8c7e74e0-71ef-49b8-9217-94b8ef740ef9	Infiltrating Ductal	[Not Available]	[Not Available]	[Not Available]	[Not Available]	[Not Available]	Lumpectomy	[Not Available]	NO	2011-02-28	2010-00-00	-22689	[Not Available]	0	287	[Not Available]	[Not Available]	[Not Available]	20-29%	NOT HISPANIC OR LATINO	[Not Available]	[Not Available]	[Not Available]	3	FEMALE	[Not Available]	[Not Available]	[Not Available]	PathVysion HER-2 DNA Probe Kit	2+	561	[Not Available]	3.2
TCGA-A7-A13F	BA13F01A	LumB	No	Negative	Positive	Positive	44	M0	[Not Available]	N1a	Stage IIIA	T3	Right Upper Outer Quadrant	Sentinel lymph node biopsy plus axillary dissection	[Not Available]	2cf68894-168b-458b-af4f-53cad72989a8	Infiltrating Ductal	[Not Available]	[Not Available]	[Not Available]	[Not Available]	[Not Available]	Modified Radical Mastectomy	[Not Available]	NO	2011-03-02	2010-00-00	-16363	[Not Available]	0	196	[Not Available]	[Not Available]	[Not Available]	[Not Available]	NOT HISPANIC OR LATINO	[Not Available]	[Not Available]	[Not Available]	2.8	FEMALE	[Not Available]	[Not Available]	[Not Available]	PathVysion HER-2 DNA Probe Kit	2+	403	[Not Available]	3
TCGA-A7-A13G	BA13G01A	LumA	No	Negative	Positive	Positive	79	MX	7th	N0	Stage IIA	T2	Left	Sentinel node biopsy alone	[Not Available]	6cd9baf5-bbe0-4c1e-a87f-c53b3af22890	Infiltrating Ductal	[Not Available]	[Not Available]	[Not Available]	[Not Available]	[Not Available]	Simple Mastectomy	[Not Available]	NO	2011-05-16	2010-00-00	-28969	[Not Available]	0	208	[Not Available]	NO	[Not Available]	90-99%	NOT HISPANIC OR LATINO	[Not Available]	[Not Available]	[Not Available]	[Not Available]	FEMALE	[Not Available]	[Not Available]	[Not Available]	[Not Available]	1+	[Not Available]	[Not Available]	[Not Available]
TCGA-A7-A26E	BA26E01A	LumA	No	Negative	Positive	Positive	71	MX	7th	N1a	Stage IIIA	T3	Left	Sentinel lymph node biopsy plus axillary dissection	[Not Available]	011b9b2d-ebe5-42bf-9662-d922faccc7a1	Infiltrating Lobular	[Not Available]	3 Point Scale	[Not Available]	3 Point Scale	[Not Available]	Simple Mastectomy	[Not Available]	NO	2011-07-28	2010-00-00	-26274	[Not Available]	0	421	[Not Available]	NO	[Not Available]	90-99%	NOT HISPANIC OR LATINO	[Not Available]	[Not Available]	[Not Available]	[Not Available]	FEMALE	[Not Available]	[Not Available]	[Not Available]	[Not Available]	1+	[Not Available]	[Not Available]	[Not Available]
TCGA-A7-A26F	BA26F01A	Basal	TripleNegative	Negative	Negative	Negative	55	M0	7th	N0	Stage IA	T1	Left	Sentinel node biopsy alone	[Not Available]	3b7b9c1e-a84c-47ed-983c-9e4b00cbf01a	Other	Negative	[Not Available]	[Not Available]	[Not Available]	[Not Available]	Lumpectomy	Reexcision Biopsy	NO	2011-08-08	2010-00-00	-20210	[Not Available]	0	257	[Not Available]	NO	[Not Available]	[Not Available]	NOT HISPANIC OR LATINO	[Not Available]	[Not Available]	[Not Available]	1.8	FEMALE	[Not Available]	[Not Available]	[Not Available]	PathVysion HER-2 DNA probe kit.	2+	330	[Not Available]	1.9
TCGA-A7-A26G	BA26G01A	Basal	TripleNegative	Negative	Negative	Negative	50	M0	7th	N0 (i+)	Stage IIA	T2	Right	Sentinel lymph node biopsy plus axillary dissection	[Not Available]	5ed024e8-d05e-4c65-9441-eda9930ccc82	Other	[Not Available]	[Not Available]	[Not Available]	[Not Available]	[Not Available]	Other	[Not Available]	NO	2011-08-10	2010-00-00	-18362	[Not Available]	0	209	[Not Available]	NO	[Not Available]	[Not Available]	NOT HISPANIC OR LATINO	[Not Available]	[Not Available]	[Not Available]	[Not Available]	FEMALE	[Not Available]	[Not Available]	[Not Available]	[Not Available]	[Not Available]	[Not Available]	[Not Available]	[Not Available]
TCGA-A7-A26H	BA26H01A	LumA	No	Positive	Positive	Negative	72	M0	7th	N1a	Stage IIA	T1	Left	Sentinel lymph node biopsy plus axillary dissection	[Not Available]	dddd8e2f-e540-418a-b02e-698d18a12c14	Infiltrating Ductal	[Not Available]	[Not Available]	[Not Available]	[Not Available]	[Not Available]	Other	[Not Available]	NO	2011-08-04	2011-00-00	-26423	[Not Available]	0	64	[Not Available]	NO	[Not Available]	90-99%	NOT HISPANIC OR LATINO	[Not Available]	[Not Available]	[Not Available]	2.2	FEMALE	[Not Available]	[Not Available]	[Not Available]	PathVysion Her-2 DNA	2+	20	[Not Available]	5.8
TCGA-A7-A26I	BA26I01A	Basal	TripleNegative	Negative	Negative	Negative	65	M0	7th	N0	Stage IIA	T2	Left	Axillary lymph node dissection alone	[Not Available]	b2ecbc0f-2c30-4200-8d5e-7b95424bcadb	Infiltrating Ductal	Negative	[Not Available]	[Not Available]	[Not Available]	Other	Lumpectomy	Re-Excision of Superior Margin	NO	2011-07-29	2011-00-00	-23948	[Not Available]	0	122	[Not Available]	NO	[Not Available]	[Not Available]	NOT HISPANIC OR LATINO	[Not Available]	[Not Available]	[Not Available]	2	FEMALE	[Not Available]	[Not Available]	[Not Available]	Path Vysion HER-2 DNA probe kit	2+	229	[Not Available]	2.2
TCGA-A7-A26J	BA26J01A	LumA	No	Negative	Positive	Positive	49	M0	7th	N0	Stage IIA	T2	Left	Sentinel lymph node biopsy plus axillary dissection	[Not Available]	6cb6f179-defd-4661-af0a-c353b74c0c49	Infiltrating Ductal	[Not Available]	3 Point Scale	[Not Available]	3 Point Scale	[Not Available]	Simple Mastectomy	[Not Available]	NO	2011-07-28	2011-00-00	-17930	[Not Available]	0	67	[Not Available]	NO	[Not Available]	90-99%	NOT HISPANIC OR LATINO	[Not Available]	[Not Available]	[Not Available]	[Not Available]	FEMALE	[Not Available]	[Not Available]	[Not Available]	[Not Available]	1+	[Not Available]	[Not Available]	[Not Available]
TCGA-A7-A2KD	BA2KD01A	LumB	No	Not Available	Positive	Positive	53	MX	7th	N2a	Stage IIIA	T2	Right	No axillary staging	[Not Available]	92654F8D-5137-4FFD-AAA3-5AE38EB88226	Infiltrating Ductal	[Not Available]	3 Point Scale	3+	3 Point Scale	[Not Available]	Modified Radical Mastectomy	[Not Available]	NO	2011-10-11	2011-00-00	-19563	[Not Available]	0	181	[Not Available]	[Not Available]	[Not Available]	90-99%	NOT HISPANIC OR LATINO	[Not Available]	[Not Available]	[Not Available]	[Not Available]	FEMALE	[Not Available]	[Not Available]	[Not Available]	[Not Available]	3+	[Not Available]	[Not Available]	[Not Available]
TCGA-A7-A3IY	BA3IY01A	LumA	No	Not Available	Positive	Positive	71	M0	7th	N0	Stage I	T1c	Right Upper Outer Quadrant	Sentinel node biopsy alone	[Not Available]	6B4E0262-F589-4532-B578-9F2D76C19D90	Mucinous	Negative	[Not Available]	[Not Available]	[Not Available]	Lumpectomy	Lumpectomy	[Not Available]	NO	2012-03-19	2011-00-00	-26041	[Not Available]	0	151	[Not Available]	NO	[Not Available]	90-99%	NOT HISPANIC OR LATINO	[Not Available]	[Not Available]	[Not Available]	[Not Available]	FEMALE	[Not Available]	[Not Available]	[Not Available]	[Not Available]	[Not Available]	[Not Available]	[Not Available]	[Not Available]
TCGA-A7-A3IZ	BA3IZ01A	LumA	No	Not Available	Positive	Negative	62	M0	7th	N0 (i+)	Stage IIA	T2	Right	Sentinel lymph node biopsy plus axillary dissection	[Not Available]	15FF4B02-BB69-4D24-8A07-B82F428E428D	Infiltrating Lobular	Negative	[Not Available]	[Not Available]	[Not Available]	Other	Lumpectomy	Reexcision	YES	2012-03-12	2011-00-00	-22997	[Not Available]	0	148	[Not Available]	NO	[Not Available]	90-99%	NOT HISPANIC OR LATINO	[Not Available]	[Not Available]	[Not Available]	3	FEMALE	[Not Available]	[Not Available]	[Not Available]	PathVysion HER-2 DNA probe kit.	2+	569	[Not Available]	3
TCGA-A7-A3J0	BA3J001A	LumA	No	Not Available	Positive	Positive	62	M0	7th	N0	Stage IIA	T2	Right	Sentinel node biopsy alone	[Not Available]	DA70CF7E-0E61-4C72-B4C5-C408569D11B8	Mucinous	[Not Available]	[Not Available]	[Not Available]	[Not Available]	[Not Available]	Lumpectomy	[Not Available]	NO	2012-03-13	2011-00-00	-22672	[Not Available]	0	76	[Not Available]	NO	[Not Available]	90-99%	NOT HISPANIC OR LATINO	[Not Available]	[Not Available]	[Not Available]	[Not Available]	FEMALE	[Not Available]	[Not Available]	[Not Available]	[Not Available]	1+	[Not Available]	[Not Available]	[Not Available]
TCGA-A7-A3J1	BA3J101A	LumA	No	Not Available	Positive	Positive	63	MX	7th	N0	Stage IA	T1c	Left	Sentinel lymph node biopsy plus axillary dissection	[Not Available]	8F9AD301-6699-4078-A80D-886E40894AF7	Infiltrating Lobular	[Not Available]	[Not Available]	[Not Available]	[Not Available]	[Not Available]	Lumpectomy	[Not Available]	[Not Available]	2012-03-12	2011-00-00	-23208	[Not Available]	0	75	[Not Available]	NO	[Not Available]	90-99%	NOT HISPANIC OR LATINO	[Not Available]	[Not Available]	[Not Available]	[Not Available]	FEMALE	[Not Available]	[Not Available]	[Not Available]	[Not Available]	[Not Available]	[Not Available]	[Not Available]	[Not Available]
TCGA-A7-A3RF	NA	NA	No	Not Available	Positive	Positive	79	M0	7th	N0	Stage IIA	T2	Left Upper Outer Quadrant	Sentinel node biopsy alone	[Not Available]	7451AF3C-ACC0-4D79-8429-6B8BE96911D8	Mucinous	Negative	[Not Available]	[Not Available]	[Not Available]	Other	Lumpectomy	Left breast reexcision	NO	2012-05-03	2012-00-00	-29184	[Not Available]	0	54	[Not Available]	[Not Available]	[Not Available]	90-99%	NOT HISPANIC OR LATINO	[Not Available]	[Not Available]	[Not Available]	[Not Available]	FEMALE	[Not Available]	[Not Available]	[Not Available]	[Not Available]	[Not Available]	[Not Available]	[Not Available]	[Not Available]
TCGA-A8-A06N	BA06N01A	LumB	No	Negative	Positive	Negative	66	M0	6th	N0	Stage IIIB	T4b	[Not Available]	[Not Available]	[Not Available]	3a711140-1b89-4611-9992-3861e3d0e01a	Infiltrating Ductal	[Not Available]	[Not Available]	[Not Available]	[Not Available]	[Not Available]	Other	[Not Available]	[Not Available]	2011-05-27	2009-00-00	-24288	[Not Available]	0	0	[Not Available]	[Not Available]	[Not Available]	[Not Available]	[Not Available]	[Not Available]	[Not Available]	[Not Available]	[Not Available]	FEMALE	[Not Available]	[Not Available]	[Not Available]	[Not Available]	0	[Not Available]	[Not Available]	[Not Available]
TCGA-A8-A06O	BA06O01A	LumB	No	Negative	Positive	Positive	60	M0	6th	N0	Stage I	T1c	[Not Available]	[Not Available]	[Not Available]	69054195-9e93-49e5-b820-69b0091cc2d4	Infiltrating Ductal	[Not Available]	[Not Available]	[Not Available]	[Not Available]	[Not Available]	Other	[Not Available]	[Not Available]	2011-05-27	2009-00-00	-22156	[Not Available]	0	396	[Not Available]	[Not Available]	[Not Available]	[Not Available]	[Not Available]	[Not Available]	[Not Available]	[Not Available]	[Not Available]	FEMALE	[Not Available]	[Not Available]	[Not Available]	[Not Available]	1+	[Not Available]	[Not Available]	[Not Available]
TCGA-A8-A06P	BA06P01A	LumA	No	Negative	Positive	Positive	63	M0	6th	N2a	Stage IIIA	T1c	Right	[Not Available]	[Not Available]	5f90d955-bbb0-4b44-a5ac-ba6fda9ca0fb	Infiltrating Ductal	[Not Available]	[Not Available]	[Not Available]	[Not Available]	[Not Available]	Other	[Not Available]	[Not Available]	2011-05-27	2009-00-00	-23011	[Not Available]	0	396	[Not Available]	[Not Available]	[Not Available]	[Not Available]	[Not Available]	[Not Available]	[Not Available]	[Not Available]	[Not Available]	FEMALE	[Not Available]	[Not Available]	[Not Available]	[Not Available]	[Not Available]	[Not Available]	[Not Available]	[Not Available]
TCGA-A8-A06Q	BA06Q01A	LumB	No	Negative	Positive	Positive	63	M0	5th	N2	Stage IIIA	T3	Left Upper Outer Quadrant	[Not Available]	[Not Available]	281f70c5-876f-44b3-84fb-f2302f85e74c	Infiltrating Ductal	[Not Available]	[Not Available]	[Not Available]	[Not Available]	[Not Available]	Other	[Not Available]	[Not Available]	2011-05-27	2007-00-00	-23164	[Not Available]	0	31	[Not Available]	[Not Available]	[Not Available]	[Not Available]	[Not Available]	[Not Available]	[Not Available]	[Not Available]	[Not Available]	FEMALE	[Not Available]	[Not Available]	[Not Available]	[Not Available]	1+	[Not Available]	[Not Available]	[Not Available]
TCGA-A8-A06R	BA06R01A	LumB	No	Equivocal	Positive	Negative	69	M0	5th	N1a	Stage IIB	T2	[Not Available]	[Not Available]	[Not Available]	f3ba71f9-25f3-4784-bf2d-3aa522a0cba8	Infiltrating Ductal	[Not Available]	[Not Available]	[Not Available]	[Not Available]	[Not Available]	Other	[Not Available]	[Not Available]	2011-05-27	2007-00-00	-25477	[Not Available]	0	546	[Not Available]	[Not Available]	[Not Available]	[Not Available]	[Not Available]	[Not Available]	[Not Available]	[Not Available]	[Not Available]	FEMALE	[Not Available]	[Not Available]	[Not Available]	[Not Available]	2+	[Not Available]	[Not Available]	[Not Available]
TCGA-A8-A06T	BA06T01A	LumA	No	Negative	Positive	Positive	75	M0	6th	N1a	Stage IIIA	T3	Left Upper Outer Quadrant	[Not Available]	[Not Available]	2c04a2f5-321e-4dea-8e00-268325da65cb	Infiltrating Ductal	[Not Available]	[Not Available]	[Not Available]	[Not Available]	[Not Available]	Other	[Not Available]	[Not Available]	2011-05-27	2007-00-00	-27393	[Not Available]	0	1249	[Not Available]	[Not Available]	[Not Available]	[Not Available]	[Not Available]	[Not Available]	[Not Available]	[Not Available]	[Not Available]	FEMALE	[Not Available]	[Not Available]	[Not Available]	[Not Available]	2+	[Not Available]	[Not Available]	[Not Available]
TCGA-A8-A06U	BA06U01A	LumA	No	Equivocal	Positive	Positive	80	M0	6th	N1a	Stage IIB	T2	Right Upper Outer Quadrant	[Not Available]	[Not Available]	6bc4c56d-aac5-49a2-9913-9538d06d898f	Infiltrating Ductal	[Not Available]	[Not Available]	[Not Available]	[Not Available]	[Not Available]	Other	[Not Available]	[Not Available]	2011-05-27	2008-00-00	-29525	882	0	[Not Available]	[Not Available]	[Not Available]	[Not Available]	[Not Available]	[Not Available]	[Not Available]	[Not Available]	[Not Available]	[Not Available]	FEMALE	[Not Available]	[Not Available]	[Not Available]	[Not Available]	2+	[Not Available]	[Not Available]	[Not Available]
TCGA-A8-A06X	BA06X01A	LumB	No	Positive	Positive	Negative	77	M0	6th	N0	Stage IIB	T3	[Not Available]	[Not Available]	[Not Available]	70931617-b3df-4a12-8e3f-2b2307602f48	Infiltrating Ductal	[Not Available]	[Not Available]	[Not Available]	[Not Available]	[Not Available]	Other	[Not Available]	[Not Available]	2011-05-27	2006-00-00	-28337	943	0	[Not Available]	[Not Available]	[Not Available]	[Not Available]	[Not Available]	[Not Available]	[Not Available]	[Not Available]	[Not Available]	[Not Available]	FEMALE	[Not Available]	[Not Available]	[Not Available]	[Not Available]	3+	[Not Available]	[Not Available]	[Not Available]
TCGA-A8-A06Y	BA06Y01A	LumA	No	Negative	Positive	Positive	66	M0	6th	N0	Stage IIA	T2	[Not Available]	[Not Available]	[Not Available]	515b1400-e896-4f2a-81bd-70895441a0bd	Infiltrating Ductal	[Not Available]	[Not Available]	[Not Available]	[Not Available]	[Not Available]	Other	[Not Available]	[Not Available]	2011-05-27	2008-00-00	-24442	[Not Available]	0	791	[Not Available]	[Not Available]	[Not Available]	[Not Available]	[Not Available]	[Not Available]	[Not Available]	[Not Available]	[Not Available]	FEMALE	[Not Available]	[Not Available]	[Not Available]	[Not Available]	1+	[Not Available]	[Not Available]	[Not Available]
TCGA-A8-A06Z	BA06Z01A	LumB	No	Negative	Positive	Positive	84	M0	6th	N0	Stage IIB	T3	Right Upper Outer Quadrant	[Not Available]	[Not Available]	2399caeb-ead2-4003-af38-809db4ac2e2b	Infiltrating Ductal	[Not Available]	[Not Available]	[Not Available]	[Not Available]	[Not Available]	Other	[Not Available]	[Not Available]	2011-05-27	2007-00-00	-30984	[Not Available]	0	31	[Not Available]	[Not Available]	[Not Available]	[Not Available]	[Not Available]	[Not Available]	[Not Available]	[Not Available]	[Not Available]	FEMALE	[Not Available]	[Not Available]	[Not Available]	[Not Available]	1+	[Not Available]	[Not Available]	[Not Available]
TCGA-A8-A075	BA07501A	LumB	No	Negative	Positive	Positive	42	M0	6th	N1a	Stage IIB	T2	[Not Available]	[Not Available]	[Not Available]	7861a5f2-8910-4bcb-9c34-f79c5acd6e21	Infiltrating Ductal	[Not Available]	[Not Available]	[Not Available]	[Not Available]	[Not Available]	Other	[Not Available]	[Not Available]	2011-05-27	2009-00-00	-15369	[Not Available]	0	517	[Not Available]	[Not Available]	[Not Available]	[Not Available]	[Not Available]	[Not Available]	[Not Available]	[Not Available]	[Not Available]	FEMALE	[Not Available]	[Not Available]	[Not Available]	[Not Available]	2+	[Not Available]	[Not Available]	[Not Available]
TCGA-A8-A076	BA07601A	LumB	No	Positive	Positive	Positive	66	M0	5th	N0	Stage IIA	T2	[Not Available]	[Not Available]	[Not Available]	23dabeef-8e3c-44bc-9a12-a9522d17be5c	Infiltrating Ductal	[Not Available]	[Not Available]	[Not Available]	[Not Available]	[Not Available]	Other	[Not Available]	[Not Available]	2011-05-27	2006-00-00	-24230	[Not Available]	0	1641	[Not Available]	[Not Available]	[Not Available]	[Not Available]	[Not Available]	[Not Available]	[Not Available]	[Not Available]	[Not Available]	FEMALE	[Not Available]	[Not Available]	[Not Available]	[Not Available]	3+	[Not Available]	[Not Available]	[Not Available]
TCGA-A8-A079	BA07901A	LumB	No	Negative	Positive	Positive	69	M0	5th	N3	Stage IIIB	T4b	[Not Available]	[Not Available]	[Not Available]	31c31cce-1b4d-4f12-922f-84f389403170	Infiltrating Ductal	[Not Available]	[Not Available]	[Not Available]	[Not Available]	[Not Available]	Other	[Not Available]	[Not Available]	2011-05-27	2007-00-00	-25293	[Not Available]	0	274	[Not Available]	[Not Available]	[Not Available]	[Not Available]	[Not Available]	[Not Available]	[Not Available]	[Not Available]	[Not Available]	FEMALE	[Not Available]	[Not Available]	[Not Available]	[Not Available]	1+	[Not Available]	[Not Available]	[Not Available]
TCGA-A8-A07B	BA07B01A	LumA	No	Positive	Positive	Positive	69	M0	6th	N0	Stage IIA	T2	[Not Available]	[Not Available]	[Not Available]	b43e41af-1d82-4b5f-b8f1-add0510e6b86	Infiltrating Ductal	[Not Available]	[Not Available]	[Not Available]	[Not Available]	[Not Available]	Other	[Not Available]	[Not Available]	2011-05-27	2007-00-00	-25474	[Not Available]	0	1004	[Not Available]	[Not Available]	[Not Available]	[Not Available]	[Not Available]	[Not Available]	[Not Available]	[Not Available]	[Not Available]	FEMALE	[Not Available]	[Not Available]	[Not Available]	[Not Available]	3+	[Not Available]	[Not Available]	[Not Available]
TCGA-A8-A07C	BA07C01A	Basal	TripleNegative	Negative	Negative	Negative	57	M0	6th	N0	Stage IIA	T2	[Not Available]	[Not Available]	[Not Available]	b6633c36-7ce4-4b69-9bf6-30b64d46c66f	Infiltrating Ductal	[Not Available]	[Not Available]	[Not Available]	[Not Available]	[Not Available]	Other	[Not Available]	[Not Available]	2011-05-27	2008-00-00	-20820	[Not Available]	0	580	[Not Available]	[Not Available]	[Not Available]	[Not Available]	[Not Available]	[Not Available]	[Not Available]	[Not Available]	[Not Available]	FEMALE	[Not Available]	[Not Available]	[Not Available]	[Not Available]	1+	[Not Available]	[Not Available]	[Not Available]
TCGA-A8-A07E	BA07E01A	LumA	No	Negative	Positive	Positive	81	MX	6th	N3a	Stage X	T4b	[Not Available]	[Not Available]	[Not Available]	853456d8-2367-404e-abc9-020fe8bbd209	Infiltrating Ductal	[Not Available]	[Not Available]	[Not Available]	[Not Available]	[Not Available]	Other	[Not Available]	[Not Available]	2011-05-27	2008-00-00	-29799	[Not Available]	0	608	[Not Available]	[Not Available]	[Not Available]	[Not Available]	[Not Available]	[Not Available]	[Not Available]	[Not Available]	[Not Available]	FEMALE	[Not Available]	[Not Available]	[Not Available]	[Not Available]	1+	[Not Available]	[Not Available]	[Not Available]
TCGA-A8-A07F	BA07F01A	LumA	No	Negative	Positive	Positive	65	M0	6th	N1a	Stage IIB	T2	Left Upper Outer Quadrant	[Not Available]	[Not Available]	5d688049-f271-40ef-813a-d37240ffe21c	Infiltrating Ductal	[Not Available]	[Not Available]	[Not Available]	[Not Available]	[Not Available]	Other	[Not Available]	[Not Available]	2011-05-27	2009-00-00	-23742	[Not Available]	0	576	[Not Available]	[Not Available]	[Not Available]	[Not Available]	[Not Available]	[Not Available]	[Not Available]	[Not Available]	[Not Available]	FEMALE	[Not Available]	[Not Available]	[Not Available]	[Not Available]	1+	[Not Available]	[Not Available]	[Not Available]
TCGA-A8-A07G	BA07G01A	LumA	No	Negative	Positive	Positive	65	M0	6th	N1a	Stage IIA	T1c	[Not Available]	[Not Available]	[Not Available]	8cf8b620-7ab6-4b6e-84bc-ff5a83f381fa	Infiltrating Ductal	[Not Available]	[Not Available]	[Not Available]	[Not Available]	[Not Available]	Other	[Not Available]	[Not Available]	2011-05-27	2009-00-00	-23926	[Not Available]	0	576	[Not Available]	[Not Available]	[Not Available]	[Not Available]	[Not Available]	[Not Available]	[Not Available]	[Not Available]	[Not Available]	FEMALE	[Not Available]	[Not Available]	[Not Available]	[Not Available]	1+	[Not Available]	[Not Available]	[Not Available]
TCGA-A8-A07I	BA07I01A	Her2	No	Positive	Positive	Negative	69	M0	6th	N2a	Stage IIIA	T2	[Not Available]	[Not Available]	[Not Available]	566792ae-f853-4a47-856d-f02cdcfcb18a	Infiltrating Ductal	[Not Available]	[Not Available]	[Not Available]	[Not Available]	[Not Available]	Other	[Not Available]	[Not Available]	2011-05-27	2009-00-00	-25262	[Not Available]	0	426	[Not Available]	[Not Available]	[Not Available]	[Not Available]	[Not Available]	[Not Available]	[Not Available]	[Not Available]	[Not Available]	FEMALE	[Not Available]	[Not Available]	[Not Available]	[Not Available]	3+	[Not Available]	[Not Available]	[Not Available]
TCGA-A8-A07J	BA07J01A	LumA	No	Negative	Positive	Positive	35	M0	6th	N1a	Stage IIB	T2	[Not Available]	[Not Available]	[Not Available]	316625b8-a217-4829-90d1-dfd9cb7e4bc3	Infiltrating Ductal	[Not Available]	[Not Available]	[Not Available]	[Not Available]	[Not Available]	Other	[Not Available]	[Not Available]	2011-05-27	2009-00-00	-12965	[Not Available]	0	365	[Not Available]	[Not Available]	[Not Available]	[Not Available]	[Not Available]	[Not Available]	[Not Available]	[Not Available]	[Not Available]	FEMALE	[Not Available]	[Not Available]	[Not Available]	[Not Available]	1+	[Not Available]	[Not Available]	[Not Available]
TCGA-A8-A07L	BA07L01A	LumB	No	Negative	Positive	Positive	58	M0	6th	N1a	Stage IIIA	T3	Right Upper Outer Quadrant	[Not Available]	[Not Available]	e89a9deb-6321-4e61-b412-b4993d4277dd	Infiltrating Ductal	[Not Available]	[Not Available]	[Not Available]	[Not Available]	[Not Available]	Other	[Not Available]	[Not Available]	2011-05-27	2009-00-00	-21428	[Not Available]	0	517	[Not Available]	[Not Available]	[Not Available]	[Not Available]	[Not Available]	[Not Available]	[Not Available]	[Not Available]	[Not Available]	FEMALE	[Not Available]	[Not Available]	[Not Available]	[Not Available]	0	[Not Available]	[Not Available]	[Not Available]
TCGA-A8-A07O	BA07O01A	Basal	TripleNegative	Negative	Negative	Negative	51	M0	6th	N0	Stage IIA	T2	[Not Available]	[Not Available]	[Not Available]	cf9db1af-17f0-490e-8139-142bd704763a	Infiltrating Ductal	[Not Available]	[Not Available]	[Not Available]	[Not Available]	[Not Available]	Other	[Not Available]	[Not Available]	2011-05-27	2009-00-00	-18869	[Not Available]	0	304	[Not Available]	[Not Available]	[Not Available]	[Not Available]	[Not Available]	[Not Available]	[Not Available]	[Not Available]	[Not Available]	FEMALE	[Not Available]	[Not Available]	[Not Available]	[Not Available]	1+	[Not Available]	[Not Available]	[Not Available]
TCGA-A8-A07P	BA07P01A	LumA	No	Positive	Positive	Positive	68	M0	6th	N1	Stage IIB	T2	Right Upper Outer Quadrant|Right	[Not Available]	[Not Available]	8cccf160-93e9-48a5-9b8b-54aa50153142	Infiltrating Ductal	[Not Available]	[Not Available]	[Not Available]	[Not Available]	[Not Available]	Other	[Not Available]	[Not Available]	2011-05-27	2009-00-00	-24929	[Not Available]	0	334	[Not Available]	[Not Available]	[Not Available]	[Not Available]	[Not Available]	[Not Available]	[Not Available]	[Not Available]	[Not Available]	FEMALE	[Not Available]	[Not Available]	[Not Available]	[Not Available]	2+	[Not Available]	[Not Available]	[Not Available]
TCGA-A8-A07R	BA07R01A	Basal	No	Equivocal	Negative	Negative	80	M0	6th	N3a	Stage IIIC	T2	Left Upper Outer Quadrant	[Not Available]	[Not Available]	72e486b8-a866-4916-b2e4-8b4bb5dcd92d	Infiltrating Ductal	[Not Available]	[Not Available]	[Not Available]	[Not Available]	[Not Available]	Other	[Not Available]	[Not Available]	2011-05-27	2009-00-00	-29250	[Not Available]	0	273	[Not Available]	[Not Available]	[Not Available]	[Not Available]	[Not Available]	[Not Available]	[Not Available]	[Not Available]	[Not Available]	FEMALE	[Not Available]	[Not Available]	[Not Available]	[Not Available]	2+	[Not Available]	[Not Available]	[Not Available]
TCGA-A8-A07S	BA07S01A	LumB	No	Negative	Positive	Negative	73	M0	6th	N0	Stage IIA	T2	Left Upper Outer Quadrant	[Not Available]	[Not Available]	a20fa2c4-a502-47e3-bfaa-2ec4cce3a859	Mixed Histology	[Not Available]	[Not Available]	[Not Available]	[Not Available]	[Not Available]	Other	[Not Available]	[Not Available]	2011-05-27	2009-00-00	-26998	[Not Available]	0	242	[Not Available]	[Not Available]	[Not Available]	[Not Available]	[Not Available]	[Not Available]	[Not Available]	[Not Available]	[Not Available]	FEMALE	[Not Available]	[Not Available]	[Not Available]	[Not Available]	[Not Available]	[Not Available]	[Not Available]	[Not Available]
TCGA-A8-A07U	BA07U01A	Basal	No	Negative	Negative	Positive	66	M0	6th	N2a	Stage IIIA	T2	Right Upper Outer Quadrant	[Not Available]	[Not Available]	59bf0ce4-715a-4017-bccb-c59916e78324	Infiltrating Ductal	[Not Available]	[Not Available]	[Not Available]	[Not Available]	[Not Available]	Other	[Not Available]	[Not Available]	2011-05-27	2009-00-00	-24411	[Not Available]	0	303	[Not Available]	[Not Available]	[Not Available]	[Not Available]	[Not Available]	[Not Available]	[Not Available]	[Not Available]	[Not Available]	FEMALE	[Not Available]	[Not Available]	[Not Available]	[Not Available]	[Not Available]	[Not Available]	[Not Available]	[Not Available]
TCGA-A8-A07W	BA07W01A	LumB	No	Negative	Positive	Positive	76	M1	6th	NX	Stage IV	T2	Left Upper Outer Quadrant	[Not Available]	[Not Available]	01263518-5f7c-49dc-8d7e-84b0c03a6a63	Infiltrating Ductal	[Not Available]	[Not Available]	[Not Available]	[Not Available]	[Not Available]	Other	[Not Available]	[Not Available]	2011-05-25	2009-00-00	-27941	[Not Available]	0	304	[Not Available]	[Not Available]	[Not Available]	[Not Available]	[Not Available]	[Not Available]	[Not Available]	[Not Available]	[Not Available]	FEMALE	[Not Available]	[Not Available]	[Not Available]	[Not Available]	[Not Available]	[Not Available]	[Not Available]	[Not Available]
TCGA-A8-A07Z	NA	NA	No	Negative	Positive	Positive	85	M0	6th	N0	Stage IIA	T2	Left	[Not Available]	[Not Available]	a272171b-44f5-47a5-89be-7520413c01ad	Infiltrating Ductal	[Not Available]	[Not Available]	[Not Available]	[Not Available]	[Not Available]	Other	[Not Available]	[Not Available]	2011-05-27	2008-00-00	-31351	[Not Available]	0	853	[Not Available]	[Not Available]	[Not Available]	[Not Available]	[Not Available]	[Not Available]	[Not Available]	[Not Available]	[Not Available]	FEMALE	[Not Available]	[Not Available]	[Not Available]	[Not Available]	[Not Available]	[Not Available]	[Not Available]	[Not Available]
TCGA-A8-A081	BA08101A	LumB	No	Negative	Positive	Positive	80	M0	6th	N0	Stage IIA	T2	Right	[Not Available]	[Not Available]	9d876f05-5080-4c4e-9bf5-45f631d381e5	Infiltrating Ductal	[Not Available]	[Not Available]	[Not Available]	[Not Available]	[Not Available]	Other	[Not Available]	[Not Available]	2011-05-27	2008-00-00	-29555	[Not Available]	0	0	[Not Available]	[Not Available]	[Not Available]	[Not Available]	[Not Available]	[Not Available]	[Not Available]	[Not Available]	[Not Available]	FEMALE	[Not Available]	[Not Available]	[Not Available]	[Not Available]	1+	[Not Available]	[Not Available]	[Not Available]
TCGA-A8-A082	BA08201A	LumB	No	Negative	Positive	Positive	58	M0	6th	N1a	Stage IIB	T2	[Not Available]	[Not Available]	[Not Available]	5e4187c9-98f8-4bdb-a8da-6a914e96f47a	Infiltrating Ductal	[Not Available]	[Not Available]	[Not Available]	[Not Available]	[Not Available]	Other	[Not Available]	[Not Available]	2011-05-27	2008-00-00	-21337	[Not Available]	0	549	[Not Available]	[Not Available]	[Not Available]	[Not Available]	[Not Available]	[Not Available]	[Not Available]	[Not Available]	[Not Available]	FEMALE	[Not Available]	[Not Available]	[Not Available]	[Not Available]	1+	[Not Available]	[Not Available]	[Not Available]
TCGA-A8-A083	BA08301A	LumA	No	Negative	Positive	Positive	67	M0	6th	N0	Stage IIB	T3	[Not Available]	[Not Available]	[Not Available]	afb9418e-91eb-4db1-aacf-12bd946c9ba0	Infiltrating Ductal	[Not Available]	[Not Available]	[Not Available]	[Not Available]	[Not Available]	Other	[Not Available]	[Not Available]	2011-05-27	2008-00-00	-24745	[Not Available]	0	0	[Not Available]	[Not Available]	[Not Available]	[Not Available]	[Not Available]	[Not Available]	[Not Available]	[Not Available]	[Not Available]	FEMALE	[Not Available]	[Not Available]	[Not Available]	[Not Available]	1+	[Not Available]	[Not Available]	[Not Available]
TCGA-A8-A084	BA08401A	LumB	No	Negative	Positive	Negative	81	M0	5th	N1a	Stage IIB	T2	[Not Available]	[Not Available]	[Not Available]	3dbe99d1-e3b8-4ee2-b6a8-2e2e12c6fbe9	Infiltrating Ductal	[Not Available]	[Not Available]	[Not Available]	[Not Available]	[Not Available]	Other	[Not Available]	[Not Available]	2011-05-27	2007-00-00	-29858	[Not Available]	0	458	[Not Available]	[Not Available]	[Not Available]	[Not Available]	[Not Available]	[Not Available]	[Not Available]	[Not Available]	[Not Available]	FEMALE	[Not Available]	[Not Available]	[Not Available]	[Not Available]	1+	[Not Available]	[Not Available]	[Not Available]
TCGA-A8-A085	BA08501A	LumB	No	Negative	Positive	Positive	44	M0	6th	N1a	Stage IIB	T2	[Not Available]	[Not Available]	[Not Available]	3c08aabd-d5b5-4bbe-857c-38a7527b2163	Infiltrating Ductal	[Not Available]	[Not Available]	[Not Available]	[Not Available]	[Not Available]	Other	[Not Available]	[Not Available]	2011-05-27	2008-00-00	-16377	[Not Available]	0	1124	[Not Available]	[Not Available]	[Not Available]	[Not Available]	[Not Available]	[Not Available]	[Not Available]	[Not Available]	[Not Available]	MALE	[Not Available]	[Not Available]	[Not Available]	[Not Available]	1+	[Not Available]	[Not Available]	[Not Available]
TCGA-A8-A086	BA08601A	LumA	No	Negative	Positive	Positive	59	M0	6th	N1a	Stage IIA	T1c	[Not Available]	[Not Available]	[Not Available]	f9eb88f7-9293-46bf-ace4-a746e4ff80dc	Infiltrating Ductal	[Not Available]	[Not Available]	[Not Available]	[Not Available]	[Not Available]	Other	[Not Available]	[Not Available]	2011-05-27	2009-00-00	-21730	[Not Available]	0	396	[Not Available]	[Not Available]	[Not Available]	[Not Available]	[Not Available]	[Not Available]	[Not Available]	[Not Available]	[Not Available]	FEMALE	[Not Available]	[Not Available]	[Not Available]	[Not Available]	0	[Not Available]	[Not Available]	[Not Available]
TCGA-A8-A08A	NA	NA	No	Negative	Positive	Positive	89	M0	5th	N0	Stage I	T1c	Left Upper Inner Quadrant	[Not Available]	[Not Available]	7fe4670d-4626-459d-869b-ab15f478c6a7	Infiltrating Ductal	[Not Available]	[Not Available]	[Not Available]	[Not Available]	[Not Available]	Other	[Not Available]	[Not Available]	2011-05-27	2007-00-00	-32749	[Not Available]	0	30	[Not Available]	[Not Available]	[Not Available]	[Not Available]	[Not Available]	[Not Available]	[Not Available]	[Not Available]	[Not Available]	FEMALE	[Not Available]	[Not Available]	[Not Available]	[Not Available]	1+	[Not Available]	[Not Available]	[Not Available]
TCGA-A8-A08B	BA08B01A	Her2	No	Positive	Positive	Negative	52	M0	6th	N0	Stage IIA	T2	[Not Available]	[Not Available]	[Not Available]	d8d7a6c2-6427-4f47-968c-6c3affba4617	Infiltrating Ductal	[Not Available]	[Not Available]	[Not Available]	[Not Available]	[Not Available]	Other	[Not Available]	[Not Available]	2011-05-27	2008-00-00	-19114	[Not Available]	0	702	[Not Available]	[Not Available]	[Not Available]	[Not Available]	[Not Available]	[Not Available]	[Not Available]	[Not Available]	[Not Available]	FEMALE	[Not Available]	[Not Available]	[Not Available]	[Not Available]	3+	[Not Available]	[Not Available]	[Not Available]
TCGA-A8-A08C	BA08C01A	LumA	No	Negative	Positive	Positive	65	M0	6th	N0	Stage IIA	T2	Left Upper Inner Quadrant	[Not Available]	[Not Available]	78e1da41-127c-4e9c-aaaa-77a0d94c31d0	Infiltrating Ductal	[Not Available]	[Not Available]	[Not Available]	[Not Available]	[Not Available]	Other	[Not Available]	[Not Available]	2011-05-27	2008-00-00	-24017	[Not Available]	0	607	[Not Available]	[Not Available]	[Not Available]	[Not Available]	[Not Available]	[Not Available]	[Not Available]	[Not Available]	[Not Available]	FEMALE	[Not Available]	[Not Available]	[Not Available]	[Not Available]	2+	[Not Available]	[Not Available]	[Not Available]
TCGA-A8-A08F	BA08F01A	LumB	No	Negative	Positive	Positive	59	M0	6th	N3a	Stage IIIC	T2	Right Upper Inner Quadrant	[Not Available]	[Not Available]	0a017f15-1c6b-45e7-8d55-e0a71df1b2e8	Infiltrating Ductal	[Not Available]	[Not Available]	[Not Available]	[Not Available]	[Not Available]	Other	[Not Available]	[Not Available]	2011-05-27	2008-00-00	-21640	[Not Available]	0	549	[Not Available]	[Not Available]	[Not Available]	[Not Available]	[Not Available]	[Not Available]	[Not Available]	[Not Available]	[Not Available]	FEMALE	[Not Available]	[Not Available]	[Not Available]	[Not Available]	1+	[Not Available]	[Not Available]	[Not Available]
TCGA-A8-A08G	BA08G01A	LumB	No	Positive	Positive	Positive	41	M0	6th	N0	Stage IIA	T2	[Not Available]	[Not Available]	[Not Available]	719082cc-1ebe-4a51-a659-85a59db1d77d	Infiltrating Ductal	[Not Available]	[Not Available]	[Not Available]	[Not Available]	[Not Available]	Other	[Not Available]	[Not Available]	2011-05-27	2009-00-00	-14976	[Not Available]	0	606	[Not Available]	[Not Available]	[Not Available]	[Not Available]	[Not Available]	[Not Available]	[Not Available]	[Not Available]	[Not Available]	FEMALE	[Not Available]	[Not Available]	[Not Available]	[Not Available]	3+	[Not Available]	[Not Available]	[Not Available]
TCGA-A8-A08H	BA08H01A	NormLike	No	Positive	Positive	Positive	66	M0	6th	N0	Stage IIA	T2	[Not Available]	[Not Available]	[Not Available]	db8d38ab-cc61-49ee-863d-40060112f2af	Infiltrating Ductal	[Not Available]	[Not Available]	[Not Available]	[Not Available]	[Not Available]	Other	[Not Available]	[Not Available]	2011-05-27	2007-00-00	-24137	[Not Available]	0	0	[Not Available]	[Not Available]	[Not Available]	[Not Available]	[Not Available]	[Not Available]	[Not Available]	[Not Available]	[Not Available]	FEMALE	[Not Available]	[Not Available]	[Not Available]	[Not Available]	3+	[Not Available]	[Not Available]	[Not Available]
TCGA-A8-A08I	BA08I01A	LumB	No	Negative	Positive	Positive	53	M0	6th	N0	Stage IIA	T2	[Not Available]	[Not Available]	[Not Available]	7acf33e7-c386-45fd-8c9a-469600378687	Infiltrating Ductal	[Not Available]	[Not Available]	[Not Available]	[Not Available]	[Not Available]	Other	[Not Available]	[Not Available]	2011-05-27	2009-00-00	-19389	[Not Available]	0	365	[Not Available]	[Not Available]	[Not Available]	[Not Available]	[Not Available]	[Not Available]	[Not Available]	[Not Available]	[Not Available]	FEMALE	[Not Available]	[Not Available]	[Not Available]	[Not Available]	1+	[Not Available]	[Not Available]	[Not Available]
TCGA-A8-A08J	BA08J01A	Her2	No	Negative	Positive	Negative	52	M1	6th	N3	Stage IV	T4b	Right	[Not Available]	[Not Available]	68177e92-4784-45d9-af14-4ce0c00eae74	Infiltrating Ductal	[Not Available]	[Not Available]	[Not Available]	[Not Available]	[Not Available]	Other	[Not Available]	[Not Available]	2011-05-27	2005-00-00	-19265	1127	0	[Not Available]	[Not Available]	[Not Available]	[Not Available]	[Not Available]	[Not Available]	[Not Available]	[Not Available]	[Not Available]	[Not Available]	FEMALE	[Not Available]	[Not Available]	[Not Available]	[Not Available]	1+	[Not Available]	[Not Available]	[Not Available]
TCGA-A8-A08L	BA08L01A	Her2	No	Negative	Positive	Negative	89	M0	6th	N2a	Stage IIIA	T3	Left	[Not Available]	[Not Available]	8bd68696-5eeb-46d7-9dc6-c39c849029a4	Infiltrating Ductal	[Not Available]	[Not Available]	[Not Available]	[Not Available]	[Not Available]	Other	[Not Available]	[Not Available]	2011-05-27	2008-00-00	-32842	304	0	[Not Available]	[Not Available]	[Not Available]	[Not Available]	[Not Available]	[Not Available]	[Not Available]	[Not Available]	[Not Available]	[Not Available]	FEMALE	[Not Available]	[Not Available]	[Not Available]	[Not Available]	1+	[Not Available]	[Not Available]	[Not Available]
TCGA-A8-A08O	BA08O01A	LumA	No	Negative	Positive	Positive	45	M1	6th	N3a	Stage IV	T2	[Not Available]	[Not Available]	[Not Available]	5f5964a8-8e07-4620-98f0-93d162dbc31e	Infiltrating Ductal	[Not Available]	[Not Available]	[Not Available]	[Not Available]	[Not Available]	Other	[Not Available]	[Not Available]	2011-05-27	2008-00-00	-16681	[Not Available]	0	942	[Not Available]	[Not Available]	[Not Available]	[Not Available]	[Not Available]	[Not Available]	[Not Available]	[Not Available]	[Not Available]	FEMALE	[Not Available]	[Not Available]	[Not Available]	[Not Available]	1+	[Not Available]	[Not Available]	[Not Available]
TCGA-A8-A08P	BA08P01A	LumB	No	Positive	Positive	Positive	70	M0	6th	N2a	Stage IIIA	T2	[Not Available]	[Not Available]	[Not Available]	f947d67f-4aa2-4eb9-977e-21a5ae563613	Infiltrating Ductal	[Not Available]	[Not Available]	[Not Available]	[Not Available]	[Not Available]	Other	[Not Available]	[Not Available]	2011-05-27	2008-00-00	-25598	[Not Available]	0	942	[Not Available]	[Not Available]	[Not Available]	[Not Available]	[Not Available]	[Not Available]	[Not Available]	[Not Available]	[Not Available]	FEMALE	[Not Available]	[Not Available]	[Not Available]	[Not Available]	3+	[Not Available]	[Not Available]	[Not Available]
TCGA-A8-A08R	BA08R01A	Basal	TripleNegative	Negative	Negative	Negative	52	M0	6th	N1a	Stage IIB	T2	Left	[Not Available]	[Not Available]	6412854a-f874-469e-9d1f-8bd3ae5bd41d	Infiltrating Ductal	[Not Available]	[Not Available]	[Not Available]	[Not Available]	[Not Available]	Other	[Not Available]	[Not Available]	2011-05-27	2008-00-00	-19298	[Not Available]	0	30	[Not Available]	[Not Available]	[Not Available]	[Not Available]	[Not Available]	[Not Available]	[Not Available]	[Not Available]	[Not Available]	FEMALE	[Not Available]	[Not Available]	[Not Available]	[Not Available]	1+	[Not Available]	[Not Available]	[Not Available]
TCGA-A8-A08S	BA08S01A	LumB	No	Positive	Positive	Positive	71	M0	6th	N1	Stage IIA	T1c	[Not Available]	[Not Available]	[Not Available]	2779fa01-ac93-4e80-a997-3385f72172c3	Infiltrating Ductal	[Not Available]	[Not Available]	[Not Available]	[Not Available]	[Not Available]	Other	[Not Available]	[Not Available]	2011-05-27	2008-00-00	-25994	[Not Available]	0	580	[Not Available]	[Not Available]	[Not Available]	[Not Available]	[Not Available]	[Not Available]	[Not Available]	[Not Available]	[Not Available]	FEMALE	[Not Available]	[Not Available]	[Not Available]	[Not Available]	3+	[Not Available]	[Not Available]	[Not Available]
TCGA-A8-A08T	BA08T01A	LumA	No	Negative	Positive	Positive	64	M1	6th	N1a	Stage IV	T2	[Not Available]	[Not Available]	[Not Available]	32bc7cc4-d185-4594-bbee-4b96410be512	Infiltrating Ductal	[Not Available]	[Not Available]	[Not Available]	[Not Available]	[Not Available]	Other	[Not Available]	[Not Available]	2011-05-27	2002-00-00	-23559	[Not Available]	0	2830	[Not Available]	[Not Available]	[Not Available]	[Not Available]	[Not Available]	[Not Available]	[Not Available]	[Not Available]	[Not Available]	FEMALE	[Not Available]	[Not Available]	[Not Available]	[Not Available]	2+	[Not Available]	[Not Available]	[Not Available]
TCGA-A8-A08X	BA08X01A	Her2	No	Positive	Negative	Negative	43	M0	6th	N3a	Stage IIIC	T4d	Left	[Not Available]	[Not Available]	f5539207-6534-4edc-a5a5-7666b5d16ba4	Infiltrating Ductal	[Not Available]	[Not Available]	[Not Available]	[Not Available]	[Not Available]	Other	[Not Available]	[Not Available]	2011-05-27	2007-00-00	-15705	[Not Available]	0	1034	[Not Available]	[Not Available]	[Not Available]	[Not Available]	[Not Available]	[Not Available]	[Not Available]	[Not Available]	[Not Available]	FEMALE	[Not Available]	[Not Available]	[Not Available]	[Not Available]	3+	[Not Available]	[Not Available]	[Not Available]
TCGA-A8-A08Z	BA08Z01A	LumA	No	Negative	Positive	Positive	76	M0	6th	N3a	Stage IIIB	T4b	[Not Available]	[Not Available]	[Not Available]	d7808cbc-4b8c-467b-b2c3-f48d05b9ecab	Infiltrating Ductal	[Not Available]	[Not Available]	[Not Available]	[Not Available]	[Not Available]	Other	[Not Available]	[Not Available]	2011-05-27	2004-00-00	-28002	[Not Available]	0	1217	[Not Available]	[Not Available]	[Not Available]	[Not Available]	[Not Available]	[Not Available]	[Not Available]	[Not Available]	[Not Available]	FEMALE	[Not Available]	[Not Available]	[Not Available]	[Not Available]	1+	[Not Available]	[Not Available]	[Not Available]
TCGA-A8-A090	BA09001A	LumA	No	Negative	Positive	Positive	74	M0	6th	N0	Stage IIA	T2	[Not Available]	[Not Available]	[Not Available]	f4b69043-4a67-48e3-a4d1-72a21ae2d175	Infiltrating Ductal	[Not Available]	[Not Available]	[Not Available]	[Not Available]	[Not Available]	Other	[Not Available]	[Not Available]	2011-05-27	2008-00-00	-27120	[Not Available]	0	0	[Not Available]	[Not Available]	[Not Available]	[Not Available]	[Not Available]	[Not Available]	[Not Available]	[Not Available]	[Not Available]	FEMALE	[Not Available]	[Not Available]	[Not Available]	[Not Available]	2+	[Not Available]	[Not Available]	[Not Available]
TCGA-A8-A091	BA09101A	LumA	No	Negative	Positive	Negative	61	M0	6th	N0	Stage IIA	T2	[Not Available]	[Not Available]	[Not Available]	f39edd06-1016-4e8e-a42e-12f7e699ddc5	Infiltrating Ductal	[Not Available]	[Not Available]	[Not Available]	[Not Available]	[Not Available]	Other	[Not Available]	[Not Available]	2011-05-27	2008-00-00	-22553	[Not Available]	0	580	[Not Available]	[Not Available]	[Not Available]	[Not Available]	[Not Available]	[Not Available]	[Not Available]	[Not Available]	[Not Available]	FEMALE	[Not Available]	[Not Available]	[Not Available]	[Not Available]	1+	[Not Available]	[Not Available]	[Not Available]
TCGA-A8-A092	BA09201A	LumB	No	Negative	Positive	Positive	48	M0	6th	N2a	Stage IIIA	T2	[Not Available]	[Not Available]	[Not Available]	38a8b734-9acc-42f9-b5b7-e51b0dfc6504	Infiltrating Ductal	[Not Available]	[Not Available]	[Not Available]	[Not Available]	[Not Available]	Other	[Not Available]	[Not Available]	2011-05-27	2008-00-00	-17775	[Not Available]	0	518	[Not Available]	[Not Available]	[Not Available]	[Not Available]	[Not Available]	[Not Available]	[Not Available]	[Not Available]	[Not Available]	FEMALE	[Not Available]	[Not Available]	[Not Available]	[Not Available]	1+	[Not Available]	[Not Available]	[Not Available]
TCGA-A8-A093	BA09301A	LumA	No	Negative	Positive	Positive	61	M0	6th	N0	Stage IIA	T2	[Not Available]	[Not Available]	[Not Available]	02f5ae33-a563-4ecb-9e33-dfa500a44931	Infiltrating Ductal	[Not Available]	[Not Available]	[Not Available]	[Not Available]	[Not Available]	Other	[Not Available]	[Not Available]	2011-05-27	2009-00-00	-22373	[Not Available]	0	545	[Not Available]	[Not Available]	[Not Available]	[Not Available]	[Not Available]	[Not Available]	[Not Available]	[Not Available]	[Not Available]	FEMALE	[Not Available]	[Not Available]	[Not Available]	[Not Available]	1+	[Not Available]	[Not Available]	[Not Available]
TCGA-A8-A094	BA09401A	Her2	No	Negative	Positive	Negative	75	M0	6th	N0	Stage IIA	T2	[Not Available]	[Not Available]	[Not Available]	993103b1-e5a1-4c33-8629-be53ebc41d64	Infiltrating Ductal	[Not Available]	[Not Available]	[Not Available]	[Not Available]	[Not Available]	Other	[Not Available]	[Not Available]	2011-05-27	2009-00-00	-27729	[Not Available]	0	0	[Not Available]	[Not Available]	[Not Available]	[Not Available]	[Not Available]	[Not Available]	[Not Available]	[Not Available]	[Not Available]	FEMALE	[Not Available]	[Not Available]	[Not Available]	[Not Available]	1+	[Not Available]	[Not Available]	[Not Available]
TCGA-A8-A095	BA09501A	LumB	No	Negative	Positive	Positive	45	M0	6th	N0	Stage I	T1c	[Not Available]	[Not Available]	[Not Available]	29df128d-ace2-40cf-88ee-3f6f2170f159	Infiltrating Ductal	[Not Available]	[Not Available]	[Not Available]	[Not Available]	[Not Available]	Other	[Not Available]	[Not Available]	2011-05-27	2007-00-00	-16742	[Not Available]	0	1276	[Not Available]	[Not Available]	[Not Available]	[Not Available]	[Not Available]	[Not Available]	[Not Available]	[Not Available]	[Not Available]	FEMALE	[Not Available]	[Not Available]	[Not Available]	[Not Available]	1+	[Not Available]	[Not Available]	[Not Available]
TCGA-A8-A096	BA09601A	LumB	No	Negative	Positive	Positive	73	M0	6th	N0	Stage IIA	T2	[Not Available]	[Not Available]	[Not Available]	d7cac141-9269-4733-83ce-e1bc0b503254	Infiltrating Ductal	[Not Available]	[Not Available]	[Not Available]	[Not Available]	[Not Available]	Other	[Not Available]	[Not Available]	2011-05-27	2009-00-00	-26723	[Not Available]	0	0	[Not Available]	[Not Available]	[Not Available]	[Not Available]	[Not Available]	[Not Available]	[Not Available]	[Not Available]	[Not Available]	FEMALE	[Not Available]	[Not Available]	[Not Available]	[Not Available]	1+	[Not Available]	[Not Available]	[Not Available]
TCGA-A8-A097	BA09701A	LumA	No	Positive	Positive	Positive	65	M0	6th	N1	Stage IIB	T2	[Not Available]	[Not Available]	[Not Available]	dcfd0b1d-5707-44a6-b225-5e8f7cea5ca1	Infiltrating Ductal	[Not Available]	[Not Available]	[Not Available]	[Not Available]	[Not Available]	Other	[Not Available]	[Not Available]	2011-05-27	2009-00-00	-23741	[Not Available]	0	365	[Not Available]	[Not Available]	[Not Available]	[Not Available]	[Not Available]	[Not Available]	[Not Available]	[Not Available]	[Not Available]	FEMALE	[Not Available]	[Not Available]	[Not Available]	[Not Available]	2+	[Not Available]	[Not Available]	[Not Available]
TCGA-A8-A099	BA09901A	LumA	No	Positive	Positive	Positive	76	MX	6th	N3a	Stage X	T4b	[Not Available]	[Not Available]	[Not Available]	e98b69bc-766a-485f-b5e8-9166b8d457b3	Infiltrating Ductal	[Not Available]	[Not Available]	[Not Available]	[Not Available]	[Not Available]	Other	[Not Available]	[Not Available]	2011-05-27	2009-00-00	-28062	[Not Available]	0	304	[Not Available]	[Not Available]	[Not Available]	[Not Available]	[Not Available]	[Not Available]	[Not Available]	[Not Available]	[Not Available]	FEMALE	[Not Available]	[Not Available]	[Not Available]	[Not Available]	3+	[Not Available]	[Not Available]	[Not Available]
TCGA-A8-A09A	BA09A01A	LumA	No	Negative	Positive	Positive	40	M0	6th	NX	Stage X	T2	[Not Available]	[Not Available]	[Not Available]	b205bba0-1870-4458-9088-8817e20389fe	Infiltrating Ductal	[Not Available]	[Not Available]	[Not Available]	[Not Available]	[Not Available]	Other	[Not Available]	[Not Available]	2011-05-27	2009-00-00	-14882	[Not Available]	0	304	[Not Available]	[Not Available]	[Not Available]	[Not Available]	[Not Available]	[Not Available]	[Not Available]	[Not Available]	[Not Available]	FEMALE	[Not Available]	[Not Available]	[Not Available]	[Not Available]	1+	[Not Available]	[Not Available]	[Not Available]
TCGA-A8-A09B	BA09B01A	LumA	No	Negative	Positive	Positive	58	M0	6th	N1a	Stage IIIB	T4b	Left	[Not Available]	[Not Available]	3828b534-908e-4953-a3fb-07d01cf49c7d	Infiltrating Ductal	[Not Available]	[Not Available]	[Not Available]	[Not Available]	[Not Available]	Other	[Not Available]	[Not Available]	2011-05-27	2009-00-00	-21519	[Not Available]	0	365	[Not Available]	[Not Available]	[Not Available]	[Not Available]	[Not Available]	[Not Available]	[Not Available]	[Not Available]	[Not Available]	FEMALE	[Not Available]	[Not Available]	[Not Available]	[Not Available]	[Not Available]	[Not Available]	[Not Available]	[Not Available]
TCGA-A8-A09C	BA09C01A	LumB	No	Negative	Positive	Positive	69	MX	6th	N0	Stage X	T2	[Not Available]	[Not Available]	[Not Available]	80f3f48a-cc21-415c-b181-c77e7ba1c563	Infiltrating Ductal	[Not Available]	[Not Available]	[Not Available]	[Not Available]	[Not Available]	Other	[Not Available]	[Not Available]	2011-05-27	2009-00-00	-25355	[Not Available]	0	31	[Not Available]	[Not Available]	[Not Available]	[Not Available]	[Not Available]	[Not Available]	[Not Available]	[Not Available]	[Not Available]	FEMALE	[Not Available]	[Not Available]	[Not Available]	[Not Available]	0	[Not Available]	[Not Available]	[Not Available]
TCGA-A8-A09D	BA09D01A	LumA	No	Negative	Positive	Positive	47	M0	5th	N1	Stage IIB	T2	[Not Available]	[Not Available]	[Not Available]	36449392-de76-4ee9-bc09-627a07e18727	Infiltrating Ductal	[Not Available]	[Not Available]	[Not Available]	[Not Available]	[Not Available]	Other	[Not Available]	[Not Available]	2011-05-27	2007-00-00	-17440	[Not Available]	0	396	[Not Available]	[Not Available]	[Not Available]	[Not Available]	[Not Available]	[Not Available]	[Not Available]	[Not Available]	[Not Available]	FEMALE	[Not Available]	[Not Available]	[Not Available]	[Not Available]	1+	[Not Available]	[Not Available]	[Not Available]
TCGA-A8-A09E	NA	NA	No	Equivocal	Positive	Positive	73	M0	6th	N1a	Stage IIIB	T4b	Left	[Not Available]	[Not Available]	dfefb76a-ec6b-4cd2-9d45-2e1e4befc7ea	Infiltrating Ductal	[Not Available]	[Not Available]	[Not Available]	[Not Available]	[Not Available]	Other	[Not Available]	[Not Available]	2011-05-27	2008-00-00	-26724	[Not Available]	0	942	[Not Available]	[Not Available]	[Not Available]	[Not Available]	[Not Available]	[Not Available]	[Not Available]	[Not Available]	[Not Available]	FEMALE	[Not Available]	[Not Available]	[Not Available]	[Not Available]	2+	[Not Available]	[Not Available]	[Not Available]
TCGA-A8-A09G	BA09G01A	Her2	No	Positive	Positive	Negative	79	M0	6th	N3a	Stage IIIC	T3	[Not Available]	[Not Available]	[Not Available]	3927f736-3b5c-48c8-9d9e-83669ec44770	Infiltrating Ductal	[Not Available]	[Not Available]	[Not Available]	[Not Available]	[Not Available]	Other	[Not Available]	[Not Available]	2011-05-27	2008-00-00	-29006	[Not Available]	0	0	[Not Available]	[Not Available]	[Not Available]	[Not Available]	[Not Available]	[Not Available]	[Not Available]	[Not Available]	[Not Available]	FEMALE	[Not Available]	[Not Available]	[Not Available]	[Not Available]	2+	[Not Available]	[Not Available]	[Not Available]
TCGA-A8-A09I	BA09I01A	LumB	No	Positive	Positive	Positive	84	M0	6th	N0	Stage IIA	T2	Right	[Not Available]	[Not Available]	1557183c-aedd-4df6-b98a-3654667f7b69	Infiltrating Ductal	[Not Available]	[Not Available]	[Not Available]	[Not Available]	[Not Available]	Other	[Not Available]	[Not Available]	2011-05-27	2008-00-00	-30710	[Not Available]	0	1006	[Not Available]	[Not Available]	[Not Available]	[Not Available]	[Not Available]	[Not Available]	[Not Available]	[Not Available]	[Not Available]	FEMALE	[Not Available]	[Not Available]	[Not Available]	[Not Available]	3+	[Not Available]	[Not Available]	[Not Available]
TCGA-A8-A09K	BA09K01A	LumA	No	Negative	Positive	Positive	68	M0	6th	N1	Stage IIA	T1c	Left Lower Outer Quadrant	[Not Available]	[Not Available]	6f959c92-b79f-4f84-9ee5-d07d3212d52d	Infiltrating Ductal	[Not Available]	[Not Available]	[Not Available]	[Not Available]	[Not Available]	Other	[Not Available]	[Not Available]	2011-05-27	2008-00-00	-24960	[Not Available]	0	911	[Not Available]	[Not Available]	[Not Available]	[Not Available]	[Not Available]	[Not Available]	[Not Available]	[Not Available]	[Not Available]	FEMALE	[Not Available]	[Not Available]	[Not Available]	[Not Available]	0	[Not Available]	[Not Available]	[Not Available]
TCGA-A8-A09M	BA09M01A	LumB	No	Negative	Positive	Positive	75	M0	6th	N3a	Stage IIIC	T2	Right Lower Outer Quadrant	[Not Available]	[Not Available]	626b4ff0-2188-4a14-aac8-6703c624917f	Infiltrating Ductal	[Not Available]	[Not Available]	[Not Available]	[Not Available]	[Not Available]	Other	[Not Available]	[Not Available]	2011-05-27	2009-00-00	-27454	[Not Available]	0	457	[Not Available]	[Not Available]	[Not Available]	[Not Available]	[Not Available]	[Not Available]	[Not Available]	[Not Available]	[Not Available]	FEMALE	[Not Available]	[Not Available]	[Not Available]	[Not Available]	1+	[Not Available]	[Not Available]	[Not Available]
TCGA-A8-A09N	BA09N01A	LumB	No	Positive	Positive	Positive	57	M0	6th	N3a	Stage IIIC	T2	[Not Available]	[Not Available]	[Not Available]	33919e92-4ea9-47e5-a6f4-36e51845d50f	Infiltrating Ductal	[Not Available]	[Not Available]	[Not Available]	[Not Available]	[Not Available]	Other	[Not Available]	[Not Available]	2011-05-27	2006-00-00	-21001	[Not Available]	0	31	[Not Available]	[Not Available]	[Not Available]	[Not Available]	[Not Available]	[Not Available]	[Not Available]	[Not Available]	[Not Available]	FEMALE	[Not Available]	[Not Available]	[Not Available]	[Not Available]	3+	[Not Available]	[Not Available]	[Not Available]
TCGA-A8-A09Q	BA09Q01A	LumB	No	Negative	Positive	Positive	83	M0	6th	N2a	Stage IIIB	T4b	[Not Available]	[Not Available]	[Not Available]	09c2bc35-c21f-4aa4-ac30-0d8db02ad811	Infiltrating Ductal	[Not Available]	[Not Available]	[Not Available]	[Not Available]	[Not Available]	Other	[Not Available]	[Not Available]	2011-05-27	2008-00-00	-30527	[Not Available]	0	761	[Not Available]	[Not Available]	[Not Available]	[Not Available]	[Not Available]	[Not Available]	[Not Available]	[Not Available]	[Not Available]	FEMALE	[Not Available]	[Not Available]	[Not Available]	[Not Available]	[Not Available]	[Not Available]	[Not Available]	[Not Available]
TCGA-A8-A09R	BA09R01A	LumB	No	Negative	Positive	Positive	82	M0	6th	N1	Stage IIB	T2	Left Lower Inner Quadrant	[Not Available]	[Not Available]	cb0a2055-2168-4454-8755-47dd613db36f	Infiltrating Ductal	[Not Available]	[Not Available]	[Not Available]	[Not Available]	[Not Available]	Other	[Not Available]	[Not Available]	2011-05-27	2009-00-00	-30195	[Not Available]	0	273	[Not Available]	[Not Available]	[Not Available]	[Not Available]	[Not Available]	[Not Available]	[Not Available]	[Not Available]	[Not Available]	FEMALE	[Not Available]	[Not Available]	[Not Available]	[Not Available]	1+	[Not Available]	[Not Available]	[Not Available]
TCGA-A8-A09T	BA09T01A	LumA	No	Negative	Positive	Positive	68	MX	6th	N0	Stage X	T1c	Left	[Not Available]	[Not Available]	0adf59c6-581a-475d-a2f4-40aa40060b5b	Infiltrating Lobular	[Not Available]	[Not Available]	[Not Available]	[Not Available]	[Not Available]	Other	[Not Available]	[Not Available]	2011-05-27	2009-00-00	-25110	[Not Available]	0	578	[Not Available]	[Not Available]	[Not Available]	[Not Available]	[Not Available]	[Not Available]	[Not Available]	[Not Available]	[Not Available]	FEMALE	[Not Available]	[Not Available]	[Not Available]	[Not Available]	[Not Available]	[Not Available]	[Not Available]	[Not Available]
TCGA-A8-A09V	BA09V01A	LumA	No	Negative	Positive	Positive	51	M0	6th	N0	Stage IIA	T2	[Not Available]	[Not Available]	[Not Available]	cc348a26-ee11-47a4-8b51-de922967e175	Infiltrating Lobular	[Not Available]	[Not Available]	[Not Available]	[Not Available]	[Not Available]	Other	[Not Available]	[Not Available]	2011-05-27	2009-00-00	-18628	[Not Available]	0	457	[Not Available]	[Not Available]	[Not Available]	[Not Available]	[Not Available]	[Not Available]	[Not Available]	[Not Available]	[Not Available]	FEMALE	[Not Available]	[Not Available]	[Not Available]	[Not Available]	0	[Not Available]	[Not Available]	[Not Available]
TCGA-A8-A09W	BA09W01A	LumB	No	Negative	Positive	Positive	70	M0	5th	N3	Stage IIIB	T2	[Not Available]	[Not Available]	[Not Available]	452672e8-b6d9-45b5-bb02-e88e03e2dd66	Infiltrating Lobular	[Not Available]	[Not Available]	[Not Available]	[Not Available]	[Not Available]	Other	[Not Available]	[Not Available]	2011-05-27	2007-00-00	-25658	[Not Available]	0	30	[Not Available]	[Not Available]	[Not Available]	[Not Available]	[Not Available]	[Not Available]	[Not Available]	[Not Available]	[Not Available]	FEMALE	[Not Available]	[Not Available]	[Not Available]	[Not Available]	0	[Not Available]	[Not Available]	[Not Available]
TCGA-A8-A09X	BA09X01A	Her2	TripleNegative	Negative	Negative	Negative	62	M0	6th	N3a	Stage IIIC	T2	[Not Available]	[Not Available]	[Not Available]	27b05b15-a44b-45ed-a6e3-e7d1ca488ea9	Infiltrating Lobular	[Not Available]	[Not Available]	[Not Available]	[Not Available]	[Not Available]	Other	[Not Available]	[Not Available]	2011-05-27	2009-00-00	-22857	426	0	[Not Available]	[Not Available]	[Not Available]	[Not Available]	[Not Available]	[Not Available]	[Not Available]	[Not Available]	[Not Available]	[Not Available]	FEMALE	[Not Available]	[Not Available]	[Not Available]	[Not Available]	1+	[Not Available]	[Not Available]	[Not Available]
TCGA-A8-A09Z	NA	NA	No	Negative	Positive	Negative	83	M0	6th	N0	Stage IIB	T3	Right	[Not Available]	[Not Available]	81e7a3d3-be70-4834-8018-4d2cc077a4e6	Infiltrating Lobular	[Not Available]	[Not Available]	[Not Available]	[Not Available]	[Not Available]	Other	[Not Available]	[Not Available]	2011-05-27	2008-00-00	-30590	[Not Available]	0	0	[Not Available]	[Not Available]	[Not Available]	[Not Available]	[Not Available]	[Not Available]	[Not Available]	[Not Available]	[Not Available]	FEMALE	[Not Available]	[Not Available]	[Not Available]	[Not Available]	1+	[Not Available]	[Not Available]	[Not Available]
TCGA-A8-A0A1	BA0A101A	LumA	No	Negative	Positive	Positive	84	M0	6th	N0	Stage IIA	T2	[Not Available]	[Not Available]	[Not Available]	3efa245d-177d-4ef9-94f7-f554c54e345e	Infiltrating Lobular	[Not Available]	[Not Available]	[Not Available]	[Not Available]	[Not Available]	Other	[Not Available]	[Not Available]	2011-05-27	2009-00-00	-30742	[Not Available]	0	365	[Not Available]	[Not Available]	[Not Available]	[Not Available]	[Not Available]	[Not Available]	[Not Available]	[Not Available]	[Not Available]	FEMALE	[Not Available]	[Not Available]	[Not Available]	[Not Available]	[Not Available]	[Not Available]	[Not Available]	[Not Available]
TCGA-A8-A0A2	BA0A201A	LumA	No	Negative	Positive	Positive	66	M0	6th	N0	Stage IIA	T2	Right Lower Outer Quadrant	[Not Available]	[Not Available]	34d5a193-85e5-4399-8a9b-e92858eafdfe	Infiltrating Lobular	[Not Available]	[Not Available]	[Not Available]	[Not Available]	[Not Available]	Other	[Not Available]	[Not Available]	2011-05-27	2009-00-00	-24380	[Not Available]	0	578	[Not Available]	[Not Available]	[Not Available]	[Not Available]	[Not Available]	[Not Available]	[Not Available]	[Not Available]	[Not Available]	FEMALE	[Not Available]	[Not Available]	[Not Available]	[Not Available]	0	[Not Available]	[Not Available]	[Not Available]
TCGA-A8-A0A4	BA0A401A	LumA	No	Negative	Positive	Positive	73	M0	6th	N0	Stage IIA	T2	[Not Available]	[Not Available]	[Not Available]	2cb8c866-9296-4c70-a3ea-f9a9b707895c	Infiltrating Lobular	[Not Available]	[Not Available]	[Not Available]	[Not Available]	[Not Available]	Other	[Not Available]	[Not Available]	2011-05-27	2009-00-00	-26693	[Not Available]	0	396	[Not Available]	[Not Available]	[Not Available]	[Not Available]	[Not Available]	[Not Available]	[Not Available]	[Not Available]	[Not Available]	FEMALE	[Not Available]	[Not Available]	[Not Available]	[Not Available]	[Not Available]	[Not Available]	[Not Available]	[Not Available]
TCGA-A8-A0A6	BA0A601A	LumA	No	Negative	Positive	Positive	64	M0	6th	N3a	Stage IIIC	T2	[Not Available]	[Not Available]	[Not Available]	4b0d295c-e185-4b52-9752-178e5bc1d47d	Infiltrating Lobular	[Not Available]	[Not Available]	[Not Available]	[Not Available]	[Not Available]	Other	[Not Available]	[Not Available]	2011-05-27	2009-00-00	-23404	[Not Available]	0	640	[Not Available]	[Not Available]	[Not Available]	[Not Available]	[Not Available]	[Not Available]	[Not Available]	[Not Available]	[Not Available]	FEMALE	[Not Available]	[Not Available]	[Not Available]	[Not Available]	1+	[Not Available]	[Not Available]	[Not Available]
TCGA-A8-A0A7	BA0A701A	Her2	No	Positive	Negative	Negative	57	M0	6th	N1a	Stage IIB	T2	[Not Available]	[Not Available]	[Not Available]	995fdab7-7284-4d33-befa-ec22aa7c6479	Infiltrating Lobular	[Not Available]	[Not Available]	[Not Available]	[Not Available]	[Not Available]	Other	[Not Available]	[Not Available]	2011-05-27	2009-00-00	-20939	[Not Available]	0	30	[Not Available]	[Not Available]	[Not Available]	[Not Available]	[Not Available]	[Not Available]	[Not Available]	[Not Available]	[Not Available]	FEMALE	[Not Available]	[Not Available]	[Not Available]	[Not Available]	3+	[Not Available]	[Not Available]	[Not Available]
TCGA-A8-A0A9	BA0A901A	LumA	No	Negative	Positive	Positive	80	M0	6th	N0	Stage IIA	T2	Left Upper Outer Quadrant	[Not Available]	[Not Available]	7b605fb6-d077-401e-b870-b87ddf505f82	Infiltrating Ductal	[Not Available]	[Not Available]	[Not Available]	[Not Available]	[Not Available]	Other	[Not Available]	[Not Available]	2011-05-27	2009-00-00	-29369	[Not Available]	0	396	[Not Available]	[Not Available]	[Not Available]	[Not Available]	[Not Available]	[Not Available]	[Not Available]	[Not Available]	[Not Available]	FEMALE	[Not Available]	[Not Available]	[Not Available]	[Not Available]	[Not Available]	[Not Available]	[Not Available]	[Not Available]
TCGA-A8-A0AB	BA0AB01A	LumA	No	Negative	Positive	Positive	54	M0	6th	N0	Stage IIA	T2	[Not Available]	[Not Available]	[Not Available]	22eaba28-be67-4730-9846-860bc1fca29a	Infiltrating Lobular	[Not Available]	[Not Available]	[Not Available]	[Not Available]	[Not Available]	Other	[Not Available]	[Not Available]	2011-05-27	2009-00-00	-19814	[Not Available]	0	517	[Not Available]	[Not Available]	[Not Available]	[Not Available]	[Not Available]	[Not Available]	[Not Available]	[Not Available]	[Not Available]	FEMALE	[Not Available]	[Not Available]	[Not Available]	[Not Available]	2+	[Not Available]	[Not Available]	[Not Available]
TCGA-A8-A0AD	BA0AD01A	LumA	No	Negative	Positive	Positive	83	M0	6th	N0	Stage I	T1c	[Not Available]	[Not Available]	[Not Available]	af5453a9-cf1f-40de-aec4-0e0710908fb7	Mixed Histology	[Not Available]	[Not Available]	[Not Available]	[Not Available]	[Not Available]	Other	[Not Available]	[Not Available]	2011-05-27	2007-00-00	-30406	[Not Available]	0	1157	[Not Available]	[Not Available]	[Not Available]	[Not Available]	[Not Available]	[Not Available]	[Not Available]	[Not Available]	[Not Available]	FEMALE	[Not Available]	[Not Available]	[Not Available]	[Not Available]	1+	[Not Available]	[Not Available]	[Not Available]
TCGA-AC-A23C	BA23C01A	LumA	No	Positive	Positive	Positive	62	MX	7th	N1	Stage IIB	T2	Left	[Not Available]	[Not Available]	dfd0b7ba-c7d3-498e-b455-346301865452	Infiltrating Ductal	[Not Available]	[Not Available]	[Not Available]	[Not Available]	[Not Available]	Modified Radical Mastectomy	[Not Available]	[Not Available]	2011-07-14	2010-00-00	-22737	[Not Available]	0	29	[Not Available]	NO	[Not Available]	90-99%	[Not Available]	[Not Available]	[Not Available]	[Not Available]	[Not Available]	FEMALE	[Not Available]	[Not Available]	[Not Available]	[Not Available]	[Not Available]	[Not Available]	[Not Available]	[Not Available]
TCGA-AC-A23E	BA23E01A	LumA	No	Negative	Positive	Positive	50	MX	7th	N1	Stage IIB	T2	Right	Sentinel node biopsy alone	[Not Available]	e7bae6e7-f779-449d-92b9-66996041e00d	Infiltrating Ductal	[Not Available]	[Not Available]	[Not Available]	[Not Available]	[Not Available]	Modified Radical Mastectomy	[Not Available]	[Not Available]	2011-07-18	2010-00-00	-18506	[Not Available]	0	72	[Not Available]	NO	[Not Available]	30-39%	[Not Available]	[Not Available]	[Not Available]	[Not Available]	[Not Available]	FEMALE	[Not Available]	[Not Available]	[Not Available]	[Not Available]	[Not Available]	[Not Available]	[Not Available]	[Not Available]
TCGA-AC-A23G	BA23G01A	LumA	No	Not Available	Positive	Positive	76	MX	6th	N1	Stage IIA	T1c	Right Upper Inner Quadrant	[Not Available]	[Not Available]	A721DAC6-0126-476C-B2D4-2DBF7406454B	Infiltrating Lobular	[Not Available]	[Not Available]	[Not Available]	[Not Available]	[Not Available]	Other	[Not Available]	[Not Available]	2011-07-14	2006-00-00	-27942	[Not Available]	0	329	[Not Available]	NO	[Not Available]	90-99%	[Not Available]	[Not Available]	[Not Available]	[Not Available]	[Not Available]	FEMALE	[Not Available]	[Not Available]	[Not Available]	[Not Available]	[Not Available]	[Not Available]	[Not Available]	[Not Available]
TCGA-AC-A23H	BA23H01A	Her2	No	Positive	Positive	Negative	90	M0	7th	NX	Stage IIA	T2	Right Upper Inner Quadrant|Right Lower Inner Quadrant	[Not Available]	[Not Available]	7dcf550c-90ce-4f63-aecd-0e46897e2a3e	Infiltrating Ductal	[Not Available]	[Not Available]	[Not Available]	[Not Available]	[Not Available]	Simple Mastectomy	[Not Available]	[Not Available]	2011-07-13	2009-00-00	-32872	[Not Available]	0	81	[Not Available]	NO	[Not Available]	10-19%	[Not Available]	[Not Available]	[Not Available]	[Not Available]	[Not Available]	FEMALE	[Not Available]	[Not Available]	[Not Available]	[Not Available]	[Not Available]	[Not Available]	[Not Available]	[Not Available]
TCGA-AC-A2B8	BA2B801A	LumA	No	NA	Positive	Positive	84	M0	7th	N0 (i-)	Stage IIB	T3	Right	Axillary lymph node dissection alone	[Not Available]	6E126B73-D3E8-4641-A128-306F3B313E40	Infiltrating Lobular	[Not Available]	[Not Available]	[Not Available]	[Not Available]	[Not Available]	Simple Mastectomy	[Not Available]	[Not Available]	2011-09-12	2011-00-00	-30987	[Not Available]	0	44	[Not Available]	NO	[Not Available]	90-99%	NOT HISPANIC OR LATINO	[Not Available]	[Not Available]	[Not Available]	[Not Available]	FEMALE	[Not Available]	[Not Available]	[Not Available]	[Not Available]	[Not Available]	[Not Available]	[Not Available]	[Not Available]
TCGA-AC-A2BK	BA2BK01A	Basal	No	Not Available	Negative	Negative	78	MX	6th	N2a	Stage IIIA	T2	Left Upper Outer Quadrant	Axillary lymph node dissection alone	[Not Available]	6FA2A667-9C36-4526-8A58-1975E863A806	Infiltrating Ductal	[Not Available]	[Not Available]	[Not Available]	[Not Available]	[Not Available]	Modified Radical Mastectomy	[Not Available]	NO	2011-09-16	2006-00-00	-28610	[Not Available]	0	1172	[Not Available]	NO	[Not Available]	[Not Available]	[Not Available]	[Not Available]	[Not Available]	[Not Available]	[Not Available]	FEMALE	[Not Available]	[Not Available]	[Not Available]	[Not Available]	[Not Available]	[Not Available]	[Not Available]	[Not Available]
TCGA-AC-A2BM	BA2BM01A	LumB	No	Not Available	Positive	Positive	41	MX	6th	N1a	Stage IIB	T2	Left Upper Inner Quadrant	Sentinel lymph node biopsy plus axillary dissection	[Not Available]	8159FF7B-89F4-411A-9B9C-491F1CB3EB34	Infiltrating Ductal	[Not Available]	[Not Available]	[Not Available]	[Not Available]	[Not Available]	Modified Radical Mastectomy	[Not Available]	YES	2011-09-12	2005-00-00	-15219	[Not Available]	0	1162	[Not Available]	NO	[Not Available]	60-69%	[Not Available]	[Not Available]	[Not Available]	[Not Available]	[Not Available]	FEMALE	[Not Available]	[Not Available]	[Not Available]	[Not Available]	[Not Available]	[Not Available]	[Not Available]	[Not Available]
TCGA-AC-A2FB	BA2FB01A	LumA	No	NA	Positive	Positive	65	MX	6th	N0	Stage IIA	T2	Left Upper Inner Quadrant	Sentinel node biopsy alone	[Not Available]	02BBB632-0F7F-439D-B8F0-C86A06237424	Infiltrating Lobular	[Not Available]	3 Point Scale	3+	3 Point Scale	[Not Available]	Simple Mastectomy	[Not Available]	NO	2011-09-20	2009-00-00	-23864	[Not Available]	0	44	[Not Available]	NO	[Not Available]	90-99%	[Not Available]	[Not Available]	[Not Available]	[Not Available]	[Not Available]	FEMALE	[Not Available]	[Not Available]	10-19%	[Not Available]	3+	[Not Available]	[Not Available]	[Not Available]
TCGA-AC-A2FF	BA2FF01A	LumA	No	NA	Positive	Positive	40	MX	6th	N1	Stage IIB	T2	Right	Sentinel lymph node biopsy plus axillary dissection	[Not Available]	3CA67CD0-81DA-4F68-A9FA-F1A8C013C28D	Infiltrating Lobular	[Not Available]	[Not Available]	[Not Available]	[Not Available]	[Not Available]	Lumpectomy	[Not Available]	YES	2011-09-23	2006-00-00	[Completed]	[Not Available]	0	1685	[Not Available]	NO	[Not Available]	30-39%	NOT HISPANIC OR LATINO	[Not Available]	[Not Available]	[Not Available]	[Not Available]	FEMALE	[Not Available]	[Not Available]	[Not Available]	[Not Available]	[Not Available]	[Not Available]	[Not Available]	[Not Available]
TCGA-AC-A2FG	BA2FG01A	LumA	No	NA	Positive	Negative	80	MX	6th	N1a	Stage IIB	T2	Left Upper Outer Quadrant	Sentinel lymph node biopsy plus axillary dissection	[Not Available]	39CDA4C9-E1C8-44C2-BAB7-F5849C12F879	Infiltrating Lobular	[Not Available]	[Not Available]	[Not Available]	[Not Available]	[Not Available]	Modified Radical Mastectomy	[Not Available]	YES	2011-09-21	2007-00-00	-29219	[Not Available]	0	1125	[Not Available]	NO	[Not Available]	90-99%	[Not Available]	[Not Available]	[Not Available]	[Not Available]	[Not Available]	FEMALE	[Not Available]	[Not Available]	[Not Available]	[Not Available]	[Not Available]	[Not Available]	[Not Available]	[Not Available]
TCGA-AC-A2FK	BA2FK01A	NormLike	No	Not Available	Positive	Positive	45	M0	6th	N3a	Stage IIIC	T2	Left Upper Outer Quadrant	[Not Available]	[Not Available]	79126E88-9CF8-45FF-BF91-A98DA3B304D7	Infiltrating Lobular	[Not Available]	[Not Available]	[Not Available]	[Not Available]	[Not Available]	Simple Mastectomy	[Not Available]	[Not Available]	2011-09-13	2006-00-00	-16616	[Not Available]	0	1180	[Not Available]	NO	[Not Available]	90-99%	HISPANIC OR LATINO	[Not Available]	[Not Available]	[Not Available]	[Not Available]	FEMALE	[Not Available]	[Not Available]	[Not Available]	[Not Available]	[Not Available]	[Not Available]	[Not Available]	[Not Available]
TCGA-AC-A2FM	NA	NA	No	Not Available	Not Performed	Not Performed	87	M0	6th	N1mi	Stage IIB	T2	Right Upper Inner Quadrant	Sentinel node biopsy alone	[Not Available]	B6B1DC9A-91F4-4B0A-AFD5-62C9A90C0D5E	Infiltrating Lobular	[Not Available]	[Not Available]	[Not Available]	[Not Available]	[Not Available]	Modified Radical Mastectomy	[Not Available]	YES	2012-02-22	2004-00-00	-31808	792	0	[Not Available]	[Not Available]	YES	[Not Available]	[Not Available]	NOT HISPANIC OR LATINO	Other, specify	[Not Available]	perinodal connective tissue	[Not Available]	FEMALE	[Not Available]	[Not Available]	[Not Available]	[Not Available]	[Not Available]	[Not Available]	[Not Available]	[Not Available]
TCGA-AC-A2FO	BA2FO01A	LumA	No	Not Available	Positive	Negative	65	MX	6th	N1	Stage IIB	T2	Left Upper Outer Quadrant	Other (specify)	Sentinel lymph node plus Level I and Level II lymph nodes	F5D4C2D3-CC69-4B38-8551-0917E3622A68	Infiltrating Lobular	[Not Available]	[Not Available]	[Not Available]	[Not Available]	[Not Available]	Simple Mastectomy	[Not Available]	NO	2011-09-21	2005-00-00	-23923	[Not Available]	0	1542	[Not Available]	NO	[Not Available]	90-99%	NOT HISPANIC OR LATINO	[Not Available]	[Not Available]	[Not Available]	[Not Available]	FEMALE	[Not Available]	[Not Available]	[Not Available]	[Not Available]	[Not Available]	[Not Available]	[Not Available]	[Not Available]
TCGA-AC-A2QH	BA2QH01A	Basal	No	Not Available	Negative	Negative	58	MX	7th	N0	Stage IIB	T3	Right Upper Outer Quadrant|Right	Axillary lymph node dissection alone	[Not Available]	67C5F371-3FA9-47C5-8B15-C2DD9ACC8519	Other	[Not Available]	[Not Available]	[Not Available]	[Not Available]	[Not Available]	Modified Radical Mastectomy	[Not Available]	YES	2011-10-18	2011-00-00	-21488	[Not Available]	0	31	[Not Available]	NO	[Not Available]	[Not Available]	NOT HISPANIC OR LATINO	[Not Available]	[Not Available]	[Not Available]	[Not Available]	FEMALE	[Not Available]	[Not Available]	[Not Available]	[Not Available]	[Not Available]	[Not Available]	[Not Available]	[Not Available]
TCGA-AC-A2QI	NA	NA	No	Not Available	Positive	Negative	76	MX	7th	N1a	Stage IIIA	T3	Right	Sentinel node biopsy alone	[Not Available]	C57835BE-77AB-4CF5-9B23-62C11A7B2EAF	Infiltrating Lobular	[Not Available]	[Not Available]	[Not Available]	[Not Available]	[Not Available]	Other	[Not Available]	[Not Available]	2011-10-18	2011-00-00	-27878	[Not Available]	0	28	[Not Available]	NO	[Not Available]	90-99%	NOT HISPANIC OR LATINO	[Not Available]	[Not Available]	[Not Available]	[Not Available]	FEMALE	[Not Available]	[Not Available]	[Not Available]	[Not Available]	1+	[Not Available]	[Not Available]	[Not Available]
TCGA-AC-A2QJ	NA	NA	No	Not Available	Negative	Negative	48	M0	7th	N0	Stage IIIB	T4b	Left Upper Outer Quadrant|Left Lower Outer Quadrant	Other (specify)	Sentinel lymph node and axillary lymph node biopsy	D9FD2724-7DB0-4AF3-AC14-217BDFA5203F	Other	[Not Available]	[Not Available]	[Not Available]	[Not Available]	[Not Available]	Other	[Not Available]	NO	2011-10-18	2011-00-00	-17560	[Not Available]	0	69	[Not Available]	NO	[Not Available]	[Not Available]	HISPANIC OR LATINO	[Not Available]	[Not Available]	[Not Available]	[Not Available]	FEMALE	[Not Available]	[Not Available]	[Not Available]	[Not Available]	[Not Available]	[Not Available]	[Not Available]	[Not Available]
TCGA-AC-A3BB	NA	NA	No	Not Available	Positive	Positive	46	MX	7th	N2a	Stage IIIA	T3	Right Upper Outer Quadrant	Axillary lymph node dissection alone	[Not Available]	048549CF-D0A5-4743-A0A1-2004F7CC2B08	Infiltrating Lobular	[Not Available]	[Not Available]	[Not Available]	[Not Available]	[Not Available]	Modified Radical Mastectomy	[Not Available]	[Not Available]	2012-02-03	2011-00-00	-16982	[Not Available]	0	30	[Not Available]	NO	[Not Available]	90-99%	NOT HISPANIC OR LATINO	[Not Available]	[Not Available]	[Not Available]	[Not Available]	FEMALE	[Not Available]	[Not Available]	[Not Available]	[Not Available]	[Not Available]	[Not Available]	[Not Available]	[Not Available]
TCGA-AC-A3HN	BA3HN01A	LumA	No	Not Available	Positive	Positive	87	MX	7th	N1a	Stage IIB	T2	Left Upper Inner Quadrant	Sentinel node biopsy alone	[Not Available]	E37AE674-A107-4EB3-94D8-B86B0035A9F7	Infiltrating Lobular	[Not Available]	3 Point Scale	1+	3 Point Scale	[Not Available]	Simple Mastectomy	[Not Available]	YES	2012-04-13	2011-00-00	-32049	[Not Available]	0	21	[Not Available]	NO	[Not Available]	90-99%	NOT HISPANIC OR LATINO	[Not Available]	[Not Available]	[Not Available]	[Not Available]	FEMALE	[Not Available]	[Not Available]	<10%	[Not Available]	[Not Available]	[Not Available]	[Not Available]	[Not Available]
TCGA-AC-A3OD	BA3OD01A	LumA	No	Not Available	Positive	Positive	68	MX	7th	N1mi	Stage IIB	T2	Left	Sentinel lymph node biopsy plus axillary dissection	[Not Available]	F2622CDB-AC92-42B3-A1CA-67E133C3DD4A	Infiltrating Lobular	[Not Available]	[Not Available]	[Not Available]	[Not Available]	[Not Available]	Modified Radical Mastectomy	[Not Available]	YES	2012-04-19	2011-00-00	-25172	[Not Available]	0	35	[Not Available]	NO	[Not Available]	90-99%	NOT HISPANIC OR LATINO	[Not Available]	[Not Available]	[Not Available]	[Not Available]	FEMALE	[Not Available]	[Not Available]	[Not Available]	[Not Available]	1+	[Not Available]	[Not Available]	[Not Available]
TCGA-AN-A03X	BA03X01A	LumA	No	Negative	Positive	Positive	74	M0	[Not Available]	N0	Stage IIA	T2	Left Upper Outer Quadrant	No axillary staging	[Not Available]	88cd6ccc-70f7-436e-a99c-039b9d31e335	Infiltrating Ductal	[Not Available]	[Not Available]	[Not Available]	[Not Available]	[Not Available]	Modified Radical Mastectomy	[Not Available]	NO	2010-12-28	2010-00-00	-27163	[Not Available]	0	10	[Not Available]	[Not Available]	[Not Available]	[Not Available]	NOT HISPANIC OR LATINO	[Not Available]	[Not Available]	[Not Available]	[Not Available]	FEMALE	[Not Available]	[Not Available]	[Not Available]	[Not Available]	1+	[Not Available]	[Not Available]	[Not Available]
TCGA-AN-A03Y	BA03Y01A	LumB	No	Negative	Positive	Positive	66	M0	[Not Available]	N0	Stage IIA	T2	Left Upper Outer Quadrant	No axillary staging	[Not Available]	a991644b-3ee6-4cda-acf0-e37de48a49fc	Infiltrating Ductal	[Not Available]	[Not Available]	[Not Available]	[Not Available]	[Not Available]	Modified Radical Mastectomy	[Not Available]	NO	2010-12-29	2010-00-00	-24232	[Not Available]	0	10	[Not Available]	[Not Available]	[Not Available]	[Not Available]	NOT HISPANIC OR LATINO	[Not Available]	[Not Available]	[Not Available]	[Not Available]	FEMALE	[Not Available]	[Not Available]	[Not Available]	[Not Available]	0	[Not Available]	[Not Available]	[Not Available]
TCGA-AN-A041	BA04101A	LumA	No	Equivocal	Positive	Negative	29	M0	7th	N1a	Stage IIB	T2	Left Upper Outer Quadrant	[Not Available]	[Not Available]	316e021c-5175-4ab3-bdb6-2bf9683f657a	Infiltrating Ductal	[Not Available]	[Not Available]	[Not Available]	[Not Available]	[Not Available]	[Not Available]	[Not Available]	[Not Available]	2011-04-01	2010-00-00	-10812	[Not Available]	0	7	[Not Available]	NO	[Not Available]	[Not Available]	NOT HISPANIC OR LATINO	[Not Available]	[Not Available]	[Not Available]	[Not Available]	FEMALE	[Not Available]	[Not Available]	[Not Available]	[Not Available]	2+	[Not Available]	[Not Available]	[Not Available]
TCGA-AN-A046	BA04601A	LumA	No	Negative	Positive	Positive	68	M0	[Not Available]	N0	Stage IIA	T2	Right Lower Inner Quadrant	No axillary staging	[Not Available]	dcd5860c-7e3a-44f3-a732-fe92fe3fe300	Infiltrating Ductal	[Not Available]	[Not Available]	[Not Available]	[Not Available]	[Not Available]	Modified Radical Mastectomy	[Not Available]	NO	2010-12-28	2010-00-00	-25158	[Not Available]	0	10	[Not Available]	[Not Available]	[Not Available]	[Not Available]	NOT HISPANIC OR LATINO	[Not Available]	[Not Available]	[Not Available]	[Not Available]	FEMALE	[Not Available]	[Not Available]	[Not Available]	[Not Available]	[Not Available]	[Not Available]	[Not Available]	[Not Available]
TCGA-AN-A049	BA04901A	LumA	No	Negative	Positive	Positive	62	M0	[Not Available]	N0	Stage IIA	T2	Left Upper Outer Quadrant	No axillary staging	[Not Available]	2e1e3bf0-1708-4b65-936c-48b89eb8966a	Infiltrating Ductal	[Not Available]	[Not Available]	2+	[Not Available]	Modified radical mastectomy	Simple Mastectomy	[Not Available]	NO	2010-12-29	2008-00-00	-22710	[Not Available]	0	19	[Not Available]	[Not Available]	Allred (Biocare)	[Not Available]	NOT HISPANIC OR LATINO	[Not Available]	[Not Available]	[Not Available]	[Not Available]	FEMALE	[Not Available]	Dako Hercept test	[Not Available]	[Not Available]	0	[Not Available]	[Not Available]	[Not Available]
TCGA-AN-A04A	BA04A01A	LumA	No	Negative	Positive	Positive	36	M0	[Not Available]	N2	Stage IIIA	T2	Right Lower Inner Quadrant|Right Lower Outer Quadrant	No axillary staging	[Not Available]	e5aae05a-478e-4a55-a27c-12b2b4be302a	Infiltrating Ductal	[Not Available]	[Not Available]	1+	[Not Available]	Modified radical mastectomy	Simple Mastectomy	[Not Available]	NO	2010-12-29	2008-00-00	-13445	[Not Available]	0	89	[Not Available]	[Not Available]	Allred (Biocare)	[Not Available]	NOT HISPANIC OR LATINO	[Not Available]	[Not Available]	[Not Available]	[Not Available]	FEMALE	[Not Available]	Dako Hercept test	[Not Available]	[Not Available]	0	[Not Available]	[Not Available]	[Not Available]
TCGA-AN-A04C	BA04C01A	Her2	No	Positive	Negative	Negative	51	M0	[Not Available]	N1	Stage IIB	T2	Left Upper Outer Quadrant	Axillary lymph node dissection alone	[Not Available]	66072c06-f251-4f0b-b6ae-12b407c52cc6	Infiltrating Ductal	[Not Available]	[Not Available]	0	[Not Available]	Modified radical mastectomy	Simple Mastectomy	[Not Available]	NO	2010-12-29	2008-00-00	-18851	[Not Available]	0	54	[Not Available]	[Not Available]	Allred (Biocare)	[Not Available]	NOT HISPANIC OR LATINO	[Not Available]	[Not Available]	[Not Available]	[Not Available]	FEMALE	[Not Available]	Dako Hecept Test	[Not Available]	[Not Available]	3+	[Not Available]	[Not Available]	[Not Available]
TCGA-AN-A04D	BA04D01A	Basal	TripleNegative	Negative	Negative	Negative	58	M0	[Not Available]	N1	Stage IIB	T2	Left Upper Outer Quadrant	No axillary staging	[Not Available]	49717f75-0f2d-4e1c-9a12-f1cd7877b80a	Infiltrating Ductal	[Not Available]	[Not Available]	0	[Not Available]	Modified radical mastectomy	Simple Mastectomy	[Not Available]	NO	2010-12-20	2008-00-00	-21426	[Not Available]	0	52	[Not Available]	[Not Available]	Allred (Biocare)	[Not Available]	NOT HISPANIC OR LATINO	[Not Available]	[Not Available]	[Not Available]	[Not Available]	FEMALE	[Not Available]	Dako Hercept Test	[Not Available]	[Not Available]	0	[Not Available]	[Not Available]	[Not Available]
TCGA-AN-A0AJ	BA0AJ01A	LumB	No	Positive	Positive	Positive	79	M0	[Not Available]	N0	Stage IIB	T3	Left Upper Outer Quadrant	Axillary lymph node dissection alone	[Not Available]	9646160a-f1f9-437b-8c7d-efb0b57bfb97	Infiltrating Ductal	[Not Available]	[Not Available]	2+	[Not Available]	[Not Available]	Modified Radical Mastectomy	[Not Available]	NO	2010-12-20	2010-00-00	-29131	[Not Available]	0	243	[Not Available]	[Not Available]	dextran coated charcoal	80-89%	NOT HISPANIC OR LATINO	[Not Available]	[Not Available]	[Not Available]	[Not Available]	FEMALE	[Not Available]	[Not Available]	90-99%	[Not Available]	3+	[Not Available]	[Not Available]	[Not Available]
TCGA-AN-A0AK	BA0AK01A	LumB	No	Negative	Positive	Negative	76	M0	[Not Available]	N0	Stage IIA	T2	Left Upper Outer Quadrant	Axillary lymph node dissection alone	[Not Available]	9e894662-b718-40f8-8899-b5e036cfbd76	Infiltrating Ductal	[Not Available]	[Not Available]	0	[Not Available]	[Not Available]	Modified Radical Mastectomy	[Not Available]	NO	2010-12-21	2010-00-00	-27977	[Not Available]	0	223	[Not Available]	[Not Available]	dextran coated charcoal	80-89%	NOT HISPANIC OR LATINO	[Not Available]	[Not Available]	[Not Available]	[Not Available]	FEMALE	[Not Available]	[Not Available]	70-79%	[Not Available]	2+	[Not Available]	[Not Available]	[Not Available]
TCGA-AN-A0AL	BA0AL01A	Basal	TripleNegative	Negative	Negative	Negative	41	M0	[Not Available]	N0	Stage IIIB	T4	Right Lower Outer Quadrant	Axillary lymph node dissection alone	[Not Available]	3e9f93c0-aa79-4b4c-bd6c-b3325912362a	Infiltrating Ductal	[Not Available]	[Not Available]	0	[Not Available]	[Not Available]	Modified Radical Mastectomy	[Not Available]	NO	2010-12-21	2010-00-00	-15286	[Not Available]	0	197	[Not Available]	[Not Available]	dextran coated charcoal	<10%	NOT HISPANIC OR LATINO	[Not Available]	[Not Available]	[Not Available]	[Not Available]	FEMALE	[Not Available]	dextran coated charcoal	<10%	[Not Available]	0	[Not Available]	[Not Available]	[Not Available]
TCGA-AN-A0AM	BA0AM01A	LumB	No	Negative	Positive	Negative	56	M0	[Not Available]	N0	Stage IIA	T2	Left Upper Outer Quadrant	No axillary staging	[Not Available]	00a2d166-78c9-4687-a195-3d6315c27574	Infiltrating Ductal	[Not Available]	[Not Available]	[Not Available]	[Not Available]	[Not Available]	Modified Radical Mastectomy	[Not Available]	NO	2010-12-28	2010-00-00	-20713	[Not Available]	0	5	[Not Available]	[Not Available]	[Not Available]	[Not Available]	NOT HISPANIC OR LATINO	[Not Available]	[Not Available]	[Not Available]	[Not Available]	FEMALE	[Not Available]	[Not Available]	[Not Available]	[Not Available]	[Not Available]	[Not Available]	[Not Available]	[Not Available]
TCGA-AN-A0AR	NA	NA	TripleNegative	Negative	Negative	Negative	55	M0	[Not Available]	N0	Stage IIA	T2	Right Upper Inner Quadrant	No axillary staging	[Not Available]	ebc460c2-df88-4dc0-a2c0-aca8072b75ad	Infiltrating Ductal	[Not Available]	[Not Available]	0	[Not Available]	[Not Available]	Modified Radical Mastectomy	[Not Available]	NO	2010-12-28	2010-00-00	-20152	[Not Available]	0	9	[Not Available]	[Not Available]	[Not Available]	[Not Available]	NOT HISPANIC OR LATINO	[Not Available]	[Not Available]	[Not Available]	[Not Available]	FEMALE	[Not Available]	[Not Available]	[Not Available]	[Not Available]	0	[Not Available]	[Not Available]	[Not Available]
TCGA-AN-A0AS	BA0AS01A	LumA	No	Negative	Positive	Negative	70	M0	[Not Available]	N2	Stage IIIA	T2	Left Upper Outer Quadrant	No axillary staging	[Not Available]	7c2a8440-0206-4039-8474-8d62f6c7de0c	Infiltrating Ductal	[Not Available]	[Not Available]	0	[Not Available]	[Not Available]	Modified Radical Mastectomy	[Not Available]	NO	2010-12-28	2010-00-00	-25658	[Not Available]	0	9	[Not Available]	[Not Available]	[Not Available]	[Not Available]	NOT HISPANIC OR LATINO	[Not Available]	[Not Available]	[Not Available]	[Not Available]	FEMALE	[Not Available]	[Not Available]	[Not Available]	[Not Available]	0	[Not Available]	[Not Available]	[Not Available]
TCGA-AN-A0AT	BA0AT01A	Basal	TripleNegative	Negative	Negative	Negative	62	M0	[Not Available]	N0	Stage IIA	T2	Right Upper Inner Quadrant	No axillary staging	[Not Available]	05506f4c-e701-4a9d-ae06-97f066aade43	Infiltrating Ductal	[Not Available]	[Not Available]	[Not Available]	[Not Available]	[Not Available]	Modified Radical Mastectomy	[Not Available]	NO	2010-12-28	2010-00-00	-22797	[Not Available]	0	10	[Not Available]	[Not Available]	[Not Available]	[Not Available]	NOT HISPANIC OR LATINO	[Not Available]	[Not Available]	[Not Available]	[Not Available]	FEMALE	[Not Available]	[Not Available]	[Not Available]	[Not Available]	[Not Available]	[Not Available]	[Not Available]	[Not Available]
TCGA-AN-A0FD	BA0FD01A	LumA	No	Positive	Positive	Positive	71	M0	[Not Available]	N0	Stage IIA	T2	Left Upper Outer Quadrant	Axillary lymph node dissection alone	[Not Available]	c6086936-7544-4da0-8c0c-114166848483	Infiltrating Ductal	[Not Available]	[Not Available]	1+	[Not Available]	[Not Available]	Modified Radical Mastectomy	[Not Available]	NO	2010-12-20	2010-00-00	-26007	[Not Available]	0	195	[Not Available]	[Not Available]	dextran coated charcoal	80-89%	NOT HISPANIC OR LATINO	[Not Available]	[Not Available]	[Not Available]	[Not Available]	FEMALE	[Not Available]	dextran coated charcoal	60-69%	[Not Available]	2+	[Not Available]	[Not Available]	[Not Available]
TCGA-AN-A0FF	BA0FF01A	LumB	No	Negative	Positive	Positive	32	M0	[Not Available]	N0	Stage IA	T1b	Left Upper Outer Quadrant	Axillary lymph node dissection alone	[Not Available]	d5cab7f5-e4f1-40ee-a0c8-4c8004c1c9a0	Infiltrating Ductal	[Not Available]	[Not Available]	3+	[Not Available]	[Not Available]	Modified Radical Mastectomy	[Not Available]	NO	2010-12-27	2010-00-00	-11929	[Not Available]	0	140	171	[Not Available]	dextran coated charcoal	90-99%	NOT HISPANIC OR LATINO	[Not Available]	[Not Available]	[Not Available]	[Not Available]	FEMALE	[Not Available]	dextran coated charcoal	<10%	[Not Available]	0	[Not Available]	[Not Available]	[Not Available]
TCGA-AN-A0FJ	BA0FJ01A	Basal	No	Negative	Positive	Negative	59	M1	[Not Available]	N2	Stage IV	T2	Left Upper Outer Quadrant	Axillary lymph node dissection alone	[Not Available]	546248b0-22a0-4b70-a437-76fb0a238a0d	Infiltrating Ductal	[Not Available]	[Not Available]	0	[Not Available]	[Not Available]	Modified Radical Mastectomy	[Not Available]	NO	2010-12-27	2010-00-00	-21910	[Not Available]	0	241	[Not Available]	[Not Available]	dextran coated charcoal	10-19%	NOT HISPANIC OR LATINO	[Not Available]	[Not Available]	[Not Available]	[Not Available]	FEMALE	[Not Available]	dextran coated charcoal	40-49%	[Not Available]	1+	[Not Available]	[Not Available]	[Not Available]
TCGA-AN-A0FK	BA0FK01A	LumA	No	Negative	Positive	Positive	88	M0	[Not Available]	N0	Stage IIIB	T4	Right Lower Outer Quadrant	Axillary lymph node dissection alone	[Not Available]	2f4cbedf-ed7e-45a2-bf34-f1d1e696bdde	Infiltrating Ductal	[Not Available]	[Not Available]	3+	[Not Available]	[Not Available]	Modified Radical Mastectomy	[Not Available]	NO	2010-12-20	2010-00-00	-32462	[Not Available]	0	212	[Not Available]	[Not Available]	dextran coated charcoal	90-99%	NOT HISPANIC OR LATINO	[Not Available]	[Not Available]	[Not Available]	[Not Available]	FEMALE	[Not Available]	dextran coated charcoal	20-29%	[Not Available]	1+	[Not Available]	[Not Available]	[Not Available]
TCGA-AN-A0FL	BA0FL01A	Basal	TripleNegative	Negative	Negative	Negative	62	M0	[Not Available]	N0	Stage IIA	T2	Left Upper Inner Quadrant	Axillary lymph node dissection alone	[Not Available]	baf1207d-7d1a-4cad-ba58-62c26be2415e	Infiltrating Ductal	[Not Available]	[Not Available]	1+	[Not Available]	[Not Available]	Modified Radical Mastectomy	[Not Available]	NO	2010-12-28	2010-00-00	-22805	[Not Available]	0	230	[Not Available]	[Not Available]	dextran coated charcoal	<10%	NOT HISPANIC OR LATINO	[Not Available]	[Not Available]	[Not Available]	[Not Available]	FEMALE	[Not Available]	dextran coated charcoal	20-29%	[Not Available]	1+	[Not Available]	[Not Available]	[Not Available]
TCGA-AN-A0FN	BA0FN01A	LumA	No	Negative	Positive	Positive	61	M0	[Not Available]	N0	Stage IB	T1c	Right Lower Outer Quadrant	Axillary lymph node dissection alone	[Not Available]	c2a742fe-3e8b-4210-85a6-7191a1123609	Infiltrating Ductal	[Not Available]	[Not Available]	1+	[Not Available]	[Not Available]	Modified Radical Mastectomy	[Not Available]	NO	2010-12-28	2010-00-00	-22628	[Not Available]	0	218	[Not Available]	[Not Available]	dextran coated charcoal	90-99%	NOT HISPANIC OR LATINO	[Not Available]	[Not Available]	[Not Available]	[Not Available]	FEMALE	[Not Available]	dextran coated charcoal	20-29%	[Not Available]	1+	[Not Available]	[Not Available]	[Not Available]
TCGA-AN-A0FS	BA0FS01A	LumA	No	Negative	Positive	Negative	55	M0	[Not Available]	N0	Stage IB	T1c	Right Lower Outer Quadrant	Axillary lymph node dissection alone	[Not Available]	10c9be1e-2cc0-45e4-8d2c-c013ea63ef05	Infiltrating Ductal	[Not Available]	[Not Available]	0	[Not Available]	[Not Available]	Modified Radical Mastectomy	[Not Available]	NO	2010-12-20	2010-00-00	-20352	[Not Available]	0	191	[Not Available]	[Not Available]	dextran coated charcoal	90-99%	NOT HISPANIC OR LATINO	[Not Available]	[Not Available]	[Not Available]	[Not Available]	FEMALE	[Not Available]	dextran coated charcoal	20-29%	[Not Available]	1+	[Not Available]	[Not Available]	[Not Available]
TCGA-AN-A0FT	BA0FT01A	LumA	No	Positive	Positive	Positive	63	M0	[Not Available]	N1	Stage IIB	T2	Right Lower Outer Quadrant	Axillary lymph node dissection alone	[Not Available]	baf5e81f-2322-41ec-9053-b9559a7993bc	Infiltrating Ductal	[Not Available]	[Not Available]	3+	[Not Available]	[Not Available]	Modified Radical Mastectomy	[Not Available]	NO	2010-12-28	2010-00-00	-23300	[Not Available]	0	183	[Not Available]	[Not Available]	dextran coated charcoal	90-99%	NOT HISPANIC OR LATINO	[Not Available]	[Not Available]	[Not Available]	[Not Available]	FEMALE	[Not Available]	dextran coated charcoal	90-99%	[Not Available]	3+	[Not Available]	[Not Available]	[Not Available]
TCGA-AN-A0FV	BA0FV01A	Her2	No	Positive	Negative	Negative	58	M0	[Not Available]	N0	Stage IIA	T2	Left Upper Outer Quadrant	No axillary staging	[Not Available]	2e8e70f2-c781-44c2-8f12-1f8c2f536aa3	Infiltrating Ductal	[Not Available]	[Not Available]	[Not Available]	[Not Available]	[Not Available]	Modified Radical Mastectomy	[Not Available]	NO	2010-12-28	2010-00-00	-21479	[Not Available]	0	10	[Not Available]	[Not Available]	[Not Available]	[Not Available]	NOT HISPANIC OR LATINO	[Not Available]	[Not Available]	[Not Available]	[Not Available]	FEMALE	[Not Available]	[Not Available]	[Not Available]	[Not Available]	3+	[Not Available]	[Not Available]	[Not Available]
TCGA-AN-A0FW	BA0FW01A	LumA	No	Negative	Positive	Indeterminate	67	M0	[Not Available]	N2	Stage IIIA	T2	Left Upper Outer Quadrant	No axillary staging	[Not Available]	e112b452-8850-4353-bfed-0dbdc243290b	Infiltrating Ductal	[Not Available]	[Not Available]	[Not Available]	[Not Available]	[Not Available]	Modified Radical Mastectomy	[Not Available]	NO	2010-12-28	2010-00-00	-24692	[Not Available]	0	11	[Not Available]	[Not Available]	[Not Available]	[Not Available]	NOT HISPANIC OR LATINO	[Not Available]	[Not Available]	[Not Available]	[Not Available]	FEMALE	[Not Available]	[Not Available]	[Not Available]	[Not Available]	1+	[Not Available]	[Not Available]	[Not Available]
TCGA-AN-A0FX	BA0FX01A	Basal	TripleNegative	Negative	Negative	Negative	52	M0	[Not Available]	N0	Stage IIA	T2	Left Upper Outer Quadrant	No axillary staging	[Not Available]	13b860c3-8048-4dc9-9eb0-7480bc660837	Infiltrating Ductal	[Not Available]	[Not Available]	[Not Available]	[Not Available]	[Not Available]	Modified Radical Mastectomy	[Not Available]	NO	2010-11-28	2010-00-00	-19309	[Not Available]	0	10	[Not Available]	[Not Available]	[Not Available]	[Not Available]	NOT HISPANIC OR LATINO	[Not Available]	[Not Available]	[Not Available]	[Not Available]	FEMALE	[Not Available]	[Not Available]	[Not Available]	[Not Available]	1+	[Not Available]	[Not Available]	[Not Available]
TCGA-AN-A0FY	BA0FY01A	LumB	No	Negative	Positive	Positive	55	M0	[Not Available]	N0	Stage IB	T1c	Left Upper Outer Quadrant	No axillary staging	[Not Available]	de75d0b9-0f47-4732-8df5-05c350cfcd32	Infiltrating Ductal	[Not Available]	[Not Available]	[Not Available]	[Not Available]	[Not Available]	Modified Radical Mastectomy	[Not Available]	NO	2010-12-29	2010-00-00	-20347	[Not Available]	0	10	[Not Available]	[Not Available]	[Not Available]	[Not Available]	NOT HISPANIC OR LATINO	[Not Available]	[Not Available]	[Not Available]	[Not Available]	FEMALE	[Not Available]	[Not Available]	[Not Available]	[Not Available]	0	[Not Available]	[Not Available]	[Not Available]
TCGA-AN-A0FZ	BA0FZ01A	LumA	No	Equivocal	Positive	Negative	45	M0	[Not Available]	N2	Stage IIIA	T2	Left Upper Outer Quadrant	No axillary staging	[Not Available]	8240c4ae-f878-4882-aa07-7857c7ac52cf	Infiltrating Ductal	[Not Available]	[Not Available]	[Not Available]	[Not Available]	[Not Available]	Modified Radical Mastectomy	[Not Available]	NO	2010-12-29	2010-00-00	-16532	[Not Available]	0	10	[Not Available]	[Not Available]	[Not Available]	[Not Available]	NOT HISPANIC OR LATINO	[Not Available]	[Not Available]	[Not Available]	[Not Available]	FEMALE	[Not Available]	[Not Available]	[Not Available]	[Not Available]	2+	[Not Available]	[Not Available]	[Not Available]
TCGA-AN-A0G0	BA0G001A	Basal	TripleNegative	Negative	Negative	Negative	56	M0	[Not Available]	N0	Stage IIA	T2	Right Upper Inner Quadrant	No axillary staging	[Not Available]	96312510-c126-485d-8109-ed81844a1dc3	Infiltrating Ductal	[Not Available]	[Not Available]	[Not Available]	[Not Available]	[Not Available]	Modified Radical Mastectomy	[Not Available]	NO	2010-12-29	2010-00-00	-20503	[Not Available]	0	16	[Not Available]	[Not Available]	[Not Available]	[Not Available]	NOT HISPANIC OR LATINO	[Not Available]	[Not Available]	[Not Available]	[Not Available]	FEMALE	[Not Available]	[Not Available]	[Not Available]	[Not Available]	1+	[Not Available]	[Not Available]	[Not Available]
TCGA-AN-A0XL	BA0XL01A	LumA	No	Negative	Positive	Positive	61	M0	7th	N0	Stage IIA	T2	Left Upper Outer Quadrant	[Not Available]	[Not Available]	4649dee3-b668-44cd-ab97-3834de3ef8f8	Infiltrating Ductal	[Not Available]	[Not Available]	[Not Available]	[Not Available]	[Not Available]	[Not Available]	[Not Available]	[Not Available]	2011-03-25	2010-00-00	-22340	[Not Available]	0	10	[Not Available]	NO	[Not Available]	[Not Available]	NOT HISPANIC OR LATINO	[Not Available]	[Not Available]	[Not Available]	[Not Available]	FEMALE	[Not Available]	[Not Available]	[Not Available]	[Not Available]	1+	[Not Available]	[Not Available]	[Not Available]
TCGA-AN-A0XN	BA0XN01A	LumA	No	Negative	Negative	Positive	68	M0	7th	N2	Stage IIIA	T2	Right Upper Inner Quadrant	[Not Available]	[Not Available]	4e3699da-4367-4a43-9d66-a117d3ad460d	Infiltrating Ductal	[Not Available]	[Not Available]	[Not Available]	[Not Available]	[Not Available]	[Not Available]	[Not Available]	[Not Available]	2011-03-25	2010-00-00	-25028	[Not Available]	0	10	[Not Available]	NO	[Not Available]	[Not Available]	NOT HISPANIC OR LATINO	[Not Available]	[Not Available]	[Not Available]	[Not Available]	FEMALE	[Not Available]	[Not Available]	[Not Available]	[Not Available]	[Not Available]	[Not Available]	[Not Available]	[Not Available]
TCGA-AN-A0XO	BA0XO01A	LumA	No	Negative	Positive	Negative	59	M0	7th	N2	Stage IIIA	T2	Left Upper Outer Quadrant	[Not Available]	[Not Available]	195b6731-6ae6-416e-a345-0eb8874a0ca2	Infiltrating Ductal	[Not Available]	[Not Available]	[Not Available]	[Not Available]	[Not Available]	[Not Available]	[Not Available]	[Not Available]	2011-03-25	2010-00-00	-21639	[Not Available]	0	375	[Not Available]	NO	[Not Available]	[Not Available]	NOT HISPANIC OR LATINO	[Not Available]	[Not Available]	[Not Available]	[Not Available]	FEMALE	[Not Available]	[Not Available]	[Not Available]	[Not Available]	1+	[Not Available]	[Not Available]	[Not Available]
TCGA-AN-A0XP	BA0XP01A	LumA	No	Negative	Positive	Positive	69	M0	7th	N2	Stage IIIA	T2	Right Upper Inner Quadrant	[Not Available]	[Not Available]	cf0e7e4e-b857-4db5-9ae2-551a899f77be	Infiltrating Ductal	[Not Available]	[Not Available]	[Not Available]	[Not Available]	[Not Available]	[Not Available]	[Not Available]	[Not Available]	2011-03-25	2010-00-00	-25304	[Not Available]	0	9	[Not Available]	NO	[Not Available]	[Not Available]	NOT HISPANIC OR LATINO	[Not Available]	[Not Available]	[Not Available]	[Not Available]	FEMALE	[Not Available]	[Not Available]	[Not Available]	[Not Available]	2+	[Not Available]	[Not Available]	[Not Available]
TCGA-AN-A0XR	BA0XR01A	LumB	No	Negative	Positive	Negative	55	M0	7th	N2	Stage IIIA	T2	Left Upper Outer Quadrant	[Not Available]	[Not Available]	f51af6db-2655-47fb-9ffc-83a503a728ea	Infiltrating Ductal	[Not Available]	[Not Available]	[Not Available]	[Not Available]	[Not Available]	[Not Available]	[Not Available]	[Not Available]	2011-03-25	2010-00-00	-20381	[Not Available]	0	10	[Not Available]	NO	[Not Available]	[Not Available]	NOT HISPANIC OR LATINO	[Not Available]	[Not Available]	[Not Available]	[Not Available]	FEMALE	[Not Available]	[Not Available]	[Not Available]	[Not Available]	[Not Available]	[Not Available]	[Not Available]	[Not Available]
TCGA-AN-A0XS	BA0XS01A	LumA	No	Negative	Negative	Positive	63	M0	7th	N2	Stage IIIA	T2	Left Upper Outer Quadrant	[Not Available]	[Not Available]	95e949d3-b1f3-46c6-9451-8fe92c99e4cf	Infiltrating Ductal	[Not Available]	[Not Available]	[Not Available]	[Not Available]	[Not Available]	[Not Available]	[Not Available]	[Not Available]	2011-03-28	2010-00-00	-23358	[Not Available]	0	10	[Not Available]	NO	[Not Available]	[Not Available]	NOT HISPANIC OR LATINO	[Not Available]	[Not Available]	[Not Available]	[Not Available]	FEMALE	[Not Available]	[Not Available]	[Not Available]	[Not Available]	[Not Available]	[Not Available]	[Not Available]	[Not Available]
TCGA-AN-A0XT	BA0XT01A	LumA	No	Negative	Positive	Negative	54	M0	7th	N2	Stage IIIA	T2	Left Upper Outer Quadrant	[Not Available]	[Not Available]	3e25056d-d137-49f5-abaa-f68509426600	Infiltrating Ductal	[Not Available]	[Not Available]	[Not Available]	[Not Available]	[Not Available]	[Not Available]	[Not Available]	[Not Available]	2011-03-28	2010-00-00	-19793	[Not Available]	0	10	[Not Available]	NO	[Not Available]	[Not Available]	NOT HISPANIC OR LATINO	[Not Available]	[Not Available]	[Not Available]	[Not Available]	FEMALE	[Not Available]	[Not Available]	[Not Available]	[Not Available]	[Not Available]	[Not Available]	[Not Available]	[Not Available]
TCGA-AN-A0XU	BA0XU01A	Basal	TripleNegative	Negative	Negative	Negative	54	M0	7th	N0	Stage IIA	T2	Left Upper Outer Quadrant	[Not Available]	[Not Available]	a1da9db1-db11-4f4d-a249-c738db81b87e	Infiltrating Ductal	[Not Available]	[Not Available]	[Not Available]	[Not Available]	[Not Available]	[Not Available]	[Not Available]	[Not Available]	2011-03-28	2010-00-00	-20052	[Not Available]	0	10	[Not Available]	NO	[Not Available]	[Not Available]	NOT HISPANIC OR LATINO	[Not Available]	[Not Available]	[Not Available]	[Not Available]	FEMALE	[Not Available]	[Not Available]	[Not Available]	[Not Available]	[Not Available]	[Not Available]	[Not Available]	[Not Available]
TCGA-AN-A0XV	BA0XV01A	LumA	No	Negative	Positive	Positive	67	M0	7th	N2	Stage IIIA	T2	Left Upper Outer Quadrant	Axillary lymph node dissection alone	[Not Available]	ac18b3a3-8d52-4e35-8625-673171a7fd92	Infiltrating Ductal	[Not Available]	[Not Available]	1+	3 Point Scale	[Not Available]	[Not Available]	[Not Available]	NO	2011-03-29	2010-00-00	-24779	[Not Available]	0	162	[Not Available]	NO	dextran coated charcoal	90-99%	NOT HISPANIC OR LATINO	[Not Available]	[Not Available]	[Not Available]	[Not Available]	FEMALE	[Not Available]	[Not Available]	60-69%	[Not Available]	2+	[Not Available]	[Not Available]	[Not Available]
TCGA-AN-A0XW	BA0XW01A	LumA	No	Negative	Positive	Positive	36	M0	7th	N2	Stage IIIA	T2	Left Upper Outer Quadrant	Sentinel node biopsy alone	[Not Available]	39de7761-e762-4811-b95c-8216b79ae06b	Infiltrating Ductal	[Not Available]	3 Point Scale	3+	3 Point Scale	[Not Available]	[Not Available]	[Not Available]	NO	2011-03-29	2010-00-00	-13208	[Not Available]	0	170	[Not Available]	NO	dextran coated charcoal	90-99%	NOT HISPANIC OR LATINO	[Not Available]	[Not Available]	[Not Available]	[Not Available]	FEMALE	[Not Available]	[Not Available]	60-69%	[Not Available]	2+	[Not Available]	[Not Available]	[Not Available]
TCGA-AO-A03L	BA03L01A	LumA	No	Negative	Positive	Positive	34	M0	[Not Available]	N2	Stage IIIA	T3	Right Upper Inner Quadrant|Right Upper Outer Quadrant|Right Lower Inner Quadrant|Right Lower Outer Quadrant|Right	Sentinel lymph node biopsy plus axillary dissection	[Not Available]	1174f6e4-ffbe-4e59-a000-8d861c968369	Infiltrating Ductal	[Not Available]	[Not Available]	2+	[Not Available]	[Not Available]	Modified Radical Mastectomy	[Not Available]	NO	2010-12-07	2003-00-00	-12443	[Not Available]	0	2442	[Not Available]	[Not Available]	[Not Available]	70-79%	NOT HISPANIC OR LATINO	[Not Available]	[Not Available]	[Not Available]	63	FEMALE	[Not Available]	[Not Available]	10-19%	>= 2.0 Positive	2+	30	[Not Available]	47
TCGA-AO-A03M	BA03M01B	LumA	No	Negative	Positive	Positive	29	M0	[Not Available]	N0 (i-)	Stage IA	T1c	Left Upper Outer Quadrant|Left	Sentinel node biopsy alone	[Not Available]	095c7985-3842-494f-b591-706ad1cd2133	Infiltrating Ductal	[Not Available]	[Not Available]	3+	[Not Available]	[Not Available]	Simple Mastectomy	[Not Available]	YES	2011-01-09	2006-00-00	-10616	[Not Available]	0	1455	[Not Available]	[Not Available]	[Not Available]	70-79%	NOT HISPANIC OR LATINO	[Not Available]	[Not Available]	[Not Available]	[Not Available]	FEMALE	[Not Available]	3+ Positive	30-39%	>= 2.0 Positive	2+	[Not Available]	[Not Available]	[Not Available]
TCGA-AO-A03N	BA03N01B	LumB	No	Negative	Positive	Positive	59	M0	[Not Available]	N1a	Stage IIB	T2	Left Upper Inner Quadrant|Left Upper Outer Quadrant|Left	Sentinel lymph node biopsy plus axillary dissection	[Not Available]	9435447e-d65f-408b-863b-6576b1d652dd	Infiltrating Ductal	[Not Available]	[Not Available]	1+	[Not Available]	[Not Available]	Modified Radical Mastectomy	[Not Available]	NO	2011-01-13	2006-00-00	-21816	[Not Available]	0	1645	[Not Available]	[Not Available]	[Not Available]	70-79%	NOT HISPANIC OR LATINO	[Not Available]	[Not Available]	[Not Available]	[Not Available]	FEMALE	[Not Available]	[Not Available]	<10%	[Not Available]	0	[Not Available]	[Not Available]	[Not Available]
TCGA-AO-A03O	BA03O01A	LumB	No	Negative	Positive	Positive	69	M0	[Not Available]	N0 (i-)	Stage IIA	T2	Right Upper Outer Quadrant|Right	Sentinel lymph node biopsy plus axillary dissection	[Not Available]	1111fb30-46ce-4722-98da-ec9ba2323d90	Infiltrating Ductal	[Not Available]	[Not Available]	[Not Available]	[Not Available]	[Not Available]	Modified Radical Mastectomy	[Not Available]	YES	2010-09-19	2002-00-00	-25362	2483	0	[Not Available]	[Not Available]	[Not Available]	>10% STAINING = POSITIVE	[Not Available]	NOT HISPANIC OR LATINO	[Not Available]	[Not Available]	[Not Available]	68	FEMALE	[Not Available]	3+ POSITIVE	<10%	> = 2.0	1+	29	[Not Available]	73
TCGA-AO-A03P	BA03P01A	LumB	No	Negative	Positive	Positive	54	M0	[Not Available]	N1	Stage IIA	T2	Right Upper Outer Quadrant|Right	Sentinel lymph node biopsy plus axillary dissection	[Not Available]	2d4c778c-7f77-4f0a-8261-2086accf15fd	Infiltrating Ductal	[Not Available]	[Not Available]	2+	[Not Available]	[Not Available]	Lumpectomy	[Not Available]	YES	2010-09-19	2003-00-00	-19724	[Not Available]	0	2576	[Not Available]	[Not Available]	[Not Available]	90-99%	NOT HISPANIC OR LATINO	[Not Available]	[Not Available]	[Not Available]	[Not Available]	FEMALE	[Not Available]	3+ POSITIVE	<10%	[Not Available]	0	[Not Available]	[Not Available]	[Not Available]
TCGA-AO-A03R	BA03R01A	NormLike	No	Negative	Positive	Positive	57	M0	[Not Available]	N1a	Stage IIB	T2	Right Upper Inner Quadrant|Right Upper Outer Quadrant|Right	Sentinel lymph node biopsy plus axillary dissection	[Not Available]	2e82e576-3095-4aee-9853-65f676647c34	Infiltrating Ductal	[Not Available]	[Not Available]	2+	[Not Available]	[Not Available]	Modified Radical Mastectomy	[Not Available]	NO	2010-09-19	2005-00-00	-20930	[Not Available]	0	1707	[Not Available]	[Not Available]	[Not Available]	90-99%	NOT HISPANIC OR LATINO	[Not Available]	[Not Available]	[Not Available]	70	FEMALE	[Not Available]	[Not Available]	<10%	Ratio >=2.0	0	28	[Not Available]	105
TCGA-AO-A03T	BA03T01A	NormLike	No	Negative	Positive	Positive	42	M0	[Not Available]	N1a	Stage IIB	T2	Left Upper Outer Quadrant|Left	Sentinel lymph node biopsy plus axillary dissection	[Not Available]	dd6b64a8-d546-4fd1-bbbd-ac9703791cae	Infiltrating Ductal	[Not Available]	[Not Available]	2+	[Not Available]	[Not Available]	Modified Radical Mastectomy	[Not Available]	NO	2010-09-19	2007-00-00	-15539	[Not Available]	0	1187	[Not Available]	[Not Available]	[Not Available]	90-99%	NOT HISPANIC OR LATINO	[Not Available]	[Not Available]	[Not Available]	[Not Available]	FEMALE	[Not Available]	3+ POSITIVE	<10%	[Not Available]	0	[Not Available]	[Not Available]	[Not Available]
TCGA-AO-A03U	BA03U01B	NormLike	TripleNegative	Negative	Negative	Negative	31	M0	[Not Available]	N0 (i-)	Stage IA	T1c	Left Upper Inner Quadrant|Left Upper Outer Quadrant|Left Lower Inner Quadrant|Left Lower Outer Quadrant|Left	Sentinel node biopsy alone	[Not Available]	0685edd2-ce1c-4e0e-8dda-393139af4223	Other	[Not Available]	[Not Available]	[Not Available]	[Not Available]	[Not Available]	Simple Mastectomy	[Not Available]	YES	2011-01-09	2001-00-00	-11354	1796	0	[Not Available]	[Not Available]	[Not Available]	[Not Available]	<10%	NOT HISPANIC OR LATINO	[Not Available]	[Not Available]	[Not Available]	[Not Available]	FEMALE	[Not Available]	3+ Positive	<10%	[Not Available]	0	[Not Available]	[Not Available]	[Not Available]
TCGA-AO-A03V	BA03V01A	LumA	No	Negative	Positive	Positive	41	M0	[Not Available]	N0 (i-)	Stage IA	T1c	Left Upper Inner Quadrant|Left	Sentinel node biopsy alone	[Not Available]	a6cb373a-1604-4e25-bd81-da6c3e4f06ee	Infiltrating Ductal	[Not Available]	[Not Available]	2+	[Not Available]	[Not Available]	Simple Mastectomy	[Not Available]	YES	2011-01-09	2008-00-00	-15284	[Not Available]	0	886	[Not Available]	[Not Available]	[Not Available]	90-99%	NOT HISPANIC OR LATINO	[Not Available]	[Not Available]	[Not Available]	[Not Available]	FEMALE	[Not Available]	3+ Positive	<10%	[Not Available]	0	[Not Available]	[Not Available]	[Not Available]
TCGA-AO-A0J2	BA0J201A	Her2	TripleNegative	Negative	Negative	Negative	41	M0	[Not Available]	N0 (i-)	Stage IA	T1c	Left Lower Inner Quadrant|Left	Sentinel node biopsy alone	[Not Available]	d2f2560c-ec80-4fea-9474-c47a2e85ea95	Infiltrating Ductal	[Not Available]	[Not Available]	[Not Available]	[Not Available]	[Not Available]	Simple Mastectomy	[Not Available]	YES	2010-09-19	2008-00-00	-15324	[Not Available]	0	585	[Not Available]	[Not Available]	[Not Available]	<10%	NOT HISPANIC OR LATINO	[Not Available]	[Not Available]	[Not Available]	2.4	FEMALE	[Not Available]	3+ POSITIVE	30-39%	RATIO > 2.2	2+	40	[Not Available]	3.5
TCGA-AO-A0J3	BA0J301A	LumB	No	Negative	Positive	Positive	67	M0	[Not Available]	N1b	Stage IIB	T2	Right Upper Inner Quadrant|Right Upper Outer Quadrant|Right Lower Inner Quadrant|Right Lower Outer Quadrant|Right	Axillary lymph node dissection alone	[Not Available]	39cde586-df95-435f-b9a6-73b0c0ee5e92	Other	[Not Available]	[Not Available]	4+	[Not Available]	[Not Available]	Modified Radical Mastectomy	[Not Available]	YES	2010-09-19	2009-00-00	-24519	[Not Available]	0	302	[Not Available]	[Not Available]	[Not Available]	<10%	NOT HISPANIC OR LATINO	[Not Available]	[Not Available]	[Not Available]	2.6	FEMALE	[Not Available]	3+ Positive	10-19%	Ratio >=2.2	2+	40	[Not Available]	2.4
TCGA-AO-A0J4	BA0J401A	Basal	TripleNegative	Negative	Negative	Negative	41	M0	[Not Available]	N0 (i-)	Stage IA	T1c	Left Upper Outer Quadrant|Left	Sentinel node biopsy alone	[Not Available]	a9b7d7fe-be31-4f71-afee-c1bfdf511888	Infiltrating Ductal	[Not Available]	[Not Available]	[Not Available]	[Not Available]	[Not Available]	Lumpectomy	[Not Available]	YES	2010-09-19	2009-00-00	-15052	[Not Available]	0	294	[Not Available]	[Not Available]	[Not Available]	<10%	NOT HISPANIC OR LATINO	[Not Available]	[Not Available]	[Not Available]	[Not Available]	FEMALE	[Not Available]	3+ POSITIVE	<10%	[Not Available]	[Not Available]	[Not Available]	[Not Available]	[Not Available]
TCGA-AO-A0J5	BA0J501A	LumA	No	Negative	Positive	Negative	48	M1	[Not Available]	N1a	Stage IV	T4	Right Upper Inner Quadrant|Right Upper Outer Quadrant|Right Lower Inner Quadrant|Right Lower Outer Quadrant|Right	Axillary lymph node dissection alone	[Not Available]	c1442467-d618-435f-8792-b1a18f696f1a	Other	[Not Available]	[Not Available]	[Not Available]	[Not Available]	[Not Available]	Modified Radical Mastectomy	[Not Available]	NO	2010-12-07	2008-00-00	-17815	[Not Available]	0	735	[Not Available]	[Not Available]	[Not Available]	90-99%	NOT HISPANIC OR LATINO	Lung|Bone|Liver	[Not Available]	[Not Available]	64	FEMALE	>2.2 Positive	3+ Positive	10-19%	[Not Available]	2+	25	[Not Available]	71
TCGA-AO-A0J6	BA0J601A	Basal	TripleNegative	Negative	Negative	Negative	61	M0	[Not Available]	N0 (i-)	Stage IIA	T2	Left Upper Outer Quadrant|Left	Sentinel node biopsy alone	[Not Available]	e9f4f373-37a5-48ad-a1a0-b0d47820111a	Infiltrating Ductal	[Not Available]	[Not Available]	[Not Available]	[Not Available]	[Not Available]	Lumpectomy	[Not Available]	YES	2010-09-19	2008-00-00	-22461	[Not Available]	0	775	[Not Available]	[Not Available]	[Not Available]	<10%	NOT HISPANIC OR LATINO	[Not Available]	[Not Available]	[Not Available]	[Not Available]	FEMALE	[Not Available]	3+ POSITIVE	<10%	[Not Available]	0	[Not Available]	[Not Available]	[Not Available]
TCGA-AO-A0J7	BA0J701A	LumB	No	Negative	Positive	Positive	71	M0	[Not Available]	N1	Stage IIB	T2	Left Upper Inner Quadrant|Left Lower Inner Quadrant|Left	Sentinel lymph node biopsy plus axillary dissection	[Not Available]	9536bec0-dae0-4d63-a1b3-956741835243	Other	[Not Available]	[Not Available]	[Not Available]	[Not Available]	[Not Available]	Modified Radical Mastectomy	[Not Available]	NO	2010-09-19	2009-00-00	-26281	[Not Available]	0	260	[Not Available]	[Not Available]	[Not Available]	90-99%	NOT HISPANIC OR LATINO	[Not Available]	[Not Available]	[Not Available]	[Not Available]	FEMALE	[Not Available]	3+ POSITIVE	<10%	[Not Available]	1+	[Not Available]	[Not Available]	[Not Available]
TCGA-AO-A0J8	BA0J801A	LumA	No	Negative	Positive	Positive	61	M0	[Not Available]	N0 (i+)	Stage IIA	T2	Right Upper Outer Quadrant|Right	Sentinel node biopsy alone	[Not Available]	02bf5203-f9cd-4c5a-97b4-e5584dc22325	Infiltrating Lobular	[Not Available]	[Not Available]	3+	[Not Available]	[Not Available]	Lumpectomy	[Not Available]	YES	2010-09-19	2009-00-00	-22283	[Not Available]	0	277	[Not Available]	[Not Available]	[Not Available]	90-99%	NOT HISPANIC OR LATINO	[Not Available]	[Not Available]	[Not Available]	[Not Available]	FEMALE	[Not Available]	3+ POSITIVE	<10%	[Not Available]	1+	[Not Available]	[Not Available]	[Not Available]
TCGA-AO-A0J9	BA0J901A	LumA	No	Negative	Positive	Positive	61	M0	[Not Available]	N3	Stage IIIC	T2	Right Upper Inner Quadrant|Right Upper Outer Quadrant|Right	Sentinel lymph node biopsy plus axillary dissection	[Not Available]	a4903de8-6cf5-4541-8ec7-065beace8b44	Infiltrating Lobular	Negative	[Not Available]	4+	[Not Available]	Mastectomy NOS	Lumpectomy	[Not Available]	NO	2010-09-19	2007-00-00	-22642	[Not Available]	0	1255	[Not Available]	[Not Available]	[Not Available]	90-99%	NOT HISPANIC OR LATINO	[Not Available]	[Not Available]	[Not Available]	127	FEMALE	[Not Available]	[Not Available]	[Not Available]	RATIO >EQUAL 2.0	[Not Available]	33	[Not Available]	149
TCGA-AO-A0JA	BA0JA01A	LumA	No	Negative	Positive	Positive	36	M0	[Not Available]	N3	Stage IIIC	T2	Right Upper Inner Quadrant|Right Lower Inner Quadrant|Right	Sentinel lymph node biopsy plus axillary dissection	[Not Available]	86b7b206-8e69-432d-acc9-bccce710955e	Infiltrating Ductal	[Not Available]	[Not Available]	1+	[Not Available]	[Not Available]	Modified Radical Mastectomy	[Not Available]	NO	2010-09-19	2009-00-00	-13306	[Not Available]	0	346	[Not Available]	[Not Available]	[Not Available]	90-99%	NOT HISPANIC OR LATINO	[Not Available]	[Not Available]	[Not Available]	[Not Available]	FEMALE	[Not Available]	3+ POSITIVE	<10%	[Not Available]	1+	[Not Available]	[Not Available]	[Not Available]
TCGA-AO-A0JB	NA	NA	No	Negative	Positive	Positive	50	M0	[Not Available]	N1a	Stage IIIA	T3	Left Upper Inner Quadrant|Left Upper Outer Quadrant|Left Lower Outer Quadrant|Left	Axillary lymph node dissection alone	[Not Available]	3ea9412b-429e-4dcf-90cd-c53be06885a1	Infiltrating Ductal	[Not Available]	[Not Available]	2+	[Not Available]	[Not Available]	Modified Radical Mastectomy	[Not Available]	NO	2010-09-19	2007-00-00	-18561	[Not Available]	0	1150	[Not Available]	[Not Available]	[Not Available]	90-99%	NOT HISPANIC OR LATINO	[Not Available]	[Not Available]	[Not Available]	[Not Available]	FEMALE	[Not Available]	3+ POSITIVE	<10%	[Not Available]	0	[Not Available]	[Not Available]	[Not Available]
TCGA-AO-A0JC	BA0JC01A	LumA	No	Negative	Positive	Positive	64	M0	[Not Available]	N0 (i-)	Stage IIA	T2	Right Upper Outer Quadrant|Right Lower Outer Quadrant|Right	Sentinel lymph node biopsy plus axillary dissection	[Not Available]	03565036-b6d3-432f-8d9a-7099818e0788	Infiltrating Ductal	[Not Available]	[Not Available]	3+	[Not Available]	[Not Available]	Modified Radical Mastectomy	[Not Available]	YES	2010-09-20	2006-00-00	-23404	[Not Available]	0	1547	[Not Available]	[Not Available]	[Not Available]	90-99%	NOT HISPANIC OR LATINO	[Not Available]	[Not Available]	[Not Available]	[Not Available]	FEMALE	[Not Available]	3+ POSITIVE	<10%	[Not Available]	0	[Not Available]	[Not Available]	[Not Available]
TCGA-AO-A0JD	BA0JD01A	LumB	No	Negative	Positive	Positive	59	M0	[Not Available]	N1a	Stage IIIA	T3	Left Upper Outer Quadrant|Left	Sentinel lymph node biopsy plus axillary dissection	[Not Available]	0a229f95-0ea1-4d63-953e-74f5ec2f3028	Infiltrating Ductal	[Not Available]	[Not Available]	2+	[Not Available]	[Not Available]	Modified Radical Mastectomy	[Not Available]	NO	2010-09-20	2005-00-00	-21831	[Not Available]	0	1813	[Not Available]	[Not Available]	[Not Available]	90-99%	NOT HISPANIC OR LATINO	[Not Available]	[Not Available]	[Not Available]	49	FEMALE	[Not Available]	3+ POSITIVE	<10%	RATIO > = 2.0	1+	20	[Not Available]	68
TCGA-AO-A0JE	BA0JE01A	Her2	No	Positive	Negative	Negative	53	M0	[Not Available]	N2a	Stage IIIA	T2	Right Lower Outer Quadrant|Right	Sentinel lymph node biopsy plus axillary dissection	[Not Available]	36fe6152-f61e-4948-9ccc-23ac01a9d77d	Infiltrating Ductal	[Not Available]	[Not Available]	[Not Available]	[Not Available]	None	Lumpectomy	[Not Available]	NO	2010-09-20	2005-00-00	-19516	[Not Available]	0	1965	[Not Available]	[Not Available]	[Not Available]	<10%	NOT HISPANIC OR LATINO	[Not Available]	[Not Available]	[Not Available]	71	FEMALE	[Not Available]	3+ POSITIVE	50-59%	RATIO > = 2.0	3+	33	[Not Available]	269
TCGA-AO-A0JF	BA0JF01A	LumA	No	Negative	Positive	Positive	68	M0	[Not Available]	N1a	Stage IIA	T1c	Left Upper Outer Quadrant|Left	Sentinel lymph node biopsy plus axillary dissection	[Not Available]	f357fe19-5359-4662-8ce9-aa996132283b	Infiltrating Ductal	[Not Available]	[Not Available]	2+	[Not Available]	[Not Available]	Lumpectomy	[Not Available]	NO	2010-09-20	2009-00-00	-24923	[Not Available]	0	354	[Not Available]	[Not Available]	[Not Available]	90-99%	NOT HISPANIC OR LATINO	[Not Available]	[Not Available]	[Not Available]	[Not Available]	FEMALE	[Not Available]	3+ POSITIVE	<10%	[Not Available]	1+	[Not Available]	[Not Available]	[Not Available]
TCGA-AO-A0JG	BA0JG01A	LumA	No	Negative	Positive	Positive	49	M0	[Not Available]	N2a	Stage IIIA	T2	Right Lower Outer Quadrant|Right	Axillary lymph node dissection alone	[Not Available]	58959e88-54e2-4558-9664-2effda7403dc	Other	[Not Available]	[Not Available]	3+	[Not Available]	[Not Available]	Modified Radical Mastectomy	[Not Available]	NO	2010-09-20	2009-00-00	-18020	[Not Available]	0	449	[Not Available]	[Not Available]	[Not Available]	90-99%	NOT HISPANIC OR LATINO	[Not Available]	[Not Available]	[Not Available]	[Not Available]	FEMALE	[Not Available]	3+ POSITIVE	<10%	[Not Available]	1+	[Not Available]	[Not Available]	[Not Available]
TCGA-AO-A0JI	BA0JI01A	LumA	No	Negative	Positive	Negative	56	M0	[Not Available]	N1	Stage IIA	T1c	Left Upper Outer Quadrant|Left	Sentinel lymph node biopsy plus axillary dissection	[Not Available]	e17c565c-9857-4df3-a352-903b53093c85	Infiltrating Ductal	[Not Available]	[Not Available]	[Not Available]	[Not Available]	[Not Available]	Modified Radical Mastectomy	[Not Available]	YES	2010-12-07	2007-00-00	-20693	[Not Available]	0	1172	[Not Available]	[Not Available]	[Not Available]	90-99%	NOT HISPANIC OR LATINO	[Not Available]	[Not Available]	[Not Available]	[Not Available]	FEMALE	[Not Available]	3+ Positive	<10%	[Not Available]	1+	[Not Available]	[Not Available]	[Not Available]
TCGA-AO-A0JJ	BA0JJ01A	LumA	No	Negative	Positive	Positive	54	M0	[Not Available]	N1a	Stage IIB	T2	Left Upper Outer Quadrant|Left	Sentinel lymph node biopsy plus axillary dissection	[Not Available]	bef7b135-a727-45e8-850a-cc4cd56c49aa	Infiltrating Lobular	[Not Available]	[Not Available]	3+	[Not Available]	[Not Available]	Modified Radical Mastectomy	[Not Available]	NO	2010-09-20	2006-00-00	-19757	[Not Available]	0	1512	[Not Available]	[Not Available]	[Not Available]	90-99%	NOT HISPANIC OR LATINO	[Not Available]	[Not Available]	[Not Available]	[Not Available]	FEMALE	[Not Available]	3+ POSITIVE	<10%	[Not Available]	0	[Not Available]	[Not Available]	[Not Available]
TCGA-AO-A0JL	BA0JL01A	Basal	TripleNegative	Negative	Negative	Negative	59	M0	[Not Available]	N2a	Stage IIIA	T2	Left Upper Outer Quadrant|Left Lower Outer Quadrant|Left	Axillary lymph node dissection alone	[Not Available]	d5d8e76e-2f2a-49bc-ba0a-d51283611b16	Infiltrating Ductal	[Not Available]	[Not Available]	[Not Available]	[Not Available]	[Not Available]	Modified Radical Mastectomy	[Not Available]	NO	2010-09-20	2006-00-00	-21894	[Not Available]	0	1319	[Not Available]	[Not Available]	[Not Available]	<10%	NOT HISPANIC OR LATINO	[Not Available]	[Not Available]	[Not Available]	50	FEMALE	[Not Available]	3+ POSITIVE	<10%	RATIO > = 2.0	1+	21	[Not Available]	131
TCGA-AO-A0JM	BA0JM01A	LumB	No	Positive	Positive	Positive	40	M0	[Not Available]	N1	Stage IIB	T2	Right Lower Inner Quadrant|Right Lower Outer Quadrant|Right	Sentinel lymph node biopsy plus axillary dissection	[Not Available]	44bec761-b603-49c0-8634-f6bfe0319bb1	Infiltrating Ductal	[Not Available]	[Not Available]	1+	[Not Available]	[Not Available]	Modified Radical Mastectomy	[Not Available]	NO	2010-09-20	2005-00-00	-14652	[Not Available]	0	1826	[Not Available]	[Not Available]	[Not Available]	90-99%	HISPANIC OR LATINO	[Not Available]	[Not Available]	[Not Available]	74	FEMALE	[Not Available]	3+ POSITIVE	70-79%	[Not Available]	3+	30	[Not Available]	366
TCGA-AO-A124	BA12401A	Basal	TripleNegative	Negative	Negative	Negative	38	M0	[Not Available]	N0 (i-)	Stage IIA	T2	Right Upper Outer Quadrant|Right Lower Outer Quadrant|Right	Sentinel lymph node biopsy plus axillary dissection	[Not Available]	b094e8b2-8ece-4b36-8025-18073a8b873c	Other	[Not Available]	[Not Available]	[Not Available]	[Not Available]	[Not Available]	Modified Radical Mastectomy	[Not Available]	YES	2010-12-07	2002-00-00	-14174	[Not Available]	0	3119	[Not Available]	[Not Available]	[Not Available]	<10%	NOT HISPANIC OR LATINO	[Not Available]	[Not Available]	[Not Available]	[Not Available]	FEMALE	[Not Available]	3+ Positive	<10%	[Not Available]	0	[Not Available]	[Not Available]	[Not Available]
TCGA-AO-A125	BA12501A	LumA	No	Negative	Positive	Positive	72	M0	[Not Available]	N0 (i-)	Stage IIA	T2	Left Upper Inner Quadrant|Left Upper Outer Quadrant|Left	Sentinel node biopsy alone	[Not Available]	8577ffcb-242e-40e2-98d4-2831d952be34	Other	[Not Available]	[Not Available]	4+	[Not Available]	[Not Available]	Simple Mastectomy	[Not Available]	YES	2010-12-07	2002-00-00	-26466	[Not Available]	0	3018	[Not Available]	[Not Available]	[Not Available]	50-59%	NOT HISPANIC OR LATINO	[Not Available]	[Not Available]	[Not Available]	[Not Available]	FEMALE	[Not Available]	3+ Positive	<10%	>=2.0 Positive	0	[Not Available]	[Not Available]	[Not Available]
TCGA-AO-A126	BA12601A	LumA	No	Negative	Positive	Positive	39	M0	[Not Available]	N0 (i-)	Stage IIA	T2	Right Upper Inner Quadrant|Right	Sentinel node biopsy alone	[Not Available]	cc0902fd-a2fc-4327-929e-d4219e32e1d7	Infiltrating Ductal	[Not Available]	[Not Available]	2+	[Not Available]	[Not Available]	Simple Mastectomy	[Not Available]	YES	2010-12-07	2002-00-00	-14264	[Not Available]	0	2850	[Not Available]	[Not Available]	[Not Available]	10-19%	NOT HISPANIC OR LATINO	[Not Available]	[Not Available]	[Not Available]	69	FEMALE	[Not Available]	3+ Positive	<10%	>=2.2 Positive	1+	30	[Not Available]	74
TCGA-AO-A128	BA12801A	Basal	TripleNegative	Negative	Negative	Negative	61	M0	[Not Available]	N0 (i-)	Stage IIA	T2	Right Lower Outer Quadrant|Right	Sentinel node biopsy alone	[Not Available]	016caf42-4e19-4444-ab5d-6cf1e76c4afa	Infiltrating Ductal	[Not Available]	[Not Available]	[Not Available]	[Not Available]	[Not Available]	Lumpectomy	[Not Available]	YES	2010-12-07	2002-00-00	-22340	[Not Available]	0	2877	[Not Available]	[Not Available]	[Not Available]	<10%	NOT HISPANIC OR LATINO	[Not Available]	[Not Available]	[Not Available]	49	FEMALE	[Not Available]	3+ Positive	<10%	>=2.0 Positive	0	30	[Not Available]	52
TCGA-AO-A129	BA12901A	Basal	TripleNegative	Negative	Negative	Negative	29	M0	[Not Available]	N1a	Stage IIB	T2	Left Lower Outer Quadrant|Left	Axillary lymph node dissection alone	[Not Available]	c70ee5e1-4703-4996-bb5c-f4cca0fb53ba	Infiltrating Ductal	[Not Available]	[Not Available]	[Not Available]	[Not Available]	[Not Available]	Modified Radical Mastectomy	[Not Available]	NO	2010-12-08	2002-00-00	-10898	[Not Available]	0	2923	[Not Available]	[Not Available]	[Not Available]	<10%	NOT HISPANIC OR LATINO	[Not Available]	[Not Available]	[Not Available]	49	FEMALE	[Not Available]	3+ Positive	<10%	>=2.0 Positive	0	31	[Not Available]	52
TCGA-AO-A12A	BA12A01A	LumA	No	Negative	Positive	Positive	47	M0	[Not Available]	N0 (i+)	Stage IIA	T2	Right Upper Outer Quadrant|Right	Sentinel lymph node biopsy plus axillary dissection	[Not Available]	99927651-34be-4795-893a-128d8a1fdb30	Infiltrating Ductal	[Not Available]	[Not Available]	4+	[Not Available]	[Not Available]	Modified Radical Mastectomy	[Not Available]	YES	2010-12-08	2003-00-00	-17420	[Not Available]	0	2754	[Not Available]	[Not Available]	[Not Available]	90-99%	NOT HISPANIC OR LATINO	[Not Available]	[Not Available]	[Not Available]	58	FEMALE	[Not Available]	3+ Positive	<10%	>=2.0 Positive	1+	30	[Not Available]	61
TCGA-AO-A12B	BA12B01A	LumA	No	Negative	Positive	Positive	63	M0	[Not Available]	N0 (i-)	Stage IIA	T2	Right Upper Inner Quadrant|Right Lower Inner Quadrant|Right	Sentinel node biopsy alone	[Not Available]	f6ed684f-ee7a-496c-80d5-6eacd494d16a	Infiltrating Ductal	[Not Available]	[Not Available]	4+	[Not Available]	[Not Available]	Simple Mastectomy	[Not Available]	YES	2010-12-08	2004-00-00	-23149	[Not Available]	0	2359	[Not Available]	[Not Available]	[Not Available]	90-99%	HISPANIC OR LATINO	[Not Available]	[Not Available]	[Not Available]	[Not Available]	FEMALE	[Not Available]	3+ Positive	<10%	[Not Available]	0	[Not Available]	[Not Available]	[Not Available]
TCGA-AO-A12C	BA12C01A	LumA	No	Positive	Positive	Positive	42	M0	[Not Available]	N1a	Stage IIB	T2	Left Upper Outer Quadrant|Left	Sentinel lymph node biopsy plus axillary dissection	[Not Available]	71626753-cc34-4731-abc0-ae188b0964e7	Infiltrating Ductal	Negative	[Not Available]	2+	[Not Available]	Modified radical mastectomy	Lumpectomy	[Not Available]	NO	2010-12-08	2005-00-00	-15469	[Not Available]	0	1993	[Not Available]	[Not Available]	[Not Available]	90-99%	NOT HISPANIC OR LATINO	[Not Available]	[Not Available]	[Not Available]	78	FEMALE	[Not Available]	3+ Positive	90-99%	>=2.0 Positive	3+	30	[Not Available]	125
TCGA-AO-A12D	BA12D01A	Her2	No	Positive	Negative	Negative	43	M0	[Not Available]	N1a	Stage IIA	T1c	Left Upper Outer Quadrant|Left	Sentinel lymph node biopsy plus axillary dissection	[Not Available]	2fe854b4-bac9-4801-9a1c-ee99388e8082	Infiltrating Ductal	[Not Available]	[Not Available]	[Not Available]	[Not Available]	[Not Available]	Modified Radical Mastectomy	[Not Available]	YES	2010-12-08	2005-00-00	-15773	[Not Available]	0	1948	[Not Available]	[Not Available]	[Not Available]	<10%	NOT HISPANIC OR LATINO	[Not Available]	[Not Available]	[Not Available]	66	FEMALE	[Not Available]	3+ Positive	90-99%	>=2.0 Positive	3+	32	[Not Available]	441
TCGA-AO-A12E	BA12E01A	LumA	No	Negative	Positive	Positive	51	M0	[Not Available]	N0 (i+)	Stage IIB	T3	Right Lower Inner Quadrant|Right Lower Outer Quadrant|Right	Axillary lymph node dissection alone	[Not Available]	2cbeadff-a8a3-4787-9d4e-f6b74c3ab5d9	Infiltrating Lobular	[Not Available]	[Not Available]	2+	[Not Available]	[Not Available]	Modified Radical Mastectomy	[Not Available]	YES	2010-12-08	2005-00-00	-18721	[Not Available]	0	1742	[Not Available]	[Not Available]	[Not Available]	80-89%	NOT HISPANIC OR LATINO	[Not Available]	[Not Available]	[Not Available]	[Not Available]	FEMALE	[Not Available]	3+ Positive	<10%	[Not Available]	0	[Not Available]	[Not Available]	[Not Available]
TCGA-AO-A12F	BA12F01A	Basal	TripleNegative	Negative	Negative	Negative	36	M0	[Not Available]	N0 (i-)	Stage IIA	T2	Right Upper Outer Quadrant|Right	Sentinel node biopsy alone	[Not Available]	495f9eda-b9be-4eef-bae1-766a4bfbd68e	Infiltrating Ductal	[Not Available]	[Not Available]	[Not Available]	[Not Available]	[Not Available]	Simple Mastectomy	[Not Available]	YES	2010-12-08	2006-00-00	-13409	[Not Available]	0	1471	[Not Available]	[Not Available]	[Not Available]	<10%	NOT HISPANIC OR LATINO	[Not Available]	[Not Available]	[Not Available]	[Not Available]	FEMALE	[Not Available]	3+ Positive	<10%	[Not Available]	1+	[Not Available]	[Not Available]	[Not Available]
TCGA-AO-A12G	BA12G01A	LumA	No	Negative	Positive	Positive	75	M0	[Not Available]	N0 (i+)	Stage IIA	T2	Right Upper Outer Quadrant|Right	Sentinel node biopsy alone	[Not Available]	58c56d4b-3f85-4aad-a779-5f9e1791677d	Other	[Not Available]	[Not Available]	2+	[Not Available]	[Not Available]	Simple Mastectomy	[Not Available]	YES	2010-12-08	2006-00-00	-27705	[Not Available]	0	1265	[Not Available]	[Not Available]	[Not Available]	90-99%	NOT HISPANIC OR LATINO	[Not Available]	[Not Available]	[Not Available]	67	FEMALE	[Not Available]	[Not Available]	[Not Available]	>=2.0 Positive	2+	23	[Not Available]	66
TCGA-AO-A12H	BA12H01A	LumA	No	Negative	Positive	Positive	69	M0	[Not Available]	N0 (i-)	Stage IIA	T2	Right Upper Outer Quadrant|Right	Sentinel node biopsy alone	[Not Available]	b5b99291-507e-4b68-a039-9a0f571f55df	Other	[Not Available]	[Not Available]	2+	[Not Available]	[Not Available]	Simple Mastectomy	[Not Available]	YES	2010-12-08	2008-00-00	-25515	[Not Available]	0	862	[Not Available]	[Not Available]	[Not Available]	90-99%	NOT HISPANIC OR LATINO	[Not Available]	[Not Available]	[Not Available]	[Not Available]	FEMALE	[Not Available]	3+ Positive	<10%	[Not Available]	0	[Not Available]	[Not Available]	[Not Available]
TCGA-AO-A1KO	BA1KO01A	NormLike	No	Negative	Positive	Positive	46	M0	6th	N0 (i+)	Stage IIB	T3	Left Upper Outer Quadrant|Left Lower Outer Quadrant|Left	Sentinel lymph node biopsy plus axillary dissection	[Not Available]	c25898b4-eb33-42f4-bf3f-bf532a929e7d	Infiltrating Lobular	[Not Available]	4 Point Scale	4+	4 Point Scale	[Not Available]	Modified Radical Mastectomy	[Not Available]	YES	2011-04-01	2008-00-00	-16817	[Not Available]	0	448	[Not Available]	NO	[Not Available]	90-99%	NOT HISPANIC OR LATINO	[Not Available]	[Not Available]	[Not Available]	[Not Available]	FEMALE	[Not Available]	[Not Available]	<10%	[Not Available]	1+	[Not Available]	[Not Available]	[Not Available]
TCGA-AO-A1KP	BA1KP01A	LumB	No	Negative	Positive	Positive	77	M0	6th	N1	Stage IIA	T1	Left Lower Inner Quadrant|Left Lower Outer Quadrant|Left	Sentinel lymph node biopsy plus axillary dissection	[Not Available]	3aaabc62-f5a4-4025-9b29-5adf82c86c84	Infiltrating Ductal	[Not Available]	4 Point Scale	4+	4 Point Scale	[Not Available]	Modified Radical Mastectomy	[Not Available]	NO	2011-04-01	2003-00-00	-28247	[Not Available]	0	2513	[Not Available]	NO	[Not Available]	80-89%	NOT HISPANIC OR LATINO	[Not Available]	[Not Available]	[Not Available]	[Not Available]	FEMALE	[Not Available]	[Not Available]	<10%	>=2.0 Positive	1+	[Not Available]	[Not Available]	[Not Available]
TCGA-AO-A1KQ	BA1KQ01A	LumB	No	Negative	Positive	Positive	84	M0	6th	N1	Stage IIIB	T4	Left Upper Inner Quadrant|Left Upper Outer Quadrant|Left Lower Inner Quadrant|Left	Sentinel lymph node biopsy plus axillary dissection	[Not Available]	d2219a3f-4c55-4dee-9b08-c6f330dd1acf	Infiltrating Ductal	[Not Available]	4 Point Scale	3+	4 Point Scale	[Not Available]	Modified Radical Mastectomy	[Not Available]	NO	2011-04-01	2006-00-00	-30859	[Not Available]	0	1519	[Not Available]	NO	[Not Available]	90-99%	NOT HISPANIC OR LATINO	[Not Available]	[Not Available]	[Not Available]	[Not Available]	MALE	[Not Available]	[Not Available]	<10%	[Not Available]	1+	[Not Available]	[Not Available]	[Not Available]
TCGA-AO-A1KR	BA1KR01A	Basal	No	NA	Negative	Negative	51	M0	6th	N0	Stage II	T2	Right Upper Inner Quadrant	Sentinel node biopsy alone	[Not Available]	b7f74ae1-6f58-447c-be50-a7666eb19d9a	Infiltrating Ductal	[Not Available]	4 Point Scale	[Not Available]	3 Point Scale	[Not Available]	Simple Mastectomy	[Not Available]	YES	2011-09-15	2005-00-00	-18900	[Not Available]	0	2140	[Not Available]	NO	[Not Available]	[Not Available]	NOT HISPANIC OR LATINO	[Not Available]	[Not Available]	[Not Available]	[Not Available]	FEMALE	[Not Available]	[Not Available]	[Not Available]	[Not Available]	1+	[Not Available]	[Not Available]	1
TCGA-AO-A1KS	BA1KS01A	LumB	No	Negative	Positive	Positive	69	M0	7th	N0 (i-)	Stage IIA	T2	Left Lower Inner Quadrant|Left Lower Outer Quadrant|Left	Sentinel node biopsy alone	[Not Available]	bb8d42d3-ad65-4d88-ae1d-f9aadfc7962d	Infiltrating Lobular	[Not Available]	4 Point Scale	2+	4 Point Scale	[Not Available]	Lumpectomy	[Not Available]	YES	2011-04-01	2010-00-00	-25230	[Not Available]	0	16	[Not Available]	NO	[Not Available]	90-99%	NOT HISPANIC OR LATINO	[Not Available]	[Not Available]	[Not Available]	3.2	FEMALE	[Not Available]	[Not Available]	10-19%	Positive >2.2	2+	40	[Not Available]	3.2
TCGA-AO-A1KT	BA1KT01A	LumB	No	Negative	Positive	Positive	78	M0	6th	N1	Stage IIA	T1	Left Upper Outer Quadrant|Left	Sentinel node biopsy alone	[Not Available]	1f8f87cb-8a0b-474c-97fb-c71b4fd88d97	Infiltrating Ductal	[Not Available]	4 Point Scale	4+	4 Point Scale	[Not Available]	Lumpectomy	[Not Available]	YES	2011-04-01	2009-00-00	-28659	[Not Available]	0	541	[Not Available]	NO	[Not Available]	90-99%	NOT HISPANIC OR LATINO	[Not Available]	[Not Available]	[Not Available]	1.7	FEMALE	[Not Available]	[Not Available]	10-19%	>2.2 Positive	2+	40	[Not Available]	2.4
TCGA-AQ-A04H	BA04H01B	LumB	No	Positive	Positive	Positive	61	MX	[Not Available]	N2a	Stage IIIA	T2	Left Lower Inner Quadrant	Axillary lymph node dissection alone	[Not Available]	83f943c7-3975-4b4f-985d-9c057741793b	Infiltrating Ductal	[Not Available]	[Not Available]	[Not Available]	[Not Available]	[Not Available]	Modified Radical Mastectomy	[Not Available]	NO	2010-12-15	2009-00-00	-22538	[Not Available]	0	439	[Not Available]	[Not Available]	[Not Available]	90-99%	NOT HISPANIC OR LATINO	[Not Available]	[Not Available]	[Not Available]	[Not Available]	FEMALE	[Not Available]	[Not Available]	[Not Available]	[Not Available]	2+	30	[Not Available]	[Not Available]
TCGA-AQ-A04J	BA04J01A	Basal	TripleNegative	Negative	Negative	Negative	45	M0	[Not Available]	N0 (i+)	Stage IIA	T2	Right Upper Outer Quadrant	Axillary lymph node dissection alone	[Not Available]	9938ce5c-e74e-446e-a932-f096f85cc3b1	Infiltrating Ductal	[Not Available]	[Not Available]	0	[Not Available]	[Not Available]	Simple Mastectomy	[Not Available]	NO	2010-10-15	2009-00-00	-16615	[Not Available]	0	159	[Not Available]	[Not Available]	[Not Available]	<10%	NOT HISPANIC OR LATINO	[Not Available]	[Not Available]	[Not Available]	[Not Available]	FEMALE	[Not Available]	[Not Available]	<10%	[Not Available]	0	[Not Available]	[Not Available]	[Not Available]
TCGA-AQ-A04L	BA04L01B	LumA	No	Positive	Positive	Negative	48	MX	[Not Available]	N0 (i-)	Stage IIA	T2	Right	Sentinel node biopsy alone	[Not Available]	78582fbc-dcc7-48ae-9f95-5271c9bc5b72	Infiltrating Ductal	[Not Available]	[Not Available]	[Not Available]	[Not Available]	[Not Available]	Modified Radical Mastectomy	[Not Available]	NO	2010-12-15	2001-00-00	-17773	[Not Available]	0	3344	[Not Available]	[Not Available]	[Not Available]	60-69%	NOT HISPANIC OR LATINO	[Not Available]	[Not Available]	[Not Available]	[Not Available]	FEMALE	[Not Available]	[Not Available]	[Not Available]	[Not Available]	3+	[Not Available]	[Not Available]	[Not Available]
TCGA-AQ-A0Y5	BA0Y501A	LumA	No	Positive	Positive	Positive	70	MX	7th	N2a	Stage IIIA	T2	Right	Sentinel lymph node biopsy plus axillary dissection	[Not Available]	d0b78f3f-a198-437a-ab8c-204345d3b75d	Infiltrating Ductal	[Not Available]	[Not Available]	[Not Available]	[Not Available]	[Not Available]	Modified Radical Mastectomy	[Not Available]	NO	2011-04-07	2010-00-00	-25803	161	0	[Not Available]	[Not Available]	NO	[Not Available]	70-79%	NOT HISPANIC OR LATINO	[Not Available]	[Not Available]	[Not Available]	[Not Available]	FEMALE	[Not Available]	[Not Available]	[Not Available]	[Not Available]	2+	[Not Available]	[Not Available]	[Not Available]
TCGA-AQ-A1H2	BA1H201A	LumA	No	Positive	Positive	Positive	84	MX	7th	N2a	Stage IIIA	T2	Right Upper Outer Quadrant	Axillary lymph node dissection alone	[Not Available]	4d120899-9a80-4736-b097-285e9e261bcb	Infiltrating Ductal	[Not Available]	[Not Available]	[Not Available]	[Not Available]	[Not Available]	Modified Radical Mastectomy	[Not Available]	NO	2011-04-20	2010-00-00	-30990	[Not Available]	0	197	[Not Available]	NO	[Not Available]	90-99%	NOT HISPANIC OR LATINO	[Not Available]	[Not Available]	[Not Available]	[Not Available]	FEMALE	[Not Available]	[Not Available]	[Not Available]	[Not Available]	2+	[Not Available]	[Not Available]	[Not Available]
TCGA-AQ-A1H3	BA1H301A	LumA	No	Negative	Positive	Positive	49	MX	7th	N3a	Stage IIIC	T2	Right Upper Outer Quadrant	Sentinel lymph node biopsy plus axillary dissection	[Not Available]	82ec33dd-e783-4c74-9a87-797a699e11df	Infiltrating Ductal	[Not Available]	[Not Available]	[Not Available]	[Not Available]	[Not Available]	Modified Radical Mastectomy	[Not Available]	NO	2011-04-20	2010-00-00	-18200	[Not Available]	0	138	[Not Available]	NO	[Not Available]	90-99%	NOT HISPANIC OR LATINO	[Not Available]	[Not Available]	[Not Available]	[Not Available]	FEMALE	[Not Available]	[Not Available]	[Not Available]	[Not Available]	1+	[Not Available]	[Not Available]	[Not Available]
TCGA-AR-A0TP	BA0TP01A	Basal	No	Negative	Positive	Negative	43	M0	[Not Available]	N0	Stage IIA	T2	Left Upper Inner Quadrant	Sentinel lymph node biopsy plus axillary dissection	[Not Available]	ab89bb2e-da84-4116-a8cd-49aad7bbfd4d	Infiltrating Ductal	[Not Available]	[Not Available]	[Not Available]	[Not Available]	[Not Available]	Other	[Not Available]	YES	2011-02-25	2003-00-00	-15812	[Not Available]	0	2392	2521	[Not Available]	[Not Available]	<10%	NOT HISPANIC OR LATINO	[Not Available]	[Not Available]	[Not Available]	[Not Available]	FEMALE	[Not Available]	[Not Available]	[Not Available]	[Not Available]	[Not Available]	[Not Available]	[Not Available]	[Not Available]
TCGA-AR-A0TQ	BA0TQ01A	LumB	No	Positive	Positive	Negative	27	M0	[Not Available]	N1	Stage IIIA	T3	Right Upper Outer Quadrant	Axillary lymph node dissection alone	[Not Available]	5dc1bee9-c44d-4fdc-9ae5-83426c4d6880	Infiltrating Ductal	[Not Available]	[Not Available]	[Not Available]	[Not Available]	[Not Available]	Simple Mastectomy	[Not Available]	NO	2011-03-07	2006-00-00	-9873	[Not Available]	0	1500	1556	[Not Available]	[Not Available]	10-19%	NOT HISPANIC OR LATINO	[Not Available]	[Not Available]	[Not Available]	[Not Available]	FEMALE	[Not Available]	[Not Available]	[Not Available]	[Not Available]	2+	[Not Available]	[Not Available]	[Not Available]
TCGA-AR-A0TR	BA0TR01A	LumA	No	Negative	Positive	Positive	68	M0	[Not Available]	N1	Stage IIB	T2	Left	Sentinel lymph node biopsy plus axillary dissection	[Not Available]	d1703dbd-5c93-4cf2-a4d1-0d90640882bd	Infiltrating Ductal	[Not Available]	[Not Available]	[Not Available]	[Not Available]	[Not Available]	Modified Radical Mastectomy	[Not Available]	NO	2011-03-08	2006-00-00	-25190	160	0	[Not Available]	[Not Available]	[Not Available]	[Not Available]	[Not Available]	NOT HISPANIC OR LATINO	[Not Available]	Biopsy not specified	[Not Available]	[Not Available]	FEMALE	[Not Available]	[Not Available]	[Not Available]	[Not Available]	2+	[Not Available]	[Not Available]	[Not Available]
TCGA-AR-A0TS	BA0TS01A	Basal	TripleNegative	Negative	Negative	Negative	46	M0	[Not Available]	N1	Stage IIB	T2	Right	Sentinel lymph node biopsy plus axillary dissection	[Not Available]	972447aa-4332-47e7-bddd-2eb699dbb664	Infiltrating Ductal	[Not Available]	[Not Available]	0	[Not Available]	[Not Available]	Lumpectomy	[Not Available]	YES	2011-03-08	2006-00-00	-17141	[Not Available]	0	1138	[Not Available]	[Not Available]	[Not Available]	[Not Available]	NOT HISPANIC OR LATINO	[Not Available]	[Not Available]	[Not Available]	[Not Available]	FEMALE	[Not Available]	[Not Available]	[Not Available]	[Not Available]	1+	[Not Available]	[Not Available]	[Not Available]
TCGA-AR-A0TT	BA0TT01A	LumB	No	Negative	Positive	Negative	53	M0	[Not Available]	N2	Stage IIIA	T2	Right Upper Outer Quadrant	Sentinel lymph node biopsy plus axillary dissection	[Not Available]	13ca97a1-75bb-4a49-b8c3-181e5b2c9e86	Infiltrating Ductal	[Not Available]	[Not Available]	0	[Not Available]	[Not Available]	Other	[Not Available]	[Not Available]	2011-03-08	2006-00-00	-19679	[Not Available]	0	1679	1730	[Not Available]	[Not Available]	10-19%	[Not Available]	[Not Available]	[Not Available]	[Not Available]	[Not Available]	FEMALE	[Not Available]	[Not Available]	[Not Available]	[Not Available]	1+	[Not Available]	[Not Available]	[Not Available]
TCGA-AR-A0TU	BA0TU01A	Basal	TripleNegative	Negative	Negative	Negative	35	M0	[Not Available]	N0	Stage IIA	T2	Right Lower Outer Quadrant	Sentinel lymph node biopsy plus axillary dissection	[Not Available]	dfe6db17-cf45-488e-bd3c-b8433d7343ca	Infiltrating Ductal	[Not Available]	[Not Available]	0	[Not Available]	[Not Available]	Simple Mastectomy	[Not Available]	YES	2011-03-10	2006-00-00	-13039	[Not Available]	0	360	416	[Not Available]	[Not Available]	[Not Available]	[Not Available]	[Not Available]	[Not Available]	[Not Available]	[Not Available]	FEMALE	[Not Available]	[Not Available]	[Not Available]	[Not Available]	1+	[Not Available]	[Not Available]	[Not Available]
TCGA-AR-A0TV	BA0TV01A	LumB	No	Negative	Positive	Positive	66	M0	[Not Available]	N0	Stage IIA	T2	Left Upper Outer Quadrant	Sentinel lymph node biopsy plus axillary dissection	[Not Available]	6439621e-da61-4723-91cc-c5d87d0a4abc	Infiltrating Ductal	[Not Available]	[Not Available]	[Not Available]	[Not Available]	[Not Available]	Simple Mastectomy	[Not Available]	YES	2011-03-10	2005-00-00	-24279	[Not Available]	0	904	1287	[Not Available]	[Not Available]	90-99%	[Not Available]	[Not Available]	[Not Available]	[Not Available]	[Not Available]	FEMALE	[Not Available]	[Not Available]	[Not Available]	[Not Available]	2+	[Not Available]	[Not Available]	[Not Available]
TCGA-AR-A0TW	BA0TW01A	LumA	No	Negative	Positive	Positive	50	M0	[Not Available]	N1	Stage IIIA	T3	Right Upper Outer Quadrant|Right Lower Outer Quadrant	[Not Available]	[Not Available]	8da3d6cf-381b-4d1b-93fa-41fd9d2b2e66	Infiltrating Ductal	[Not Available]	[Not Available]	[Not Available]	[Not Available]	[Not Available]	Modified Radical Mastectomy	[Not Available]	[Not Available]	2011-03-10	2005-00-00	-18263	[Not Available]	0	739	1966	[Not Available]	[Not Available]	[Not Available]	NOT HISPANIC OR LATINO	[Not Available]	[Not Available]	[Not Available]	[Not Available]	FEMALE	[Not Available]	[Not Available]	[Not Available]	[Not Available]	2+	[Not Available]	[Not Available]	[Not Available]
TCGA-AR-A0TX	BA0TX01A	Her2	No	Positive	Positive	Positive	64	M0	[Not Available]	N1	Stage IIA	T1	Left Upper Outer Quadrant	Axillary lymph node dissection alone	[Not Available]	c364e81c-eb1e-4870-ab37-9c661f5f2e3d	Infiltrating Ductal	[Not Available]	[Not Available]	[Not Available]	[Not Available]	[Not Available]	Other	[Not Available]	NO	2011-03-10	2005-00-00	-23653	[Not Available]	0	15	1972	[Not Available]	[Not Available]	<10%	[Not Available]	[Not Available]	[Not Available]	[Not Available]	[Not Available]	FEMALE	[Not Available]	[Not Available]	[Not Available]	[Not Available]	3+	[Not Available]	[Not Available]	[Not Available]
TCGA-AR-A0TY	BA0TY01A	LumB	No	Negative	Positive	Negative	54	M0	[Not Available]	N0	Stage IIA	T2	Right Upper Outer Quadrant	Sentinel lymph node biopsy plus axillary dissection	[Not Available]	da1c58a7-c6bd-47d9-95c2-8d2ac70e20e4	Infiltrating Ductal	[Not Available]	[Not Available]	0	[Not Available]	[Not Available]	Simple Mastectomy	[Not Available]	YES	2011-03-10	2004-00-00	-19836	1699	0	[Not Available]	[Not Available]	[Not Available]	[Not Available]	10-19%	NOT HISPANIC OR LATINO	Bone	[Not Available]	[Not Available]	[Not Available]	FEMALE	[Not Available]	[Not Available]	[Not Available]	[Not Available]	[Not Available]	[Not Available]	[Not Available]	[Not Available]
TCGA-AR-A0TZ	BA0TZ01A	LumA	No	Negative	Positive	Positive	43	M0	[Not Available]	N2	Stage IIIA	T2	Left Upper Outer Quadrant	[Not Available]	[Not Available]	c7c34fd9-3021-45b7-b6ff-30b4196585a8	Infiltrating Ductal	[Not Available]	[Not Available]	[Not Available]	[Not Available]	[Not Available]	Modified Radical Mastectomy	[Not Available]	[Not Available]	2011-03-07	2004-00-00	-15720	[Not Available]	0	1313	2316	[Not Available]	[Not Available]	[Not Available]	NOT HISPANIC OR LATINO	Bone	[Not Available]	[Not Available]	[Not Available]	FEMALE	[Not Available]	[Not Available]	[Not Available]	[Not Available]	2+	[Not Available]	[Not Available]	[Not Available]
TCGA-AR-A0U0	BA0U001A	Basal	TripleNegative	Negative	Negative	Negative	73	M0	[Not Available]	N1	Stage IIB	T2	Left Lower Inner Quadrant	Sentinel lymph node biopsy plus axillary dissection	[Not Available]	e3c336f5-c32f-4c5d-81fb-e2408ae145b2	Infiltrating Ductal	[Not Available]	[Not Available]	0	[Not Available]	[Not Available]	Simple Mastectomy	[Not Available]	YES	2011-03-07	2004-00-00	-26993	[Not Available]	0	8	1988	[Not Available]	[Not Available]	[Not Available]	[Not Available]	[Not Available]	[Not Available]	[Not Available]	[Not Available]	FEMALE	[Not Available]	[Not Available]	[Not Available]	[Not Available]	[Not Available]	[Not Available]	[Not Available]	[Not Available]
TCGA-AR-A0U1	BA0U101A	Basal	TripleNegative	Negative	Negative	Negative	36	M0	[Not Available]	N1	Stage IIB	T2	Left Upper Outer Quadrant	Sentinel lymph node biopsy plus axillary dissection	[Not Available]	17d9e646-6ab3-40b3-a0bc-2c834d3c3213	Infiltrating Ductal	[Not Available]	[Not Available]	0	[Not Available]	[Not Available]	Other	[Not Available]	NO	2011-02-28	2004-00-00	-13467	[Not Available]	0	185	2134	[Not Available]	[Not Available]	[Not Available]	NOT HISPANIC OR LATINO	[Not Available]	[Not Available]	[Not Available]	[Not Available]	FEMALE	[Not Available]	[Not Available]	[Not Available]	[Not Available]	1+	[Not Available]	[Not Available]	[Not Available]
TCGA-AR-A0U2	BA0U201A	LumB	No	Negative	Positive	Positive	47	M0	[Not Available]	N2	Stage IIIA	T2	Left Lower Outer Quadrant	Axillary lymph node dissection alone	[Not Available]	9ad603dc-3fd0-44f5-ae4e-64eeb1ae8d6d	Infiltrating Ductal	Negative	[Not Available]	[Not Available]	[Not Available]	[Not Available]	Modified Radical Mastectomy	[Not Available]	NO	2011-02-24	2004-00-00	-17390	2551	0	[Not Available]	[Not Available]	[Not Available]	[Not Available]	10-19%	NOT HISPANIC OR LATINO	Bone|Liver	[Not Available]	[Not Available]	[Not Available]	FEMALE	[Not Available]	[Not Available]	[Not Available]	[Not Available]	1+	[Not Available]	[Not Available]	[Not Available]
TCGA-AR-A0U3	BA0U301A	LumA	No	Negative	Positive	Positive	59	M0	[Not Available]	N1	Stage IIB	T2	Left Upper Inner Quadrant|Left Upper Outer Quadrant	Sentinel lymph node biopsy plus axillary dissection	[Not Available]	c5f00132-1c6b-4337-af6f-596c652665cc	Infiltrating Ductal	[Not Available]	[Not Available]	[Not Available]	[Not Available]	[Not Available]	Other	[Not Available]	NO	2011-02-25	2004-00-00	-21755	[Not Available]	0	2263	2316	[Not Available]	[Not Available]	10-19%	HISPANIC OR LATINO	[Not Available]	[Not Available]	[Not Available]	[Not Available]	FEMALE	[Not Available]	[Not Available]	[Not Available]	[Not Available]	1+	[Not Available]	[Not Available]	[Not Available]
TCGA-AR-A0U4	BA0U401A	Basal	TripleNegative	Negative	Negative	Negative	54	M0	[Not Available]	N0	Stage IIA	T2	Left Upper Outer Quadrant	Sentinel lymph node biopsy plus axillary dissection	[Not Available]	71f97b63-c970-44ee-98c2-e02e663d5a40	Infiltrating Ductal	[Not Available]	[Not Available]	0	[Not Available]	[Not Available]	Simple Mastectomy	[Not Available]	NO	2011-03-10	2006-00-00	-19729	[Not Available]	0	1627	1684	[Not Available]	[Not Available]	[Not Available]	NOT HISPANIC OR LATINO	[Not Available]	[Not Available]	[Not Available]	[Not Available]	FEMALE	[Not Available]	[Not Available]	[Not Available]	[Not Available]	[Not Available]	[Not Available]	[Not Available]	[Not Available]
TCGA-AR-A1AH	BA1AH01A	Basal	No	Negative	Positive	Negative	51	M0	6th	N1	Stage IIB	T2	Right Upper Inner Quadrant	Axillary lymph node dissection alone	[Not Available]	a6e11b30-3ae8-4dd1-b04c-a730c6a79746	Infiltrating Ductal	[Not Available]	[Not Available]	[Not Available]	[Not Available]	[Not Available]	Other	[Not Available]	[Not Available]	2011-06-13	2004-00-00	-18991	[Not Available]	0	2298	[Not Available]	[Not Available]	[Not Available]	10-19%	NOT HISPANIC OR LATINO	[Not Available]	[Not Available]	[Not Available]	[Not Available]	FEMALE	[Not Available]	[Not Available]	[Not Available]	[Not Available]	[Not Available]	[Not Available]	[Not Available]	[Not Available]
TCGA-AR-A1AI	BA1AI01A	Basal	TripleNegative	Negative	Negative	Negative	47	M0	6th	N0	Stage IIA	T2	Left Upper Outer Quadrant	Sentinel lymph node biopsy plus axillary dissection	[Not Available]	9848307d-1bd5-40c1-b655-a33297aaf74f	Medullary	[Not Available]	[Not Available]	[Not Available]	[Not Available]	[Not Available]	Simple Mastectomy	[Not Available]	YES	2011-06-15	2005-00-00	-17229	[Not Available]	0	1881	[Not Available]	[Not Available]	[Not Available]	[Not Available]	[Not Available]	[Not Available]	[Not Available]	[Not Available]	[Not Available]	FEMALE	[Not Available]	[Not Available]	[Not Available]	[Not Available]	2+	[Not Available]	[Not Available]	[Not Available]
TCGA-AR-A1AJ	BA1AJ01A	Basal	No	Negative	Positive	Negative	83	M0	6th	N0	Stage I	T1	Right	Sentinel lymph node biopsy plus axillary dissection	[Not Available]	23e7a78a-1d56-4ad1-9bb4-72ec0178aff2	Infiltrating Ductal	[Not Available]	[Not Available]	[Not Available]	[Not Available]	[Not Available]	Other	[Not Available]	YES	2011-06-13	2005-00-00	-30489	[Not Available]	0	1604	[Not Available]	[Not Available]	[Not Available]	10-19%	NOT HISPANIC OR LATINO	[Not Available]	[Not Available]	[Not Available]	[Not Available]	FEMALE	[Not Available]	[Not Available]	[Not Available]	[Not Available]	[Not Available]	[Not Available]	[Not Available]	[Not Available]
TCGA-AR-A1AK	BA1AK01A	LumA	No	Negative	Positive	Positive	70	M0	6th	N0	Stage I	T1	Right	Sentinel lymph node biopsy plus axillary dissection	[Not Available]	94b03e1d-50ec-4680-bffd-7086d1536ff2	Infiltrating Lobular	[Not Available]	[Not Available]	[Not Available]	[Not Available]	[Not Available]	Simple Mastectomy	[Not Available]	YES	2011-06-15	2006-00-00	-25825	[Not Available]	0	1558	[Not Available]	[Not Available]	[Not Available]	10-19%	[Not Available]	[Not Available]	[Not Available]	[Not Available]	[Not Available]	FEMALE	[Not Available]	[Not Available]	[Not Available]	[Not Available]	1+	[Not Available]	[Not Available]	[Not Available]
TCGA-AR-A1AL	BA1AL01A	LumA	No	Negative	Positive	Positive	60	M0	6th	N1	Stage IIIA	T3	Left Upper Inner Quadrant|Left Upper Outer Quadrant	Sentinel lymph node biopsy plus axillary dissection	[Not Available]	1f99e4d4-4e8b-4cc1-a129-227a2a82780e	Infiltrating Lobular	[Not Available]	[Not Available]	[Not Available]	[Not Available]	[Not Available]	Simple Mastectomy	[Not Available]	YES	2011-06-15	2006-00-00	-22023	[Not Available]	0	1485	[Not Available]	[Not Available]	[Not Available]	70-79%	[Not Available]	[Not Available]	[Not Available]	[Not Available]	[Not Available]	FEMALE	[Not Available]	[Not Available]	[Not Available]	[Not Available]	1+	[Not Available]	[Not Available]	[Not Available]
TCGA-AR-A1AN	BA1AN01A	LumA	No	Negative	Positive	Positive	46	M0	6th	N0	Stage IIA	T2	Right Upper Outer Quadrant	Sentinel lymph node biopsy plus axillary dissection	[Not Available]	43029932-feb0-4658-97fa-645c1e775009	Infiltrating Ductal	[Not Available]	[Not Available]	[Not Available]	[Not Available]	[Not Available]	Other	[Not Available]	YES	2011-06-14	2006-00-00	-16974	[Not Available]	0	1329	[Not Available]	[Not Available]	[Not Available]	70-79%	HISPANIC OR LATINO	[Not Available]	[Not Available]	[Not Available]	[Not Available]	FEMALE	[Not Available]	[Not Available]	[Not Available]	[Not Available]	[Not Available]	[Not Available]	[Not Available]	[Not Available]
TCGA-AR-A1AO	BA1AO01A	NormLike	No	Negative	Positive	Negative	47	M0	6th	N1	Stage IIA	T1	Left Upper Inner Quadrant	Sentinel lymph node biopsy plus axillary dissection	[Not Available]	623befd6-0ca4-4a6c-9cf5-d9385c3b718f	Infiltrating Ductal	[Not Available]	[Not Available]	[Not Available]	[Not Available]	[Not Available]	Other	[Not Available]	YES	2011-06-13	2006-00-00	-17332	[Not Available]	0	1324	[Not Available]	[Not Available]	[Not Available]	[Not Available]	NOT HISPANIC OR LATINO	[Not Available]	[Not Available]	[Not Available]	[Not Available]	FEMALE	[Not Available]	[Not Available]	[Not Available]	[Not Available]	1+	[Not Available]	[Not Available]	[Not Available]
TCGA-AR-A1AP	BA1AP01A	LumA	No	Negative	Positive	Positive	80	M0	6th	N0	Stage I	T1	Left Upper Outer Quadrant	Sentinel lymph node biopsy plus axillary dissection	[Not Available]	9495f029-9882-4c9b-a557-b3aec9e91698	Infiltrating Ductal	Negative	[Not Available]	[Not Available]	[Not Available]	Mastectomy NOS	Other	[Not Available]	YES	2011-06-13	2007-00-00	-29406	[Not Available]	0	1215	[Not Available]	[Not Available]	[Not Available]	70-79%	NOT HISPANIC OR LATINO	[Not Available]	[Not Available]	[Not Available]	[Not Available]	FEMALE	[Not Available]	[Not Available]	[Not Available]	[Not Available]	2+	[Not Available]	[Not Available]	[Not Available]
TCGA-AR-A1AQ	BA1AQ01A	Basal	TripleNegative	Negative	Negative	Negative	49	M0	6th	N0	Stage IIA	T2	Right Upper Inner Quadrant|Right Upper Outer Quadrant	Sentinel lymph node biopsy plus axillary dissection	[Not Available]	98e0b4de-52fc-4945-9bf5-11e29368f939	Infiltrating Ductal	[Not Available]	[Not Available]	[Not Available]	[Not Available]	[Not Available]	Other	[Not Available]	YES	2011-06-14	2007-00-00	-18109	[Not Available]	0	1309	[Not Available]	[Not Available]	[Not Available]	[Not Available]	NOT HISPANIC OR LATINO	[Not Available]	[Not Available]	[Not Available]	[Not Available]	FEMALE	[Not Available]	[Not Available]	[Not Available]	[Not Available]	2+	[Not Available]	[Not Available]	[Not Available]
TCGA-AR-A1AR	BA1AR01A	Basal	TripleNegative	Negative	Negative	Negative	50	M0	6th	N2	Stage IIIA	T1	Left Lower Inner Quadrant	Axillary lymph node dissection alone	[Not Available]	eda6d2d5-4199-4f76-a45b-1d0401b4e54c	Infiltrating Ductal	[Not Available]	[Not Available]	[Not Available]	[Not Available]	[Not Available]	Lumpectomy	[Not Available]	[Not Available]	2011-06-28	2007-00-00	-18482	523	0	[Not Available]	[Not Available]	[Not Available]	[Not Available]	[Not Available]	NOT HISPANIC OR LATINO	[Not Available]	[Not Available]	[Not Available]	[Not Available]	FEMALE	[Not Available]	[Not Available]	[Not Available]	[Not Available]	[Not Available]	[Not Available]	[Not Available]	[Not Available]
TCGA-AR-A1AS	BA1AS01A	LumA	No	Negative	Positive	Positive	54	M0	6th	N1	Stage IIB	T2	Left Upper Inner Quadrant	Axillary lymph node dissection alone	[Not Available]	7d681cc6-689d-41c8-9e84-e13733089ec9	Infiltrating Ductal	[Not Available]	[Not Available]	[Not Available]	[Not Available]	[Not Available]	Other	[Not Available]	[Not Available]	2011-06-14	2007-00-00	-20028	[Not Available]	0	1242	[Not Available]	[Not Available]	[Not Available]	70-79%	[Not Available]	[Not Available]	[Not Available]	[Not Available]	[Not Available]	FEMALE	[Not Available]	[Not Available]	[Not Available]	[Not Available]	1+	[Not Available]	[Not Available]	[Not Available]
TCGA-AR-A1AT	NA	NA	No	Positive	Positive	Positive	62	M0	6th	N0	Stage IIA	T2	Left Upper Outer Quadrant	Sentinel lymph node biopsy plus axillary dissection	[Not Available]	4d26dada-5eb7-4d4e-8eb8-f5465c5c3428	Infiltrating Lobular	[Not Available]	[Not Available]	[Not Available]	[Not Available]	[Not Available]	Other	[Not Available]	YES	2011-06-14	2007-00-00	-22942	1272	0	[Not Available]	[Not Available]	[Not Available]	[Not Available]	<10%	NOT HISPANIC OR LATINO	[Not Available]	[Not Available]	[Not Available]	[Not Available]	FEMALE	[Not Available]	[Not Available]	[Not Available]	[Not Available]	3+	[Not Available]	[Not Available]	[Not Available]
TCGA-AR-A1AU	BA1AU01A	LumA	No	Negative	Positive	Positive	39	M0	6th	N2	Stage IIIA	T2	Right Upper Inner Quadrant|Right Upper Outer Quadrant	Sentinel lymph node biopsy plus axillary dissection	[Not Available]	36220587-1c1c-4f92-b177-3b2155e7e273	Infiltrating Ductal	[Not Available]	[Not Available]	[Not Available]	[Not Available]	[Not Available]	Other	[Not Available]	[Not Available]	2011-06-14	2007-00-00	-14564	[Not Available]	0	1409	[Not Available]	[Not Available]	[Not Available]	70-79%	NOT HISPANIC OR LATINO	[Not Available]	[Not Available]	[Not Available]	[Not Available]	FEMALE	[Not Available]	[Not Available]	[Not Available]	[Not Available]	2+	[Not Available]	[Not Available]	[Not Available]
TCGA-AR-A1AV	BA1AV01A	LumA	No	Negative	Positive	Positive	68	M0	6th	N1	Stage IIB	T2	Left	Axillary lymph node dissection alone	[Not Available]	daf62b56-6dd2-4ab7-adaa-f296bb86a0a5	Infiltrating Ductal	[Not Available]	[Not Available]	[Not Available]	[Not Available]	[Not Available]	Modified Radical Mastectomy	[Not Available]	[Not Available]	2011-06-14	2007-00-00	-24875	[Not Available]	0	1295	[Not Available]	[Not Available]	[Not Available]	70-79%	[Not Available]	[Not Available]	[Not Available]	[Not Available]	[Not Available]	MALE	[Not Available]	[Not Available]	[Not Available]	[Not Available]	1+	[Not Available]	[Not Available]	[Not Available]
TCGA-AR-A1AW	BA1AW01A	LumB	No	Negative	Positive	Positive	65	M0	6th	N0	Stage IIA	T2	Left Upper Inner Quadrant	Sentinel lymph node biopsy plus axillary dissection	[Not Available]	a12fd22a-7f84-4b6e-b6d8-012e38eb73d7	Infiltrating Ductal	[Not Available]	[Not Available]	[Not Available]	[Not Available]	[Not Available]	Lumpectomy	[Not Available]	YES	2011-06-14	2007-00-00	-23855	[Not Available]	0	1072	[Not Available]	[Not Available]	[Not Available]	70-79%	NOT HISPANIC OR LATINO	[Not Available]	[Not Available]	[Not Available]	[Not Available]	FEMALE	[Not Available]	[Not Available]	[Not Available]	[Not Available]	2+	[Not Available]	[Not Available]	[Not Available]
TCGA-AR-A1AX	BA1AX01A	LumA	No	Positive	Positive	Positive	64	M0	6th	N0	Stage I	T1	Left Upper Inner Quadrant|Left Upper Outer Quadrant	Sentinel lymph node biopsy plus axillary dissection	[Not Available]	f72c1d69-da35-459f-8542-59bfd6c09c23	Infiltrating Ductal	[Not Available]	[Not Available]	[Not Available]	[Not Available]	[Not Available]	Other	[Not Available]	YES	2011-06-14	2007-00-00	-23507	[Not Available]	0	1103	[Not Available]	[Not Available]	[Not Available]	[Not Available]	NOT HISPANIC OR LATINO	[Not Available]	[Not Available]	[Not Available]	[Not Available]	FEMALE	[Not Available]	[Not Available]	[Not Available]	[Not Available]	3+	[Not Available]	[Not Available]	[Not Available]
TCGA-AR-A1AY	BA1AY01A	Basal	TripleNegative	Negative	Negative	Negative	65	M0	6th	N0	Stage I	T1	Left Upper Outer Quadrant	Sentinel lymph node biopsy plus axillary dissection	[Not Available]	5fd9552a-c742-4388-940d-295d1107ae00	Infiltrating Ductal	[Not Available]	[Not Available]	[Not Available]	[Not Available]	[Not Available]	Other	[Not Available]	YES	2011-06-14	2008-00-00	-23927	[Not Available]	0	614	[Not Available]	[Not Available]	[Not Available]	[Not Available]	NOT HISPANIC OR LATINO	[Not Available]	[Not Available]	[Not Available]	[Not Available]	FEMALE	[Not Available]	[Not Available]	[Not Available]	[Not Available]	[Not Available]	[Not Available]	[Not Available]	[Not Available]
TCGA-AR-A24H	BA24H01A	LumB	No	Negative	Positive	Positive	65	M0	5th	N0	Stage IIA	T2	Right Lower Inner Quadrant|Right Lower Outer Quadrant	Sentinel lymph node biopsy plus axillary dissection	[Not Available]	6f89509c-f802-482e-b4da-94553aa76fe9	Infiltrating Lobular	[Not Available]	[Not Available]	[Not Available]	[Not Available]	[Not Available]	Other	[Not Available]	[Not Available]	2011-08-29	2001-00-00	-24046	[Not Available]	0	3333	[Not Available]	[Not Available]	[Not Available]	[Not Available]	[Not Available]	[Not Available]	[Not Available]	[Not Available]	[Not Available]	FEMALE	[Not Available]	[Not Available]	[Not Available]	[Not Available]	1+	[Not Available]	[Not Available]	[Not Available]
TCGA-AR-A24K	BA24K01A	LumB	No	Negative	Positive	Positive	46	M0	6th	N0	Stage IIA	T2	Left Upper Outer Quadrant	Sentinel lymph node biopsy plus axillary dissection	[Not Available]	599c3701-df7a-4a75-a347-fa9b510dd242	Infiltrating Ductal	[Not Available]	[Not Available]	[Not Available]	[Not Available]	[Not Available]	Other	[Not Available]	YES	2011-08-12	2004-00-00	-16961	[Not Available]	0	1548	[Not Available]	[Not Available]	No value Given	10-19%	[Not Available]	[Not Available]	[Not Available]	[Not Available]	[Not Available]	FEMALE	[Not Available]	[Not Available]	[Not Available]	[Not Available]	2+	[Not Available]	[Not Available]	[Not Available]
TCGA-AR-A24L	BA24L01A	LumA	No	Negative	Positive	Positive	26	M0	6th	N1	Stage IIB	T2	Right	Sentinel lymph node biopsy plus axillary dissection	[Not Available]	de646f6a-6d50-4be2-b3cd-f17554b234df	Infiltrating Ductal	[Not Available]	[Not Available]	[Not Available]	[Not Available]	[Not Available]	Other	[Not Available]	[Not Available]	2011-08-12	2005-00-00	-9706	[Not Available]	0	2221	[Not Available]	[Not Available]	[Not Available]	10-19%	[Not Available]	[Not Available]	[Not Available]	[Not Available]	[Not Available]	FEMALE	[Not Available]	[Not Available]	[Not Available]	[Not Available]	2+	[Not Available]	[Not Available]	[Not Available]
TCGA-AR-A24M	BA24M01A	LumA	No	Negative	Positive	Positive	38	M0	6th	N2	Stage IIIA	T2	Left Upper Outer Quadrant	Sentinel lymph node biopsy plus axillary dissection	[Not Available]	aa30ac3d-4216-45dd-a314-1ae192fafcb2	Mixed Histology	[Not Available]	[Not Available]	[Not Available]	[Not Available]	[Not Available]	Other	[Not Available]	[Not Available]	2011-08-12	2005-00-00	-14119	[Not Available]	0	1990	[Not Available]	[Not Available]	[Not Available]	10-19%	[Not Available]	[Not Available]	[Not Available]	[Not Available]	[Not Available]	FEMALE	[Not Available]	[Not Available]	[Not Available]	[Not Available]	1+	[Not Available]	[Not Available]	[Not Available]
TCGA-AR-A24N	BA24N01A	LumB	No	Negative	Positive	Positive	54	M0	6th	N0	Stage I	T1	Left Upper Inner Quadrant	Sentinel lymph node biopsy plus axillary dissection	[Not Available]	30047d32-0833-4aca-98d1-3b9ab7122863	Infiltrating Ductal	[Not Available]	[Not Available]	[Not Available]	[Not Available]	[Not Available]	Simple Mastectomy	[Not Available]	YES	2011-08-16	2005-00-00	-19989	[Not Available]	0	2074	[Not Available]	[Not Available]	[Not Available]	10-19%	[Not Available]	[Not Available]	[Not Available]	[Not Available]	[Not Available]	FEMALE	[Not Available]	[Not Available]	[Not Available]	[Not Available]	2+	[Not Available]	[Not Available]	[Not Available]
TCGA-AR-A24O	BA24O01A	LumA	No	Negative	Positive	Positive	43	M0	6th	N2	Stage IIIA	T3	Left	[Not Available]	[Not Available]	125b0a9a-6cbe-4207-9178-e7ff03487e87	Mixed Histology	Negative	[Not Available]	[Not Available]	[Not Available]	Mastectomy NOS	Modified Radical Mastectomy	[Not Available]	[Not Available]	2011-08-16	2005-00-00	-15977	[Not Available]	0	1997	[Not Available]	[Not Available]	[Not Available]	[Not Available]	[Not Available]	[Not Available]	[Not Available]	[Not Available]	[Not Available]	FEMALE	[Not Available]	[Not Available]	[Not Available]	[Not Available]	[Not Available]	[Not Available]	[Not Available]	[Not Available]
TCGA-AR-A24P	BA24P01A	LumA	No	Negative	Positive	Positive	47	M0	6th	N0	Stage I	T1	Left Upper Outer Quadrant	Sentinel lymph node biopsy plus axillary dissection	[Not Available]	d1fd8ed2-be13-4272-b31e-df86911db3b1	Infiltrating Ductal	[Not Available]	[Not Available]	[Not Available]	[Not Available]	[Not Available]	Other	[Not Available]	YES	2011-08-16	2005-00-00	-17490	[Not Available]	0	26	[Not Available]	[Not Available]	[Not Available]	10-19%	[Not Available]	[Not Available]	[Not Available]	[Not Available]	[Not Available]	FEMALE	[Not Available]	[Not Available]	[Not Available]	[Not Available]	2+	[Not Available]	[Not Available]	[Not Available]
TCGA-AR-A24Q	BA24Q01A	Basal	No	Negative	Positive	Negative	49	M0	6th	N0	Stage IIB	T3	Left Upper Inner Quadrant	Sentinel lymph node biopsy plus axillary dissection	[Not Available]	28e9048a-e540-42de-a1f4-4ef894fccc4c	Infiltrating Ductal	[Not Available]	[Not Available]	[Not Available]	[Not Available]	[Not Available]	Simple Mastectomy	[Not Available]	[Not Available]	2011-08-30	2006-00-00	-18084	[Not Available]	0	2008	[Not Available]	[Not Available]	[Not Available]	<10%	[Not Available]	[Not Available]	[Not Available]	[Not Available]	[Not Available]	FEMALE	[Not Available]	[Not Available]	[Not Available]	[Not Available]	[Not Available]	[Not Available]	[Not Available]	[Not Available]
TCGA-AR-A24R	BA24R01A	LumB	No	Negative	Positive	Positive	45	M0	6th	N2	Stage IIIA	T1	Right Upper Inner Quadrant|Right Upper Outer Quadrant	Sentinel lymph node biopsy plus axillary dissection	[Not Available]	db62d9c7-8343-4771-84fc-146d2e307bb8	Infiltrating Ductal	[Not Available]	[Not Available]	[Not Available]	[Not Available]	[Not Available]	Other	[Not Available]	[Not Available]	2011-08-26	2006-00-00	-16642	[Not Available]	0	1745	[Not Available]	[Not Available]	[Not Available]	10-19%	[Not Available]	[Not Available]	[Not Available]	[Not Available]	[Not Available]	FEMALE	[Not Available]	[Not Available]	[Not Available]	[Not Available]	1+	[Not Available]	[Not Available]	[Not Available]
TCGA-AR-A24S	BA24S01A	LumB	No	Negative	Positive	Positive	61	M0	6th	N0	Stage I	T1	Right Lower Outer Quadrant	Sentinel lymph node biopsy plus axillary dissection	[Not Available]	074e8b06-3929-4896-9263-3b80ad6a355b	Infiltrating Ductal	[Not Available]	[Not Available]	[Not Available]	[Not Available]	[Not Available]	Other	[Not Available]	YES	2011-08-30	2006-00-00	-22587	[Not Available]	0	1888	[Not Available]	[Not Available]	[Not Available]	70-79%	[Not Available]	[Not Available]	[Not Available]	[Not Available]	[Not Available]	FEMALE	[Not Available]	[Not Available]	[Not Available]	[Not Available]	[Not Available]	[Not Available]	[Not Available]	[Not Available]
TCGA-AR-A24T	BA24T01A	LumA	No	Negative	Positive	Positive	46	M0	6th	N3	Stage IIIC	T3	Right Upper Outer Quadrant	Sentinel lymph node biopsy plus axillary dissection	[Not Available]	9e3de467-fb0d-4021-89f8-b34968a7c7bc	Infiltrating Lobular	[Not Available]	[Not Available]	[Not Available]	[Not Available]	[Not Available]	Simple Mastectomy	[Not Available]	[Not Available]	2011-08-30	2006-00-00	-17135	[Not Available]	0	1620	[Not Available]	[Not Available]	[Not Available]	10-19%	[Not Available]	[Not Available]	[Not Available]	[Not Available]	[Not Available]	FEMALE	[Not Available]	[Not Available]	[Not Available]	[Not Available]	2+	[Not Available]	[Not Available]	[Not Available]
TCGA-AR-A24U	BA24U01A	Her2	No	Positive	Negative	Negative	47	M0	6th	N1	Stage IIA	T1	Left Upper Outer Quadrant|Left Lower Outer Quadrant	Sentinel lymph node biopsy plus axillary dissection	[Not Available]	241fffc8-4250-4cfa-b2e7-e68c33ae07dc	Infiltrating Ductal	Negative	[Not Available]	[Not Available]	[Not Available]	Mastectomy NOS	Simple Mastectomy	[Not Available]	[Not Available]	2011-08-26	2006-00-00	-17523	[Not Available]	0	1623	[Not Available]	[Not Available]	[Not Available]	[Not Available]	[Not Available]	[Not Available]	[Not Available]	[Not Available]	[Not Available]	FEMALE	[Not Available]	[Not Available]	[Not Available]	[Not Available]	3+	[Not Available]	[Not Available]	[Not Available]
TCGA-AR-A24V	BA24V01A	LumA	No	Negative	Positive	Positive	52	M0	6th	N1	Stage IIB	T2	Right Upper Outer Quadrant	Sentinel lymph node biopsy plus axillary dissection	[Not Available]	3cb06c7a-f2a8-448b-91a8-dd201bbf2ddd	Infiltrating Ductal	[Not Available]	[Not Available]	[Not Available]	[Not Available]	[Not Available]	Other	[Not Available]	YES	2011-08-29	2006-00-00	-19027	[Not Available]	0	1648	[Not Available]	[Not Available]	[Not Available]	80-89%	[Not Available]	[Not Available]	[Not Available]	[Not Available]	[Not Available]	FEMALE	[Not Available]	[Not Available]	[Not Available]	[Not Available]	[Not Available]	[Not Available]	[Not Available]	[Not Available]
TCGA-AR-A24W	BA24W01A	LumA	No	NA	Positive	Positive	55	M0	6th	N1	Stage II	T2	Right Lower Inner Quadrant	Sentinel lymph node biopsy plus axillary dissection	[Not Available]	67526f5a-3a30-45b2-aeab-2b21a855063e	Infiltrating Ductal	[Not Available]	[Not Available]	[Not Available]	[Not Available]	[Not Available]	Other	[Not Available]	[Not Available]	2011-11-10	2006-00-00	-20123	[Not Available]	0	1550	[Not Available]	[Not Available]	[Not Available]	[Not Available]	[Not Available]	[Not Available]	[Not Available]	[Not Available]	[Not Available]	FEMALE	[Not Available]	[Not Available]	[Not Available]	[Not Available]	[Not Available]	[Not Available]	[Not Available]	[Not Available]
TCGA-AR-A24X	BA24X01A	LumA	No	Negative	Positive	Positive	52	M0	6th	N0	Stage IIA	T2	Right Upper Inner Quadrant	Sentinel lymph node biopsy plus axillary dissection	[Not Available]	491d5ebb-e9ab-4b17-acb8-630ff9fef0f2	Mixed Histology	[Not Available]	[Not Available]	[Not Available]	[Not Available]	[Not Available]	Simple Mastectomy	[Not Available]	YES	2011-08-30	2006-00-00	-19030	[Not Available]	0	1465	[Not Available]	[Not Available]	[Not Available]	80-89%	[Not Available]	[Not Available]	[Not Available]	[Not Available]	[Not Available]	FEMALE	[Not Available]	[Not Available]	[Not Available]	[Not Available]	2+	[Not Available]	[Not Available]	[Not Available]
TCGA-AR-A24Z	BA24Z01A	LumB	No	Negative	Positive	Positive	57	M0	6th	N0	Stage IIA	T2	Left Upper Outer Quadrant	Sentinel lymph node biopsy plus axillary dissection	[Not Available]	9fefbe7c-f66a-4940-843e-285cb7b392c1	Infiltrating Ductal	[Not Available]	[Not Available]	[Not Available]	[Not Available]	[Not Available]	Other	[Not Available]	YES	2011-08-30	2006-00-00	-20900	[Not Available]	0	1574	[Not Available]	[Not Available]	[Not Available]	[Not Available]	[Not Available]	[Not Available]	[Not Available]	[Not Available]	[Not Available]	FEMALE	[Not Available]	[Not Available]	[Not Available]	[Not Available]	[Not Available]	[Not Available]	[Not Available]	[Not Available]
TCGA-AR-A250	BA25001A	LumB	No	Positive	Positive	Negative	58	M0	6th	N0	Stage IIA	T2	Left Upper Outer Quadrant	Sentinel lymph node biopsy plus axillary dissection	[Not Available]	a0963e93-b63e-4de2-86c1-81302e271d3e	Infiltrating Ductal	Negative	[Not Available]	[Not Available]	[Not Available]	Mastectomy NOS	Other	[Not Available]	[Not Available]	2011-08-30	2006-00-00	-21309	[Not Available]	0	1707	[Not Available]	[Not Available]	[Not Available]	70-79%	[Not Available]	[Not Available]	[Not Available]	[Not Available]	[Not Available]	FEMALE	[Not Available]	[Not Available]	[Not Available]	[Not Available]	2+	[Not Available]	[Not Available]	[Not Available]
TCGA-AR-A251	BA25101A	Basal	No	Negative	Positive	Negative	51	M0	6th	N2	Stage IIIA	T2	Left Upper Outer Quadrant	Sentinel lymph node biopsy plus axillary dissection	[Not Available]	8c51bbcb-7c8d-47ad-9193-70ca157c6900	Infiltrating Ductal	Negative	[Not Available]	[Not Available]	[Not Available]	Mastectomy NOS	Other	[Not Available]	[Not Available]	2011-08-30	2006-00-00	-18771	[Not Available]	0	1373	[Not Available]	[Not Available]	[Not Available]	[Not Available]	[Not Available]	[Not Available]	[Not Available]	[Not Available]	[Not Available]	FEMALE	[Not Available]	[Not Available]	[Not Available]	[Not Available]	2+	[Not Available]	[Not Available]	[Not Available]
TCGA-AR-A252	BA25201A	LumA	No	Negative	Positive	Positive	50	M0	6th	N0	Stage I	T1	Left Upper Outer Quadrant|Left Lower Outer Quadrant	Sentinel lymph node biopsy plus axillary dissection	[Not Available]	4d0fec97-e024-4608-a0cc-426a3decc7b1	Infiltrating Ductal	[Not Available]	[Not Available]	[Not Available]	[Not Available]	[Not Available]	Other	[Not Available]	YES	2011-08-30	2007-00-00	-18611	[Not Available]	0	1236	[Not Available]	[Not Available]	[Not Available]	70-79%	[Not Available]	[Not Available]	[Not Available]	[Not Available]	[Not Available]	FEMALE	[Not Available]	[Not Available]	[Not Available]	[Not Available]	[Not Available]	[Not Available]	[Not Available]	[Not Available]
TCGA-AR-A254	BA25401A	Her2	No	Positive	Positive	Positive	50	M0	6th	N2	Stage IIIA	T2	Left Upper Inner Quadrant|Left Lower Inner Quadrant	Sentinel lymph node biopsy plus axillary dissection	[Not Available]	6014a582-d22e-46e1-9000-c8e2fbad7acf	Infiltrating Ductal	[Not Available]	[Not Available]	[Not Available]	[Not Available]	[Not Available]	Other	[Not Available]	[Not Available]	2011-08-31	2007-00-00	-18270	[Not Available]	0	1212	[Not Available]	[Not Available]	[Not Available]	[Not Available]	[Not Available]	[Not Available]	Wide local incision	[Not Available]	[Not Available]	FEMALE	[Not Available]	[Not Available]	[Not Available]	[Not Available]	3+	[Not Available]	[Not Available]	[Not Available]
TCGA-AR-A255	BA25501A	LumA	No	Positive	Positive	Positive	62	M0	6th	N0	Stage I	T1	Right Lower Inner Quadrant	Sentinel lymph node biopsy plus axillary dissection	[Not Available]	e8f3cc64-5e15-4f4d-b73e-5c9b250a664c	Infiltrating Ductal	[Not Available]	[Not Available]	[Not Available]	[Not Available]	[Not Available]	Other	[Not Available]	YES	2011-08-31	2007-00-00	-22809	[Not Available]	0	1058	[Not Available]	[Not Available]	[Not Available]	[Not Available]	[Not Available]	[Not Available]	[Not Available]	[Not Available]	[Not Available]	FEMALE	[Not Available]	[Not Available]	[Not Available]	[Not Available]	3+	[Not Available]	[Not Available]	[Not Available]
TCGA-AR-A256	BA25601A	Basal	TripleNegative	Negative	Negative	Negative	45	M0	5th	N0	Stage IIA	T2	Right Lower Inner Quadrant	Sentinel lymph node biopsy plus axillary dissection	[Not Available]	d3d545b3-457f-4389-821f-704cb24aff7f	Infiltrating Ductal	[Not Available]	[Not Available]	[Not Available]	[Not Available]	[Not Available]	Other	[Not Available]	YES	2011-08-31	2001-00-00	-16642	2854	0	[Not Available]	[Not Available]	[Not Available]	[Not Available]	[Not Available]	[Not Available]	[Not Available]	[Not Available]	[Not Available]	[Not Available]	FEMALE	[Not Available]	[Not Available]	[Not Available]	[Not Available]	1+	[Not Available]	[Not Available]	[Not Available]
TCGA-AR-A2LE	BA2LE01A	LumA	No	Not Available	Positive	Negative	69	M0	5th	N0	Stage I	T1	Right	Sentinel node biopsy alone	[Not Available]	E3FCBF94-D3EF-4A37-AA45-5297F96AF9EB	Infiltrating Lobular	[Not Available]	[Not Available]	[Not Available]	[Not Available]	[Not Available]	Other	[Not Available]	YES	2012-01-12	2001-00-00	-25499	[Not Available]	0	3913	[Not Available]	NO	[Not Available]	[Not Available]	[Not Available]	[Not Available]	[Not Available]	[Not Available]	[Not Available]	FEMALE	[Not Available]	[Not Available]	[Not Available]	[Not Available]	[Not Available]	[Not Available]	[Not Available]	[Not Available]
TCGA-AR-A2LH	BA2LH01A	NormLike	No	Not Available	Negative	Negative	55	M0	6th	N3	Stage III	T3	Right Upper Outer Quadrant	Sentinel lymph node biopsy plus axillary dissection	[Not Available]	376FFE63-EFD7-42AF-90E1-261255B28BB7	Infiltrating Lobular	[Not Available]	[Not Available]	[Not Available]	[Not Available]	[Not Available]	Modified Radical Mastectomy	[Not Available]	[Not Available]	2012-01-12	2007-00-00	-20288	615	0	[Not Available]	[Not Available]	YES	[Not Available]	[Not Available]	[Not Available]	Bone|Liver	[Not Available]	[Not Available]	[Not Available]	FEMALE	[Not Available]	[Not Available]	[Not Available]	[Not Available]	2+	[Not Available]	[Not Available]	[Not Available]
TCGA-AR-A2LK	BA2LK01A	LumB	No	Not Available	Positive	Positive	62	M0	6th	N2	Stage III	T3	Right Upper Outer Quadrant|Right Lower Outer Quadrant	Sentinel lymph node biopsy plus axillary dissection	[Not Available]	1B703058-E596-45BC-80FE-8B98D545C2E2	Infiltrating Lobular	Negative	[Not Available]	[Not Available]	[Not Available]	Mastectomy NOS	Other	[Not Available]	[Not Available]	2012-01-25	2007-00-00	-22800	[Not Available]	0	1303	[Not Available]	NO	[Not Available]	70-79%	[Not Available]	[Not Available]	[Not Available]	[Not Available]	[Not Available]	FEMALE	[Not Available]	[Not Available]	[Not Available]	[Not Available]	1+	[Not Available]	[Not Available]	[Not Available]
TCGA-AR-A2LL	BA2LL01A	LumB	No	Not Available	Positive	Positive	70	M0	6th	N0	Stage II	T3	Left	Sentinel lymph node biopsy plus axillary dissection	[Not Available]	70FC011C-0F22-4026-9D72-87351126203A	Infiltrating Lobular	[Not Available]	[Not Available]	[Not Available]	[Not Available]	[Not Available]	Simple Mastectomy	[Not Available]	YES	2012-02-14	2007-00-00	-25747	[Not Available]	0	223	[Not Available]	NO	[Not Available]	70-79%	[Not Available]	[Not Available]	[Not Available]	[Not Available]	[Not Available]	FEMALE	[Not Available]	[Not Available]	[Not Available]	[Not Available]	2+	[Not Available]	[Not Available]	[Not Available]
TCGA-AR-A2LM	BA2LM01A	LumA	No	Not Available	Positive	Positive	49	M0	6th	N1	Stage II	T1	Right	Sentinel lymph node biopsy plus axillary dissection	[Not Available]	0BF6E772-1AA1-4F54-9A50-C1414E2F22F3	Infiltrating Lobular	[Not Available]	[Not Available]	[Not Available]	[Not Available]	[Not Available]	Simple Mastectomy	[Not Available]	YES	2012-01-12	2007-00-00	-18053	[Not Available]	0	1217	[Not Available]	NO	[Not Available]	70-79%	[Not Available]	[Not Available]	[Not Available]	[Not Available]	[Not Available]	FEMALE	[Not Available]	[Not Available]	[Not Available]	[Not Available]	[Not Available]	[Not Available]	[Not Available]	[Not Available]
TCGA-AR-A2LN	BA2LN01A	LumA	No	Not Available	Positive	Positive	65	M0	7th	N0	Stage II	T2	Right Upper Outer Quadrant	Sentinel lymph node biopsy plus axillary dissection	[Not Available]	A076F135-BE82-40FA-8516-285ED355C965	Infiltrating Lobular	[Not Available]	[Not Available]	[Not Available]	[Not Available]	[Not Available]	Other	[Not Available]	[Not Available]	2012-01-12	2010-00-00	-23992	[Not Available]	0	519	[Not Available]	NO	[Not Available]	70-79%	[Not Available]	[Not Available]	[Not Available]	[Not Available]	[Not Available]	FEMALE	[Not Available]	[Not Available]	[Not Available]	[Not Available]	1+	[Not Available]	[Not Available]	[Not Available]
TCGA-AR-A2LO	BA2LO01A	LumA	No	Not Available	Positive	Positive	46	M0	7th	N1	Stage II	T2	Left Lower Outer Quadrant	Sentinel lymph node biopsy plus axillary dissection	[Not Available]	AD0FA961-C085-4F38-B3DB-5FC0CBF6B64F	Infiltrating Lobular	[Not Available]	[Not Available]	[Not Available]	[Not Available]	[Not Available]	Simple Mastectomy	[Not Available]	[Not Available]	2012-01-12	2010-00-00	-17080	[Not Available]	0	633	[Not Available]	NO	[Not Available]	70-79%	[Not Available]	[Not Available]	[Not Available]	[Not Available]	[Not Available]	FEMALE	[Not Available]	[Not Available]	[Not Available]	[Not Available]	2+	[Not Available]	[Not Available]	[Not Available]
TCGA-AR-A2LQ	BA2LQ01A	NormLike	No	Not Available	Positive	Positive	59	M0	7th	N0	Stage II	T3	Right Upper Inner Quadrant|Right Upper Outer Quadrant	Sentinel lymph node biopsy plus axillary dissection	[Not Available]	4229E432-6AC5-49D2-B58A-E8713DDB79BD	Infiltrating Lobular	[Not Available]	[Not Available]	[Not Available]	[Not Available]	[Not Available]	Simple Mastectomy	[Not Available]	[Not Available]	2012-01-12	2010-00-00	-21865	[Not Available]	0	516	[Not Available]	NO	[Not Available]	70-79%	[Not Available]	[Not Available]	[Not Available]	[Not Available]	[Not Available]	FEMALE	[Not Available]	[Not Available]	[Not Available]	[Not Available]	1+	[Not Available]	[Not Available]	[Not Available]
TCGA-AR-A2LR	BA2LR01A	Basal	No	Not Available	Negative	Negative	49	M0	7th	N0	Stage I	T1	Right	Sentinel lymph node biopsy plus axillary dissection	[Not Available]	D093173F-08AB-4138-BF3C-399C45A6E163	Other	[Not Available]	[Not Available]	[Not Available]	[Not Available]	[Not Available]	Simple Mastectomy	[Not Available]	[Not Available]	2012-02-14	2010-00-00	-18214	[Not Available]	0	620	[Not Available]	NO	[Not Available]	[Not Available]	[Not Available]	[Not Available]	[Not Available]	[Not Available]	[Not Available]	FEMALE	[Not Available]	[Not Available]	[Not Available]	[Not Available]	[Not Available]	[Not Available]	[Not Available]	[Not Available]
TCGA-B6-A0I1	NA	Basal	No	Not Available	Negative	Negative	73	M0	5th	N0	Stage IIA	T2	Left Upper Outer Quadrant	Axillary lymph node dissection alone	[Not Available]	5DD423E8-FEAA-4568-A750-500948C41D6C	Infiltrating Ductal	[Not Available]	[Not Available]	[Not Available]	[Not Available]	[Not Available]	Modified Radical Mastectomy	[Not Available]	NO	2012-01-11	1998-00-00	-26901	2361	0	[Not Available]	[Not Available]	[Not Available]	image cytometry	[Not Available]	NOT HISPANIC OR LATINO	[Not Available]	[Not Available]	[Not Available]	[Not Available]	FEMALE	[Not Available]	[Not Available]	[Not Available]	[Not Available]	[Not Available]	[Not Available]	[Not Available]	[Not Available]
TCGA-B6-A0I2	BA0I201A	Basal	No	Negative	[Not Available]	[Not Available]	45	M0	[Not Available]	N0 (i-)	Stage IA	T1c	Left Upper Outer Quadrant|Left	Axillary lymph node dissection alone	[Not Available]	328dfcb0-b5ae-43f2-bc87-dad0ab3df9e7	Infiltrating Ductal	[Not Available]	[Not Available]	[Not Available]	[Not Available]	[Not Available]	Other	[Not Available]	NO	2010-11-02	1995-00-00	-16702	[Not Available]	0	3826	[Not Available]	[Not Available]	[Not Available]	[Not Available]	NOT HISPANIC OR LATINO	[Not Available]	[Not Available]	[Not Available]	[Not Available]	FEMALE	[Not Available]	[Not Available]	[Not Available]	[Not Available]	[Not Available]	[Not Available]	[Not Available]	[Not Available]
TCGA-B6-A0I5	BA0I501A	LumA	No	Negative	Positive	Positive	49	M0	[Not Available]	N1b	Stage IIB	T2	Right Lower Inner Quadrant	Axillary lymph node dissection alone	[Not Available]	1a18974d-967c-4727-b42e-12ae7be66589	Infiltrating Ductal	[Not Available]	[Not Available]	[Not Available]	[Not Available]	[Not Available]	Other	[Not Available]	NO	2010-11-02	1988-00-00	-18038	[Not Available]	0	4549	[Not Available]	[Not Available]	[Not Available]	[Not Available]	NOT HISPANIC OR LATINO	[Not Available]	biopsy, NOS	[Not Available]	[Not Available]	FEMALE	[Not Available]	[Not Available]	[Not Available]	[Not Available]	[Not Available]	[Not Available]	[Not Available]	[Not Available]
TCGA-B6-A0I6	BA0I601A	Basal	No	Not Available	Negative	Negative	49	M0	[Not Available]	N1	Stage IIA	T1c	Left Upper Outer Quadrant|Left	Axillary lymph node dissection alone	[Not Available]	045c13ef-3db7-4adf-b0a3-23338f0479f3	Infiltrating Ductal	[Not Available]	[Not Available]	[Not Available]	[Not Available]	[Not Available]	Modified Radical Mastectomy	[Not Available]	NO	2010-11-02	1990-00-00	-18014	991	0	[Not Available]	[Not Available]	[Not Available]	[Not Available]	[Not Available]	NOT HISPANIC OR LATINO	[Not Available]	Biopsy, NOS	[Not Available]	[Not Available]	FEMALE	[Not Available]	[Not Available]	[Not Available]	[Not Available]	[Not Available]	[Not Available]	[Not Available]	[Not Available]
TCGA-B6-A0I8	BA0I801A	LumA	No	Not Available	Not Performed	Not Performed	46	M0	[Not Available]	NX	Stage X	T1	Right Upper Inner Quadrant|Right	No axillary staging	[Not Available]	6e6408d6-6c48-4dfc-9f1c-28b7386e87b4	Infiltrating Ductal	[Not Available]	[Not Available]	[Not Available]	[Not Available]	[Not Available]	Other	[Not Available]	NO	2010-11-02	1992-00-00	-17073	749	0	[Not Available]	[Not Available]	[Not Available]	[Not Available]	[Not Available]	NOT HISPANIC OR LATINO	[Not Available]	Biopsy, NOS	[Not Available]	[Not Available]	FEMALE	[Not Available]	[Not Available]	[Not Available]	[Not Available]	[Not Available]	[Not Available]	[Not Available]	[Not Available]
TCGA-B6-A0I9	BA0I901A	Her2	No	Positive	Indeterminate	Positive	62	M1	[Not Available]	NX	Stage IV	T3	Left Lower Outer Quadrant|Left	No axillary staging	[Not Available]	44954053-0b93-4577-a436-42777e442300	Infiltrating Ductal	[Not Available]	[Not Available]	[Not Available]	[Not Available]	[Not Available]	Other	[Not Available]	NO	2010-11-02	1992-00-00	-22791	369	0	[Not Available]	[Not Available]	[Not Available]	IHC	[Not Available]	NOT HISPANIC OR LATINO	Bone	Biopsy, NOS	[Not Available]	[Not Available]	FEMALE	[Not Available]	[Not Available]	[Not Available]	[Not Available]	[Not Available]	[Not Available]	[Not Available]	[Not Available]
TCGA-B6-A0IA	BA0IA01A	LumA	No	Negative	Positive	Positive	51	M0	[Not Available]	N0 (i-)	Stage IIA	T2	Right	Axillary lymph node dissection alone	[Not Available]	0807435a-e75e-4e04-8e45-ed0cd49a841a	Other	[Not Available]	[Not Available]	[Not Available]	[Not Available]	[Not Available]	Other	[Not Available]	NO	2010-11-02	1992-00-00	-18748	[Not Available]	0	6718	[Not Available]	[Not Available]	IHC	[Not Available]	NOT HISPANIC OR LATINO	[Not Available]	Biopsy, NOS	[Not Available]	[Not Available]	FEMALE	[Not Available]	[Not Available]	[Not Available]	[Not Available]	[Not Available]	[Not Available]	[Not Available]	[Not Available]
TCGA-B6-A0IB	BA0IB01A	LumB	No	Negative	Positive	Positive	64	M1	[Not Available]	N3	Stage IV	T3	Right Upper Inner Quadrant|Right	Axillary lymph node dissection alone	[Not Available]	157ec9e0-ca6e-4da1-9233-f976cf0db433	Infiltrating Ductal	Positive	[Not Available]	[Not Available]	[Not Available]	[Not Available]	Modified Radical Mastectomy	[Not Available]	NO	2010-11-02	1992-00-00	-23646	3941	0	[Not Available]	[Not Available]	[Not Available]	IHC	[Not Available]	NOT HISPANIC OR LATINO	Other, specify	Biopsy, NOS	Skin	[Not Available]	FEMALE	[Not Available]	[Not Available]	[Not Available]	[Not Available]	[Not Available]	[Not Available]	[Not Available]	[Not Available]
TCGA-B6-A0IC	BA0IC01A	LumA	No	Negative	Positive	Positive	90	MX	[Not Available]	NX	Stage X	T2	Right	No axillary staging	[Not Available]	b804f7ae-da8f-4414-be11-f880f1859160	Other	[Not Available]	[Not Available]	[Not Available]	[Not Available]	[Not Available]	Other	[Not Available]	NO	2010-11-02	1992-00-00	-32872	1542	0	[Not Available]	[Not Available]	[Not Available]	IHC	[Not Available]	NOT HISPANIC OR LATINO	[Not Available]	[Not Available]	[Not Available]	[Not Available]	FEMALE	[Not Available]	[Not Available]	[Not Available]	[Not Available]	[Not Available]	[Not Available]	[Not Available]	[Not Available]
TCGA-B6-A0IE	BA0IE01A	LumA	TripleNegative	Negative	Negative	Negative	38	M0	[Not Available]	N1b	Stage Tis	TX	Left Upper Outer Quadrant|Left	Axillary lymph node dissection alone	[Not Available]	3f834fa7-6d7b-4b85-98c0-5c55d55b6c95	Mixed Histology	Negative	[Not Available]	[Not Available]	[Not Available]	Modified radical mastectomy	Other	[Not Available]	NO	2010-11-02	1995-00-00	-13976	1998	0	[Not Available]	[Not Available]	[Not Available]	Image Analysis	[Not Available]	NOT HISPANIC OR LATINO	[Not Available]	Biopsy, NOS	[Not Available]	[Not Available]	FEMALE	[Not Available]	[Not Available]	[Not Available]	[Not Available]	[Not Available]	[Not Available]	[Not Available]	[Not Available]
TCGA-B6-A0IG	BA0IG01A	LumA	No	Not Available	Positive	Positive	50	M0	[Not Available]	N1b	Stage IIB	T2	Left	Axillary lymph node dissection alone	[Not Available]	34ab0cb8-bf19-4cbb-b4eb-3c45ee5aa60b	Infiltrating Ductal	[Not Available]	[Not Available]	[Not Available]	[Not Available]	[Not Available]	Modified Radical Mastectomy	[Not Available]	NO	2010-11-02	1994-00-00	-18433	4456	0	[Not Available]	[Not Available]	[Not Available]	Image Analysis	[Not Available]	NOT HISPANIC OR LATINO	[Not Available]	Biopsy, NOS	[Not Available]	[Not Available]	FEMALE	[Not Available]	[Not Available]	[Not Available]	[Not Available]	[Not Available]	[Not Available]	[Not Available]	[Not Available]
TCGA-B6-A0IH	BA0IH01A	LumA	No	Negative	Positive	Positive	81	M0	6th	N1b	Stage IIIA	T3	Left Upper Outer Quadrant|Left	Axillary lymph node dissection alone	[Not Available]	2476dda9-da2a-4242-9642-b92b8b9b1c79	Infiltrating Lobular	Negative	[Not Available]	[Not Available]	[Not Available]	Modified radical mastectomy	Other	[Not Available]	NO	2011-03-15	1995-00-00	-29906	3418	0	[Not Available]	[Not Available]	[Not Available]	Image Analysis	[Not Available]	NOT HISPANIC OR LATINO	[Not Available]	[Not Available]	[Not Available]	[Not Available]	FEMALE	[Not Available]	[Not Available]	[Not Available]	[Not Available]	[Not Available]	[Not Available]	[Not Available]	[Not Available]
TCGA-B6-A0IJ	BA0IJ01A	Basal	No	Negative	Positive	Positive	42	M0	[Not Available]	N0 (i-)	Stage IIB	T3	Right Upper Outer Quadrant|Right	Axillary lymph node dissection alone	[Not Available]	2c86c3ea-d926-4d39-a5ae-39ece4774287	Infiltrating Ductal	[Not Available]	[Not Available]	[Not Available]	[Not Available]	[Not Available]	Modified Radical Mastectomy	[Not Available]	NO	2010-11-02	1995-00-00	-15624	[Not Available]	0	5383	[Not Available]	[Not Available]	Image Analysis	[Not Available]	NOT HISPANIC OR LATINO	[Not Available]	[Not Available]	[Not Available]	[Not Available]	FEMALE	[Not Available]	[Not Available]	[Not Available]	[Not Available]	[Not Available]	[Not Available]	[Not Available]	[Not Available]
TCGA-B6-A0IK	BA0IK01A	Her2	TripleNegative	Negative	Negative	Negative	63	M0	[Not Available]	N1	Stage IIIB	T4	Left	[Not Available]	[Not Available]	0491063c-14a7-4104-8002-1459126332f3	Infiltrating Ductal	Negative	[Not Available]	[Not Available]	[Not Available]	Modified radical mastectomy	Lumpectomy	[Not Available]	NO	2010-11-02	1994-00-00	-23150	571	0	[Not Available]	[Not Available]	[Not Available]	Image Analysis	[Not Available]	NOT HISPANIC OR LATINO	[Not Available]	Biopsy, NOS	[Not Available]	[Not Available]	FEMALE	[Not Available]	[Not Available]	[Not Available]	[Not Available]	[Not Available]	[Not Available]	[Not Available]	[Not Available]
TCGA-B6-A0IM	BA0IM01A	LumA	No	Negative	Positive	Positive	75	M0	[Not Available]	N0 (i-)	Stage IIB	T3	Right Upper Outer Quadrant|Right	Axillary lymph node dissection alone	[Not Available]	5a4b7098-1f6a-49e9-b364-29d6d34f5bd5	Other	Negative	[Not Available]	[Not Available]	[Not Available]	Modified radical mastectomy	Lumpectomy	[Not Available]	NO	2010-11-02	1997-00-00	-27556	[Not Available]	0	3836	[Not Available]	[Not Available]	Image Analysis	[Not Available]	NOT HISPANIC OR LATINO	[Not Available]	[Not Available]	[Not Available]	[Not Available]	FEMALE	[Not Available]	[Not Available]	[Not Available]	[Not Available]	[Not Available]	[Not Available]	[Not Available]	[Not Available]
TCGA-B6-A0IN	BA0IN01A	LumB	No	Not Available	Positive	Negative	45	MX	[Not Available]	NX	Stage X	T1c	Right Upper Outer Quadrant|Right	No axillary staging	[Not Available]	16a8d916-ad46-4690-b1a5-3b2b323f4336	Other	Negative	[Not Available]	[Not Available]	[Not Available]	Modified radical mastectomy	Other	[Not Available]	NO	2010-11-02	1996-00-00	-16704	2573	0	[Not Available]	[Not Available]	[Not Available]	Image Analysis	[Not Available]	NOT HISPANIC OR LATINO	[Not Available]	[Not Available]	[Not Available]	[Not Available]	FEMALE	[Not Available]	[Not Available]	[Not Available]	[Not Available]	[Not Available]	[Not Available]	[Not Available]	[Not Available]
TCGA-B6-A0IO	BA0IO01A	LumA	No	Negative	Positive	Indeterminate	66	M0	[Not Available]	N0 (i-)	Stage IIA	T2	Left	Axillary lymph node dissection alone	[Not Available]	04af44fc-c487-4005-b3cb-cb64815824a2	Infiltrating Ductal	[Not Available]	[Not Available]	[Not Available]	[Not Available]	[Not Available]	Modified Radical Mastectomy	[Not Available]	NO	2010-11-02	2001-00-00	-24321	[Not Available]	0	3350	[Not Available]	[Not Available]	Image Analysis	[Not Available]	NOT HISPANIC OR LATINO	[Not Available]	[Not Available]	[Not Available]	[Not Available]	FEMALE	[Not Available]	[Not Available]	[Not Available]	[Not Available]	[Not Available]	[Not Available]	[Not Available]	[Not Available]
TCGA-B6-A0IP	BA0IP01A	LumA	No	Negative	Positive	Positive	74	M0	[Not Available]	N0 (i-)	Stage IA	T1c	Left Upper Outer Quadrant	Axillary lymph node dissection alone	[Not Available]	1402082d-25c9-4148-8a1e-f58450b706bb	Infiltrating Lobular	[Not Available]	[Not Available]	[Not Available]	[Not Available]	[Not Available]	Modified Radical Mastectomy	[Not Available]	NO	2010-11-02	1997-00-00	-27047	[Not Available]	0	3374	[Not Available]	[Not Available]	IMAGE ANALYSIS	[Not Available]	NOT HISPANIC OR LATINO	[Not Available]	[Not Available]	[Not Available]	[Not Available]	FEMALE	[Not Available]	[Not Available]	[Not Available]	[Not Available]	[Not Available]	[Not Available]	[Not Available]	[Not Available]
TCGA-B6-A0IQ	BA0IQ01A	Basal	TripleNegative	Negative	Negative	Negative	40	M0	[Not Available]	N1b	Stage IIIA	T3	Left Upper Outer Quadrant|Left	Axillary lymph node dissection alone	[Not Available]	01eef340-598c-4205-a990-cec190ac2ca5	Infiltrating Ductal	[Not Available]	[Not Available]	[Not Available]	[Not Available]	[Not Available]	Modified Radical Mastectomy	[Not Available]	NO	2010-11-02	1996-00-00	-14669	[Not Available]	0	3871	[Not Available]	[Not Available]	Image Analysis	[Not Available]	NOT HISPANIC OR LATINO	[Not Available]	Biopsy, NOS	[Not Available]	[Not Available]	FEMALE	[Not Available]	[Not Available]	[Not Available]	[Not Available]	[Not Available]	[Not Available]	[Not Available]	[Not Available]
TCGA-B6-A0RE	BA0RE01A	Basal	TripleNegative	Negative	Negative	Negative	61	M0	[Not Available]	N0 (i-)	Stage X	TX	Right Upper Outer Quadrant|Right	Axillary lymph node dissection alone	[Not Available]	08da7c4c-3067-4bcf-9d7a-78566df72e69	Infiltrating Ductal	[Not Available]	[Not Available]	[Not Available]	[Not Available]	[Not Available]	Modified Radical Mastectomy	[Not Available]	NO	2010-11-02	1989-00-00	-22449	[Not Available]	0	6434	[Not Available]	[Not Available]	[Unknown]	[Not Available]	NOT HISPANIC OR LATINO	[Not Available]	[Unknown]	[Not Available]	[Not Available]	FEMALE	[Not Available]	[Not Available]	[Not Available]	[Not Available]	[Not Available]	[Not Available]	[Not Available]	[Not Available]
TCGA-B6-A0RG	BA0RG01A	LumA	TripleNegative	Negative	Negative	Negative	26	M0	[Not Available]	N0 (i-)	Stage IIB	T3	Left	Axillary lymph node dissection alone	[Not Available]	9b13927c-7357-44fd-8385-92ae6a656b7d	Infiltrating Ductal	[Not Available]	[Not Available]	[Not Available]	[Not Available]	[Not Available]	Lumpectomy	[Not Available]	NO	2010-11-02	1991-00-00	-9840	[Not Available]	0	2082	[Not Available]	[Not Available]	IHC	[Not Available]	NOT HISPANIC OR LATINO	[Not Available]	Biopsy, NOS	[Not Available]	[Not Available]	FEMALE	[Not Available]	[Not Available]	[Not Available]	[Not Available]	[Not Available]	[Not Available]	[Not Available]	[Not Available]
TCGA-B6-A0RH	BA0RH01A	Her2	No	Positive	Positive	Positive	51	M0	6th	N0 (i-)	Stage IIA	T2	Left Lower Inner Quadrant	Axillary lymph node dissection alone	[Not Available]	c3148e68-1739-4334-abda-1dcbc2166846	Infiltrating Ductal	Negative	[Not Available]	[Not Available]	[Not Available]	None	Modified Radical Mastectomy	[Not Available]	NO	2011-03-15	1991-00-00	-18759	[Not Available]	0	5748	[Not Available]	[Not Available]	Immunohistochemistry	[Not Available]	NOT HISPANIC OR LATINO	[Not Available]	[Not Available]	[Not Available]	[Not Available]	FEMALE	[Not Available]	[Not Available]	[Not Available]	[Not Available]	[Not Available]	[Not Available]	[Not Available]	[Not Available]
TCGA-B6-A0RI	BA0RI01A	LumA	No	Negative	Positive	Positive	44	M0	[Not Available]	N1b	Stage IIIB	T4b	Right Upper Outer Quadrant|Right	Axillary lymph node dissection alone	[Not Available]	bfd55808-dddd-44c3-97d7-41600497b992	Infiltrating Ductal	[Not Available]	[Not Available]	[Not Available]	[Not Available]	[Not Available]	Modified Radical Mastectomy	[Not Available]	NO	2010-11-02	1992-00-00	-16138	[Not Available]	0	6795	[Not Available]	[Not Available]	IHC	[Not Available]	NOT HISPANIC OR LATINO	[Not Available]	Biopsy, NOS	[Not Available]	[Not Available]	FEMALE	[Not Available]	[Not Available]	[Not Available]	[Not Available]	[Not Available]	[Not Available]	[Not Available]	[Not Available]
TCGA-B6-A0RL	BA0RL01A	LumB	No	Negative	Positive	Positive	60	M0	[Not Available]	N0 (i-)	Stage IIA	T2	Left	Axillary lymph node dissection alone	[Not Available]	5562455d-bbb8-46eb-a510-e8c6e1e26789	Infiltrating Ductal	[Not Available]	[Not Available]	[Not Available]	[Not Available]	[Not Available]	Modified Radical Mastectomy	[Not Available]	NO	2010-11-02	1993-00-00	-22238	2469	0	[Not Available]	[Not Available]	[Not Available]	Image Analysis	[Not Available]	NOT HISPANIC OR LATINO	[Not Available]	[Not Available]	[Not Available]	[Not Available]	FEMALE	[Not Available]	[Not Available]	[Not Available]	[Not Available]	[Not Available]	[Not Available]	[Not Available]	[Not Available]
TCGA-B6-A0RM	BA0RM01A	LumA	No	Negative	Positive	Positive	57	MX	[Not Available]	NX	Stage X	TX	Left	No axillary staging	[Not Available]	151f3677-6854-4265-9126-d92c646c67ae	Infiltrating Ductal	[Not Available]	[Not Available]	[Not Available]	[Not Available]	None	Modified Radical Mastectomy	[Not Available]	NO	2010-11-02	1993-00-00	-21047	2373	0	[Not Available]	[Not Available]	[Not Available]	Image Analysis	[Not Available]	NOT HISPANIC OR LATINO	[Not Available]	Biopsy, NOS	[Not Available]	[Not Available]	FEMALE	[Not Available]	[Not Available]	[Not Available]	[Not Available]	[Not Available]	[Not Available]	[Not Available]	[Not Available]
TCGA-B6-A0RN	BA0RN01A	LumA	TripleNegative	Negative	Negative	Negative	60	M0	[Not Available]	N0 (i-)	Stage IA	T1c	Right Upper Inner Quadrant|Right	Axillary lymph node dissection alone	[Not Available]	2199b7a1-bd47-4bb5-b36a-a3e291e3e259	Infiltrating Ductal	[Not Available]	[Not Available]	[Not Available]	[Not Available]	[Not Available]	Modified Radical Mastectomy	[Not Available]	NO	2010-11-02	1993-00-00	-22076	[Not Available]	0	5261	[Not Available]	[Not Available]	Image Analysis	[Not Available]	NOT HISPANIC OR LATINO	[Not Available]	Biopsy, NOS	[Not Available]	[Not Available]	FEMALE	[Not Available]	[Not Available]	[Not Available]	[Not Available]	[Not Available]	[Not Available]	[Not Available]	[Not Available]
TCGA-B6-A0RO	BA0RO01A	LumA	No	Negative	Positive	Positive	71	M0	[Not Available]	N1a	Stage IIIB	T4	Right	Axillary lymph node dissection alone	[Not Available]	0b172e29-6166-4863-803d-a0a010887c11	Infiltrating Ductal	[Not Available]	[Not Available]	[Not Available]	[Not Available]	[Not Available]	Modified Radical Mastectomy	[Not Available]	NO	2010-11-02	1993-00-00	-26269	[Not Available]	0	4928	[Not Available]	[Not Available]	Image Analysis	[Not Available]	NOT HISPANIC OR LATINO	[Not Available]	Biopsy, NOS	[Not Available]	[Not Available]	FEMALE	[Not Available]	[Not Available]	[Not Available]	[Not Available]	[Not Available]	[Not Available]	[Not Available]	[Not Available]
TCGA-B6-A0RP	BA0RP01A	LumA	No	Negative	Positive	Positive	73	M0	[Not Available]	N1b	Stage IIIB	T2	Left Upper Outer Quadrant|Left	Axillary lymph node dissection alone	[Not Available]	451e1a67-47e6-4738-99d7-fb7771ef61a3	Mixed Histology	Negative	[Not Available]	[Not Available]	[Not Available]	Modified radical mastectomy	Lumpectomy	[Not Available]	NO	2010-11-02	1994-00-00	-26941	3126	0	[Not Available]	[Not Available]	[Not Available]	Image Analysis	[Not Available]	NOT HISPANIC OR LATINO	[Not Available]	Biopsy, NOS	[Not Available]	[Not Available]	FEMALE	[Not Available]	[Not Available]	[Not Available]	[Not Available]	[Not Available]	[Not Available]	[Not Available]	[Not Available]
TCGA-B6-A0RQ	BA0RQ01A	NormLike	No	Negative	Positive	Positive	68	M0	6th	N0 (i-)	Stage IIB	T3	Right Upper Outer Quadrant|Right	Axillary lymph node dissection alone	[Not Available]	caa9b533-24b4-4ecd-9159-c165de049f6a	Infiltrating Lobular	Negative	[Not Available]	[Not Available]	[Not Available]	Modified radical mastectomy	Other	[Not Available]	NO	2011-03-15	1994-00-00	-25003	4273	0	[Not Available]	[Not Available]	[Not Available]	Image Analysis	[Not Available]	NOT HISPANIC OR LATINO	[Not Available]	[Not Available]	[Not Available]	[Not Available]	FEMALE	[Not Available]	[Not Available]	[Not Available]	[Not Available]	[Not Available]	[Not Available]	[Not Available]	[Not Available]
TCGA-B6-A0RS	BA0RS01A	Her2	TripleNegative	Negative	Negative	Negative	38	M0	[Not Available]	N0 (i-)	Stage IIA	T2	Left Lower Inner Quadrant|Left	Axillary lymph node dissection alone	[Not Available]	9416ff9b-6f29-4554-b04d-b537a3ae3969	Infiltrating Ductal	[Not Available]	[Not Available]	[Not Available]	[Not Available]	[Not Available]	Modified Radical Mastectomy	[Not Available]	NO	2010-11-02	1988-00-00	-14134	3062	0	[Not Available]	[Not Available]	[Not Available]	[Not Available]	[Not Available]	NOT HISPANIC OR LATINO	[Not Available]	Biopsy, NOS	[Not Available]	[Not Available]	FEMALE	[Not Available]	[Not Available]	[Not Available]	[Not Available]	[Not Available]	[Not Available]	[Not Available]	[Not Available]
TCGA-B6-A0RT	BA0RT01A	Basal	TripleNegative	Negative	Negative	Negative	39	M0	[Not Available]	N1	Stage IIIA	T3	Right Upper Outer Quadrant|Right	Axillary lymph node dissection alone	[Not Available]	4bf50455-9ab7-4521-a791-089f66d3b877	Infiltrating Ductal	[Not Available]	[Not Available]	[Not Available]	[Not Available]	[Not Available]	[Not Available]	[Not Available]	NO	2010-11-03	1996-00-00	-14374	[Not Available]	0	2721	[Not Available]	[Not Available]	Image Analysis	[Not Available]	NOT HISPANIC OR LATINO	[Not Available]	[Not Available]	[Not Available]	[Not Available]	FEMALE	[Not Available]	[Not Available]	[Not Available]	[Not Available]	[Not Available]	[Not Available]	[Not Available]	[Not Available]
TCGA-B6-A0RU	BA0RU01A	Basal	TripleNegative	Negative	Negative	Negative	49	M0	[Not Available]	N0 (i-)	Stage IA	T1c	Right	Axillary lymph node dissection alone	[Not Available]	6956473b-92e5-4069-a26b-b48e280e76f2	Other	[Not Available]	[Not Available]	[Not Available]	[Not Available]	[Not Available]	Other	[Not Available]	NO	2010-11-02	1998-00-00	-17996	[Not Available]	0	3991	[Not Available]	[Not Available]	Image Analysis	[Not Available]	NOT HISPANIC OR LATINO	[Not Available]	[Not Available]	[Not Available]	[Not Available]	FEMALE	[Not Available]	[Not Available]	[Not Available]	[Not Available]	[Not Available]	[Not Available]	[Not Available]	[Not Available]
TCGA-B6-A0RV	BA0RV01A	LumA	No	Negative	Positive	Positive	42	M0	[Not Available]	N2	Stage IIIA	T3	Right	Axillary lymph node dissection alone	[Not Available]	cd3faa15-743c-476f-ab0d-f205b14126b6	Mixed Histology	[Not Available]	[Not Available]	[Not Available]	[Not Available]	[Not Available]	Modified Radical Mastectomy	[Not Available]	NO	2010-11-02	1996-00-00	-15506	[Not Available]	0	4788	[Not Available]	[Not Available]	Image Analysis	[Not Available]	NOT HISPANIC OR LATINO	[Not Available]	[Not Available]	[Not Available]	[Not Available]	FEMALE	[Not Available]	[Not Available]	[Not Available]	[Not Available]	[Not Available]	[Not Available]	[Not Available]	[Not Available]
TCGA-B6-A0WS	BA0WS01A	LumA	No	Negative	Positive	Positive	58	MX	6th	NX	Stage X	T1c	Left Upper Outer Quadrant|Left	No axillary staging	[Not Available]	197741de-a098-4f04-bb37-8ea8b3bb39bc	Infiltrating Ductal	Negative	[Not Available]	[Not Available]	[Not Available]	None	Lumpectomy	[Not Available]	NO	2011-03-15	1996-00-00	-21230	2965	0	[Not Available]	[Not Available]	[Not Available]	Image Analysis	[Not Available]	NOT HISPANIC OR LATINO	[Not Available]	[Not Available]	[Not Available]	[Not Available]	FEMALE	[Not Available]	[Not Available]	[Not Available]	[Not Available]	[Not Available]	[Not Available]	[Not Available]	[Not Available]
TCGA-B6-A0WT	BA0WT01A	LumA	No	Negative	Positive	Positive	61	M0	[Not Available]	N1	Stage IIB	T2	Left Lower Inner Quadrant|Left	Axillary lymph node dissection alone	[Not Available]	d7195183-9fe4-4b17-bcfd-9367d2e539ce	Infiltrating Ductal	[Not Available]	[Not Available]	[Not Available]	[Not Available]	[Not Available]	Modified Radical Mastectomy	[Not Available]	NO	2010-12-14	1995-00-00	-22361	[Not Available]	0	5396	[Not Available]	[Not Available]	Image Analysis	[Not Available]	NOT HISPANIC OR LATINO	[Not Available]	[Not Available]	[Not Available]	[Not Available]	FEMALE	[Not Available]	[Not Available]	[Not Available]	[Not Available]	[Not Available]	[Not Available]	[Not Available]	[Not Available]
TCGA-B6-A0WV	BA0WV01A	LumB	No	Negative	Positive	Positive	67	M0	[Not Available]	N1b	Stage IIB	T2	Right	Axillary lymph node dissection alone	[Not Available]	7588a286-6935-424a-bc5f-92e24c83eb37	Infiltrating Ductal	[Not Available]	[Not Available]	[Not Available]	[Not Available]	[Not Available]	Lumpectomy	[Not Available]	NO	2010-12-14	1995-00-00	-24798	2422	0	[Not Available]	[Not Available]	[Not Available]	Image Analysis	[Not Available]	NOT HISPANIC OR LATINO	[Not Available]	[Not Available]	[Not Available]	[Not Available]	FEMALE	[Not Available]	[Not Available]	[Not Available]	[Not Available]	[Not Available]	[Not Available]	[Not Available]	[Not Available]
TCGA-B6-A0WW	BA0WW01A	LumB	No	Negative	Positive	Positive	58	MX	[Not Available]	N1b	Stage X	T2	Right Upper Inner Quadrant|Right	Axillary lymph node dissection alone	[Not Available]	f02931f8-d72a-481d-b532-8b141dab115f	Infiltrating Ductal	[Not Available]	[Not Available]	[Not Available]	[Not Available]	[Not Available]	Simple Mastectomy	[Not Available]	NO	2010-12-14	1997-00-00	-21479	557	0	546	[Not Available]	[Not Available]	Image Analysis	[Not Available]	NOT HISPANIC OR LATINO	[Not Available]	[Not Available]	[Not Available]	[Not Available]	FEMALE	[Not Available]	[Not Available]	[Not Available]	[Not Available]	[Not Available]	[Not Available]	[Not Available]	[Not Available]
TCGA-B6-A0WX	BA0WX01A	Basal	TripleNegative	Negative	Negative	Negative	40	M0	[Not Available]	N1b	Stage IIIA	T3	Left	Axillary lymph node dissection alone	[Not Available]	a482fc4c-ff1d-46a0-a968-7df06422cc4b	Other	[Not Available]	[Not Available]	[Not Available]	[Not Available]	[Not Available]	[Not Available]	[Not Available]	NO	2010-12-14	1998-00-00	-14769	653	0	[Not Available]	[Not Available]	[Not Available]	Image Analysis	[Not Available]	NOT HISPANIC OR LATINO	[Not Available]	[Not Available]	[Not Available]	[Not Available]	FEMALE	[Not Available]	[Not Available]	[Not Available]	[Not Available]	[Not Available]	[Not Available]	[Not Available]	[Not Available]
TCGA-B6-A0WY	BA0WY01A	LumA	No	Negative	Positive	Negative	40	M0	[Not Available]	N1b	Stage IIIA	T3	Left Lower Inner Quadrant|Left	Axillary lymph node dissection alone	[Not Available]	f475d460-75cd-4fe9-aa54-c90be12b4ef8	Infiltrating Ductal	[Not Available]	[Not Available]	[Not Available]	[Not Available]	[Not Available]	Lumpectomy	[Not Available]	NO	2010-12-14	1996-00-00	-14778	3460	0	[Not Available]	[Not Available]	[Not Available]	Image Analysis	[Not Available]	NOT HISPANIC OR LATINO	[Not Available]	[Not Available]	[Not Available]	[Not Available]	FEMALE	[Not Available]	[Not Available]	[Not Available]	[Not Available]	[Not Available]	[Not Available]	[Not Available]	[Not Available]
TCGA-B6-A0WZ	BA0WZ01A	LumA	No	Negative	Positive	Positive	50	M0	[Not Available]	N1b	Stage IIB	T2	Right Upper Inner Quadrant|Right	Axillary lymph node dissection alone	[Not Available]	08740d7f-5a5e-4dfa-bd48-7fbf228a7a28	Infiltrating Ductal	[Not Available]	[Not Available]	[Not Available]	[Not Available]	[Not Available]	Simple Mastectomy	[Not Available]	NO	2010-12-14	1996-00-00	-18584	[Not Available]	0	3941	[Not Available]	[Not Available]	Image Analysis	[Not Available]	NOT HISPANIC OR LATINO	[Not Available]	[Not Available]	[Not Available]	[Not Available]	FEMALE	[Not Available]	[Not Available]	[Not Available]	[Not Available]	[Not Available]	[Not Available]	[Not Available]	[Not Available]
TCGA-B6-A0X0	BA0X001A	LumA	No	Negative	Positive	Positive	54	M0	6th	N0 (i-)	Stage IA	T1c	Right Upper Outer Quadrant|Right	Axillary lymph node dissection alone	[Not Available]	1e68e760-a4cf-4100-bf9c-e50fa8d126f6	Other	Negative	[Not Available]	[Not Available]	[Not Available]	[Not Available]	[Not Available]	[Not Available]	NO	2011-03-15	1996-00-00	-19802	3945	0	[Not Available]	[Not Available]	[Not Available]	Image Analysis	[Not Available]	NOT HISPANIC OR LATINO	[Not Available]	[Not Available]	[Not Available]	[Not Available]	FEMALE	[Not Available]	[Not Available]	[Not Available]	[Not Available]	[Not Available]	[Not Available]	[Not Available]	[Not Available]
TCGA-B6-A0X1	BA0X101A	Basal	No	Not Available	Negative	Negative	48	M1	[Not Available]	N2	Stage IV	T2	Left	Axillary lymph node dissection alone	[Not Available]	178b2c48-c07d-422e-ae17-8bcfd996ad51	Infiltrating Ductal	[Not Available]	[Not Available]	[Not Available]	[Not Available]	[Not Available]	Modified Radical Mastectomy	[Not Available]	NO	2010-12-14	1994-00-00	-17629	[Not Available]	0	5671	[Not Available]	[Not Available]	Image Analysis	[Not Available]	NOT HISPANIC OR LATINO	[Not Available]	[Not Available]	[Not Available]	[Not Available]	FEMALE	[Not Available]	[Not Available]	[Not Available]	[Not Available]	[Not Available]	[Not Available]	[Not Available]	[Not Available]
TCGA-B6-A0X4	BA0X401A	LumA	No	Negative	Positive	Positive	62	M0	[Not Available]	N1b	Stage IIB	T2	Left	Axillary lymph node dissection alone	[Not Available]	4e42fdc5-2a8b-49e9-87ef-6db7a6692d08	Infiltrating Ductal	[Not Available]	[Not Available]	[Not Available]	[Not Available]	[Not Available]	Modified Radical Mastectomy	[Not Available]	NO	2010-12-14	1996-00-00	-22688	859	0	[Not Available]	[Not Available]	[Not Available]	Image Analysis	[Not Available]	NOT HISPANIC OR LATINO	[Not Available]	[Not Available]	[Not Available]	[Not Available]	FEMALE	[Not Available]	[Not Available]	[Not Available]	[Not Available]	[Not Available]	[Not Available]	[Not Available]	[Not Available]
TCGA-B6-A0X5	BA0X501A	LumB	No	Negative	Positive	Positive	61	M0	[Not Available]	N1b	Stage IIB	T2	Left	Axillary lymph node dissection alone	[Not Available]	4e6edfe6-adcb-4c12-8ff4-38a79f5887e8	Infiltrating Ductal	[Not Available]	[Not Available]	[Not Available]	[Not Available]	[Not Available]	Modified Radical Mastectomy	[Not Available]	NO	2010-12-14	1995-00-00	-22379	2097	0	[Not Available]	[Not Available]	[Not Available]	Image Analysis	[Not Available]	NOT HISPANIC OR LATINO	[Not Available]	[Not Available]	[Not Available]	[Not Available]	FEMALE	[Not Available]	[Not Available]	[Not Available]	[Not Available]	[Not Available]	[Not Available]	[Not Available]	[Not Available]
TCGA-B6-A0X7	BA0X701A	LumA	No	Negative	Positive	Positive	62	MX	[Not Available]	NX	Stage X	T1c	Right	No axillary staging	[Not Available]	5b9a5cd2-5ec8-48a0-b9f2-da9bede0b089	Mixed Histology	[Not Available]	[Not Available]	[Not Available]	[Not Available]	[Not Available]	Simple Mastectomy	[Not Available]	NO	2010-12-14	1994-00-00	-22713	1791	0	[Not Available]	[Not Available]	[Not Available]	Image Analysis	[Not Available]	NOT HISPANIC OR LATINO	[Not Available]	[Not Available]	[Not Available]	[Not Available]	FEMALE	[Not Available]	[Not Available]	[Not Available]	[Not Available]	[Not Available]	[Not Available]	[Not Available]	[Not Available]
TCGA-B6-A1KC	BA1KC01B	LumB	No	Not Available	Positive	Negative	67	M0	6th	N1	Stage IIA	T2	Right Lower Outer Quadrant	Sentinel node biopsy alone	[Not Available]	1502c7d7-1535-4e56-9f34-30623acd50d5	Infiltrating Ductal	[Not Available]	[Not Available]	[Not Available]	[Not Available]	[Not Available]	Lumpectomy	[Not Available]	NO	2011-07-19	2003-00-00	-24791	[Not Available]	0	1326	[Not Available]	NO	image cytometry	[Not Available]	NOT HISPANIC OR LATINO	[Not Available]	[Not Available]	[Not Available]	[Not Available]	FEMALE	[Not Available]	[Not Available]	[Not Available]	[Not Available]	[Not Available]	[Not Available]	[Not Available]	[Not Available]
TCGA-B6-A1KF	BA1KF01A	Basal	No	Positive	Negative	Negative	68	M0	5th	N1	Stage IIB	T2	Right Lower Outer Quadrant	Axillary lymph node dissection alone	[Not Available]	f30eb65f-fb44-4062-ac39-a38d072f655f	Infiltrating Ductal	[Not Available]	[Not Available]	[Not Available]	[Not Available]	[Not Available]	Lumpectomy	[Not Available]	NO	2011-07-19	1998-00-00	-24891	[Not Available]	0	3088	[Not Available]	NO	[Not Available]	[Not Available]	NOT HISPANIC OR LATINO	[Not Available]	[Not Available]	[Not Available]	[Not Available]	FEMALE	[Not Available]	[Not Available]	60-69%	[Not Available]	2+	[Not Available]	[Not Available]	[Not Available]
TCGA-B6-A1KI	NA	LumA	No	Negative	Positive	Positive	63	M0	6th	N0	Stage I	T1c	Left Upper Inner Quadrant	Sentinel node biopsy alone	[Not Available]	1dafdd64-527d-4d46-bbdf-7a97774f881b	Infiltrating Ductal	[Not Available]	[Not Available]	[Not Available]	[Not Available]	[Not Available]	Lumpectomy	[Not Available]	NO	2011-07-19	2003-00-00	-23031	[Not Available]	0	1463	[Not Available]	NO	image cytometry	[Not Available]	NOT HISPANIC OR LATINO	[Not Available]	[Not Available]	[Not Available]	3.1	FEMALE	[Not Available]	[Not Available]	90-99%	[Not Available]	2+	60	[Not Available]	3.8
TCGA-B6-A1KN	BA1KN01A	LumB	No	Positive	Negative	Negative	57	M0	5th	N1	Stage IIIB	T4b	Right Upper Inner Quadrant	Axillary lymph node dissection alone	[Not Available]	271404de-24e8-43f6-806b-fb510c1124c4	Infiltrating Ductal	[Not Available]	[Not Available]	[Not Available]	[Not Available]	[Not Available]	Modified Radical Mastectomy	[Not Available]	NO	2011-07-19	1998-00-00	-21183	[Not Available]	0	3330	[Not Available]	NO	[Not Available]	[Not Available]	NOT HISPANIC OR LATINO	[Not Available]	[Not Available]	[Not Available]	[Not Available]	FEMALE	[Not Available]	[Not Available]	[Not Available]	[Not Available]	[Not Available]	[Not Available]	[Not Available]	[Not Available]
TCGA-B6-A2IU	BA2IU01A	LumA	No	Not Available	Positive	Positive	62	M0	5th	N0	Stage IIA	T2	Right	Axillary lymph node dissection alone	[Not Available]	9857BE0C-AECA-4A43-90B1-0535BD08E086	Infiltrating Lobular	[Not Available]	[Not Available]	[Not Available]	[Not Available]	[Not Available]	Modified Radical Mastectomy	[Not Available]	NO	2012-01-11	1998-00-00	-22904	[Not Available]	0	4840	[Not Available]	[Not Available]	image cytometry	[Not Available]	HISPANIC OR LATINO	[Not Available]	[Not Available]	[Not Available]	[Not Available]	FEMALE	[Not Available]	[Not Available]	[Not Available]	[Not Available]	[Not Available]	[Not Available]	[Not Available]	[Not Available]
TCGA-BH-A0AU	BA0AU01A	LumB	No	Negative	Positive	Positive	45	M0	6th	N0	Stage IIA	T2	Left Upper Inner Quadrant	[Not Available]	[Not Available]	360d1d6d-cf3e-4c78-b36f-ef5e3160aa6b	Infiltrating Ductal	[Not Available]	[Not Available]	[Not Available]	[Not Available]	[Not Available]	Other	[Not Available]	[Not Available]	2011-07-27	2008-00-00	-16687	[Not Available]	0	746	[Not Available]	NO	[Not Available]	[Not Available]	NOT HISPANIC OR LATINO	[Not Available]	Mammogram	[Not Available]	[Not Available]	FEMALE	[Not Available]	[Not Available]	[Not Available]	[Not Available]	[Not Available]	[Not Available]	[Not Available]	[Not Available]
TCGA-BH-A0AV	BA0AV01A	Basal	TripleNegative	Negative	Negative	Negative	52	M0	6th	N0	Stage I	T1c	Left Upper Inner Quadrant	[Not Available]	[Not Available]	790ff5db-b7f3-4946-aaed-305f66b1dd6a	Infiltrating Ductal	[Not Available]	[Not Available]	[Not Available]	[Not Available]	[Not Available]	Other	[Not Available]	[Not Available]	2011-08-02	2008-00-00	-19314	[Not Available]	0	1180	[Not Available]	NO	[Not Available]	[Not Available]	[Not Available]	[Not Available]	Mammogram	[Not Available]	[Not Available]	FEMALE	[Not Available]	[Not Available]	[Not Available]	[Not Available]	[Not Available]	[Not Available]	[Not Available]	[Not Available]
TCGA-BH-A0AW	BA0AW01A	Her2	No	Positive	Positive	Negative	56	M0	[Not Available]	N1a	Stage IIA	T1c	Left Upper Inner Quadrant|Left Upper Outer Quadrant|Left	Axillary lymph node dissection alone	[Not Available]	c5891c7a-fd24-4891-8f51-373967e4a6dd	Infiltrating Ductal	[Not Available]	[Not Available]	[Not Available]	[Not Available]	None	Lumpectomy	[Not Available]	NO	2010-11-03	2008-00-00	-20467	[Not Available]	0	622	[Not Available]	[Not Available]	ER Positive H-Score 95	[Not Available]	[Not Available]	[Not Available]	[Not Available]	[Not Available]	[Not Available]	FEMALE	[Not Available]	[Not Available]	[Not Available]	[Not Available]	3+	[Not Available]	[Not Available]	[Not Available]
TCGA-BH-A0AY	BA0AY01A	LumA	No	Negative	Positive	Positive	62	M0	[Not Available]	N0 (i-)	Stage IIA	T2	Left Lower Outer Quadrant|Left	Sentinel node biopsy alone	[Not Available]	93ed6066-b567-4e1c-ab81-23370f9d3452	Infiltrating Ductal	[Not Available]	[Not Available]	[Not Available]	[Not Available]	[Not Available]	Simple Mastectomy	[Not Available]	NO	2010-11-03	2008-00-00	-22703	[Not Available]	0	777	[Not Available]	[Not Available]	[Not Available]	[Not Available]	[Not Available]	[Not Available]	[Not Available]	[Not Available]	[Not Available]	FEMALE	[Not Available]	[Not Available]	[Not Available]	[Not Available]	0	[Not Available]	[Not Available]	[Not Available]
TCGA-BH-A0AZ	BA0AZ01A	LumA	No	Negative	Positive	Positive	47	cM0 (i+)	6th	N1a	Stage IIIA	T3	Right	[Not Available]	[Not Available]	518f231c-f5f9-4a39-a97b-7fd5666d3e50	Infiltrating Ductal	[Not Available]	[Not Available]	[Not Available]	[Not Available]	[Not Available]	Other	[Not Available]	[Not Available]	2011-07-27	2008-00-00	-17464	[Not Available]	0	867	[Not Available]	NO	[Not Available]	[Not Available]	NOT HISPANIC OR LATINO	[Not Available]	mammogram	[Not Available]	[Not Available]	FEMALE	[Not Available]	[Not Available]	[Not Available]	[Not Available]	[Not Available]	[Not Available]	[Not Available]	[Not Available]
TCGA-BH-A0B0	BA0B001A	LumA	No	Negative	Positive	Positive	56	M0	6th	N0	Stage I	T1c	Left Upper Outer Quadrant	[Not Available]	[Not Available]	66af34ea-f471-4092-aff6-9ac9a5b75b11	Infiltrating Ductal	[Not Available]	[Not Available]	[Not Available]	[Not Available]	[Not Available]	Other	[Not Available]	[Not Available]	2011-07-27	2006-00-00	-20776	[Not Available]	0	1427	[Not Available]	NO	[Not Available]	[Not Available]	[Not Available]	[Not Available]	mammogram	[Not Available]	[Not Available]	FEMALE	[Not Available]	[Not Available]	[Not Available]	[Not Available]	[Not Available]	[Not Available]	[Not Available]	[Not Available]
TCGA-BH-A0B1	BA0B101A	LumA	No	Negative	Positive	Positive	66	M0	[Not Available]	N1a	Stage IIB	T2	Right Upper Outer Quadrant|Right	Sentinel lymph node biopsy plus axillary dissection	[Not Available]	b4e4fea2-b802-4a86-923e-3fcbd3c708fe	Infiltrating Ductal	[Not Available]	[Not Available]	3+	[Not Available]	[Not Available]	Modified Radical Mastectomy	[Not Available]	NO	2010-11-03	2007-00-00	-24314	[Not Available]	0	1148	[Not Available]	[Not Available]	[Not Available]	90-99%	[Not Available]	[Not Available]	[Not Available]	[Not Available]	[Not Available]	FEMALE	[Not Available]	[Not Available]	[Not Available]	[Not Available]	1+	[Not Available]	[Not Available]	[Not Available]
TCGA-BH-A0B2	BA0B201A	LumA	No	Negative	Positive	Positive	43	M0	6th	N0	Stage I	T1a	Right Upper Outer Quadrant	[Not Available]	[Not Available]	57a1604c-60b7-4b30-a75e-f70939532c5c	Infiltrating Ductal	[Not Available]	[Not Available]	[Not Available]	[Not Available]	[Not Available]	Other	[Not Available]	[Not Available]	2011-07-14	2007-00-00	-15916	[Not Available]	0	1242	[Not Available]	NO	[Not Available]	[Not Available]	NOT HISPANIC OR LATINO	[Not Available]	mammogram	[Not Available]	[Not Available]	FEMALE	[Not Available]	[Not Available]	[Not Available]	[Not Available]	[Not Available]	[Not Available]	[Not Available]	[Not Available]
TCGA-BH-A0B3	BA0B301A	Basal	TripleNegative	Negative	Negative	Negative	53	M0	[Not Available]	N1a	Stage IIB	T2	Right Upper Inner Quadrant|Right Upper Outer Quadrant|Right	Sentinel lymph node biopsy plus axillary dissection	[Not Available]	18eb4dfc-556f-4bf3-a411-4780209ed1e0	Infiltrating Ductal	[Not Available]	[Not Available]	0	[Not Available]	[Not Available]	Lumpectomy	[Not Available]	NO	2010-11-03	2007-00-00	-19478	[Not Available]	0	1203	[Not Available]	[Not Available]	[Not Available]	[Not Available]	[Not Available]	[Not Available]	[Not Available]	[Not Available]	[Not Available]	FEMALE	[Not Available]	[Not Available]	[Not Available]	[Not Available]	1+	[Not Available]	[Not Available]	[Not Available]
TCGA-BH-A0B4	BA0B401A	LumA	No	Positive	Positive	Positive	65	M0	[Not Available]	N2	Stage IIIA	T2	Left	Axillary lymph node dissection alone	[Not Available]	c710f4ab-fbd9-42ed-95d4-4e6d51207f38	Infiltrating Ductal	[Not Available]	[Not Available]	3+	[Not Available]	[Not Available]	Modified Radical Mastectomy	[Not Available]	NO	2010-11-04	2007-00-00	-23979	[Not Available]	0	1191	[Not Available]	[Not Available]	[Not Available]	80-89%	[Not Available]	[Not Available]	[Not Available]	[Not Available]	2	MALE	[Not Available]	[Not Available]	[Not Available]	[Not Available]	2+	40	[Not Available]	5.65
TCGA-BH-A0B5	BA0B501A	LumA	No	Negative	Positive	Positive	40	M0	6th	N2a	Stage IIIA	T2	Left	[Not Available]	[Not Available]	9da462b0-93c2-4305-89f6-7199a30399a7	Infiltrating Lobular	[Not Available]	[Not Available]	[Not Available]	[Not Available]	None	Modified Radical Mastectomy	[Not Available]	[Not Available]	2011-08-02	2007-00-00	-14920	[Not Available]	0	1471	[Not Available]	NO	[Not Available]	[Not Available]	NOT HISPANIC OR LATINO	[Not Available]	Mammogram	[Not Available]	[Not Available]	FEMALE	[Not Available]	[Not Available]	[Not Available]	[Not Available]	[Not Available]	[Not Available]	[Not Available]	[Not Available]
TCGA-BH-A0B6	NA	NA	No	Not Available	Positive	Positive	47	M0	6th	N0	Stage I	T1c	Left Upper Outer Quadrant	[Not Available]	[Not Available]	FA4E082A-D213-412E-8D91-842A6F4BEF12	Infiltrating Ductal	[Not Available]	[Not Available]	[Not Available]	[Not Available]	[Not Available]	Other	[Not Available]	[Not Available]	2011-08-04	2006-00-00	-17345	[Not Available]	0	1732	[Not Available]	NO	[Not Available]	[Not Available]	NOT HISPANIC OR LATINO	[Not Available]	Mammogram	[Not Available]	[Not Available]	FEMALE	[Not Available]	[Not Available]	[Not Available]	[Not Available]	[Not Available]	[Not Available]	[Not Available]	[Not Available]
TCGA-BH-A0B7	BA0B701A	Her2	No	Positive	Positive	Positive	42	M0	6th	N1a	Stage IIB	T2	Right	[Not Available]	[Not Available]	214a4507-d974-4b3e-8525-7408fccc6a0f	Infiltrating Ductal	[Not Available]	[Not Available]	[Not Available]	[Not Available]	[Not Available]	Other	[Not Available]	[Not Available]	2011-08-04	2006-00-00	-15593	[Not Available]	0	1733	[Not Available]	NO	[Not Available]	[Not Available]	NOT HISPANIC OR LATINO	[Not Available]	Mammogram	[Not Available]	[Not Available]	FEMALE	[Not Available]	[Not Available]	[Not Available]	[Not Available]	3+	[Not Available]	[Not Available]	[Not Available]
TCGA-BH-A0B8	BA0B801A	LumA	No	Negative	Positive	Positive	64	M0	[Not Available]	N0 (i-)	Stage I	T1b	Right Upper Inner Quadrant|Right	Sentinel node biopsy alone	[Not Available]	d3a75976-67d3-40fa-9f6f-cf2a3d7b773c	Infiltrating Ductal	[Not Available]	[Not Available]	3+	[Not Available]	[Not Available]	Lumpectomy	[Not Available]	NO	2010-11-03	2006-00-00	-23380	[Not Available]	0	1569	[Not Available]	[Not Available]	[Not Available]	90-99%	[Not Available]	[Not Available]	[Not Available]	[Not Available]	[Not Available]	FEMALE	[Not Available]	[Not Available]	[Not Available]	[Not Available]	2+	[Not Available]	[Not Available]	[Not Available]
TCGA-BH-A0B9	NA	NA	TripleNegative	Negative	Negative	Negative	44	M0	[Not Available]	N0 (i-)	Stage IA	T1c	Right Lower Inner Quadrant|Right Lower Outer Quadrant|Right	Sentinel node biopsy alone	[Not Available]	5a57dc25-d252-4b22-b192-4de630d7002f	Infiltrating Ductal	[Not Available]	[Not Available]	0	[Not Available]	None	Lumpectomy	[Not Available]	NO	2010-11-04	2006-00-00	-16310	[Not Available]	0	1572	[Not Available]	[Not Available]	[Not Available]	[Not Available]	[Not Available]	[Not Available]	[Not Available]	[Not Available]	[Not Available]	FEMALE	[Not Available]	[Not Available]	<10%	[Not Available]	0	[Not Available]	[Not Available]	[Not Available]
TCGA-BH-A0BA	BA0BA01A	LumA	No	Negative	Positive	Positive	51	M0	[Not Available]	N3a	Stage IIIC	T3	Left Upper Inner Quadrant|Left Upper Outer Quadrant|Left Lower Inner Quadrant|Left Lower Outer Quadrant|Left	Sentinel lymph node biopsy plus axillary dissection	[Not Available]	49dc3e68-6206-4f16-969f-a758cc7be8ed	Mixed Histology	[Not Available]	[Not Available]	1+	[Not Available]	[Not Available]	Modified Radical Mastectomy	[Not Available]	NO	2010-11-04	2006-00-00	-18838	[Not Available]	0	1132	[Not Available]	[Not Available]	[Not Available]	80-89%	[Not Available]	[Not Available]	[Not Available]	[Not Available]	[Not Available]	FEMALE	[Not Available]	[Not Available]	[Not Available]	[Not Available]	1+	[Not Available]	[Not Available]	[Not Available]
TCGA-BH-A0BC	BA0BC01A	LumA	No	Negative	Positive	Positive	60	M0	[Not Available]	N3	Stage IIIC	T2	Right Upper Inner Quadrant|Right Upper Outer Quadrant|Right	Sentinel lymph node biopsy plus axillary dissection	[Not Available]	327a2395-85c8-42e1-9638-8e037a1723ed	Infiltrating Ductal	[Not Available]	[Not Available]	1+	[Not Available]	[Not Available]	Lumpectomy	[Not Available]	NO	2010-11-04	2007-00-00	-21948	[Not Available]	0	974	[Not Available]	[Not Available]	[Not Available]	90-99%	[Not Available]	[Not Available]	[Not Available]	[Not Available]	[Not Available]	FEMALE	[Not Available]	[Not Available]	<10%	[Not Available]	0	[Not Available]	[Not Available]	[Not Available]
TCGA-BH-A0BD	BA0BD01A	LumB	No	Negative	Positive	Positive	47	M0	[Not Available]	N1a	Stage IIA	T1c	Left Upper Inner Quadrant|Left Upper Outer Quadrant|Left	Sentinel lymph node biopsy plus axillary dissection	[Not Available]	b379bfb8-284e-4300-8325-85cfd6809cb8	Infiltrating Ductal	[Not Available]	[Not Available]	[Not Available]	[Not Available]	None	Lumpectomy	[Not Available]	NO	2010-11-04	2009-00-00	-17274	[Not Available]	0	554	[Not Available]	[Not Available]	H-Score-190	[Not Available]	[Not Available]	[Not Available]	[Not Available]	[Not Available]	[Not Available]	FEMALE	[Not Available]	[Not Available]	[Not Available]	[Not Available]	1+	[Not Available]	[Not Available]	[Not Available]
TCGA-BH-A0BF	BA0BF01A	LumB	No	Negative	Positive	Positive	56	M0	6th	N1mi	Stage IIB	T2	Right Upper Outer Quadrant	[Not Available]	[Not Available]	e6b79d7a-ed6b-459a-b040-d142616e7ab4	Infiltrating Ductal	[Not Available]	[Not Available]	[Not Available]	[Not Available]	[Not Available]	Other	[Not Available]	[Not Available]	2011-08-05	2009-00-00	-20691	[Not Available]	0	781	[Not Available]	NO	[Not Available]	[Not Available]	NOT HISPANIC OR LATINO	[Not Available]	Mammogram	[Not Available]	[Not Available]	FEMALE	[Not Available]	[Not Available]	[Not Available]	[Not Available]	[Not Available]	[Not Available]	[Not Available]	[Not Available]
TCGA-BH-A0BG	BA0BG01A	Basal	TripleNegative	Negative	Negative	Negative	73	M0	6th	N0	Stage I	T1	Left Lower Outer Quadrant	[Not Available]	[Not Available]	4f608829-ffc4-4527-886e-6bc764ab29f5	Infiltrating Ductal	[Not Available]	[Not Available]	[Not Available]	[Not Available]	[Not Available]	Other	[Not Available]	[Not Available]	2011-08-08	2008-00-00	-26988	[Not Available]	0	756	[Not Available]	NO	[Not Available]	[Not Available]	NOT HISPANIC OR LATINO	[Not Available]	Mammogram	[Not Available]	[Not Available]	FEMALE	[Not Available]	[Not Available]	[Not Available]	[Not Available]	[Not Available]	[Not Available]	[Not Available]	[Not Available]
TCGA-BH-A0BJ	BA0BJ01A	LumA	No	Negative	Positive	Positive	41	M0	[Not Available]	N1a	Stage IIB	T2	Left Upper Outer Quadrant|Left	Sentinel lymph node biopsy plus axillary dissection	[Not Available]	d6f911b5-e895-43f8-8f86-0ac2f1bc6fae	Infiltrating Ductal	[Not Available]	[Not Available]	3+	[Not Available]	[Not Available]	Lumpectomy	[Not Available]	NO	2010-11-08	2008-00-00	-15027	[Not Available]	0	660	[Not Available]	[Not Available]	H-Score 300	90-99%	[Not Available]	[Not Available]	[Not Available]	[Not Available]	[Not Available]	FEMALE	[Not Available]	[Not Available]	[Not Available]	[Not Available]	1+	[Not Available]	[Not Available]	[Not Available]
TCGA-BH-A0BL	BA0BL01A	Basal	TripleNegative	Negative	Negative	Negative	35	M0	6th	N0	Stage I	T1c	Right Upper Outer Quadrant	[Not Available]	[Not Available]	92b5de82-0221-4df1-8094-80f40c0bb4fa	Infiltrating Ductal	[Not Available]	[Not Available]	[Not Available]	[Not Available]	[Not Available]	Other	[Not Available]	[Not Available]	2011-08-08	2007-00-00	-12841	[Not Available]	0	1339	[Not Available]	NO	[Not Available]	[Not Available]	NOT HISPANIC OR LATINO	[Not Available]	Mammogram	[Not Available]	[Not Available]	FEMALE	[Not Available]	[Not Available]	[Not Available]	[Not Available]	[Not Available]	[Not Available]	[Not Available]	[Not Available]
TCGA-BH-A0BM	BA0BM01A	LumA	No	Negative	Positive	Negative	54	M0	[Not Available]	N1a	Stage IIB	T2	Right Upper Inner Quadrant|Right Upper Outer Quadrant|Right	Sentinel lymph node biopsy plus axillary dissection	[Not Available]	c2aeee6c-ba10-4cf9-b560-c739580f7bf3	Infiltrating Ductal	[Not Available]	[Not Available]	0	[Not Available]	[Not Available]	Lumpectomy	[Not Available]	NO	2010-11-08	2007-00-00	-20049	[Not Available]	0	1117	[Not Available]	[Not Available]	[Not Available]	[Not Available]	[Not Available]	[Not Available]	[Not Available]	[Not Available]	[Not Available]	FEMALE	[Not Available]	[Not Available]	<10%	[Not Available]	0	[Not Available]	[Not Available]	[Not Available]
TCGA-BH-A0BO	BA0BO01A	LumA	No	Negative	Positive	Positive	54	M0	6th	N0	Stage I	T1b	Left Upper Inner Quadrant	[Not Available]	[Not Available]	26573441-eedb-4364-966c-e7f803deef19	Infiltrating Ductal	[Not Available]	[Not Available]	[Not Available]	[Not Available]	[Not Available]	Other	[Not Available]	[Not Available]	2011-08-09	2007-00-00	-19767	[Not Available]	0	1085	[Not Available]	NO	[Not Available]	[Not Available]	NOT HISPANIC OR LATINO	[Not Available]	Mammogram	[Not Available]	[Not Available]	FEMALE	[Not Available]	[Not Available]	[Not Available]	[Not Available]	[Not Available]	[Not Available]	[Not Available]	[Not Available]
TCGA-BH-A0BP	BA0BP01A	LumA	No	Negative	Positive	Positive	76	M0	6th	N0	Stage I	T1c	Left Upper Outer Quadrant	[Not Available]	[Not Available]	f251cb6c-d18e-4691-9c82-24ed1ac0abf9	Infiltrating Ductal	[Not Available]	[Not Available]	[Not Available]	[Not Available]	[Not Available]	Other	[Not Available]	[Not Available]	2011-08-09	2006-00-00	-27917	[Not Available]	0	1481	[Not Available]	NO	[Not Available]	[Not Available]	NOT HISPANIC OR LATINO	[Not Available]	Mammogram	[Not Available]	[Not Available]	FEMALE	[Not Available]	[Not Available]	[Not Available]	[Not Available]	[Not Available]	[Not Available]	[Not Available]	[Not Available]
TCGA-BH-A0BQ	BA0BQ01A	LumA	No	Negative	Positive	Positive	39	M0	6th	N0	Stage I	T1c	Left	[Not Available]	[Not Available]	b3bb8fd6-ee54-4813-b042-2bbe70115382	Infiltrating Ductal	[Not Available]	[Not Available]	[Not Available]	[Not Available]	[Not Available]	Other	[Not Available]	[Not Available]	2011-08-10	2007-00-00	-14494	[Not Available]	0	826	[Not Available]	NO	[Not Available]	[Not Available]	NOT HISPANIC OR LATINO	[Not Available]	MRI	[Not Available]	[Not Available]	FEMALE	[Not Available]	[Not Available]	[Not Available]	[Not Available]	[Not Available]	[Not Available]	[Not Available]	[Not Available]
TCGA-BH-A0BR	BA0BR01A	LumA	No	Negative	Positive	Positive	59	M0	6th	N0	Stage I	T1c	Left Lower Inner Quadrant	[Not Available]	[Not Available]	3ecb0147-276d-486c-9af0-ce437c24ba83	Infiltrating Ductal	[Not Available]	[Not Available]	[Not Available]	[Not Available]	[Not Available]	Other	[Not Available]	[Not Available]	2011-08-10	2007-00-00	-21622	[Not Available]	0	1632	[Not Available]	NO	[Not Available]	[Not Available]	NOT HISPANIC OR LATINO	[Not Available]	Mammogram	[Not Available]	[Not Available]	FEMALE	[Not Available]	[Not Available]	[Not Available]	[Not Available]	[Not Available]	[Not Available]	[Not Available]	[Not Available]
TCGA-BH-A0BS	BA0BS01A	LumA	No	Negative	Positive	Positive	55	M0	6th	N1c	Stage IIIA	T3	Left	[Not Available]	[Not Available]	2b22db1d-54a1-4b9e-a86e-a174cf51d95c	Infiltrating Ductal	[Not Available]	[Not Available]	[Not Available]	[Not Available]	[Not Available]	Simple Mastectomy	[Not Available]	[Not Available]	2011-08-18	2007-00-00	-20374	[Not Available]	0	1640	[Not Available]	NO	[Not Available]	[Not Available]	NOT HISPANIC OR LATINO	[Not Available]	Mammogram	[Not Available]	[Not Available]	FEMALE	[Not Available]	[Not Available]	[Not Available]	[Not Available]	[Not Available]	[Not Available]	[Not Available]	[Not Available]
TCGA-BH-A0BT	BA0BT01A	LumA	No	Negative	Positive	Positive	56	M0	6th	N1mi	Stage IIA	T1c	Right Upper Inner Quadrant	[Not Available]	[Not Available]	a32cb96a-78bf-456e-a6ab-2d47b2c67ad4	Infiltrating Ductal	[Not Available]	[Not Available]	[Not Available]	[Not Available]	[Not Available]	Other	[Not Available]	[Not Available]	2011-08-02	2007-00-00	-20625	[Not Available]	0	1386	[Not Available]	NO	[Not Available]	[Not Available]	NOT HISPANIC OR LATINO	[Not Available]	mammogram	[Not Available]	[Not Available]	FEMALE	[Not Available]	[Not Available]	[Not Available]	[Not Available]	[Not Available]	[Not Available]	[Not Available]	[Not Available]
TCGA-BH-A0BV	BA0BV01A	LumA	No	Negative	Positive	Positive	78	M0	[Not Available]	N1a	Stage IIB	T2	Right Upper Inner Quadrant|Right	Sentinel lymph node biopsy plus axillary dissection	[Not Available]	87f03d04-e651-4a6e-aea6-1c946aa46202	Infiltrating Ductal	[Not Available]	[Not Available]	2+	[Not Available]	[Not Available]	Modified Radical Mastectomy	[Not Available]	NO	2010-11-09	2006-00-00	-28698	[Not Available]	0	1519	[Not Available]	[Not Available]	[Not Available]	90-99%	[Not Available]	[Not Available]	[Not Available]	[Not Available]	[Not Available]	FEMALE	[Not Available]	[Not Available]	<10%	[Not Available]	0	[Not Available]	[Not Available]	[Not Available]
TCGA-BH-A0BW	BA0BW01A	Basal	TripleNegative	Negative	Negative	Negative	71	M0	6th	N0	Stage I	T1c	Left Lower Outer Quadrant	[Not Available]	[Not Available]	5d1d00c6-fcae-479e-ae1e-de76efd41d98	Infiltrating Ductal	[Not Available]	[Not Available]	[Not Available]	[Not Available]	[Not Available]	Other	[Not Available]	[Not Available]	2011-08-10	2006-00-00	-25974	[Not Available]	0	355	[Not Available]	NO	[Not Available]	[Not Available]	NOT HISPANIC OR LATINO	[Not Available]	Mammogram and ultrasound	[Not Available]	[Not Available]	FEMALE	[Not Available]	[Not Available]	[Not Available]	[Not Available]	[Not Available]	[Not Available]	[Not Available]	[Not Available]
TCGA-BH-A0BZ	BA0BZ01A	LumB	No	Negative	Positive	Positive	59	M0	6th	N1a	Stage IIIA	T3	Left	[Not Available]	[Not Available]	4a032bad-e726-48f2-8f39-e3acc109cc91	Infiltrating Ductal	[Not Available]	[Not Available]	[Not Available]	[Not Available]	[Not Available]	Other	[Not Available]	[Not Available]	2011-08-10	2007-00-00	-21856	[Not Available]	0	1492	[Not Available]	NO	[Not Available]	[Not Available]	NOT HISPANIC OR LATINO	[Not Available]	Mammogram	[Not Available]	[Not Available]	FEMALE	[Not Available]	[Not Available]	[Not Available]	[Not Available]	[Not Available]	[Not Available]	[Not Available]	[Not Available]
TCGA-BH-A0C0	BA0C001A	LumB	No	Positive	Positive	Positive	62	M0	[Not Available]	N1a	Stage IIA	T1c	Left Upper Outer Quadrant|Left	Axillary lymph node dissection alone	[Not Available]	7875018b-91dc-4ab1-83b0-ee3883e2816e	Infiltrating Ductal	[Not Available]	[Not Available]	[Not Available]	[Not Available]	[Not Available]	Lumpectomy	[Not Available]	NO	2010-11-08	2007-00-00	-23006	[Not Available]	0	1270	[Not Available]	[Not Available]	[Not Available]	90-99%	[Not Available]	[Not Available]	[Not Available]	[Not Available]	2.65	FEMALE	[Not Available]	[Not Available]	[Not Available]	[Not Available]	2+	40	[Not Available]	12.45
TCGA-BH-A0C1	BA0C101B	LumA	No	Negative	Positive	Positive	61	M0	6th	N2a	Stage IIIA	T3	Right	[Not Available]	[Not Available]	d10a4887-373b-4726-a61d-126f950e4a06	Infiltrating Lobular	[Not Available]	[Not Available]	[Not Available]	[Not Available]	[Not Available]	Modified Radical Mastectomy	[Not Available]	[Not Available]	2011-08-11	2007-00-00	-22377	[Not Available]	0	1338	[Not Available]	NO	[Not Available]	[Not Available]	NOT HISPANIC OR LATINO	[Not Available]	MRI	[Not Available]	[Not Available]	FEMALE	[Not Available]	[Not Available]	[Not Available]	[Not Available]	[Not Available]	[Not Available]	[Not Available]	[Not Available]
TCGA-BH-A0C3	BA0C301A	LumB	No	Negative	Positive	Negative	47	M0	6th	N0	Stage I	T1c	Left	[Not Available]	[Not Available]	7bcf6d42-eb8f-4aa2-825b-38671d4f9e3a	Mixed Histology	[Not Available]	[Not Available]	[Not Available]	[Not Available]	[Not Available]	Other	[Not Available]	[Not Available]	2011-08-11	2006-00-00	-17221	[Not Available]	0	1464	[Not Available]	NO	[Not Available]	[Not Available]	[Not Available]	[Not Available]	Mammogram	[Not Available]	[Not Available]	FEMALE	[Not Available]	[Not Available]	[Not Available]	[Not Available]	[Not Available]	[Not Available]	[Not Available]	[Not Available]
TCGA-BH-A0C7	BA0C701B	LumB	No	Positive	Positive	Negative	48	M0	6th	N1mi	Stage IIB	T2	Left	[Not Available]	[Not Available]	e1119732-3e97-4259-bc69-dc4269d9496d	Infiltrating Ductal	[Not Available]	[Not Available]	[Not Available]	[Not Available]	[Not Available]	Other	[Not Available]	[Not Available]	2011-08-11	2006-00-00	-17871	[Not Available]	0	1305	[Not Available]	NO	[Not Available]	[Not Available]	NOT HISPANIC OR LATINO	[Not Available]	FNA of left axillary lymph node	[Not Available]	[Not Available]	FEMALE	[Not Available]	[Not Available]	[Not Available]	[Not Available]	[Not Available]	[Not Available]	[Not Available]	[Not Available]
TCGA-BH-A0DD	BA0DD01A	LumB	No	Positive	Positive	Positive	58	M0	6th	N1a	Stage IIB	T2	Right	[Not Available]	[Not Available]	dba9beec-5e51-48c0-9229-0ee286a02a1a	Infiltrating Ductal	[Not Available]	[Not Available]	[Not Available]	[Not Available]	[Not Available]	Modified Radical Mastectomy	[Not Available]	[Not Available]	2011-08-18	2006-00-00	-21386	[Not Available]	0	1393	[Not Available]	NO	[Not Available]	[Not Available]	[Not Available]	[Not Available]	Mammogram	[Not Available]	[Not Available]	MALE	[Not Available]	[Not Available]	[Not Available]	[Not Available]	[Not Available]	[Not Available]	[Not Available]	[Not Available]
TCGA-BH-A0DE	BA0DE01A	LumA	No	Negative	Positive	Positive	62	M0	6th	N0	Stage IIA	T2	Left Upper Outer Quadrant	[Not Available]	[Not Available]	7f0bbba1-9bc3-45db-bdda-eb3319bb15d2	Infiltrating Ductal	[Not Available]	[Not Available]	[Not Available]	[Not Available]	[Not Available]	Other	[Not Available]	[Not Available]	2011-08-11	2007-00-00	-22656	[Not Available]	0	948	[Not Available]	NO	[Not Available]	[Not Available]	NOT HISPANIC OR LATINO	[Not Available]	Mammogram	[Not Available]	[Not Available]	FEMALE	[Not Available]	[Not Available]	[Not Available]	[Not Available]	[Not Available]	[Not Available]	[Not Available]	[Not Available]
TCGA-BH-A0DG	BA0DG01A	LumA	No	Negative	Positive	Negative	30	M0	6th	N0	Stage IIA	T2	Right Upper Outer Quadrant	[Not Available]	[Not Available]	0bc5744c-5fa3-45bb-87d0-70a02068b392	Infiltrating Ductal	[Not Available]	[Not Available]	[Not Available]	[Not Available]	[Not Available]	Other	[Not Available]	[Not Available]	2011-08-02	2007-00-00	-11203	[Not Available]	0	713	[Not Available]	NO	[Not Available]	[Not Available]	NOT HISPANIC OR LATINO	[Not Available]	ultrasound	[Not Available]	[Not Available]	FEMALE	[Not Available]	[Not Available]	[Not Available]	[Not Available]	[Not Available]	[Not Available]	[Not Available]	[Not Available]
TCGA-BH-A0DH	BA0DH01A	LumA	No	Negative	Positive	Positive	63	M0	[Not Available]	N1a	Stage IIB	T2	Left Upper Outer Quadrant|Left	Axillary lymph node dissection alone	[Not Available]	491b6364-1223-474f-816f-e248c8c841e2	Infiltrating Ductal	Negative	[Not Available]	3+	[Not Available]	Mastectomy NOS	Lumpectomy	[Not Available]	NO	2010-11-08	2007-00-00	-23366	[Not Available]	0	1156	[Not Available]	[Not Available]	[Not Available]	90-99%	[Not Available]	[Not Available]	[Not Available]	[Not Available]	[Not Available]	FEMALE	[Not Available]	[Not Available]	<10%	[Not Available]	0	[Not Available]	[Not Available]	[Not Available]
TCGA-BH-A0DI	BA0DI01A	LumA	No	Negative	Positive	Positive	63	M0	6th	N1a	Stage IIB	T2	Right	[Not Available]	[Not Available]	27ba717a-5cd8-440a-9345-4ae086f6efca	Infiltrating Ductal	[Not Available]	[Not Available]	[Not Available]	[Not Available]	[Not Available]	Other	[Not Available]	[Not Available]	2011-08-11	2009-00-00	-23327	[Not Available]	0	673	[Not Available]	NO	[Not Available]	[Not Available]	NOT HISPANIC OR LATINO	[Not Available]	MRI	[Not Available]	[Not Available]	FEMALE	[Not Available]	[Not Available]	[Not Available]	[Not Available]	[Not Available]	[Not Available]	[Not Available]	[Not Available]
TCGA-BH-A0DK	BA0DK01A	LumA	No	Negative	Positive	Positive	49	M0	[Not Available]	N0 (i-)	Stage IIA	T2	Left Upper Outer Quadrant|Left	Sentinel node biopsy alone	[Not Available]	f2bbfa9d-9a9d-4f46-9fde-378e4c44e2ad	Infiltrating Ductal	[Not Available]	[Not Available]	[Not Available]	[Not Available]	[Not Available]	Simple Mastectomy	[Not Available]	NO	2010-11-08	2009-00-00	-18237	[Not Available]	0	423	[Not Available]	[Not Available]	H-SCORE 260	[Not Available]	[Not Available]	[Not Available]	[Not Available]	[Not Available]	[Not Available]	FEMALE	[Not Available]	[Not Available]	[Not Available]	[Not Available]	0	[Not Available]	[Not Available]	[Not Available]
TCGA-BH-A0DL	BA0DL01A	Basal	No	Negative	Positive	Negative	64	M0	6th	N0	Stage IIA	T2	Left	[Not Available]	[Not Available]	ba39bfbc-5cac-4f6c-b55c-4eee3466ee93	Other	[Not Available]	[Not Available]	[Not Available]	[Not Available]	[Not Available]	Other	[Not Available]	[Not Available]	2011-08-11	2007-00-00	-23628	[Not Available]	0	1467	[Not Available]	NO	[Not Available]	[Not Available]	NOT HISPANIC OR LATINO	[Not Available]	FNA	[Not Available]	[Not Available]	FEMALE	[Not Available]	[Not Available]	[Not Available]	[Not Available]	[Not Available]	[Not Available]	[Not Available]	[Not Available]
TCGA-BH-A0DO	BA0DO01B	LumA	No	Negative	Positive	Positive	78	M0	6th	N0	Stage I	T1c	Left Upper Inner Quadrant	[Not Available]	[Not Available]	d3d4d709-ab34-4617-aa8c-51a3d0a3efe6	Infiltrating Ductal	[Not Available]	[Not Available]	[Not Available]	[Not Available]	[Not Available]	Simple Mastectomy	[Not Available]	[Not Available]	2011-08-11	2009-00-00	-28529	[Not Available]	0	525	[Not Available]	NO	[Not Available]	[Not Available]	NOT HISPANIC OR LATINO	[Not Available]	MRI	[Not Available]	[Not Available]	FEMALE	[Not Available]	[Not Available]	[Not Available]	[Not Available]	[Not Available]	[Not Available]	[Not Available]	[Not Available]
TCGA-BH-A0DP	BA0DP01A	LumA	No	Negative	Positive	Positive	60	M0	[Not Available]	N0 (i-)	Stage IIB	T3	Right	Sentinel node biopsy alone	[Not Available]	14267783-5624-4fe5-ba81-9d67f1017474	Infiltrating Lobular	[Not Available]	[Not Available]	3+	[Not Available]	None	Simple Mastectomy	[Not Available]	NO	2010-11-09	2009-00-00	-22198	[Not Available]	0	476	[Not Available]	[Not Available]	H-SCORE 280	80-89%	[Not Available]	[Not Available]	[Not Available]	[Not Available]	[Not Available]	FEMALE	[Not Available]	[Not Available]	<10%	[Not Available]	0	[Not Available]	[Not Available]	[Not Available]
TCGA-BH-A0DQ	BA0DQ01A	LumA	No	Negative	Positive	Positive	42	M0	[Not Available]	N1	Stage IIB	T2	Right Upper Inner Quadrant|Right	Sentinel lymph node biopsy plus axillary dissection	[Not Available]	a851ca14-7bbf-455b-a054-ec03979a4247	Infiltrating Ductal	[Not Available]	[Not Available]	1+	[Not Available]	None	Lumpectomy	[Not Available]	NO	2010-11-09	2009-00-00	-15532	[Not Available]	0	98	[Not Available]	[Not Available]	H-SCORE 136	60-69%	[Not Available]	[Not Available]	[Not Available]	[Not Available]	[Not Available]	FEMALE	[Not Available]	[Not Available]	<10%	[Not Available]	0	[Not Available]	[Not Available]	[Not Available]
TCGA-BH-A0DS	BA0DS01A	LumA	No	Negative	Positive	Positive	71	M0	[Not Available]	N2a	Stage IIIA	T2	Right Upper Inner Quadrant|Right Lower Inner Quadrant|Right	Sentinel lymph node biopsy plus axillary dissection	[Not Available]	fb57c598-b45b-478a-9d34-ca1f050d5b7c	Infiltrating Ductal	[Not Available]	[Not Available]	2+	[Not Available]	None	Lumpectomy	[Not Available]	NO	2010-11-09	2010-00-00	-25944	[Not Available]	0	77	[Not Available]	[Not Available]	H-SCORE 190	70-79%	[Not Available]	[Not Available]	[Not Available]	[Not Available]	[Not Available]	FEMALE	[Not Available]	[Not Available]	[Not Available]	[Not Available]	1+	[Not Available]	[Not Available]	[Not Available]
TCGA-BH-A0DT	BA0DT01A	LumA	No	Negative	Positive	Positive	41	M0	6th	N1a	Stage IIA	T1c	Right	[Not Available]	[Not Available]	74f31744-0aed-4633-beec-4e203315f0b7	Infiltrating Ductal	[Not Available]	[Not Available]	[Not Available]	[Not Available]	[Not Available]	Other	[Not Available]	[Not Available]	2011-08-11	2007-00-00	-15077	[Not Available]	0	1170	[Not Available]	NO	[Not Available]	[Not Available]	[Not Available]	[Not Available]	Mammogram	[Not Available]	[Not Available]	FEMALE	[Not Available]	[Not Available]	[Not Available]	[Not Available]	[Not Available]	[Not Available]	[Not Available]	[Not Available]
TCGA-BH-A0DV	BA0DV01A	LumA	No	Negative	Positive	Positive	54	M0	6th	N2a	Stage IIIA	T2	Left Upper Inner Quadrant|Left Lower Inner Quadrant|Left Lower Outer Quadrant|Left	[Not Available]	[Not Available]	96b9c7db-1be1-4b60-b47c-26b654c3d64c	Infiltrating Ductal	[Not Available]	[Not Available]	[Not Available]	[Not Available]	[Not Available]	Other	[Not Available]	[Not Available]	2011-08-02	2007-00-00	-19781	[Not Available]	0	1374	[Not Available]	NO	[Not Available]	[Not Available]	[Not Available]	[Not Available]	MRI	[Not Available]	[Not Available]	FEMALE	[Not Available]	[Not Available]	[Not Available]	[Not Available]	[Not Available]	[Not Available]	[Not Available]	[Not Available]
TCGA-BH-A0DX	BA0DX01A	LumA	No	Negative	Positive	Positive	62	M0	6th	N0	Stage I	T1b	Left Upper Inner Quadrant	[Not Available]	[Not Available]	035cb359-eac3-484a-9e88-3ddc739440a3	Infiltrating Ductal	[Not Available]	[Not Available]	[Not Available]	[Not Available]	[Not Available]	Other	[Not Available]	[Not Available]	2011-08-11	2007-00-00	-22833	[Not Available]	0	1442	[Not Available]	NO	[Not Available]	[Not Available]	NOT HISPANIC OR LATINO	[Not Available]	Mammogram	[Not Available]	[Not Available]	FEMALE	[Not Available]	[Not Available]	[Not Available]	[Not Available]	[Not Available]	[Not Available]	[Not Available]	[Not Available]
TCGA-BH-A0DZ	BA0DZ01A	LumA	No	Positive	Positive	Positive	43	M0	[Not Available]	N1a	Stage IIB	T2	Right Upper Inner Quadrant|Right Upper Outer Quadrant|Right Lower Inner Quadrant|Right Lower Outer Quadrant|Right	Sentinel lymph node biopsy plus axillary dissection	[Not Available]	478eb8aa-50b8-4ce5-98e4-d518ede4b174	Infiltrating Ductal	[Not Available]	[Not Available]	2+	[Not Available]	None	Simple Mastectomy	[Not Available]	NO	2010-11-09	2009-00-00	-15980	[Not Available]	0	495	[Not Available]	[Not Available]	H-SCORE 140	50-59%	[Not Available]	[Not Available]	[Not Available]	[Not Available]	[Not Available]	FEMALE	[Not Available]	[Not Available]	30-39%	[Not Available]	3+	[Not Available]	[Not Available]	[Not Available]
TCGA-BH-A0E0	BA0E001A	Basal	TripleNegative	Negative	Negative	Negative	38	M0	[Not Available]	N3a	Stage IIIC	T3	Left Upper Outer Quadrant|Left Lower Outer Quadrant|Left	Axillary lymph node dissection alone	[Not Available]	20e8106b-1290-4735-abe4-7621e08e3dc8	Infiltrating Ductal	[Not Available]	[Not Available]	0	[Not Available]	None	Modified Radical Mastectomy	[Not Available]	NO	2010-11-09	2009-00-00	-14175	[Not Available]	0	133	[Not Available]	[Not Available]	H-SCORE 0	[Not Available]	[Not Available]	[Not Available]	[Not Available]	[Not Available]	[Not Available]	FEMALE	[Not Available]	[Not Available]	[Not Available]	[Not Available]	1+	[Not Available]	[Not Available]	[Not Available]
TCGA-BH-A0E1	BA0E101A	LumA	No	Negative	Positive	Positive	52	M0	[Not Available]	N1	Stage IIB	T2	Left Upper Inner Quadrant|Left	Sentinel lymph node biopsy plus axillary dissection	[Not Available]	606fbc6a-b41b-441d-9401-51e54912bf5e	Infiltrating Ductal	[Not Available]	[Not Available]	3+	[Not Available]	None	Simple Mastectomy	[Not Available]	NO	2010-11-09	2009-00-00	-19204	[Not Available]	0	477	[Not Available]	[Not Available]	H-SCORE 180	70-79%	[Not Available]	[Not Available]	[Not Available]	[Not Available]	1.67	FEMALE	[Not Available]	[Not Available]	[Not Available]	[Not Available]	2+	40	[Not Available]	2.81
TCGA-BH-A0E2	BA0E201A	LumA	No	Negative	Positive	Positive	49	M0	[Not Available]	N2a	Stage IIIA	T2	Right Upper Inner Quadrant|Right	Axillary lymph node dissection alone	[Not Available]	8ace3b8c-f23e-48a9-a137-9e046bd9549b	Infiltrating Ductal	[Not Available]	[Not Available]	1+	[Not Available]	None	Modified Radical Mastectomy	[Not Available]	NO	2010-11-09	2009-00-00	-18151	[Not Available]	0	376	[Not Available]	[Not Available]	H-SCORE 300	90-99%	[Not Available]	[Not Available]	[Not Available]	[Not Available]	[Not Available]	FEMALE	[Not Available]	[Not Available]	[Not Available]	[Not Available]	1+	[Not Available]	[Not Available]	[Not Available]
TCGA-BH-A0E6	BA0E601A	Basal	TripleNegative	Negative	Negative	Negative	69	M0	[Not Available]	N0 (i-)	Stage IA	T1c	Left Upper Inner Quadrant|Left Upper Outer Quadrant|Left	Sentinel node biopsy alone	[Not Available]	6c0066e3-96df-4870-bcd3-98cda64082e9	Infiltrating Ductal	[Not Available]	[Not Available]	0	[Not Available]	None	Lumpectomy	[Not Available]	NO	2010-11-09	2009-00-00	-25408	[Not Available]	0	292	[Not Available]	[Not Available]	H-SCORE 0	[Not Available]	[Not Available]	[Not Available]	[Not Available]	[Not Available]	2.38	FEMALE	[Not Available]	[Not Available]	[Not Available]	[Not Available]	2+	40	[Not Available]	2.83
TCGA-BH-A0E7	BA0E701A	LumA	No	Negative	Positive	Positive	79	M0	[Not Available]	N1a	Stage IIB	T2	Left Upper Outer Quadrant|Left	Axillary lymph node dissection alone	[Not Available]	d3b9d925-ae04-4721-8bfc-50b41225bc74	Infiltrating Ductal	[Not Available]	[Not Available]	3+	[Not Available]	None	Lumpectomy	[Not Available]	NO	2010-11-09	2006-00-00	-29115	[Not Available]	0	1362	[Not Available]	[Not Available]	[Not Available]	50-59%	[Not Available]	[Not Available]	[Not Available]	[Not Available]	[Not Available]	FEMALE	[Not Available]	[Not Available]	[Not Available]	[Not Available]	1+	[Not Available]	[Not Available]	[Not Available]
TCGA-BH-A0E9	BA0E901B	LumA	No	Negative	Positive	Positive	53	M0	6th	N1a	Stage IIB	T2	Right	[Not Available]	[Not Available]	76ace6aa-0505-442c-978a-f889cf2d44bb	Infiltrating Lobular	[Not Available]	[Not Available]	[Not Available]	[Not Available]	[Not Available]	Modified Radical Mastectomy	[Not Available]	[Not Available]	2011-08-11	2006-00-00	-19415	[Not Available]	0	1405	[Not Available]	NO	[Not Available]	[Not Available]	[Not Available]	[Not Available]	Mammogram	[Not Available]	[Not Available]	FEMALE	[Not Available]	[Not Available]	[Not Available]	[Not Available]	[Not Available]	[Not Available]	[Not Available]	[Not Available]
TCGA-BH-A0EA	BA0EA01A	LumA	No	Negative	Positive	Positive	72	M0	6th	N1a	Stage IIA	T1c	Left	[Not Available]	[Not Available]	1f601832-eee3-48fb-acf5-80c4a454f26e	Infiltrating Ductal	[Not Available]	[Not Available]	[Not Available]	[Not Available]	[Not Available]	Other	[Not Available]	[Not Available]	2011-08-11	2008-00-00	-26547	993	0	[Not Available]	[Not Available]	NO	[Not Available]	[Not Available]	NOT HISPANIC OR LATINO	[Not Available]	Mammogram	[Not Available]	[Not Available]	FEMALE	[Not Available]	[Not Available]	[Not Available]	[Not Available]	[Not Available]	[Not Available]	[Not Available]	[Not Available]
TCGA-BH-A0EB	BA0EB01A	LumA	No	Negative	Positive	Positive	69	M0	[Not Available]	N0 (i-)	Stage IA	T1c	Right Lower Inner Quadrant|Right	Sentinel lymph node biopsy plus axillary dissection	[Not Available]	ec6930e5-2d83-435a-9a57-a2c5c22caf02	Infiltrating Ductal	[Not Available]	[Not Available]	3+	[Not Available]	None	Lumpectomy	[Not Available]	NO	2010-11-09	2008-00-00	-25259	[Not Available]	0	745	[Not Available]	[Not Available]	H-SCORE 300	90-99%	[Not Available]	[Not Available]	[Not Available]	[Not Available]	2.13	FEMALE	[Not Available]	[Not Available]	[Not Available]	[Not Available]	2+	40	[Not Available]	2.65
TCGA-BH-A0EE	BA0EE01A	Her2	No	Positive	Negative	Negative	68	M0	[Not Available]	N0 (i-)	Stage IIB	T3	Right Upper Inner Quadrant|Right	Sentinel node biopsy alone	[Not Available]	ca76c6fc-ff30-4833-884d-3a94fe53ff17	Infiltrating Ductal	[Not Available]	[Not Available]	0	[Not Available]	[Not Available]	Simple Mastectomy	[Not Available]	NO	2010-11-09	2007-00-00	-24850	[Not Available]	0	943	[Not Available]	[Not Available]	[Not Available]	[Not Available]	[Not Available]	[Not Available]	[Not Available]	[Not Available]	[Not Available]	FEMALE	[Not Available]	[Not Available]	30-39%	[Not Available]	3+	[Not Available]	[Not Available]	[Not Available]
TCGA-BH-A0EI	BA0EI01A	LumA	No	Negative	Positive	Positive	51	M0	6th	N1a	Stage IIA	T1c	Right	[Not Available]	[Not Available]	22b35927-1c3f-4f98-ba42-deafc56b677a	Infiltrating Ductal	[Not Available]	[Not Available]	[Not Available]	[Not Available]	[Not Available]	Other	[Not Available]	[Not Available]	2011-08-11	2008-00-00	-18741	[Not Available]	0	743	[Not Available]	NO	[Not Available]	[Not Available]	NOT HISPANIC OR LATINO	[Not Available]	[Not Available]	[Not Available]	[Not Available]	FEMALE	[Not Available]	[Not Available]	[Not Available]	[Not Available]	[Not Available]	[Not Available]	[Not Available]	[Not Available]
TCGA-BH-A0GY	BA0GY01A	LumA	No	Negative	Positive	Positive	67	M0	[Not Available]	N1	Stage IIA	T2	Left Lower Outer Quadrant|Left	Sentinel lymph node biopsy plus axillary dissection	[Not Available]	7d9d3522-ec3b-4efe-8c8e-c0e675276ef5	Infiltrating Ductal	[Not Available]	[Not Available]	3+	[Not Available]	None	Lumpectomy	[Not Available]	NO	2010-11-10	2008-00-00	-24492	[Not Available]	0	917	[Not Available]	[Not Available]	H-Score 150	40-49%	[Not Available]	[Not Available]	[Not Available]	[Not Available]	[Not Available]	FEMALE	[Not Available]	[Not Available]	[Not Available]	[Not Available]	1+	[Not Available]	[Not Available]	[Not Available]
TCGA-BH-A0GZ	BA0GZ01A	LumA	No	Negative	Positive	Positive	62	M0	[Not Available]	N1a	Stage IIA	T1c	Left Upper Inner Quadrant|Left	Sentinel lymph node biopsy plus axillary dissection	[Not Available]	27dfb9d4-3a2c-44bc-9acf-8f638d3f3004	Infiltrating Ductal	Negative	[Not Available]	3+	[Not Available]	None	Lumpectomy	[Not Available]	NO	2010-11-10	2009-00-00	-22714	[Not Available]	0	328	[Not Available]	[Not Available]	H-SCORE 300	90-99%	[Not Available]	[Not Available]	[Not Available]	[Not Available]	2.08	FEMALE	[Not Available]	[Not Available]	[Not Available]	[Not Available]	2+	40	[Not Available]	2.2
TCGA-BH-A0H0	BA0H001A	LumB	No	Negative	Positive	Positive	69	M0	[Not Available]	N0 (i-)	Stage IA	T1c	Right Upper Outer Quadrant|Right	Sentinel node biopsy alone	[Not Available]	96457ebf-ae88-41f4-97e5-cdc3163418aa	Infiltrating Ductal	[Not Available]	[Not Available]	2+	[Not Available]	None	Lumpectomy	[Not Available]	NO	2010-11-10	2009-00-00	-25223	[Not Available]	0	461	[Not Available]	[Not Available]	H-SCORE 190	50-59%	[Not Available]	[Not Available]	[Not Available]	[Not Available]	[Not Available]	FEMALE	[Not Available]	[Not Available]	<10%	[Not Available]	0	[Not Available]	[Not Available]	[Not Available]
TCGA-BH-A0H3	BA0H301A	LumA	No	Negative	Positive	Positive	46	M0	6th	N0	Stage I	T1c	Left Upper Outer Quadrant	[Not Available]	[Not Available]	6cdc0d53-f813-4101-81e5-9bee68270536	Infiltrating Ductal	[Not Available]	[Not Available]	[Not Available]	[Not Available]	[Not Available]	Other	[Not Available]	[Not Available]	2011-08-11	2008-00-00	-17151	[Not Available]	0	1149	[Not Available]	NO	[Not Available]	[Not Available]	NOT HISPANIC OR LATINO	[Not Available]	Mammogram	[Not Available]	[Not Available]	FEMALE	[Not Available]	[Not Available]	[Not Available]	[Not Available]	[Not Available]	[Not Available]	[Not Available]	[Not Available]
TCGA-BH-A0H5	BA0H501A	LumA	No	Negative	Positive	Positive	45	M0	6th	N0 (i-)	Stage I	T1c	Right Upper Outer Quadrant	[Not Available]	[Not Available]	cab38ea8-4555-413c-b81e-4621aac4ef85	Infiltrating Ductal	[Not Available]	[Not Available]	[Not Available]	[Not Available]	[Not Available]	Other	[Not Available]	[Not Available]	2011-08-12	2008-00-00	-16719	[Not Available]	0	1080	[Not Available]	NO	[Not Available]	[Not Available]	NOT HISPANIC OR LATINO	[Not Available]	Mammogram	[Not Available]	[Not Available]	FEMALE	[Not Available]	[Not Available]	[Not Available]	[Not Available]	[Not Available]	[Not Available]	[Not Available]	[Not Available]
TCGA-BH-A0H6	BA0H601A	LumA	No	Negative	Positive	Positive	82	M0	[Not Available]	NX	Stage I	T1b	Right Upper Inner Quadrant|Right Upper Outer Quadrant|Right	No axillary staging	[Not Available]	aeb6a3a6-b57a-4c53-90e6-e833777dd2a1	Infiltrating Ductal	[Not Available]	[Not Available]	3+	[Not Available]	None	Lumpectomy	[Not Available]	NO	2010-11-10	2008-00-00	-30124	[Not Available]	0	747	[Not Available]	[Not Available]	H-SCORE 230	50-59%	[Not Available]	[Not Available]	[Not Available]	[Not Available]	[Not Available]	FEMALE	[Not Available]	[Not Available]	[Not Available]	[Not Available]	1+	[Not Available]	[Not Available]	[Not Available]
TCGA-BH-A0H7	BA0H701A	LumA	No	Negative	Positive	Positive	65	M0	[Not Available]	N2a	Stage IIIA	T1c	Right Upper Inner Quadrant|Right Upper Outer Quadrant|Right Lower Inner Quadrant|Right Lower Outer Quadrant|Right	Axillary lymph node dissection alone	[Not Available]	2021ed1f-dc75-4701-b8b8-1386466e4802	Infiltrating Ductal	[Not Available]	[Not Available]	2+	[Not Available]	None	Modified Radical Mastectomy	[Not Available]	NO	2010-11-10	2008-00-00	-23972	[Not Available]	0	701	[Not Available]	[Not Available]	H-SCORE 255	70-79%	[Not Available]	[Not Available]	[Not Available]	[Not Available]	[Not Available]	FEMALE	[Not Available]	[Not Available]	[Not Available]	[Not Available]	1+	[Not Available]	[Not Available]	[Not Available]
TCGA-BH-A0H9	BA0H901A	LumA	No	Negative	Positive	Positive	69	M0	[Not Available]	N0 (i-)	Stage IIA	T2	Right Upper Outer Quadrant|Right	Sentinel node biopsy alone	[Not Available]	0f64edec-0f1f-4025-8a53-75f9534f7828	Infiltrating Ductal	[Not Available]	[Not Available]	1+	[Not Available]	None	Lumpectomy	[Not Available]	NO	2010-11-17	2007-00-00	-25288	[Not Available]	0	1247	[Not Available]	[Not Available]	[Not Available]	90-99%	[Not Available]	[Not Available]	[Not Available]	[Not Available]	2.98	FEMALE	[Not Available]	[Not Available]	[Not Available]	[Not Available]	2+	40	[Not Available]	3.43
TCGA-BH-A0HA	BA0HA01A	LumA	No	Negative	Positive	Positive	31	M0	6th	N0 (i-)	Stage I	T1c	Right	[Not Available]	[Not Available]	e666081b-caaf-4e8b-9446-807be71201a5	Infiltrating Ductal	[Not Available]	[Not Available]	[Not Available]	[Not Available]	[Not Available]	Other	[Not Available]	[Not Available]	2011-08-02	2008-00-00	-11379	[Not Available]	0	856	[Not Available]	NO	[Not Available]	[Not Available]	NOT HISPANIC OR LATINO	[Not Available]	MRI	[Not Available]	[Not Available]	FEMALE	[Not Available]	[Not Available]	[Not Available]	[Not Available]	[Not Available]	[Not Available]	[Not Available]	[Not Available]
TCGA-BH-A0HB	BA0HB01A	LumA	No	Negative	Positive	Positive	55	M0	[Not Available]	N0 (i-)	Stage IA	T1c	Right Upper Outer Quadrant|Right	Sentinel node biopsy alone	[Not Available]	0c1023c0-d2ce-4940-8047-7642f1dc3965	Infiltrating Ductal	[Not Available]	[Not Available]	1+	[Not Available]	None	Lumpectomy	[Not Available]	NO	2010-11-10	2008-00-00	-20448	[Not Available]	0	806	[Not Available]	[Not Available]	H-Score 300	90-99%	[Not Available]	[Not Available]	[Not Available]	[Not Available]	2.13	FEMALE	[Not Available]	[Not Available]	[Not Available]	[Not Available]	2+	40	[Not Available]	2.58
TCGA-BH-A0HF	BA0HF01A	LumA	No	Negative	Positive	Positive	77	M0	[Not Available]	N0 (i-)	Stage IA	T1c	Right Upper Outer Quadrant|Right	Sentinel node biopsy alone	[Not Available]	17ca61a2-607a-45ff-88fa-ef72e80bf891	Infiltrating Ductal	[Not Available]	[Not Available]	1+	[Not Available]	None	Lumpectomy	[Not Available]	NO	2010-11-10	2008-00-00	-28233	[Not Available]	0	727	[Not Available]	[Not Available]	H-Score 295	90-99%	[Not Available]	[Not Available]	[Not Available]	[Not Available]	[Not Available]	FEMALE	[Not Available]	[Not Available]	<10%	[Not Available]	0	[Not Available]	[Not Available]	[Not Available]
TCGA-BH-A0HI	BA0HI01A	LumA	No	Negative	Positive	Positive	78	M0	[Not Available]	N0 (i-)	Stage IA	T1c	Right Upper Inner Quadrant|Right Lower Inner Quadrant|Right	Sentinel node biopsy alone	[Not Available]	e0375a8b-a135-4103-a59d-39063fcf4a6f	Infiltrating Ductal	[Not Available]	[Not Available]	1+	[Not Available]	None	Lumpectomy	[Not Available]	YES	2010-11-10	2008-00-00	-28644	[Not Available]	0	619	[Not Available]	[Not Available]	H-Score 240	50-59%	[Not Available]	[Not Available]	[Not Available]	[Not Available]	[Not Available]	FEMALE	[Not Available]	[Not Available]	[Not Available]	[Not Available]	1+	[Not Available]	[Not Available]	[Not Available]
TCGA-BH-A0HK	BA0HK01A	LumA	No	Negative	Positive	Negative	81	M0	[Not Available]	N1	Stage IIB	T2	Right Upper Inner Quadrant|Right	Axillary lymph node dissection alone	[Not Available]	24334ac1-28a3-4b61-b590-3f51e375b247	Infiltrating Ductal	[Not Available]	[Not Available]	0	[Not Available]	None	Modified Radical Mastectomy	[Not Available]	NO	2010-11-10	2010-00-00	-29750	[Not Available]	0	178	[Not Available]	[Not Available]	H-SCORE 260	70-79%	[Not Available]	[Not Available]	[Not Available]	[Not Available]	[Not Available]	FEMALE	[Not Available]	[Not Available]	<10%	[Not Available]	0	[Not Available]	[Not Available]	[Not Available]
TCGA-BH-A0HL	NA	NA	No	Negative	Positive	Positive	56	M0	[Not Available]	N1a	Stage IIB	T2	Right Lower Inner Quadrant|Right Lower Outer Quadrant|Right	Sentinel lymph node biopsy plus axillary dissection	[Not Available]	602083f0-18d9-48b6-a529-31e165c54b37	Infiltrating Ductal	[Not Available]	[Not Available]	3+	[Not Available]	None	Modified Radical Mastectomy	[Not Available]	NO	2010-11-10	2009-00-00	-20804	[Not Available]	0	72	[Not Available]	[Not Available]	H-SCORE 295	90-99%	[Not Available]	[Not Available]	[Not Available]	[Not Available]	2.25	FEMALE	[Not Available]	[Not Available]	[Not Available]	[Not Available]	2+	40	[Not Available]	2.23
TCGA-BH-A0HN	NA	NA	No	Negative	Positive	Positive	67	M0	[Not Available]	N0 (i-)	Stage IA	T1c	Left Upper Inner Quadrant|Left Upper Outer Quadrant|Left	Sentinel node biopsy alone	[Not Available]	a68a3361-48b4-4bd0-999d-b4cc3d43eb4a	Infiltrating Ductal	Negative	[Not Available]	3+	[Not Available]	Mastectomy NOS	Lumpectomy	[Not Available]	NO	2010-11-11	2009-00-00	-24731	[Not Available]	0	516	[Not Available]	[Not Available]	H-SCORE 300	90-99%	[Not Available]	[Not Available]	[Not Available]	[Not Available]	1.78	FEMALE	[Not Available]	[Not Available]	[Not Available]	[Not Available]	2+	40	[Not Available]	2
TCGA-BH-A0HO	BA0HO01A	LumA	No	Negative	Positive	Positive	48	M0	[Not Available]	N1a	Stage IIA	T1c	Right Upper Outer Quadrant|Right	Sentinel lymph node biopsy plus axillary dissection	[Not Available]	8332806e-f547-4aae-89af-6d5bec831fd2	Infiltrating Ductal	[Not Available]	[Not Available]	3+	[Not Available]	None	Lumpectomy	[Not Available]	YES	2010-11-11	2009-00-00	-17709	[Not Available]	0	76	[Not Available]	[Not Available]	H-Score 200	90-99%	[Not Available]	[Not Available]	[Not Available]	[Not Available]	[Not Available]	FEMALE	[Not Available]	[Not Available]	[Not Available]	[Not Available]	1+	[Not Available]	[Not Available]	[Not Available]
TCGA-BH-A0HP	BA0HP01A	LumA	No	Negative	Positive	Negative	65	M0	[Not Available]	N2a	Stage IIIA	T3	Left Upper Inner Quadrant|Left Upper Outer Quadrant|Left Lower Inner Quadrant|Left Lower Outer Quadrant|Left	Axillary lymph node dissection alone	[Not Available]	fcef8cb5-fb2c-4bfb-82cd-6b9f3145182c	Infiltrating Lobular	[Not Available]	[Not Available]	0	[Not Available]	None	Modified Radical Mastectomy	[Not Available]	NO	2010-11-11	2009-00-00	-23883	[Not Available]	0	414	[Not Available]	[Not Available]	H-Score 280	80-89%	[Not Available]	[Not Available]	[Not Available]	[Not Available]	[Not Available]	FEMALE	[Not Available]	[Not Available]	[Not Available]	[Not Available]	1+	[Not Available]	[Not Available]	[Not Available]
TCGA-BH-A0HQ	BA0HQ01A	LumA	No	Negative	Positive	Positive	56	M0	[Not Available]	N0 (i+)	Stage IIA	T2	Left Upper Outer Quadrant|Left	Sentinel node biopsy alone	[Not Available]	f31c21b6-0f7f-435b-9e24-97c909755c36	Infiltrating Ductal	[Not Available]	[Not Available]	3+	[Not Available]	None	Lumpectomy	[Not Available]	YES	2010-11-11	2007-00-00	-20718	[Not Available]	0	1121	[Not Available]	[Not Available]	[Not Available]	90-99%	[Not Available]	[Not Available]	[Not Available]	[Not Available]	[Not Available]	FEMALE	[Not Available]	[Not Available]	[Not Available]	[Not Available]	1+	[Not Available]	[Not Available]	[Not Available]
TCGA-BH-A0HU	BA0HU01A	LumB	No	Negative	Positive	Positive	52	M0	[Not Available]	N0 (i-)	Stage IA	T1c	Right Upper Outer Quadrant|Right	Sentinel node biopsy alone	[Not Available]	dc657ca8-98e8-4ec4-a513-1b848be0e85d	Infiltrating Ductal	[Not Available]	[Not Available]	2+	[Not Available]	None	Lumpectomy	[Not Available]	NO	2010-11-11	2009-00-00	-19216	[Not Available]	0	392	[Not Available]	[Not Available]	H-Score 140	40-49%	[Not Available]	[Not Available]	[Not Available]	[Not Available]	[Not Available]	FEMALE	[Not Available]	[Not Available]	[Not Available]	[Not Available]	1+	[Not Available]	[Not Available]	[Not Available]
TCGA-BH-A0HW	BA0HW01A	LumB	No	Negative	Positive	Negative	62	M0	[Not Available]	N0 (i-)	Stage IA	T1c	Left Lower Inner Quadrant|Left Lower Outer Quadrant|Left	Sentinel node biopsy alone	[Not Available]	29fdc464-f216-4828-b456-829f71436e27	Infiltrating Ductal	[Not Available]	[Not Available]	0	[Not Available]	None	Lumpectomy	[Not Available]	NO	2010-11-11	2006-00-00	-22962	[Not Available]	0	1560	[Not Available]	[Not Available]	[Not Available]	90-99%	[Not Available]	[Not Available]	[Not Available]	[Not Available]	[Not Available]	FEMALE	[Not Available]	[Not Available]	[Not Available]	[Not Available]	2+	[Not Available]	[Not Available]	[Not Available]
TCGA-BH-A0HX	BA0HX01A	LumA	No	Negative	Positive	Positive	54	M0	[Not Available]	N1a	Stage IIB	T2	Left Upper Inner Quadrant|Left Upper Outer Quadrant|Left Lower Inner Quadrant|Left Lower Outer Quadrant|Left	Sentinel lymph node biopsy plus axillary dissection	[Not Available]	3b01d064-8c00-4972-9f07-407eac8e7534	Infiltrating Ductal	[Not Available]	[Not Available]	3+	[Not Available]	None	Simple Mastectomy	[Not Available]	YES	2010-11-11	2008-00-00	-19899	[Not Available]	0	829	[Not Available]	[Not Available]	H-Score 270	80-89%	[Not Available]	[Not Available]	[Not Available]	[Not Available]	[Not Available]	FEMALE	[Not Available]	[Not Available]	<10%	[Not Available]	[Not Available]	[Not Available]	[Not Available]	[Not Available]
TCGA-BH-A0HY	BA0HY01A	LumB	No	Not Available	Positive	Negative	60	M0	6th	N0	Stage I	T1c	Left	[Not Available]	[Not Available]	844ad251-3ee4-42f6-ad00-59a7a1670eea	Infiltrating Ductal	[Not Available]	[Not Available]	[Not Available]	[Not Available]	[Not Available]	Other	[Not Available]	[Not Available]	2011-08-02	2009-00-00	-22179	[Not Available]	0	867	[Not Available]	NO	[Not Available]	[Not Available]	NOT HISPANIC OR LATINO	[Not Available]	Mammogram	[Not Available]	[Not Available]	FEMALE	[Not Available]	[Not Available]	[Not Available]	[Not Available]	[Not Available]	[Not Available]	[Not Available]	[Not Available]
TCGA-BH-A0RX	BA0RX01A	Basal	TripleNegative	Negative	Negative	Negative	59	M0	[Not Available]	N0 (i-)	Stage IIA	T2	Left Upper Outer Quadrant|Left	Sentinel node biopsy alone	[Not Available]	e828455d-4680-41b2-8a1c-1582e3790d62	Infiltrating Ductal	[Not Available]	[Not Available]	0	[Not Available]	None	Lumpectomy	[Not Available]	NO	2010-11-11	2010-00-00	-21857	[Not Available]	0	170	[Not Available]	[Not Available]	H-Score 0	<10%	[Not Available]	[Not Available]	[Not Available]	[Not Available]	[Not Available]	FEMALE	[Not Available]	[Not Available]	[Not Available]	[Not Available]	1+	[Not Available]	[Not Available]	[Not Available]
TCGA-BH-A0W3	BA0W301A	LumB	No	Negative	Positive	Positive	58	M0	7th	N1a	Stage IIA	T1c	Left Upper Inner Quadrant	[Not Available]	[Not Available]	3c612e12-6de8-44fa-a095-805c45474821	Infiltrating Ductal	[Not Available]	[Not Available]	[Not Available]	[Not Available]	[Not Available]	Other	[Not Available]	[Not Available]	2011-02-14	2010-00-00	-21368	[Not Available]	0	180	[Not Available]	[Not Available]	[Not Available]	[Not Available]	NOT HISPANIC OR LATINO	[Not Available]	MRI	[Not Available]	[Not Available]	FEMALE	[Not Available]	[Not Available]	[Not Available]	[Not Available]	[Not Available]	[Not Available]	[Not Available]	[Not Available]
TCGA-BH-A0W4	BA0W401A	LumA	No	Negative	Positive	Positive	46	M0	[Not Available]	N0 (i-)	Stage IIA	T2	Left Upper Outer Quadrant	[Not Available]	[Not Available]	0772cdbe-8b0d-452b-8df1-bd70d1306363	Infiltrating Ductal	[Not Available]	[Not Available]	[Not Available]	[Not Available]	[Not Available]	[Not Available]	[Not Available]	[Not Available]	2011-02-15	2010-00-00	-16910	[Not Available]	0	175	[Not Available]	[Not Available]	[Not Available]	[Not Available]	NOT HISPANIC OR LATINO	[Not Available]	[Not Available]	[Not Available]	[Not Available]	FEMALE	[Not Available]	[Not Available]	[Not Available]	[Not Available]	[Not Available]	[Not Available]	[Not Available]	[Not Available]
TCGA-BH-A0W5	BA0W501A	LumA	No	Negative	Positive	Positive	77	M0	[Not Available]	N1a	Stage IIA	T1c	Left	Sentinel lymph node biopsy plus axillary dissection	[Not Available]	da9c10ea-c13f-4d88-8b94-a0cbc106d036	Infiltrating Ductal	[Not Available]	[Not Available]	[Not Available]	[Not Available]	[Not Available]	Other	[Not Available]	[Not Available]	2011-02-15	2008-00-00	-28304	[Not Available]	0	543	[Not Available]	[Not Available]	[Not Available]	[Not Available]	NOT HISPANIC OR LATINO	[Not Available]	postive histology	[Not Available]	[Not Available]	FEMALE	[Not Available]	[Not Available]	[Not Available]	[Not Available]	[Not Available]	[Not Available]	[Not Available]	[Not Available]
TCGA-BH-A0W7	BA0W701A	LumA	No	Negative	Positive	Positive	49	M0	[Not Available]	N0 (i-)	Stage IA	T1c	Left Upper Outer Quadrant	Sentinel node biopsy alone	[Not Available]	9f80649b-a249-4fb5-97ad-059a30e13fea	Infiltrating Ductal	[Not Available]	[Not Available]	[Not Available]	[Not Available]	[Not Available]	Other	[Not Available]	[Not Available]	2011-02-15	2008-00-00	-17995	[Not Available]	0	558	[Not Available]	[Not Available]	[Not Available]	[Not Available]	NOT HISPANIC OR LATINO	[Not Available]	positive histology	[Not Available]	[Not Available]	FEMALE	[Not Available]	[Not Available]	[Not Available]	[Not Available]	[Not Available]	[Not Available]	[Not Available]	[Not Available]
TCGA-BH-A0WA	BA0WA01A	Basal	TripleNegative	Negative	Negative	Negative	82	M0	[Not Available]	N0 (i-)	Stage IA	T1c	Right Upper Outer Quadrant	Axillary lymph node dissection alone	[Not Available]	786e8dbe-442e-4551-87b3-b4c333b04dd4	Infiltrating Ductal	[Not Available]	[Not Available]	[Not Available]	[Not Available]	[Not Available]	Other	[Not Available]	[Not Available]	2011-02-16	2008-00-00	-30025	[Not Available]	0	372	[Not Available]	[Not Available]	[Not Available]	[Not Available]	NOT HISPANIC OR LATINO	[Not Available]	positive histology	[Not Available]	[Not Available]	FEMALE	[Not Available]	[Not Available]	[Not Available]	[Not Available]	[Not Available]	[Not Available]	[Not Available]	[Not Available]
TCGA-BH-A18F	BA18F01A	LumA	No	Negative	Positive	Positive	50	M0	7th	N0	Stage IIA	T2	Right Lower Outer Quadrant	Sentinel node biopsy alone	[Not Available]	bfd49783-1767-469b-9d79-7822301c5efc	Infiltrating Ductal	[Not Available]	3 Point Scale	3+	3 Point Scale	[Not Available]	Other	[Not Available]	[Not Available]	2011-06-01	2010-00-00	-18594	[Not Available]	0	268	[Not Available]	[Not Available]	[Not Available]	70-79%	NOT HISPANIC OR LATINO	[Not Available]	Mammogram with right axillary ultrasound	[Not Available]	[Not Available]	FEMALE	[Not Available]	[Not Available]	[Not Available]	[Not Available]	[Not Available]	[Not Available]	[Not Available]	[Not Available]
TCGA-BH-A18G	BA18G01A	Basal	TripleNegative	Negative	Negative	Negative	81	M0	[Not Available]	N0	Stage IA	T1c	Right	Sentinel lymph node biopsy plus axillary dissection	[Not Available]	747083ff-0703-431b-aad4-f2adff739516	Infiltrating Ductal	[Not Available]	[Not Available]	[Not Available]	[Not Available]	[Not Available]	Other	[Not Available]	[Not Available]	2011-06-01	2010-00-00	-29819	[Not Available]	0	61	[Not Available]	[Not Available]	[Not Available]	[Not Available]	NOT HISPANIC OR LATINO	[Not Available]	mammogram	[Not Available]	[Not Available]	FEMALE	[Not Available]	[Not Available]	[Not Available]	[Not Available]	[Not Available]	[Not Available]	[Not Available]	[Not Available]
TCGA-BH-A18H	BA18H01A	LumA	No	Negative	Positive	Positive	63	M0	7th	N0	Stage IA	T1b	Right Upper Outer Quadrant	Sentinel lymph node biopsy plus axillary dissection	[Not Available]	878f975b-94fd-4d69-b7e7-1ed3ac2ee438	Infiltrating Ductal	[Not Available]	[Not Available]	[Not Available]	[Not Available]	[Not Available]	Other	[Not Available]	YES	2011-06-06	2010-00-00	-23065	[Not Available]	0	0	[Not Available]	[Not Available]	[Not Available]	[Not Available]	NOT HISPANIC OR LATINO	[Not Available]	MRI	[Not Available]	[Not Available]	FEMALE	[Not Available]	[Not Available]	[Not Available]	[Not Available]	[Not Available]	[Not Available]	[Not Available]	[Not Available]
TCGA-BH-A18I	BA18I01A	LumA	No	Negative	Positive	Positive	53	cM0 (i+)	7th	N1a	Stage IIA	T1c	Left Upper Outer Quadrant	Sentinel node biopsy alone	[Not Available]	9c1ceb7d-6fed-4c2f-a89a-bf3c5b15ca58	Infiltrating Ductal	Negative	[Not Available]	[Not Available]	[Not Available]	Modified radical mastectomy	Other	[Not Available]	[Not Available]	2011-06-07	2010-00-00	-19489	[Not Available]	0	220	[Not Available]	[Not Available]	[Not Available]	[Not Available]	NOT HISPANIC OR LATINO	[Not Available]	Mammogram followed by ultrasound	[Not Available]	[Not Available]	FEMALE	[Not Available]	[Not Available]	[Not Available]	[Not Available]	[Not Available]	[Not Available]	[Not Available]	[Not Available]
TCGA-BH-A18J	BA18J01A	LumA	No	Negative	Positive	Positive	56	M1	5th	N2	Stage IV	T4b	Right	[Not Available]	[Not Available]	cc074b7f-d3b2-4880-902e-bf10e667b665	Infiltrating Ductal	[Not Available]	[Not Available]	[Not Available]	[Not Available]	[Not Available]	Modified Radical Mastectomy	[Not Available]	[Not Available]	2011-06-08	2000-00-00	-20678	611	0	[Not Available]	[Not Available]	YES	[Not Available]	40-49%	NOT HISPANIC OR LATINO	Bone	[Not Available]	[Not Available]	[Not Available]	FEMALE	[Not Available]	[Not Available]	[Not Available]	[Not Available]	[Not Available]	[Not Available]	[Not Available]	[Not Available]
TCGA-BH-A18K	BA18K01A	LumA	No	Negative	Positive	Positive	46	M0	5th	N0	Stage I	T1	Left Lower Inner Quadrant	Sentinel lymph node biopsy plus axillary dissection	[Not Available]	50619f8c-10aa-464a-a227-90a7aa6ffd43	Infiltrating Ductal	[Not Available]	[Not Available]	[Not Available]	[Not Available]	[Not Available]	Other	[Not Available]	[Not Available]	2011-06-09	1999-00-00	-16824	2762	0	[Not Available]	[Not Available]	NO	[Not Available]	[Not Available]	NOT HISPANIC OR LATINO	[Not Available]	[Not Available]	[Not Available]	[Not Available]	FEMALE	[Not Available]	[Not Available]	[Not Available]	[Not Available]	[Not Available]	[Not Available]	[Not Available]	[Not Available]
TCGA-BH-A18L	BA18L01A	LumB	No	Not Available	Positive	Positive	50	M0	6th	N1mi	Stage IIIA	T3	Left Upper Outer Quadrant	Sentinel node biopsy alone	[Not Available]	9ddc3e7b-8b54-4a83-8335-8053940f56c1	Infiltrating Ductal	[Not Available]	[Not Available]	[Not Available]	[Not Available]	[Not Available]	Other	[Not Available]	[Not Available]	2011-06-09	2003-00-00	-18518	811	0	[Not Available]	[Not Available]	NO	[Not Available]	[Not Available]	NOT HISPANIC OR LATINO	[Not Available]	[Not Available]	[Not Available]	[Not Available]	FEMALE	[Not Available]	[Not Available]	[Not Available]	[Not Available]	[Not Available]	[Not Available]	[Not Available]	[Not Available]
TCGA-BH-A18M	BA18M01A	LumA	No	Positive	Positive	Positive	39	M0	5th	N1	Stage IIIA	T3	Left Upper Inner Quadrant	[Not Available]	[Not Available]	f63722c1-a0bb-4bf9-8a10-1d76a8e1a0ba	Infiltrating Ductal	[Not Available]	[Not Available]	[Not Available]	[Not Available]	[Not Available]	Modified Radical Mastectomy	[Not Available]	[Not Available]	2011-06-15	2001-00-00	-14532	2207	0	[Not Available]	[Not Available]	NO	[Not Available]	[Not Available]	NOT HISPANIC OR LATINO	[Not Available]	fine needle aspiration of left breast and fine needle aspiration of breast mass and axillary mass	[Not Available]	[Not Available]	FEMALE	[Not Available]	[Not Available]	[Not Available]	[Not Available]	[Not Available]	[Not Available]	[Not Available]	[Not Available]
TCGA-BH-A18N	BA18N01A	LumA	No	Negative	Positive	Positive	88	M0	[Not Available]	N1b	Stage IIA	T2	Left	Axillary lymph node dissection alone	[Not Available]	665dd3d3-779c-4abd-b5d7-13342340451d	Infiltrating Ductal	[Not Available]	[Not Available]	[Not Available]	[Not Available]	[Not Available]	Modified Radical Mastectomy	[Not Available]	[Not Available]	2011-06-15	2001-00-00	-32403	1148	0	[Not Available]	[Not Available]	NO	[Not Available]	[Not Available]	NOT HISPANIC OR LATINO	[Not Available]	[Not Available]	[Not Available]	[Not Available]	FEMALE	[Not Available]	[Not Available]	[Not Available]	[Not Available]	[Not Available]	[Not Available]	[Not Available]	[Not Available]
TCGA-BH-A18P	BA18P01A	Her2	No	Negative	Positive	Negative	60	M0	6th	N0	Stage I	T1	Left Lower Inner Quadrant	Sentinel node biopsy alone	[Not Available]	557cb0a3-6f1b-4faf-8296-0a15c24158f9	Infiltrating Ductal	[Not Available]	[Not Available]	[Not Available]	[Not Available]	[Not Available]	Simple Mastectomy	[Not Available]	[Not Available]	2011-06-22	2003-00-00	-22222	921	0	[Not Available]	[Not Available]	[Not Available]	[Not Available]	<10%	[Not Available]	[Not Available]	mammography	[Not Available]	[Not Available]	FEMALE	[Not Available]	[Not Available]	10-19%	[Not Available]	2+	[Not Available]	[Not Available]	[Not Available]
TCGA-BH-A18Q	BA18Q01A	Basal	TripleNegative	Negative	Negative	Negative	56	M0	[Not Available]	N1b	Stage IIB	T2	Left	Axillary lymph node dissection alone	[Not Available]	db4bc6aa-2e7d-4bcb-8519-a455f624d33b	Infiltrating Ductal	[Not Available]	[Not Available]	[Not Available]	[Not Available]	[Not Available]	Modified Radical Mastectomy	[Not Available]	[Not Available]	2011-06-24	2001-00-00	-20675	1692	0	[Not Available]	[Not Available]	[Not Available]	[Not Available]	[Not Available]	NOT HISPANIC OR LATINO	[Not Available]	[Not Available]	[Not Available]	[Not Available]	FEMALE	[Not Available]	[Not Available]	[Not Available]	[Not Available]	[Not Available]	[Not Available]	[Not Available]	[Not Available]
TCGA-BH-A18R	BA18R01A	Her2	No	Positive	Indeterminate	Negative	50	M0	[Not Available]	N1	Stage IIA	T2b	Right Upper Outer Quadrant	[Not Available]	[Not Available]	f6e1ec78-5ad9-4879-9b7e-262d17b166ad	Infiltrating Ductal	[Not Available]	[Not Available]	[Not Available]	[Not Available]	[Not Available]	Modified Radical Mastectomy	[Not Available]	[Not Available]	2011-07-03	2001-00-00	-18524	1141	0	[Not Available]	[Not Available]	NO	[Not Available]	20-29%	NOT HISPANIC OR LATINO	[Not Available]	mammogram was strongly suggestive for malignancy	[Not Available]	[Not Available]	FEMALE	[Not Available]	[Not Available]	[Not Available]	[Not Available]	3+	[Not Available]	[Not Available]	[Not Available]
TCGA-BH-A18S	BA18S01A	LumA	No	Not Available	Positive	Positive	79	M0	6th	N0	Stage I	T1c	Right Lower Inner Quadrant	Sentinel node biopsy alone	[Not Available]	433427a1-bacf-4381-91ba-5fec8a0953f9	Mucinous	[Not Available]	[Not Available]	[Not Available]	[Not Available]	[Not Available]	Other	[Not Available]	[Not Available]	2011-07-02	2003-00-00	-28973	2009	0	[Not Available]	[Not Available]	[Not Available]	[Not Available]	[Not Available]	NOT HISPANIC OR LATINO	[Not Available]	ultrasound	[Not Available]	[Not Available]	FEMALE	[Not Available]	[Not Available]	[Not Available]	[Not Available]	[Not Available]	[Not Available]	[Not Available]	[Not Available]
TCGA-BH-A18T	BA18T01A	Basal	TripleNegative	Negative	Negative	Negative	70	M0	6th	N0	Stage IIA	T2	Right Upper Outer Quadrant	Sentinel node biopsy alone	[Not Available]	30ec8b1f-28c4-4f46-8a1b-a8d51e558c7d	Infiltrating Ductal	[Not Available]	[Not Available]	[Not Available]	[Not Available]	[Not Available]	Other	[Not Available]	[Not Available]	2011-07-02	2003-00-00	-25673	224	0	[Not Available]	[Not Available]	[Not Available]	[Not Available]	[Not Available]	NOT HISPANIC OR LATINO	[Not Available]	[Not Available]	[Not Available]	[Not Available]	FEMALE	[Not Available]	[Not Available]	[Not Available]	[Not Available]	2+	[Not Available]	[Not Available]	[Not Available]
TCGA-BH-A18U	BA18U01A	LumB	No	Positive	Positive	Positive	72	M0	6th	N2a	Stage IIIA	T2	Left	Sentinel lymph node biopsy plus axillary dissection	[Not Available]	233b02f3-c4f0-4a67-9db5-e68d5cdaccb6	Infiltrating Ductal	[Not Available]	[Not Available]	[Not Available]	[Not Available]	[Not Available]	Other	[Not Available]	[Not Available]	2011-07-02	2003-00-00	-26425	1563	0	[Not Available]	[Not Available]	[Not Available]	[Not Available]	[Not Available]	NOT HISPANIC OR LATINO	[Not Available]	mammogram	[Not Available]	[Not Available]	FEMALE	[Not Available]	[Not Available]	[Not Available]	[Not Available]	3+	[Not Available]	[Not Available]	[Not Available]
TCGA-BH-A18V	BA18V01A	Basal	TripleNegative	Negative	Negative	Negative	48	M0	5th	N1b	Stage IIB	T2	Right	Axillary lymph node dissection alone	[Not Available]	6b960b58-28e1-41c6-bd6e-7e669c6aa4ef	Infiltrating Ductal	[Not Available]	[Not Available]	[Not Available]	[Not Available]	[Not Available]	Other	[Not Available]	[Not Available]	2011-07-02	2001-00-00	-17682	1555	0	[Not Available]	[Not Available]	YES	[Not Available]	[Not Available]	NOT HISPANIC OR LATINO	Other, specify	[Not Available]	axilaary node negative but intrammary node positive	[Not Available]	FEMALE	[Not Available]	[Not Available]	[Not Available]	[Not Available]	[Not Available]	[Not Available]	[Not Available]	[Not Available]
TCGA-BH-A1EN	BA1EN01A	Her2	No	Positive	Negative	Negative	78	M0	5th	NX	Stage IIA	T2	Right	[Not Available]	[Not Available]	858652b8-c4c2-41d8-be32-fdc88e1a7bb0	Infiltrating Ductal	[Not Available]	[Not Available]	[Not Available]	[Not Available]	[Not Available]	Other	[Not Available]	[Not Available]	2011-09-03	1999-00-00	-28724	2052	0	[Not Available]	[Not Available]	NO	[Not Available]	[Not Available]	NOT HISPANIC OR LATINO	[Not Available]	[Not Available]	[Not Available]	[Not Available]	FEMALE	[Not Available]	[Not Available]	[Not Available]	[Not Available]	[Not Available]	[Not Available]	[Not Available]	[Not Available]
TCGA-BH-A1EO	BA1EO01A	LumA	No	Negative	Positive	Positive	68	M0	5th	N1	Stage IIA	T1c	Right	[Not Available]	[Not Available]	4510295e-8aa7-4ef1-b2b7-91cc902f8200	Other	[Not Available]	[Not Available]	[Not Available]	[Not Available]	[Not Available]	Other	[Not Available]	[Not Available]	2011-09-06	1999-00-00	-25136	2798	0	[Not Available]	[Not Available]	NO	[Not Available]	[Not Available]	NOT HISPANIC OR LATINO	[Not Available]	[Not Available]	[Not Available]	[Not Available]	FEMALE	[Not Available]	[Not Available]	[Not Available]	[Not Available]	[Not Available]	[Not Available]	[Not Available]	[Not Available]
TCGA-BH-A1ES	BA1ES01A	LumA	No	Negative	Positive	Positive	35	M0	5th	N1a	Stage IIB	T2	Right Upper Inner Quadrant	[Not Available]	[Not Available]	51ccbf1b-7cae-44ba-991a-11eda8b8c404	Infiltrating Ductal	[Not Available]	[Not Available]	[Not Available]	[Not Available]	[Not Available]	Other	[Not Available]	[Not Available]	2011-09-06	1999-00-00	-13138	3462	0	[Not Available]	[Not Available]	NO	[Not Available]	[Not Available]	NOT HISPANIC OR LATINO	[Not Available]	[Not Available]	[Not Available]	[Not Available]	FEMALE	[Not Available]	[Not Available]	[Not Available]	[Not Available]	[Not Available]	[Not Available]	[Not Available]	[Not Available]
TCGA-BH-A1ET	BA1ET01A	LumA	No	Negative	Positive	Positive	55	M0	5th	N0	Stage I	T1	Left	[Not Available]	[Not Available]	8986a141-eae7-4157-b695-02cc6fc3b071	Infiltrating Ductal	[Not Available]	[Not Available]	[Not Available]	[Not Available]	[Not Available]	Other	[Not Available]	[Not Available]	2011-09-07	1999-00-00	-20425	2520	0	[Not Available]	[Not Available]	[Not Available]	[Not Available]	[Not Available]	NOT HISPANIC OR LATINO	[Not Available]	[Not Available]	[Not Available]	[Not Available]	FEMALE	[Not Available]	[Not Available]	[Not Available]	[Not Available]	[Not Available]	[Not Available]	[Not Available]	[Not Available]
TCGA-BH-A1EU	BA1EU01A	LumA	No	Negative	Positive	Positive	83	M0	5th	N0	Stage I	T1	Right	[Not Available]	[Not Available]	a1093598-d3a8-4ffe-83fc-bc7d1faff7e5	Infiltrating Ductal	[Not Available]	[Not Available]	[Not Available]	[Not Available]	[Not Available]	[Not Available]	[Not Available]	[Not Available]	2011-09-07	1999-00-00	-30338	1286	0	[Not Available]	[Not Available]	[Not Available]	[Not Available]	[Not Available]	NOT HISPANIC OR LATINO	[Not Available]	[Not Available]	[Not Available]	[Not Available]	FEMALE	[Not Available]	[Not Available]	[Not Available]	[Not Available]	[Not Available]	[Not Available]	[Not Available]	[Not Available]
TCGA-BH-A1EV	BA1EV01A	Her2	No	NA	Positive	Positive	45	M0	5th	N1b	Stage IIIA	T3	Left	[Not Available]	[Not Available]	417dea5f-f68e-4dab-940e-43ae8c67e5e6	Infiltrating Ductal	[Not Available]	[Not Available]	[Not Available]	[Not Available]	[Not Available]	Modified Radical Mastectomy	[Not Available]	[Not Available]	2011-09-07	1999-00-00	-16504	365	0	[Not Available]	[Not Available]	[Not Available]	[Not Available]	[Not Available]	NOT HISPANIC OR LATINO	[Not Available]	[Not Available]	[Not Available]	[Not Available]	FEMALE	[Not Available]	[Not Available]	[Not Available]	[Not Available]	[Not Available]	[Not Available]	[Not Available]	[Not Available]
TCGA-BH-A1EW	BA1EW01A	LumA	TripleNegative	Negative	Negative	Negative	38	M0	5th	N1b	Stage IIA	T2	Left Upper Outer Quadrant	[Not Available]	[Not Available]	9d166970-07c8-4ca3-9cfa-ed0049df9ecc	Infiltrating Ductal	[Not Available]	[Not Available]	[Not Available]	[Not Available]	[Not Available]	Other	[Not Available]	[Not Available]	2011-09-07	1999-00-00	-14089	1694	0	[Not Available]	[Not Available]	[Not Available]	[Not Available]	[Not Available]	NOT HISPANIC OR LATINO	[Not Available]	[Not Available]	[Not Available]	[Not Available]	FEMALE	[Not Available]	[Not Available]	[Not Available]	[Not Available]	[Not Available]	[Not Available]	[Not Available]	[Not Available]
TCGA-BH-A1EX	BA1EX01A	LumA	No	Negative	Positive	Positive	67	M0	5th	N1b	Stage IIB	T2	Right Lower Inner Quadrant	[Not Available]	[Not Available]	7b892055-c59d-4550-8688-ad039790af3d	Infiltrating Ductal	[Not Available]	[Not Available]	[Not Available]	[Not Available]	[Not Available]	Other	[Not Available]	[Not Available]	2011-09-07	2000-00-00	-24544	1508	0	[Not Available]	[Not Available]	[Not Available]	[Not Available]	[Not Available]	NOT HISPANIC OR LATINO	[Not Available]	[Not Available]	[Not Available]	[Not Available]	FEMALE	[Not Available]	[Not Available]	[Not Available]	[Not Available]	[Not Available]	[Not Available]	[Not Available]	[Not Available]
TCGA-BH-A1EY	BA1EY01A	LumA	No	Negative	Positive	Positive	79	M0	5th	N0	Stage IIA	T2	Left Upper Outer Quadrant	[Not Available]	[Not Available]	0741b5db-4405-42ba-b63a-c6ee4f341480	Infiltrating Ductal	[Not Available]	[Not Available]	[Not Available]	[Not Available]	[Not Available]	Modified Radical Mastectomy	[Not Available]	[Not Available]	2011-09-07	2000-00-00	-28939	538	0	[Not Available]	[Not Available]	[Not Available]	[Not Available]	[Not Available]	NOT HISPANIC OR LATINO	[Not Available]	[Not Available]	[Not Available]	[Not Available]	FEMALE	[Not Available]	[Not Available]	[Not Available]	[Not Available]	[Not Available]	[Not Available]	[Not Available]	[Not Available]
TCGA-BH-A1F0	BA1F001A	Basal	No	Negative	Negative	Indeterminate	80	M0	5th	N1c	Stage IIA	T1a	Left	[Not Available]	[Not Available]	21ef1730-e5a7-47ce-b419-d000bb59ae15	Infiltrating Ductal	[Not Available]	[Not Available]	[Not Available]	[Not Available]	[Not Available]	Modified Radical Mastectomy	[Not Available]	[Not Available]	2011-09-07	2000-00-00	-29334	785	0	[Not Available]	[Not Available]	[Not Available]	[Not Available]	[Not Available]	NOT HISPANIC OR LATINO	[Not Available]	[Not Available]	[Not Available]	[Not Available]	FEMALE	[Not Available]	[Not Available]	[Not Available]	[Not Available]	[Not Available]	[Not Available]	[Not Available]	[Not Available]
TCGA-BH-A1F2	BA1F201A	LumB	No	Positive	Positive	Positive	53	M0	5th	N1b	Stage IIIB	T4b	Left	[Not Available]	[Not Available]	6a2972e3-cca9-47e5-aac0-b770f2399eeb	Infiltrating Ductal	[Not Available]	[Not Available]	[Not Available]	[Not Available]	[Not Available]	Modified Radical Mastectomy	[Not Available]	[Not Available]	2011-09-07	1999-00-00	-19700	959	0	[Not Available]	[Not Available]	[Not Available]	[Not Available]	[Not Available]	NOT HISPANIC OR LATINO	[Not Available]	[Not Available]	[Not Available]	[Not Available]	FEMALE	[Not Available]	[Not Available]	[Not Available]	[Not Available]	[Not Available]	[Not Available]	[Not Available]	[Not Available]
TCGA-BH-A1F5	BA1F501A	LumA	No	NA	Positive	Positive	62	M0	5th	N1a	Stage IIA	T1c	Right	[Not Available]	[Not Available]	e663954c-05a8-479a-a623-400c1eb5efc6	Infiltrating Ductal	[Not Available]	[Not Available]	[Not Available]	[Not Available]	[Not Available]	[Not Available]	[Not Available]	[Not Available]	2011-09-07	2002-00-00	-22841	2712	0	[Not Available]	[Not Available]	[Not Available]	[Not Available]	[Not Available]	NOT HISPANIC OR LATINO	[Not Available]	[Not Available]	[Not Available]	[Not Available]	FEMALE	[Not Available]	[Not Available]	[Not Available]	[Not Available]	[Not Available]	[Not Available]	[Not Available]	[Not Available]
TCGA-BH-A1F6	BA1F601A	Basal	No	NA	Negative	Negative	51	MX	[Not Available]	N2a	[Not Available]	T4d	Left	[Not Available]	[Not Available]	ad18820b-a804-49c0-ba8a-86c09fa6bce2	Infiltrating Ductal	[Not Available]	[Not Available]	[Not Available]	[Not Available]	[Not Available]	Modified Radical Mastectomy	[Not Available]	[Not Available]	2011-09-07	1996-00-00	-18691	2965	0	[Not Available]	[Not Available]	[Not Available]	[Not Available]	[Not Available]	NOT HISPANIC OR LATINO	[Not Available]	[Not Available]	[Not Available]	[Not Available]	FEMALE	[Not Available]	[Not Available]	[Not Available]	[Not Available]	[Not Available]	[Not Available]	[Not Available]	[Not Available]
TCGA-BH-A1F8	BA1F801A	LumB	No	Negative	Positive	Positive	90	M0	5th	N2	Stage IIIB	T4b	Left	[Not Available]	[Not Available]	ee554215-bea2-4268-aaf9-784e68cdb969	Infiltrating Ductal	[Not Available]	[Not Available]	[Not Available]	[Not Available]	[Not Available]	Modified Radical Mastectomy	[Not Available]	[Not Available]	2011-09-07	1999-00-00	-32872	749	0	[Not Available]	[Not Available]	[Not Available]	[Not Available]	[Not Available]	NOT HISPANIC OR LATINO	[Not Available]	[Not Available]	[Not Available]	[Not Available]	FEMALE	[Not Available]	[Not Available]	[Not Available]	[Not Available]	[Not Available]	[Not Available]	[Not Available]	[Not Available]
TCGA-BH-A1FB	BA1FB01A	LumA	No	Negative	Positive	Positive	60	M0	5th	N1b	Stage IIB	T2	Right	[Not Available]	[Not Available]	ecab16bc-28d5-4c3a-8735-3c785bd047c4	Infiltrating Ductal	[Not Available]	[Not Available]	[Not Available]	[Not Available]	[Not Available]	[Not Available]	[Not Available]	[Not Available]	2011-09-07	2000-00-00	-21933	3669	0	[Not Available]	[Not Available]	[Not Available]	[Not Available]	[Not Available]	NOT HISPANIC OR LATINO	[Not Available]	[Not Available]	[Not Available]	[Not Available]	FEMALE	[Not Available]	[Not Available]	[Not Available]	[Not Available]	[Not Available]	[Not Available]	[Not Available]	[Not Available]
TCGA-BH-A1FC	BA1FC01A	Basal	TripleNegative	Negative	Negative	Negative	78	M0	5th	N1b	Stage IIA	T1c	Right Upper Outer Quadrant	[Not Available]	[Not Available]	b97bf89a-7a85-4eef-ae7e-f787aead1f0a	Medullary	[Not Available]	[Not Available]	[Not Available]	[Not Available]	[Not Available]	Other	[Not Available]	[Not Available]	2011-09-08	1998-00-00	-28706	3471	0	[Not Available]	[Not Available]	[Not Available]	[Not Available]	[Not Available]	NOT HISPANIC OR LATINO	[Not Available]	[Not Available]	[Not Available]	[Not Available]	FEMALE	[Not Available]	[Not Available]	[Not Available]	[Not Available]	[Not Available]	[Not Available]	[Not Available]	[Not Available]
TCGA-BH-A1FD	BA1FD01A	LumB	No	Negative	Positive	Positive	68	M0	5th	N0	Stage I	T1c	Left	[Not Available]	[Not Available]	3c8b5af9-c34d-43c2-b8c9-39ea11e44fa6	Infiltrating Ductal	[Not Available]	[Not Available]	[Not Available]	[Not Available]	[Not Available]	[Not Available]	[Not Available]	[Not Available]	2011-09-08	1998-00-00	-24940	1008	0	[Not Available]	[Not Available]	[Not Available]	[Not Available]	[Not Available]	NOT HISPANIC OR LATINO	[Not Available]	[Not Available]	[Not Available]	[Not Available]	FEMALE	[Not Available]	[Not Available]	[Not Available]	[Not Available]	[Not Available]	[Not Available]	[Not Available]	[Not Available]
TCGA-BH-A1FE	BA1FE01A	NormLike	No	Negative	Positive	Positive	31	M0	5th	N1	Stage IIB	T2	Left	[Not Available]	[Not Available]	4aa68586-6331-4795-b40c-859386640df6	Infiltrating Ductal	[Not Available]	[Not Available]	[Not Available]	[Not Available]	[Not Available]	Modified Radical Mastectomy	[Not Available]	[Not Available]	2011-09-08	1998-00-00	-11650	2273	0	[Not Available]	[Not Available]	[Not Available]	[Not Available]	[Not Available]	NOT HISPANIC OR LATINO	[Not Available]	[Not Available]	[Not Available]	[Not Available]	FEMALE	[Not Available]	[Not Available]	[Not Available]	[Not Available]	[Not Available]	[Not Available]	[Not Available]	[Not Available]
TCGA-BH-A1FG	BA1FG01A	LumA	No	Not Available	Positive	Positive	88	M0	5th	NX	Stage I	T1c	Left	[Not Available]	[Not Available]	d4e7426c-9739-4585-9114-e564b13c7c02	Infiltrating Ductal	[Not Available]	[Not Available]	[Not Available]	[Not Available]	[Not Available]	Other	[Not Available]	[Not Available]	2011-09-08	1998-00-00	-32295	3738	0	[Not Available]	[Not Available]	[Not Available]	[Not Available]	[Not Available]	NOT HISPANIC OR LATINO	[Not Available]	[Not Available]	[Not Available]	[Not Available]	FEMALE	[Not Available]	[Not Available]	[Not Available]	[Not Available]	[Not Available]	[Not Available]	[Not Available]	[Not Available]
TCGA-BH-A1FH	BA1FH01A	LumA	No	Negative	Positive	Negative	47	M1	5th	N1b	Stage IV	T2	Left Upper Outer Quadrant	[Not Available]	[Not Available]	1783cac1-253a-40af-a9ac-48dfb20e1ab8	Infiltrating Ductal	[Not Available]	[Not Available]	[Not Available]	[Not Available]	[Not Available]	Modified Radical Mastectomy	[Not Available]	[Not Available]	2011-09-08	1998-00-00	-17171	1123	0	[Not Available]	[Not Available]	YES	[Not Available]	[Not Available]	NOT HISPANIC OR LATINO	Bone	[Not Available]	[Not Available]	[Not Available]	FEMALE	[Not Available]	[Not Available]	[Not Available]	[Not Available]	[Not Available]	[Not Available]	[Not Available]	[Not Available]
TCGA-BH-A1FJ	BA1FJ01A	LumB	No	Negative	Negative	Positive	66	M0	5th	N1b	Stage IIIA	T3	Right Upper Outer Quadrant	[Not Available]	[Not Available]	f6581eee-61b9-43d4-ab0d-ce5ce3ba1c74	Infiltrating Ductal	[Not Available]	[Not Available]	[Not Available]	[Not Available]	[Not Available]	Modified Radical Mastectomy	[Not Available]	[Not Available]	2011-09-08	1998-00-00	-24261	1927	0	[Not Available]	[Not Available]	[Not Available]	[Not Available]	[Not Available]	NOT HISPANIC OR LATINO	[Not Available]	[Not Available]	[Not Available]	[Not Available]	FEMALE	[Not Available]	[Not Available]	[Not Available]	[Not Available]	[Not Available]	[Not Available]	[Not Available]	[Not Available]
TCGA-BH-A1FL	BA1FL01A	LumA	No	Negative	Positive	Positive	69	M0	5th	N1b	Stage IIB	T2	Left Upper Outer Quadrant	[Not Available]	[Not Available]	14d1d84e-99e1-41ad-8892-3b4da3d4f948	Infiltrating Ductal	[Not Available]	[Not Available]	[Not Available]	[Not Available]	[Not Available]	Other	[Not Available]	[Not Available]	2011-09-08	1998-00-00	-25558	1673	0	[Not Available]	[Not Available]	[Not Available]	[Not Available]	[Not Available]	NOT HISPANIC OR LATINO	[Not Available]	[Not Available]	[Not Available]	[Not Available]	FEMALE	[Not Available]	[Not Available]	[Not Available]	[Not Available]	[Not Available]	[Not Available]	[Not Available]	[Not Available]
TCGA-BH-A1FM	BA1FM01A	LumB	No	Negative	Positive	Negative	44	M0	5th	N2	Stage IIIA	T2	Right Upper Outer Quadrant	[Not Available]	[Not Available]	7eb18190-5a41-4637-9783-f81bbde499e4	Infiltrating Ductal	[Not Available]	[Not Available]	[Not Available]	[Not Available]	[Not Available]	Modified Radical Mastectomy	[Not Available]	[Not Available]	2011-09-08	1998-00-00	-16289	1388	0	[Not Available]	[Not Available]	[Not Available]	[Not Available]	[Not Available]	NOT HISPANIC OR LATINO	[Not Available]	[Not Available]	[Not Available]	[Not Available]	FEMALE	[Not Available]	[Not Available]	[Not Available]	[Not Available]	[Not Available]	[Not Available]	[Not Available]	[Not Available]
TCGA-BH-A1FN	BA1FN01A	LumB	No	Negative	Positive	Positive	34	M0	5th	N0	Stage IIA	T2	Right Upper Outer Quadrant	[Not Available]	[Not Available]	6dd0dd7b-62ff-4fd1-a99a-b265f1a91dca	Infiltrating Ductal	[Not Available]	[Not Available]	[Not Available]	[Not Available]	[Not Available]	Other	[Not Available]	[Not Available]	2011-09-08	1997-00-00	-12525	2192	0	[Not Available]	[Not Available]	[Not Available]	[Not Available]	[Not Available]	NOT HISPANIC OR LATINO	[Not Available]	[Not Available]	[Not Available]	[Not Available]	FEMALE	[Not Available]	[Not Available]	[Not Available]	[Not Available]	[Not Available]	[Not Available]	[Not Available]	[Not Available]
TCGA-BH-A1FR	BA1FR01A	LumA	No	Negative	Positive	Positive	73	M0	5th	N1a	Stage IIIB	T4b	Right Upper Inner Quadrant	[Not Available]	[Not Available]	bf3b1481-ae31-4406-b084-b6cc1d7163e3	Other	[Not Available]	[Not Available]	[Not Available]	[Not Available]	[Not Available]	Other	[Not Available]	[Not Available]	2011-09-08	1997-00-00	-26684	4398	0	[Not Available]	[Not Available]	[Not Available]	[Not Available]	[Not Available]	NOT HISPANIC OR LATINO	[Not Available]	[Not Available]	[Not Available]	[Not Available]	FEMALE	[Not Available]	[Not Available]	[Not Available]	[Not Available]	[Not Available]	[Not Available]	[Not Available]	[Not Available]
TCGA-BH-A1FU	BA1FU01A	NormLike	No	Positive	Negative	Negative	44	M0	5th	N0	Stage IA	T1c	Right Upper Outer Quadrant	[Not Available]	[Not Available]	c348a9b3-c901-4384-a222-144387bac0c5	Infiltrating Ductal	[Not Available]	[Not Available]	[Not Available]	[Not Available]	[Not Available]	Modified Radical Mastectomy	[Not Available]	[Not Available]	2011-09-08	1997-00-00	-16174	2192	0	[Not Available]	[Not Available]	[Not Available]	[Not Available]	[Not Available]	NOT HISPANIC OR LATINO	[Not Available]	[Not Available]	[Not Available]	[Not Available]	FEMALE	[Not Available]	[Not Available]	[Not Available]	[Not Available]	[Not Available]	[Not Available]	[Not Available]	[Not Available]
TCGA-BH-A201	BA20101A	LumA	No	NA	Positive	Positive	64	M0	7th	N0	Stage IA	T1	Left	[Not Available]	[Not Available]	3bf81a9f-abb4-4495-a514-fd3865e13a03	Infiltrating Ductal	[Not Available]	[Not Available]	[Not Available]	[Not Available]	[Not Available]	Other	[Not Available]	[Not Available]	2011-09-08	2011-00-00	-23423	[Not Available]	0	209	[Not Available]	[Not Available]	[Not Available]	[Not Available]	NOT HISPANIC OR LATINO	[Not Available]	[Not Available]	[Not Available]	[Not Available]	FEMALE	[Not Available]	[Not Available]	[Not Available]	[Not Available]	[Not Available]	[Not Available]	[Not Available]	[Not Available]
TCGA-BH-A202	BA20201A	LumB	No	NA	Positive	Positive	60	M0	6th	N0	Stage II	T2	Left	[Not Available]	[Not Available]	e7a00d67-2c26-4d1f-bd17-35f659e88bc1	Infiltrating Ductal	[Not Available]	[Not Available]	[Not Available]	[Not Available]	[Not Available]	Other	[Not Available]	[Not Available]	2011-09-08	2011-00-00	-22052	[Not Available]	0	22	[Not Available]	[Not Available]	[Not Available]	[Not Available]	NOT HISPANIC OR LATINO	[Not Available]	[Not Available]	[Not Available]	[Not Available]	FEMALE	[Not Available]	[Not Available]	[Not Available]	[Not Available]	[Not Available]	[Not Available]	[Not Available]	[Not Available]
TCGA-BH-A203	BA20301A	Her2	No	NA	[Not Available]	[Not Available]	78	M0	5th	N1b	Stage IIB	T2	Right	[Not Available]	[Not Available]	b3264748-947a-43aa-b227-b294fbcc8447	Infiltrating Ductal	[Not Available]	[Not Available]	[Not Available]	[Not Available]	[Not Available]	Other	[Not Available]	[Not Available]	2011-09-08	1996-00-00	-28608	1174	0	[Not Available]	[Not Available]	[Not Available]	[Not Available]	[Not Available]	NOT HISPANIC OR LATINO	[Not Available]	[Not Available]	[Not Available]	[Not Available]	FEMALE	[Not Available]	[Not Available]	[Not Available]	[Not Available]	[Not Available]	[Not Available]	[Not Available]	[Not Available]
TCGA-BH-A204	BA20401A	LumB	No	NA	[Not Available]	[Not Available]	80	M0	5th	N1b	Stage IIB	T2	Left	[Not Available]	[Not Available]	05135396-df5c-49db-b34e-f4add5b65a2b	Infiltrating Ductal	[Not Available]	[Not Available]	[Not Available]	[Not Available]	[Not Available]	Modified Radical Mastectomy	[Not Available]	[Not Available]	2011-09-08	1996-00-00	-29529	2534	0	[Not Available]	[Not Available]	[Not Available]	[Not Available]	[Not Available]	NOT HISPANIC OR LATINO	[Not Available]	[Not Available]	[Not Available]	[Not Available]	FEMALE	[Not Available]	[Not Available]	[Not Available]	[Not Available]	[Not Available]	[Not Available]	[Not Available]	[Not Available]
TCGA-BH-A208	BA20801A	NormLike	No	NA	[Not Available]	[Not Available]	48	M0	5th	N1b	Stage IIB	T2	Left	[Not Available]	[Not Available]	ddcbdac6-9e43-4146-a611-d033125eba14	Infiltrating Ductal	[Not Available]	[Not Available]	[Not Available]	[Not Available]	[Not Available]	Other	[Not Available]	[Not Available]	2011-09-08	1995-00-00	-17715	1759	0	[Not Available]	[Not Available]	[Not Available]	[Not Available]	[Not Available]	NOT HISPANIC OR LATINO	[Not Available]	[Not Available]	[Not Available]	[Not Available]	FEMALE	[Not Available]	[Not Available]	[Not Available]	[Not Available]	[Not Available]	[Not Available]	[Not Available]	[Not Available]
TCGA-BH-A209	BA20901A	LumB	No	NA	Positive	Positive	77	M0	5th	N0	Stage I	T1c	Left Upper Outer Quadrant	[Not Available]	[Not Available]	5258294f-ef5b-4091-9183-6bcc545d54b2	Medullary	[Not Available]	[Not Available]	[Not Available]	[Not Available]	[Not Available]	Other	[Not Available]	[Not Available]	2011-09-08	1996-00-00	-28403	3959	0	[Not Available]	[Not Available]	[Not Available]	[Not Available]	[Not Available]	NOT HISPANIC OR LATINO	[Not Available]	[Not Available]	[Not Available]	[Not Available]	FEMALE	[Not Available]	[Not Available]	[Not Available]	[Not Available]	[Not Available]	[Not Available]	[Not Available]	[Not Available]
TCGA-BH-A28O	NA	NA	No	Not Available	Positive	Positive	50	M0	7th	N3	Stage IIIC	T3a	Right Lower Outer Quadrant	Sentinel node biopsy alone	[Not Available]	84B7CCF2-8AB3-4B21-96DE-800D231BC072	Infiltrating Lobular	[Not Available]	[Not Available]	[Not Available]	[Not Available]	[Not Available]	[Not Available]	[Not Available]	NO	2012-07-02	2010-00-00	-18501	[Not Available]	0	323	[Not Available]	NO	[Not Available]	[Not Available]	NOT HISPANIC OR LATINO	[Not Available]	[Not Available]	[Not Available]	[Not Available]	FEMALE	[Not Available]	[Not Available]	[Not Available]	[Not Available]	[Not Available]	[Not Available]	[Not Available]	[Not Available]
TCGA-BH-A28Q	BA28Q01A	LumA	No	NA	Positive	Positive	46	M0	7th	N1a	Stage IIB	T2	Right	[Not Available]	[Not Available]	32861b48-83f5-43a3-bb54-45215ad2c5d6	Infiltrating Lobular	[Not Available]	[Not Available]	[Not Available]	[Not Available]	[Not Available]	Modified Radical Mastectomy	[Not Available]	[Not Available]	2011-09-29	2010-00-00	-16882	[Not Available]	0	196	[Not Available]	[Not Available]	[Not Available]	[Not Available]	NOT HISPANIC OR LATINO	[Not Available]	MRI	[Not Available]	[Not Available]	FEMALE	[Not Available]	[Not Available]	[Not Available]	[Not Available]	[Not Available]	[Not Available]	[Not Available]	[Not Available]
TCGA-C8-A12K	BA12K01A	Basal	No	Negative	Not Performed	Not Performed	80	M0	[Not Available]	N1	Stage IIB	T2	Right Upper Inner Quadrant	Other (specify)	Pateys surgery	6b923e30-2ddc-407f-91b1-c202f1373fbb	Infiltrating Ductal	[Not Available]	[Not Available]	[Not Available]	[Not Available]	[Not Available]	Other	[Not Available]	NO	2011-04-12	2010-00-00	-29462	[Not Available]	0	0	[Not Available]	[Not Available]	[Not Available]	[Not Available]	NOT HISPANIC OR LATINO	[Not Available]	[Not Available]	[Not Available]	[Not Available]	FEMALE	[Not Available]	[Not Available]	[Not Available]	[Not Available]	[Not Available]	[Not Available]	[Not Available]	[Not Available]
TCGA-C8-A12L	BA12L01A	Her2	No	Positive	Negative	Negative	67	M0	[Not Available]	N0 (i-)	Stage IIA	T2	Right	Axillary lymph node dissection alone	[Not Available]	441919eb-8c9f-478c-bda3-8de4f8295e8a	Infiltrating Ductal	[Not Available]	[Not Available]	[Not Available]	[Not Available]	[Not Available]	Other	[Not Available]	[Not Available]	2011-04-12	2010-00-00	-24715	[Not Available]	0	0	[Not Available]	[Not Available]	[Not Available]	[Not Available]	NOT HISPANIC OR LATINO	[Not Available]	Patey's Suregery	[Not Available]	[Not Available]	FEMALE	[Not Available]	[Not Available]	[Not Available]	[Not Available]	2+	[Not Available]	[Not Available]	[Not Available]
TCGA-C8-A12M	BA12M01A	LumB	No	Not Available	Positive	Negative	70	M0	[Not Available]	N0 (i-)	Stage IIA	T2	Left	Axillary lymph node dissection alone	[Not Available]	dd0f8e5a-383d-4f03-bb71-0e115d4e442c	Infiltrating Ductal	[Not Available]	[Not Available]	[Not Available]	[Not Available]	[Not Available]	Other	[Not Available]	[Not Available]	2011-04-12	2010-00-00	-25810	[Not Available]	0	0	[Not Available]	[Not Available]	[Not Available]	[Not Available]	NOT HISPANIC OR LATINO	[Not Available]	Patey's Surgery	[Not Available]	[Not Available]	FEMALE	[Not Available]	[Not Available]	[Not Available]	[Not Available]	[Not Available]	[Not Available]	[Not Available]	[Not Available]
TCGA-C8-A12N	BA12N01A	LumA	No	Negative	Positive	Positive	58	M0	[Not Available]	N0 (i-)	Stage IIA	T2	Right	Axillary lymph node dissection alone	[Not Available]	b8a615f9-d19b-4b09-8ec8-0674e5c648cd	Infiltrating Ductal	[Not Available]	[Not Available]	[Not Available]	[Not Available]	[Not Available]	Other	[Not Available]	[Not Available]	2011-04-12	2010-00-00	-21427	[Not Available]	0	0	[Not Available]	[Not Available]	[Not Available]	[Not Available]	NOT HISPANIC OR LATINO	[Not Available]	Patey's Surgery	[Not Available]	[Not Available]	FEMALE	[Not Available]	[Not Available]	[Not Available]	[Not Available]	[Not Available]	[Not Available]	[Not Available]	[Not Available]
TCGA-C8-A12O	BA12O01A	LumA	No	Not Available	Positive	Positive	50	M0	[Not Available]	N0 (i-)	Stage IIA	T2	Left	Axillary lymph node dissection alone	[Not Available]	83f26720-007c-42c9-a7de-7484bf8afa89	Infiltrating Ductal	[Not Available]	[Not Available]	[Not Available]	[Not Available]	[Not Available]	Other	[Not Available]	[Not Available]	2011-04-13	2010-00-00	-18505	[Not Available]	0	0	[Not Available]	[Not Available]	[Not Available]	[Not Available]	NOT HISPANIC OR LATINO	[Not Available]	Patey's Surgery	[Not Available]	[Not Available]	FEMALE	[Not Available]	[Not Available]	[Not Available]	[Not Available]	[Not Available]	[Not Available]	[Not Available]	[Not Available]
TCGA-C8-A12P	BA12P01A	Her2	No	Positive	Negative	Negative	55	M0	[Not Available]	N1	Stage IIB	T2	Left	[Not Available]	[Not Available]	abdc76db-f85e-4337-a57e-6d098789da03	Infiltrating Ductal	[Not Available]	[Not Available]	[Not Available]	[Not Available]	[Not Available]	Other	[Not Available]	[Not Available]	2011-04-13	2010-00-00	-20331	[Not Available]	0	0	[Not Available]	[Not Available]	[Not Available]	[Not Available]	NOT HISPANIC OR LATINO	[Not Available]	Patey's Surgery	[Not Available]	[Not Available]	FEMALE	[Not Available]	[Not Available]	[Not Available]	[Not Available]	3+	[Not Available]	[Not Available]	[Not Available]
TCGA-C8-A12Q	BA12Q01A	Her2	No	Positive	Negative	Negative	78	M0	[Not Available]	N2	Stage IIIA	T1	Left	Axillary lymph node dissection alone	[Not Available]	a824b3bd-34d5-4cc1-a92f-f9d6ac0f1814	Infiltrating Ductal	[Not Available]	[Not Available]	[Not Available]	[Not Available]	[Not Available]	Other	[Not Available]	[Not Available]	2011-04-13	2010-00-00	-28732	[Not Available]	0	0	[Not Available]	[Not Available]	[Not Available]	[Not Available]	NOT HISPANIC OR LATINO	[Not Available]	Patey's Surgery	[Not Available]	[Not Available]	FEMALE	[Not Available]	[Not Available]	[Not Available]	[Not Available]	3+	[Not Available]	[Not Available]	[Not Available]
TCGA-C8-A12T	BA12T01A	Her2	No	Positive	Positive	Positive	43	M0	6th	N0	Stage IIA	T2	Left	Axillary lymph node dissection alone	[Not Available]	71229981-97c2-4ae1-a130-fe5de336b37d	Infiltrating Ductal	[Not Available]	[Not Available]	[Not Available]	[Not Available]	[Not Available]	Other	[Not Available]	NO	2011-04-11	2010-00-00	-15948	[Not Available]	0	0	[Not Available]	NO	[Not Available]	[Not Available]	NOT HISPANIC OR LATINO	[Not Available]	[Not Available]	[Not Available]	[Not Available]	FEMALE	[Not Available]	[Not Available]	[Not Available]	[Not Available]	3+	[Not Available]	[Not Available]	[Not Available]
TCGA-C8-A12U	BA12U01A	LumB	No	Negative	Positive	Positive	46	M0	6th	N1	Stage IIB	T2	Right	Axillary lymph node dissection alone	[Not Available]	97b5f490-1cd9-4833-b903-5f4c6e45670d	Infiltrating Ductal	[Not Available]	[Not Available]	[Not Available]	[Not Available]	[Not Available]	Other	[Not Available]	[Not Available]	2011-04-13	2010-00-00	-17044	[Not Available]	0	0	[Not Available]	NO	[Not Available]	[Not Available]	NOT HISPANIC OR LATINO	[Not Available]	Patey's Surgery	[Not Available]	[Not Available]	FEMALE	[Not Available]	[Not Available]	[Not Available]	[Not Available]	1+	[Not Available]	[Not Available]	[Not Available]
TCGA-C8-A12V	BA12V01A	Basal	TripleNegative	Negative	Negative	Negative	55	M0	6th	N0	Stage IIA	T2	Right	[Not Available]	[Not Available]	7e1673f8-5758-4963-8804-d5e39f06205b	Infiltrating Ductal	[Not Available]	[Not Available]	[Not Available]	[Not Available]	[Not Available]	[Not Available]	[Not Available]	[Not Available]	2010-09-22	2010-00-00	-20331	[Not Available]	0	0	[Not Available]	[Not Available]	[Not Available]	[Not Available]	NOT HISPANIC OR LATINO	[Not Available]	[Not Available]	[Not Available]	[Not Available]	FEMALE	[Not Available]	[Not Available]	[Not Available]	[Not Available]	[Not Available]	[Not Available]	[Not Available]	[Not Available]
TCGA-C8-A12W	BA12W01A	LumB	No	Negative	Positive	Positive	49	M0	6th	N1	Stage IIIB	T4	Left	Axillary lymph node dissection alone	[Not Available]	6adca853-1b09-47ff-814c-47b732a76d96	Infiltrating Ductal	[Not Available]	[Not Available]	[Not Available]	[Not Available]	[Not Available]	Other	[Not Available]	[Not Available]	2011-04-13	2010-00-00	-18139	[Not Available]	0	0	[Not Available]	[Not Available]	[Not Available]	[Not Available]	NOT HISPANIC OR LATINO	[Not Available]	Patey's Surgery	[Not Available]	[Not Available]	FEMALE	[Not Available]	[Not Available]	[Not Available]	[Not Available]	1+	[Not Available]	[Not Available]	[Not Available]
TCGA-C8-A12X	BA12X01A	LumA	No	Negative	Positive	Positive	62	M0	6th	N1	Stage IIB	T2	Left	Axillary lymph node dissection alone	[Not Available]	65cde5d5-1efc-4e30-b1bd-a93598794f2c	Mucinous	[Not Available]	[Not Available]	[Not Available]	[Not Available]	[Not Available]	Other	[Not Available]	[Not Available]	2011-04-13	2010-00-00	-22888	[Not Available]	0	0	[Not Available]	[Not Available]	[Not Available]	[Not Available]	NOT HISPANIC OR LATINO	[Not Available]	Patey's Surgery	[Not Available]	[Not Available]	FEMALE	[Not Available]	[Not Available]	[Not Available]	[Not Available]	1+	[Not Available]	[Not Available]	[Not Available]
TCGA-C8-A12Y	BA12Y01A	LumA	No	Negative	Not Performed	Not Performed	44	M0	6th	N1	Stage IIB	T2	Left	Axillary lymph node dissection alone	[Not Available]	298a1710-deb4-4064-a0f2-da32d43aa217	Infiltrating Ductal	[Not Available]	[Not Available]	[Not Available]	[Not Available]	[Not Available]	Other	[Not Available]	[Not Available]	2011-04-13	2010-00-00	-16313	[Not Available]	0	0	[Not Available]	[Not Available]	[Not Available]	[Not Available]	NOT HISPANIC OR LATINO	[Not Available]	Patey's Surgery	[Not Available]	[Not Available]	FEMALE	[Not Available]	[Not Available]	[Not Available]	[Not Available]	[Not Available]	[Not Available]	[Not Available]	[Not Available]
TCGA-C8-A12Z	BA12Z01A	Her2	No	Positive	Negative	Negative	45	M0	6th	N1	Stage IIB	T2	Left Upper Outer Quadrant|Right	Axillary lymph node dissection alone	[Not Available]	42621dfa-abfd-4c7d-8bc5-a02a09d1c2b4	Infiltrating Ductal	Negative	[Not Available]	[Not Available]	[Not Available]	[Not Available]	Other	[Not Available]	[Not Available]	2011-04-13	2010-00-00	-16528	[Not Available]	0	0	[Not Available]	[Not Available]	[Not Available]	[Not Available]	NOT HISPANIC OR LATINO	[Not Available]	Patey's Surgery	[Not Available]	[Not Available]	FEMALE	[Not Available]	[Not Available]	[Not Available]	[Not Available]	3+	[Not Available]	[Not Available]	[Not Available]
TCGA-C8-A130	BA13001A	LumB	No	Equivocal	Positive	Positive	52	M0	6th	N2	Stage IIIA	T3	Left	Axillary lymph node dissection alone	[Not Available]	8cf54607-01ce-42b0-9bd9-8627edd9f3b7	Infiltrating Ductal	[Not Available]	[Not Available]	[Not Available]	[Not Available]	[Not Available]	Other	[Not Available]	[Not Available]	2011-04-13	2010-00-00	-19114	[Not Available]	0	0	[Not Available]	[Not Available]	[Not Available]	[Not Available]	NOT HISPANIC OR LATINO	[Not Available]	Patey's Surgery	[Not Available]	[Not Available]	FEMALE	[Not Available]	[Not Available]	[Not Available]	[Not Available]	2+	[Not Available]	[Not Available]	[Not Available]
TCGA-C8-A131	BA13101A	Basal	TripleNegative	Negative	Negative	Negative	82	M0	6th	N2	Stage IIIA	T2	Left	Axillary lymph node dissection alone	[Not Available]	c49e3b18-fd88-48f4-8b01-300692ceb367	Infiltrating Ductal	[Not Available]	[Not Available]	[Not Available]	[Not Available]	[Not Available]	Other	[Not Available]	[Not Available]	2011-04-15	2010-00-00	-29981	[Not Available]	0	0	[Not Available]	[Not Available]	[Not Available]	[Not Available]	NOT HISPANIC OR LATINO	[Not Available]	Patey's Surgery	[Not Available]	[Not Available]	FEMALE	[Not Available]	[Not Available]	[Not Available]	[Not Available]	1+	[Not Available]	[Not Available]	[Not Available]
TCGA-C8-A132	BA13201A	LumA	No	Positive	Positive	Positive	56	M0	6th	N1	Stage IIB	T2	Left	Axillary lymph node dissection alone	[Not Available]	89e867de-d30e-4bfc-a453-0a76309dabd5	Infiltrating Ductal	[Not Available]	[Not Available]	[Not Available]	[Not Available]	[Not Available]	Other	[Not Available]	[Not Available]	2011-04-15	2010-00-00	-20485	[Not Available]	0	0	[Not Available]	[Not Available]	[Not Available]	[Not Available]	NOT HISPANIC OR LATINO	[Not Available]	Modified Radical Masectomy	[Not Available]	[Not Available]	FEMALE	[Not Available]	[Not Available]	[Not Available]	[Not Available]	[Not Available]	[Not Available]	[Not Available]	[Not Available]
TCGA-C8-A133	BA13301A	LumA	No	Negative	Positive	Positive	65	M0	6th	N1	Stage IIIA	T3	Right	Axillary lymph node dissection alone	[Not Available]	b8b6cebc-26dc-43ae-a94a-20da6018f7ae	Other	[Not Available]	[Not Available]	[Not Available]	[Not Available]	[Not Available]	Other	[Not Available]	[Not Available]	2011-04-15	2010-00-00	-23922	[Not Available]	0	0	[Not Available]	[Not Available]	[Not Available]	[Not Available]	NOT HISPANIC OR LATINO	[Not Available]	Modified Radical Masectomy	[Not Available]	[Not Available]	FEMALE	[Not Available]	[Not Available]	[Not Available]	[Not Available]	[Not Available]	[Not Available]	[Not Available]	[Not Available]
TCGA-C8-A134	BA13401A	Basal	TripleNegative	Negative	Negative	Negative	52	M0	[Not Available]	N0	Stage IIA	T2	Left	Axillary lymph node dissection alone	[Not Available]	f1692f4b-ce1b-4fc5-ac55-1022ecae0d1e	Infiltrating Ductal	[Not Available]	[Not Available]	[Not Available]	[Not Available]	[Not Available]	Other	[Not Available]	[Not Available]	2011-04-15	2010-00-00	-19024	[Not Available]	0	0	[Not Available]	[Not Available]	[Not Available]	[Not Available]	NOT HISPANIC OR LATINO	[Not Available]	Modified Radical Masectomy	[Not Available]	[Not Available]	FEMALE	[Not Available]	[Not Available]	[Not Available]	[Not Available]	2+	[Not Available]	[Not Available]	[Not Available]
TCGA-C8-A135	BA13501A	Her2	No	Positive	Negative	Negative	64	M0	6th	N1	Stage IIB	T2	Left	Axillary lymph node dissection alone	[Not Available]	33cea538-4c3f-470a-972d-257c43241ab4	Infiltrating Ductal	[Not Available]	[Not Available]	[Not Available]	[Not Available]	[Not Available]	Other	[Not Available]	[Not Available]	2011-04-15	2010-00-00	-23680	[Not Available]	0	0	[Not Available]	[Not Available]	[Not Available]	[Not Available]	NOT HISPANIC OR LATINO	[Not Available]	Modified Radical Masectomy	[Not Available]	[Not Available]	FEMALE	[Not Available]	[Not Available]	[Not Available]	[Not Available]	3+	[Not Available]	[Not Available]	[Not Available]
TCGA-C8-A137	BA13701A	Her2	No	Positive	Negative	Negative	34	M0	6th	N1	Stage IIB	T2	Left	Axillary lymph node dissection alone	[Not Available]	03ab1e9f-4918-404d-b178-3a4fd929c5e8	Infiltrating Ductal	[Not Available]	[Not Available]	[Not Available]	[Not Available]	[Not Available]	Other	[Not Available]	[Not Available]	2011-04-15	2010-00-00	-12760	[Not Available]	0	3	[Not Available]	[Not Available]	[Not Available]	[Not Available]	NOT HISPANIC OR LATINO	[Not Available]	Modified Radical Masectomy	[Not Available]	[Not Available]	FEMALE	[Not Available]	[Not Available]	[Not Available]	[Not Available]	3+	[Not Available]	[Not Available]	[Not Available]
TCGA-C8-A138	BA13801A	Her2	No	Positive	Positive	Negative	54	M0	6th	N2	Stage IIIA	T2	Left	Axillary lymph node dissection alone	[Not Available]	b6c286c6-2755-419b-87d3-59c7feda9653	Infiltrating Ductal	[Not Available]	[Not Available]	[Not Available]	[Not Available]	[Not Available]	Other	[Not Available]	[Not Available]	2011-04-15	2010-00-00	-20053	[Not Available]	0	7	[Not Available]	[Not Available]	[Not Available]	[Not Available]	NOT HISPANIC OR LATINO	[Not Available]	Modified Radical Masectomy	[Not Available]	[Not Available]	FEMALE	[Not Available]	[Not Available]	[Not Available]	[Not Available]	2+	[Not Available]	[Not Available]	[Not Available]
TCGA-C8-A1HE	BA1HE01A	LumA	No	Negative	Positive	Positive	59	M0	6th	N0	Stage IIA	T2	Right	Axillary lymph node dissection alone	[Not Available]	b26d41cd-393b-4cd4-8925-a9488f7de576	Infiltrating Ductal	[Not Available]	[Not Available]	[Not Available]	[Not Available]	[Not Available]	Other	[Not Available]	NO	2011-05-24	2010-00-00	-21832	[Not Available]	0	0	[Not Available]	NO	[Not Available]	[Not Available]	NOT HISPANIC OR LATINO	[Not Available]	[Not Available]	[Not Available]	[Not Available]	FEMALE	[Not Available]	[Not Available]	[Not Available]	[Not Available]	2+	[Not Available]	[Not Available]	[Not Available]
TCGA-C8-A1HF	BA1HF01A	Her2	No	Positive	Negative	Positive	48	M0	6th	N0	Stage IIA	T2	Left	Axillary lymph node dissection alone	[Not Available]	a2453bcb-90f2-4505-949d-a89cf4bfc9b8	Infiltrating Ductal	[Not Available]	[Not Available]	[Not Available]	[Not Available]	[Not Available]	Other	[Not Available]	NO	2011-05-24	2010-00-00	-17814	[Not Available]	0	0	[Not Available]	NO	[Not Available]	[Not Available]	NOT HISPANIC OR LATINO	[Not Available]	[Not Available]	[Not Available]	[Not Available]	FEMALE	[Not Available]	[Not Available]	[Not Available]	[Not Available]	3+	[Not Available]	[Not Available]	[Not Available]
TCGA-C8-A1HG	BA1HG01A	LumB	No	Negative	Positive	Positive	50	M0	6th	N0	Stage IIA	T2	Right	Axillary lymph node dissection alone	[Not Available]	0c23c380-363c-474d-b64c-b47f612a8225	Infiltrating Ductal	[Not Available]	[Not Available]	[Not Available]	[Not Available]	[Not Available]	Other	[Not Available]	NO	2011-05-24	2010-00-00	-18532	[Not Available]	0	0	[Not Available]	NO	[Not Available]	[Not Available]	NOT HISPANIC OR LATINO	[Not Available]	[Not Available]	[Not Available]	[Not Available]	FEMALE	[Not Available]	[Not Available]	[Not Available]	[Not Available]	1+	[Not Available]	[Not Available]	[Not Available]
TCGA-C8-A1HI	BA1HI01A	LumA	No	Negative	Positive	Positive	40	M0	6th	N2	Stage IIIA	T2	Left	Axillary lymph node dissection alone	[Not Available]	444374f8-9282-439c-af00-0f828edcbff3	Infiltrating Ductal	[Not Available]	[Not Available]	[Not Available]	[Not Available]	[Not Available]	Other	[Not Available]	[Not Available]	2011-06-01	2010-00-00	-14879	[Not Available]	0	2	[Not Available]	NO	[Not Available]	[Not Available]	NOT HISPANIC OR LATINO	[Not Available]	[Not Available]	[Not Available]	[Not Available]	FEMALE	[Not Available]	[Not Available]	[Not Available]	[Not Available]	1+	[Not Available]	[Not Available]	[Not Available]
TCGA-C8-A1HJ	BA1HJ01A	Basal	TripleNegative	Negative	Negative	Negative	53	M0	6th	N0	Stage IIA	T2	Right	Axillary lymph node dissection alone	[Not Available]	a855c228-a263-44df-87a0-cbc32187e3f5	Infiltrating Ductal	[Not Available]	[Not Available]	[Not Available]	[Not Available]	[Not Available]	Other	[Not Available]	[Not Available]	2011-06-01	2010-00-00	-19628	[Not Available]	0	5	[Not Available]	NO	[Not Available]	[Not Available]	NOT HISPANIC OR LATINO	[Not Available]	[Not Available]	[Not Available]	[Not Available]	FEMALE	[Not Available]	[Not Available]	[Not Available]	[Not Available]	[Not Available]	[Not Available]	[Not Available]	[Not Available]
TCGA-C8-A1HK	BA1HK01A	Her2	No	Positive	Negative	Negative	53	M0	6th	N1	Stage IIB	T2	Right	Axillary lymph node dissection alone	[Not Available]	52c35691-efca-42f5-a03e-02c9f872275c	Infiltrating Ductal	[Not Available]	[Not Available]	[Not Available]	[Not Available]	[Not Available]	Other	[Not Available]	[Not Available]	2011-06-01	2010-00-00	-19633	[Not Available]	0	7	[Not Available]	NO	[Not Available]	[Not Available]	NOT HISPANIC OR LATINO	[Not Available]	[Not Available]	[Not Available]	[Not Available]	FEMALE	[Not Available]	[Not Available]	[Not Available]	[Not Available]	3+	[Not Available]	[Not Available]	[Not Available]
TCGA-C8-A1HL	BA1HL01A	LumB	No	Positive	Positive	Negative	38	M0	6th	N1	Stage IIIA	T3	Left	Axillary lymph node dissection alone	[Not Available]	a8a199c9-d781-4e6c-af8c-c85d60c7cd40	Other	[Not Available]	[Not Available]	[Not Available]	[Not Available]	[Not Available]	Other	[Not Available]	[Not Available]	2011-06-02	2010-00-00	-14177	[Not Available]	0	2	[Not Available]	NO	[Not Available]	[Not Available]	NOT HISPANIC OR LATINO	[Not Available]	[Not Available]	[Not Available]	[Not Available]	FEMALE	[Not Available]	[Not Available]	[Not Available]	[Not Available]	2+	[Not Available]	[Not Available]	[Not Available]
TCGA-C8-A1HM	BA1HM01A	LumB	No	Negative	Positive	Positive	74	M0	6th	N0	Stage IIA	T2	Left	Axillary lymph node dissection alone	[Not Available]	8b525ec6-d24b-49d4-bfcb-b354de4dae7c	Infiltrating Ductal	[Not Available]	[Not Available]	[Not Available]	[Not Available]	[Not Available]	Modified Radical Mastectomy	[Not Available]	[Not Available]	2011-06-02	2010-00-00	-27063	[Not Available]	0	6	[Not Available]	NO	[Not Available]	[Not Available]	NOT HISPANIC OR LATINO	[Not Available]	[Not Available]	[Not Available]	[Not Available]	FEMALE	[Not Available]	[Not Available]	[Not Available]	[Not Available]	1+	[Not Available]	[Not Available]	[Not Available]
TCGA-C8-A1HN	BA1HN01A	LumB	No	Equivocal	Positive	Positive	56	M0	6th	N0	Stage IIA	T2	Left	Axillary lymph node dissection alone	[Not Available]	86a18ae0-dfb1-49c3-b5c4-67ec331d6e40	Infiltrating Ductal	[Not Available]	[Not Available]	[Not Available]	[Not Available]	[Not Available]	Modified Radical Mastectomy	[Not Available]	[Not Available]	2011-06-02	2010-00-00	-20711	[Not Available]	0	2	[Not Available]	NO	[Not Available]	[Not Available]	NOT HISPANIC OR LATINO	[Not Available]	[Not Available]	[Not Available]	[Not Available]	FEMALE	[Not Available]	[Not Available]	[Not Available]	[Not Available]	2+	[Not Available]	[Not Available]	[Not Available]
TCGA-C8-A1HO	BA1HO01A	LumA	No	Negative	Positive	Positive	34	M0	6th	N3	Stage IIIC	T3	Left Upper Inner Quadrant	[Not Available]	[Not Available]	b3354b72-2637-4edc-9a95-e55801d3ac13	Infiltrating Ductal	[Not Available]	[Not Available]	[Not Available]	[Not Available]	[Not Available]	Modified Radical Mastectomy	[Not Available]	[Not Available]	2011-07-12	2010-00-00	-12715	[Not Available]	0	0	[Not Available]	[Not Available]	[Not Available]	[Not Available]	NOT HISPANIC OR LATINO	[Not Available]	[Not Available]	[Not Available]	[Not Available]	FEMALE	[Not Available]	[Not Available]	[Not Available]	[Not Available]	[Not Available]	[Not Available]	[Not Available]	[Not Available]
TCGA-C8-A26V	BA26V01A	LumB	No	Negative	Positive	Positive	47	M0	6th	N2	Stage IIIA	T3	Right	[Not Available]	[Not Available]	89414e79-7f89-42d9-8228-101b5bf2f31f	Infiltrating Ductal	[Not Available]	[Not Available]	[Not Available]	[Not Available]	[Not Available]	Modified Radical Mastectomy	[Not Available]	[Not Available]	2011-07-21	2010-00-00	-17468	[Not Available]	0	9	[Not Available]	[Not Available]	[Not Available]	[Not Available]	NOT HISPANIC OR LATINO	[Not Available]	Modified Radical Masectomy	[Not Available]	[Not Available]	FEMALE	[Not Available]	[Not Available]	[Not Available]	[Not Available]	[Not Available]	[Not Available]	[Not Available]	[Not Available]
TCGA-C8-A26W	BA26W01A	LumB	No	Positive	Positive	Positive	58	M0	6th	N1	Stage IIB	T2	Left Upper Outer Quadrant	[Not Available]	[Not Available]	ff0f875f-113a-4c0f-8c0a-4259cd496e6d	Infiltrating Ductal	[Not Available]	[Not Available]	[Not Available]	[Not Available]	[Not Available]	Modified Radical Mastectomy	[Not Available]	[Not Available]	2011-07-21	2010-00-00	-21391	[Not Available]	0	7	[Not Available]	[Not Available]	[Not Available]	[Not Available]	NOT HISPANIC OR LATINO	[Not Available]	[Not Available]	[Not Available]	[Not Available]	FEMALE	[Not Available]	[Not Available]	[Not Available]	[Not Available]	2+	[Not Available]	[Not Available]	[Not Available]
TCGA-C8-A26X	BA26X01A	Her2	TripleNegative	Negative	Negative	Negative	58	M0	6th	N1	Stage IIA	T1	Right Upper Outer Quadrant	[Not Available]	[Not Available]	70ab4f23-23c4-409f-a5cc-18a010c3a24e	Infiltrating Ductal	[Not Available]	[Not Available]	[Not Available]	[Not Available]	[Not Available]	Modified Radical Mastectomy	[Not Available]	[Not Available]	2011-07-21	2010-00-00	-21463	[Not Available]	0	11	[Not Available]	[Not Available]	[Not Available]	[Not Available]	NOT HISPANIC OR LATINO	[Not Available]	[Not Available]	[Not Available]	[Not Available]	FEMALE	[Not Available]	[Not Available]	[Not Available]	[Not Available]	1+	[Not Available]	[Not Available]	[Not Available]
TCGA-C8-A26Y	BA26Y01A	Her2	TripleNegative	Negative	Negative	Negative	90	M0	6th	N0	Stage IIA	T2	Left Upper Outer Quadrant	[Not Available]	[Not Available]	4d51159f-ab2f-40e3-a363-847c3654431e	Infiltrating Ductal	[Not Available]	[Not Available]	[Not Available]	[Not Available]	[Not Available]	Modified Radical Mastectomy	[Not Available]	[Not Available]	2011-07-21	2010-00-00	-32872	[Not Available]	0	13	[Not Available]	[Not Available]	[Not Available]	[Not Available]	NOT HISPANIC OR LATINO	[Not Available]	[Not Available]	[Not Available]	[Not Available]	FEMALE	[Not Available]	[Not Available]	[Not Available]	[Not Available]	1+	[Not Available]	[Not Available]	[Not Available]
[truncated: 265 more rows]
[truncated: 54 more columns]
