# Supplementary material for: Comprehensive analysis of long non-coding RNAs in human breast cancer clinical subtypes
Source: Oncotarget. 2014 Sep 8;5(20):9864–76. doi: 10.18632/oncotarget.2454 (PMC4259443; doi:10.18632/oncotarget.2454)
Supplement: Supplementary file 3 [file oncotarget-05-9864-s003.xlsx]

## Sheet: Table 2
lncRNA name	Associated genes using GREAT version 2.0.2	chr	start	end	genetype	max.r	pvalue	adjusted.pvalue
RP11-54O7.3	OR4F16 (-231627), SAMD11 (-7460)	chr1	852249	855072	processed_transcript	0.887418	0	0
RP5-902P8.10	UBE2J2 (-3967), SCNN1D (-2615)	chr1	1210602	1215800	processed_transcript	0.822515	0	0
RP5-890O3.9	CPSF3L (+6531), PUSL1 (+9521)	chr1	1252960	1254069	processed_transcript	0.525481	0	0
RP11-345P4.7	SLC35E2B (+20104), MMP23B (+36579)	chr1	1603428	1604850	antisense	0.619671	0	0
RP1-140A9.1	GNB1 (-977)	chr1	1822909	1824097	antisense	0.123069	0.00158796	0.00197131
RP11-181G12.2	SKI (-45604), PRKCZ (+132621)	chr1	2113232	2115828	antisense	0.511287	0	0
RP4-740C4.4	PLCH2 (-48000), PEX10 (-15744)	chr1	2357418	2362089	lincRNA	0.834544	0	0
TP73-AS1	LOC388588 (-31128), TP73 (+89095)	chr1	3652547	3663900	antisense	0.223784	6.8578e-09	1.0544e-08
RP1-120G22.11	RNF207 (-819)	chr1	6264899	6265840	antisense	0.484492	0	0
RP1-202O8.2	ESPN (+20232), TNFRSF25 (+21175)	chr1	6503093	6507066	antisense	0.68259	0	0
RP11-312B8.1	CAMTA1 (-957)	chr1	6843951	6844903	antisense	0.572053	0	0
RP3-510D11.2	GPR157 (-53834), H6PD (-51800)	chr1	9242270	9243855	lincRNA	0.110332	0.00466735	0.00570131
RP11-558F24.4	PIK3CD (+31955), CLSTN1 (+140805)	chr1	9739857	9747632	lincRNA	0.320086	0	0
RP4-635E18.6	EXOSC10 (-1006)	chr1	11159731	11162157	antisense	0.402185	0	0
RP11-169K16.9	UQCRHL (-33407), SPEN (-6758)	chr1	16160559	16174642	lincRNA	0.221243	1.02288e-08	1.56656e-08
CROCCP2	NBPF1 (-17982), MST1P9 (+133011)	chr1	16944750	16971178	lincRNA	NA	NA	NA
RP11-108M9.4	MST1P9 (-124613), CROCC (-32857)	chr1	17215032	17216144	lincRNA	0.314753	0	0
RP1-43E13.2	UBR4 (-15350), KIAA0090 (+25950)	chr1	19536994	19567198	antisense	0.201499	1.94487e-07	2.84984e-07
RP3-340N1.5	VWA5B1 (-105555), PLA2G2C (-10170)	chr1	20510734	20512979	antisense	0.651051	0	0
PINK1-AS	PINK1 (+13970), DDOST (+14119)	chr1	20969149	20978686	processed_transcript	0.425334	0	0
LINC00339	CDC42 (-24422), CELA3B (+51280)	chr1	22351680	22357716	lincRNA	0.343511	0	0
RP5-1057J7.6	HTR1D (-89301), HNRNPR (+60330)	chr1	23607801	23613245	lincRNA	0.0613126	0.116683	0.129668
RP5-886K2.3	LYPLA2 (-21822), TCEB3 (+25968)	chr1	24086871	24104777	antisense	0.271758	1.43308e-12	2.47188e-12
RP4-594I10.3	C1orf130 (-8664), RCAN3 (+44516)	chr1	24865291	24882515	lincRNA	0.814168	0	0
RP1-317E23.3	FAM54B (-1646)	chr1	26143239	26146263	processed_transcript	0.445981	0	0
RP5-968P14.2	ARID1A (-2900)	chr1	27018622	27020622	antisense	0.261795	9.65228e-12	1.62409e-11
RP1-50O24.6	GPN2 (+13189), SFN (+14047)	chr1	27202623	27204736	antisense	0.460698	0	0
RP11-288L9.4	FGR (-34656), IFI6 (+2341)	chr1	27995978	27996787	antisense	0.773589	0	0
SNHG3	RCC1 (-9797), PHACTR4 (+138855)	chr1	28832491	28837404	processed_transcript	0.577888	0	0
SNHG12	RAB42 (-11735), TRNAU1AP (+27743)	chr1	28905049	28909495	lincRNA	0.451711	0	0
RP1-212P9.2	EPB41 (-17670), OPRD1 (+57279)	chr1	29194086	29197779	lincRNA	0.937769	0	0
RP11-415J8.3	PHC2 (+58889), ZNF362 (+60131)	chr1	33772966	33791644	antisense	0.41161	0	0
RP5-997D16.2	C1orf212 (+8692), GJA4 (+58126)	chr1	35316294	35317156	antisense	0.345135	0	0
RP11-244H3.1	LOC653160 (-1128)	chr1	35439956	35450914	processed_transcript	NA	NA	NA
RP11-422J8.1	GRIK3 (-430402), ZC3H12A (-9873)	chr1	37920479	37940012	antisense	0.241072	3.97115e-10	6.37333e-10
RP5-864K19.4	GJA9 (-13600), RHBDL2 (+52086)	chr1	39325671	39385068	antisense	0.243505	2.61155e-10	4.22091e-10
RP11-69E11.4	BMP8A (+42587), PABPC4 (+42616)	chr1	39987951	40011859	processed_transcript	0.624237	0	0
RP1-39G22.7	ZMPSTE24 (-864)	chr1	40722098	40723639	antisense	0.170979	1.0661e-05	1.45286e-05
RP1-228H13.5	ZNF642 (-12089), ZNF643 (+14876)	chr1	40929990	40932436	sense_overlapping	0.856865	0	0
RP11-656D10.3	DEM1 (-7852), ZNF642 (+23279)	chr1	40958828	40974333	antisense	0.382692	0	0
RP11-656D10.6	ZNF684 (-15097), DEM1 (+7703)	chr1	40981425	40982846	antisense	0.286837	6.86118e-14	1.22982e-13
RP5-994D16.9	ERMAP (-49277), LEPRE1 (-9217)	chr1	43241483	43242461	antisense	0.407031	0	0
RP11-342M1.3	ZNF691 (-2431)	chr1	43307568	43312058	antisense	0.313683	2.22045e-16	4.29996e-16
RP1-92O14.3	CDC20 (-2284)	chr1	43820354	43824329	antisense	0.382458	0	0
RP1-92O14.6	SZT2 (-2751), MED8 (+2678)	chr1	43850783	43854826	antisense	0.545426	0	0
RP11-7O11.3	IPO13 (-1346)	chr1	44410041	44412223	antisense	0.349189	0	0
RP11-767N6.7	TMEM69 (+7704), IPP (+54934)	chr1	46160355	46162747	processed_transcript	0.507134	0	0
RP4-533D7.5	PIK3R3 (-3518)	chr1	46599042	46604753	antisense	0.146249	0.000170677	0.000221598
LINC00505	DMBX1 (-37847), FAAH (+74882)	chr1	46921494	46948147	lincRNA	0.407215	0	0
PDZK1IP1-AS1	PDZK1IP1 (+10305), CYP4A22 (+42359)	chr1	47644921	47646011	antisense	0.254957	3.41474e-11	5.66236e-11
RP11-511I2.2	FOXE3 (-21370), CMPK1 (+60905)	chr1	47846599	47874149	antisense	0.169238	1.31368e-05	1.78229e-05
FOXD2-AS1	FOXD2 (-2630)	chr1	47897804	47900313	antisense	0.536601	0	0
RP11-543D5.2	LOC388630 (+233551), FOXD2 (+327322)	chr1	48226803	48231219	lincRNA	0.00067676	0.986197	0.987636
RP11-275F13.1	TTC39A (+12624), RNF11 (+96216)	chr1	51795325	51800996	processed_transcript	0.815675	0	0
RP5-1024G6.5	MAGOH (-2086)	chr1	53704281	53708455	lincRNA	0.592788	0	0
RP5-997D24.5	MRPL37 (+24828), SSBP3 (+181424)	chr1	54690180	54691156	antisense	0.793672	0	0
RP11-67L3.6	TTC22 (-48164), DHCR24 (+37816)	chr1	55314137	55316072	processed_transcript	0.502811	0	0
RP11-67L3.5	DHCR24 (-190)	chr1	55352547	55353674	antisense	0.267779	3.0993e-12	5.28942e-12
RP11-67L3.4	DHCR24 (-958)	chr1	55353235	55354523	antisense	0.40434	0	0
RP4-794H19.1	FGGY (-407168), JUN (-105672)	chr1	59348539	59362375	lincRNA	0.32169	0	0
RP4-792G4.2	FOXD3 (-397)	chr1	63786554	63790112	antisense	0.710672	0	0
RP4-706A16.2	PIGK (+146246), ST6GALNAC5 (+205700)	chr1	77533604	77544167	antisense	0.80543	0	0
RP4-612B15.3	SH3GLB1 (-588)	chr1	87169184	87170145	antisense	0.577028	0	0
RP5-1014C4.3	GLMN (-101506), GFI1 (+85556)	chr1	92864530	92867613	lincRNA	0.448847	0	0
RP4-717I23.3	TMED5 (-123416), DR1 (-41816)	chr1	93727742	93811582	processed_transcript	0.250626	7.45901e-11	1.22503e-10
RP11-148B18.3	ARHGAP29 (-96306), ABCD3 (-84320)	chr1	94798822	94800404	lincRNA	0.511085	0	0
RP4-639F20.1	CNN3 (-18239), ALG14 (+127533)	chr1	95393121	95428826	antisense	0.79231	0	0
RP11-286B14.1	RWDD3 (+412096)	chr1	95975715	96247898	lincRNA	0.198805	2.84373e-07	4.14264e-07
RP5-884G6.2	SLC35A3 (-861)	chr1	100433938	100435420	antisense	0.504208	0	0
RP4-714D9.5	HIAT1 (-5134), SLC35A3 (+63115)	chr1	100496121	100501188	sense_overlapping	0.44224	0	0
RP11-305E17.6	RTCD1 (-1094)	chr1	100729564	100731676	antisense	NA	NA	NA
RP11-421L21.3	S1PR1 (-180190), DPH5 (-30753)	chr1	101491408	101552821	lincRNA	0.534815	0	0
RP5-947P14.1	PRMT6 (-977772)	chr1	106615868	106627121	lincRNA	-0.102592	0.00854965	0.0103016
RP11-483I13.5	SLC25A24 (-356)	chr1	108742547	108744113	antisense	0.40414	0	0
RP11-483I13.4	NBPF6 (-125836), NBPF4 (-80365)	chr1	108815564	108918572	processed_transcript	0.852052	0	0
RP4-773N10.4	ALX3 (+10253), FAM40A (+25828)	chr1	110600961	110605177	antisense	0.0676485	0.0833938	0.0940063
RP11-284N8.3	KCNA2 (-48947), KCNA3 (+19733)	chr1	111196181	111199662	lincRNA	0.943368	0	0
RP11-96K19.2	LRIF1 (+15787), CD53 (+76958)	chr1	111486088	111495470	antisense	0.677824	0	0
RP11-552M11.4	OVGP1 (-12224), ATP5F1 (-9120)	chr1	111981259	111983986	processed_transcript	0.24032	4.51599e-10	7.22664e-10
RP11-418J17.1	HAO2 (-160595), WARS2 (-67512)	chr1	119683018	119818596	antisense	0.646481	0	0
RP5-1042I8.7	ADAM30 (-13410), NOTCH2 (+159760)	chr1	120451877	120453236	sense_overlapping	0.417833	0	0
RP11-337C18.8	PDIA3P (-3664), PRKAB2 (-1637)	chr1	146644805	146646726	lincRNA	0.485915	0	0
RP11-196G18.22	HIST2H2AA3 (-4300), HIST2H2AA3 (-4010)	chr1	149816064	149820591	sense_overlapping	0.138678	0.000367563	0.000470769
RP11-54A4.2	ADAMTSL4 (+4096), MCL1 (+26220)	chr1	150521039	150530949	antisense	0.517055	0	0
RP11-126K1.6	RFX5 (-204)	chr1	151319442	151320503	antisense	0.337238	0	0
RP11-98D18.16	MRPL9 (-3179), OAZ3 (+88)	chr1	151738961	151739476	antisense	0.452368	0	0
RP11-98D18.9	TDRKH (-2069)	chr1	151763279	151766878	antisense	0.595542	0	0
AL450992.2	RORC (-14259), THEM5 (+7566)	chr1	151814352	151822861	antisense	0.879707	0	0
RP11-274N19.2	ADAR (-97229), KCNN3 (+164801)	chr1	154675204	154680702	processed_transcript	0.459895	0	0
RP11-307C12.11	ADAM15 (-5632), DCST1 (+11848)	chr1	155017666	155018594	antisense	0.714209	0	0
RP11-263K19.4	MUC1 (-8266), THBS3 (+6800)	chr1	155166658	155175286	antisense	0.51867	0	0
ASH1L-AS1	ASH1L (-474)	chr1	155531820	155533775	lincRNA	0.286705	7.06102e-14	1.26316e-13
RP11-336K24.4	ARHGEF2 (-17677), SSR2 (+24745)	chr1	155955165	155976861	processed_transcript	0.413413	0	0
RP11-336K24.5	ARHGEF2 (-18043), SSR2 (+24379)	chr1	155961180	155971578	antisense	0.369118	0	0
RP11-336K24.6	ARHGEF2 (-20898), SSR2 (+21524)	chr1	155966113	155972355	processed_transcript	0.258141	1.90501e-11	3.1781e-11
RP11-98G7.1	C1orf61 (-21946), MEF2D (+49243)	chr1	156416203	156426369	lincRNA	0.281161	2.20046e-13	3.88333e-13
RP11-284F21.7	BCAN (+12017), NES (+23432)	chr1	156616298	156631216	antisense	0.487689	0	0
RP11-48O20.4	SLAMF9 (-15885), PIGM (+61854)	chr1	159931007	159948851	lincRNA	0.364758	0	0
RP11-226L15.5	SLAMF9 (-71619), PIGM (+6120)	chr1	159994742	159996584	sense_overlapping	0.643725	0	0
RP11-574F21.2	DCAF8 (+299)	chr1	160231533	160232568	antisense	0.497993	0	0
RP11-297K8.2	USP21 (-2910)	chr1	161123549	161129139	antisense	0.196066	4.16273e-07	6.0036e-07
RP11-122G18.5	FCGR2A (-135422), SDHC (+55617)	chr1	161337811	161341754	antisense	0.567319	0	0
RP11-525G13.2	POGK (-941370), UCK2 (+70622)	chr1	165865115	165869592	antisense	0.434755	0	0
RP11-104L21.2	CD247 (+60588), POU2F1 (+237193)	chr1	167426619	167427898	sense_intronic	0.239253	5.41592e-10	8.63153e-10
DNM3OS	DNM3 (+301076), PIGC (+301533)	chr1	172109460	172113934	antisense	0.302993	2.22045e-15	4.15917e-15
GAS5	ZBTB37 (-1964)	chr1	173833037	173838020	processed_transcript	0.0939711	0.0160589	0.0190652
RP5-1180C10.2	LHX4 (+42640), ACBD6 (+229949)	chr1	180238787	180245359	antisense	0.608495	0	0
RP11-46A10.5	STX6 (+62648), XPR1 (+328252)	chr1	180913177	180945618	processed_transcript	0.409535	0	0
RP11-547I7.2	FAM5C (-2014)	chr1	190447680	190449865	lincRNA	0.881968	0	0
RP11-134G8.8	TNNI1 (-43018), PHLDA3 (+4407)	chr1	201433510	201434274	lincRNA	0.865928	0	0
RP11-134G8.7	NAV1 (-127898), CSRP1 (-13585)	chr1	201476368	201502736	processed_transcript	0.268043	2.94609e-12	5.03107e-12
RPS10P7	NAV1 (-123734), CSRP1 (-17749)	chr1	201487830	201499602	processed_transcript	0.279162	3.29736e-13	5.78566e-13
RP11-465N4.4	ELF3 (-5339), RNPEP (+22585)	chr1	201969221	201979481	antisense	0.570753	0	0
RP11-510N19.5	GPR37L1 (-109388), ELF3 (+2951)	chr1	201980497	201984785	processed_transcript	0.515237	0	0
KDM5B-AS1	KDM5B (-3134)	chr1	202780081	202781284	antisense	0.145145	0.000191316	0.000247809
RP11-739N20.2	GOLT1A (-192756), PPP1R15B (+4968)	chr1	204346977	204404974	processed_transcript	0.296992	7.99361e-15	1.47914e-14
RP11-430C7.5	LRRN2 (+57226), MDM4 (+111864)	chr1	204595902	204598840	lincRNA	0.378385	0	0
RP11-343H5.6	DYRK3 (-401)	chr1	206807993	206808967	antisense	0.377748	0	0
RP1-28O10.1	HSD11B1 (-12047), G0S2 (+17419)	chr1	209834708	209897470	antisense	0.702081	0	0
SERTAD4-AS1	HHAT (-95500), SYT14 (+294558)	chr1	210404800	210407392	antisense	-0.0309503	0.428716	0.451228
KCNH1-IT1	KCNH1 (+1134), HHAT (+804727)	chr1	211305929	211306716	sense_intronic	0.765944	0	0
LINC00467	TRAF5 (+80863), RD3 (+85248)	chr1	211556144	211605878	lincRNA	0.277183	4.90497e-13	8.57354e-13
RP11-318L16.6	RD3 (+57715), TRAF5 (+108396)	chr1	211608413	211608675	lincRNA	0.24686	1.45424e-10	2.36853e-10
RP11-61J19.2	ATF3 (-141349), NENF (+34392)	chr1	212640157	212641085	lincRNA	0.276973	5.11591e-13	8.93089e-13
RP11-61J19.4	ATF3 (-49846), NENF (+125895)	chr1	212731174	212733073	lincRNA	0.227428	3.83257e-09	5.93249e-09
FLVCR1-AS1	FLVCR1 (-3157)	chr1	213025449	213031430	lincRNA	0.22995	2.54736e-09	3.97673e-09
RP11-361K17.2	ESRRG (-769657), GPATCH2 (+137938)	chr1	217665316	217667625	antisense	0.691649	0	0
RP11-224O19.2	TGFB2 (-397)	chr1	218517537	218519020	antisense	0.854768	0	0
RP11-400N13.3	DUSP10 (-311060), HHIPL2 (+494868)	chr1	222215046	222238105	lincRNA	0.199478	2.58754e-07	3.77745e-07
RP11-378J18.3	TAF1A (-1495)	chr1	222763166	222766374	antisense	0.124386	0.00141207	0.00175613
RP11-452F19.3	DISP1 (+11114), TLR5 (+317079)	chr1	222988363	223010726	processed_transcript	0.245069	1.98983e-10	3.22937e-10
RP11-285F7.2	EPHX1 (+33606), TMEM63A (+39017)	chr1	226028583	226034223	processed_transcript	0.588518	0	0
RP11-396C23.2	H3F3B (+25879), ACBD3 (+98136)	chr1	226274581	226277993	lincRNA	0.204535	1.25968e-07	1.86072e-07
RP11-275I14.4	ACBD3 (+35185), H3F3B (+88830)	chr1	226335703	226342772	antisense	0.291761	2.44249e-14	4.44177e-14
RP11-245P10.4	TRIM11 (-1721)	chr1	228595081	228597395	antisense	0.443628	0	0
RP5-1061H20.4	RAB4A (-6478), RHOU (+529577)	chr1	229394027	229406775	processed_transcript	0.484845	0	0
RP5-1068B5.3	ACTA1 (-6556), NUP133 (+67689)	chr1	229576030	229576767	lincRNA	0.283294	1.42553e-13	2.53202e-13
RP5-858B6.3	TTC13 (+101942), CAPN9 (+129546)	chr1	231010591	231014761	antisense	0.414175	0	0
RP11-295G20.2	TSNAX (-3181)	chr1	231658133	231664302	antisense	0.0995238	0.010756	0.0128922
RP5-827C21.2	C1orf31 (-12266), SLC35F3 (+456484)	chr1	234492751	234501574	antisense	0.0441498	0.258822	0.279813
RP5-827C21.4	C1orf31 (-483)	chr1	234508552	234509339	antisense	NA	NA	NA
RP4-781K5.8	IRF2BP2 (-118998), TOMM20 (+427987)	chr1	234861147	234867390	lincRNA	0.234618	1.18111e-09	1.86291e-09
LGALS8-AS1	LGALS8 (+349)	chr1	236686368	236687808	antisense	0.504379	0	0
RP11-385F5.4	LGALS8 (+21748), HEATR1 (+59354)	chr1	236703393	236713580	processed_transcript	0.533126	0	0
RP11-371I1.2	ZP4 (-592281)	chr1	238643683	238649323	lincRNA	0.215337	2.54329e-08	3.85424e-08
HNRNPU-AS1	FAM36A (+12730), HNRNPU (+16458)	chr1	245003939	245018799	processed_transcript	0.441711	0	0
RP11-488L18.10	VN1R5 (-68169), ZNF124 (-15887)	chr1	247350582	247351828	lincRNA	0.347152	0	0
RP11-488L18.8	ZNF124 (-54241), VN1R5 (-29815)	chr1	247373992	247405125	processed_transcript	0.372527	0	0
LYPD8	OR14I1 (-38121), LOC646627 (+19425)	chr1	248881946	248885506	processed_transcript	0.165018	2.16069e-05	2.90418e-05
AC144450.1	PXDN (+161130), TPO (+169928)	chr2	1550436	1623885	antisense	0.833583	0	0
AC141930.2	TPO (+162971), PXDN (+168087)	chr2	1576325	1584083	lincRNA	0.60641	0	0
AC144450.2	PXDN (+121555), TPO (+209503)	chr2	1624281	1629191	lincRNA	0.802109	0	0
TRAPPC12-AS1	ADI1 (+37754), TRAPPC12 (+102150)	chr2	3485012	3486180	antisense	0.318533	0	0
AC108488.4	ADI1 (-58583), RNASEH1 (+24007)	chr2	3579402	3584463	processed_transcript	0.20873	6.83516e-08	1.01786e-07
AC108488.3	RNASEH1 (-1763)	chr2	3606081	3609324	lincRNA	0.368541	0	0
AC092580.4	ID2 (-953729), RNF144A (+810861)	chr2	7865931	7870836	lincRNA	0.220347	1.17639e-08	1.79864e-08
RP11-434B12.1	ID2 (+39927), KIDINS220 (+115715)	chr2	8861263	8862816	lincRNA	0.143129	0.000235204	0.000303653
RP11-734K21.2	ASAP2 (-102488), MBOAT2 (-100530)	chr2	9243568	9245243	lincRNA	0.642862	0	0
RP11-734K21.5	MBOAT2 (-104482), ASAP2 (-98536)	chr2	9246721	9249994	lincRNA	0.644782	0	0
RP11-254F7.2	KLF11 (-3678)	chr2	10179218	10180790	lincRNA	0.632184	0	0
AC079145.4	WDR35 (-7090), MATN3 (+15481)	chr2	20189977	20203971	antisense	0.403471	0	0
RP11-509E16.1	POMC (+10525), EFR3B (+116061)	chr2	25380062	25382006	lincRNA	0.816433	0	0
AC012074.2	DNMT3A (-30604), DTNB (+301125)	chr2	25592041	25598714	processed_transcript	0.587241	0	0
AGBL5-IT1	AGBL5 (+9803), OST4 (+10273)	chr2	27283905	27284683	sense_intronic	0.153054	8.29119e-05	0.000108728
AC074117.10	GTF3C2 (-4933)	chr2	27579112	27590489	lincRNA	0.541637	0	0
RP11-490M8.1	CRIM1 (-1296)	chr2	36581891	36582257	lincRNA	0.589815	0	0
AC007390.6	SULT6B1 (-26283), CEBPZ (+16767)	chr2	37440609	37443336	processed_transcript	0.0647502	0.0975216	0.109438
AC016995.3	ATL2 (-83939), HNRPLL (+141807)	chr2	38633860	38742882	lincRNA	0.647036	0	0
SOS1-IT1	ARHGEF33 (+73705), SOS1 (+127395)	chr2	39219419	39220998	sense_intronic	0.646278	0	0
AC009223.2	PKDCC (-897724), SLC8A1 (-719993)	chr2	41370919	41383954	processed_transcript	0.156508	5.67911e-05	7.5301e-05
AC016735.2	HAAO (-241088), ZFP36L2 (+192906)	chr2	43254991	43266686	lincRNA	0.402131	0	0
AC010883.5	ZFP36L2 (-4877)	chr2	43456711	43460533	antisense	0.229441	2.76729e-09	4.3176e-09
RP11-89K21.1	SIX3 (-12202), CAMKMT (+567792)	chr2	45147331	45166338	antisense	0.803243	0	0
AC079807.2	FBXO11 (-951)	chr2	48132816	48134949	antisense	0.411769	0	0
AC008280.5	ACYP2 (-89622), PSME4 (-54811)	chr2	54197974	54307601	processed_transcript	0.361546	0	0
AC093110.3	EML6 (-63111), RPL23AP32 (+132679)	chr2	54888147	54889929	antisense	0.360193	0	0
AC007743.1	EFEMP1 (-255489)	chr2	56400668	56412905	lincRNA	0.180858	3.1332e-06	4.36518e-06
AC007092.1	FANCL (-504402)	chr2	58654933	59290901	lincRNA	0.162915	2.75615e-05	3.6883e-05
RP11-373L24.1	PEX13 (-90647), REL (+45413)	chr2	61153043	61155287	lincRNA	0.931836	0	0
AC016747.3	PUS10 (-125053), C2orf74 (-19211)	chr2	61368731	61372104	lincRNA	0.220081	1.22603e-08	1.87349e-08
AC092431.1	AAK1 (-69147), ANXA4 (-29003)	chr2	69871556	70008692	processed_transcript	0.424645	0	0
PCBP1-AS1	ASPRV1 (-63289), PCBP1 (-61899)	chr2	70189394	70315978	antisense	0.302766	2.22045e-15	4.15917e-15
AC016700.5	PCBP1 (+37223), TIA1 (+123971)	chr2	70351167	70352449	lincRNA	0.415223	0	0
AC007040.5	CD207 (-53092), VAX2 (-11675)	chr2	71115000	71117089	lincRNA	0.639273	0	0
DGUOK-AS1	TET3 (-81782), DGUOK (+37715)	chr2	74174768	74208568	antisense	0.403184	0	0
AC073046.25	TET3 (-60586), DGUOK (+58911)	chr2	74212258	74213470	lincRNA	0.901471	0	0
RP11-711M9.1	TET3 (-56190), DGUOK (+63307)	chr2	74213652	74220867	lincRNA	0.833416	0	0
BOLA3-AS1	BOLA3 (-1123)	chr2	74375135	74377188	processed_transcript	0.316222	0	0
AC005041.17	CCDC142 (-15797), LBX2 (+4289)	chr2	74725814	74726494	antisense	0.643638	0	0
LBX2-AS1	LBX2 (-290)	chr2	74729721	74731744	antisense	0.564096	0	0
AC104135.3	POLE4 (-30365), HK2 (+95628)	chr2	75145274	75165545	lincRNA	0.171085	1.05263e-05	1.43593e-05
AC062029.1	EIF2AK3 (-2103)	chr2	88927056	88931337	lincRNA	0.126729	0.00114284	0.00142907
AC096579.13	RPIA (+144353)	chr2	89109983	89161075	lincRNA	0.221502	9.82285e-09	1.50522e-08
AC096579.7	RPIA (+157000)	chr2	89130699	89165653	lincRNA	0.257148	2.2873e-11	3.81125e-11
AC008268.1	TRIM43 (+75155), GPAT2 (+367806)	chr2	96331831	96334010	lincRNA	-0.168858	1.37462e-05	1.86313e-05
LINC00342	TRIM43 (+219648), GPAT2 (+223313)	chr2	96472865	96481963	lincRNA	0.108726	0.00530821	0.00646115
AC012307.3	STARD7 (-16683), TMEM127 (+40495)	chr2	96874153	96908359	processed_transcript	0.519718	0	0
AC017099.3	ZAP70 (-29928), ACTR1B (-19542)	chr2	98280679	98319527	processed_transcript	0.18398	2.09807e-06	2.953e-06
AC109826.1	MGAT4A (-35883), TSGA10 (+387715)	chr2	99378400	99388543	lincRNA	0.293659	1.64313e-14	3.00802e-14
AC092667.2	AFF3 (-628)	chr2	100721380	100723966	antisense	0.777945	0	0
LINC00116	NPHP1 (-23412), LIMS3 (+244601)	chr2	110969105	111002997	lincRNA	0.121878	0.00176411	0.00218603
AC108463.1	BCL2L11 (+80314), ANAPC1 (+682936)	chr2	111953539	111964071	lincRNA	0.183841	2.13598e-06	3.00173e-06
AC068491.1	BCL2L11 (+230524), ANAPC1 (+532726)	chr2	111965352	112252677	processed_transcript	-0.234088	1.28984e-09	2.02975e-09
AC079922.3	SLC20A1 (-2096)	chr2	113399408	113403267	lincRNA	0.192263	7.00185e-07	1.00298e-06
AC016683.6	PAX8 (+39655), PSD4 (+65283)	chr2	113969098	114024587	lincRNA	0.847516	0	0
AC017074.2	RABL2A (+63650), SLC35F5 (+65933)	chr2	114435278	114461655	lincRNA	0.304206	1.77636e-15	3.33872e-15
RP11-19E11.1	EN1 (+13778), INSIG2 (+745931)	chr2	119591275	119592686	lincRNA	0.936514	0	0
AC073257.2	GLI2 (-253674), INHBB (+197474)	chr2	121300484	121301902	lincRNA	0.518486	0	0
AC018737.1	CLASP1 (-39453), MKI67IP (+47998)	chr2	122407225	122485784	lincRNA	0.319029	0	0
AC068282.3	MAP3K2 (-51626), PROC (-23565)	chr2	128146705	128158156	lincRNA	0.191325	7.94771e-07	1.13585e-06
AC093838.7	GPR39 (-773254), LOC150776 (+150507)	chr2	132394597	132407188	lincRNA	0.0859892	0.0276456	0.0322767
AC016725.4	TMEM163 (-108086), ACMSD (-11529)	chr2	135493033	135676280	antisense	0.185805	1.65423e-06	2.33909e-06
AC061961.2	KCNJ3 (-1442)	chr2	155552973	155554329	antisense	0.95498	0	0
AC093375.1	NR4A2 (+314660)	chr2	156868128	156881125	lincRNA	0.0983053	0.0117639	0.0140818
AC009506.1	BAZ2B (+412)	chr2	160471806	160473593	antisense	0.3392	0	0
AC009961.3	BAZ2B (-74968), MARCH7 (-20930)	chr2	160527218	160568941	processed_transcript	0.362309	0	0
AC009299.3	PSMD14 (-61381), TANK (+109939)	chr2	162101249	162105561	lincRNA	0.218457	1.57705e-08	2.40054e-08
AC007405.6	GAD1 (-42060), SP5 (+59283)	chr2	171627622	171634658	lincRNA	0.509379	0	0
AC010894.3	GPR155 (-761)	chr2	175352116	175353028	lincRNA	0.0230968	0.554844	0.57756
HOXD-AS2	HOXD8 (-386)	chr2	176986338	177001826	antisense	0.570776	0	0
HOXD-AS1	HOXD1 (-7503), HOXD3 (+16999)	chr2	177037922	177053686	lincRNA	0.769935	0	0
AC009336.24	HOXD1 (-10216), HOXD3 (+14286)	chr2	177042444	177043737	lincRNA	0.446429	0	0
AC017048.3	HNRNPA3 (-578809), MTX2 (+364490)	chr2	177494567	177502659	lincRNA	0.207418	8.28718e-08	1.23142e-07
AC017048.4	HNRNPA3 (-565860), MTX2 (+377439)	chr2	177502437	177520686	lincRNA	0.191493	7.77003e-07	1.11128e-06
AC079305.10	NFE2L2 (+194)	chr2	178129086	178130243	antisense	0.100878	0.00972642	0.0116836
AC009948.5	PRKRA (+24692), OSBPL6 (+232058)	chr2	179278665	179303866	lincRNA	0.313451	2.22045e-16	4.29996e-16
AC020571.3	STK17B (-90502), HECW2 (+330497)	chr2	197124747	197128928	lincRNA	0.372056	0	0
RP11-469M7.1	BZW1 (+13672), CLK1 (+38739)	chr2	201689395	201692061	lincRNA	0.24831	1.12606e-10	1.83729e-10
AC007283.5	CASP10 (-15643), CFLAR (+51101)	chr2	202031687	202032269	lincRNA	0.689248	0	0
AC079354.5	SUMO1 (+59574), FZD7 (+144438)	chr2	203043382	203044114	antisense	-0.13697	0.000434756	0.000554244
AC007383.3	INO80D (+598)	chr2	206949328	206951288	lincRNA	0.392933	0	0
AC007383.4	INO80D (-32753), NDUFS1 (+40259)	chr2	206980270	206987047	antisense	0.463057	0	0
AC079767.4	CCNYL1 (-46841), METTL21A (-39450)	chr2	208527098	208531748	lincRNA	0.286034	8.10463e-14	1.44609e-13
AC096772.6	FZD5 (-52610), PLEKHM3 (+203531)	chr2	208686013	208687493	lincRNA	0.603876	0	0
AC093850.2	FN1 (-282665), MREG (+294890)	chr2	216582765	216584147	lincRNA	0.835094	0	0
AC093382.1	FN1 (-504445), MREG (+73110)	chr2	216804030	216806442	lincRNA	0.57503	0	0
RP11-566E18.3	XRCC5 (+109321), MARCH4 (+153409)	chr2	217081767	217084915	lincRNA	0.238291	6.37605e-10	1.01382e-09
RP11-378A13.1	GPBAR1 (-4674)	chr2	219120041	219122087	sense_overlapping	0.000575046	0.988271	0.989352
RP11-384O8.1	SGPP2 (-106656), PAX3 (-18951)	chr2	223181960	223183372	lincRNA	0.550751	0	0
AC009950.2	SLC16A14 (-104162), SP110 (+46950)	chr2	231036814	231038939	antisense	0.622192	0	0
AC017104.6	B3GNT7 (-3641)	chr2	232253686	232259702	lincRNA	-0.0649763	0.0963548	0.108173
RP11-400N9.1	DGKD (-2233)	chr2	234259777	234262062	antisense	0.546074	0	0
AGAP1-IT1	AGAP1 (+12569), GBX2 (+661350)	chr2	236414394	236416210	sense_intronic	0.298375	5.77316e-15	1.07188e-14
AC112721.2	MLPH (-55364), COL6A3 (-17664)	chr2	238337562	238343465	lincRNA	0.519027	0	0
AC005104.3	FARP2 (-4027)	chr2	242290754	242292519	antisense	0.284049	1.22125e-13	2.17058e-13
AC114730.3	NEU4 (+1099), PDCD1 (+49799)	chr2	242749406	242753111	processed_transcript	0.80108	0	0
AC131097.3	CXXC11 (+110307)	chr2	242823513	243020873	lincRNA	0.0774719	0.0473177	0.0544114
AC093642.3	CXXC11 (+104244)	chr2	242912833	242919427	lincRNA	-0.0273208	0.484834	0.507376
EGOT	BHLHE40 (-229022), ITPR1 (+257043)	chr3	4790875	4793274	lincRNA	0.436712	0	0
BHLHE40-AS1	BHLHE40 (-41028), ITPR1 (+445037)	chr3	4938492	5021646	lincRNA	0.262326	8.73701e-12	1.4728e-11
LINC00312	CAV3 (-160972), LMCD1 (+71003)	chr3	8613467	8615561	lincRNA	0.686045	0	0
SETD5-AS1	THUMPD3 (+11101), LHFPL4 (+179668)	chr3	9391372	9440263	processed_transcript	0.480451	0	0
PRRT3-AS1	PRRT3 (+1299), CRELD1 (+17254)	chr3	9989087	9996471	antisense	-0.316963	8.93491e-17	1.74009e-16
AC022007.5	TMEM111 (-21975), FANCD2 (-17616)	chr3	10048101	10052893	processed_transcript	0.308697	4.44089e-16	8.50397e-16
GHRLOS2	GHRL (+7865), TATDN2 (+36589)	chr3	10326102	10327430	lincRNA	0.373208	0	0
RP11-434D12.1	TMEM43 (+17656), XPC (+36076)	chr3	14178643	14189548	lincRNA	0.374394	0	0
FGD5-AS1	NR2C2 (-13344), FGD5 (+115423)	chr3	14961853	14989931	antisense	0.435093	0	0
SH3BP5-AS1	CAPN7 (+53112), SH3BP5 (+73259)	chr3	15295690	15306000	lincRNA	0.234234	1.25893e-09	1.98337e-09
RP11-384L8.1	CMTM8 (-1046)	chr3	32278179	32280070	sense_intronic	0.803954	0	0
ACVR2B-AS1	ACVR2B (-1376)	chr3	38492517	38496311	lincRNA	0.436914	0	0
ENTPD3-AS1	ENTPD3 (-3617)	chr3	40355292	40494820	lincRNA	0.0635289	0.104019	0.116254
RP11-944L7.4	ZNF197 (-3514)	chr3	44598848	44727145	antisense	0.485676	0	0
RP11-148G20.1	TMEM89 (-44719), CELSR3 (+6073)	chr3	48701208	48706607	antisense	0.445257	0	0
PRKAR2A-AS1	PRKAR2A (-1939)	chr3	48885004	48889414	antisense	0.259179	1.57221e-11	2.62609e-11
RP13-131K19.2	P4HTM (-2390)	chr3	49022481	49027421	antisense	0.586158	0	0
U73167.7	SEMA3B (-602)	chr3	50304072	50304803	antisense	NA	NA	NA
WNT5A-AS1	WNT5A (-700)	chr3	55521726	55522336	antisense	0.85572	0	0
FLNB-AS1	DNASE1L3 (+48080), FLNB (+158191)	chr3	58148273	58156363	antisense	0.757266	0	0
RP11-204J18.2	FEZF2 (+111713), PTPRG (+700234)	chr3	62246539	62248415	lincRNA	-0.0337952	0.387492	0.410514
RP11-204J18.3	FEZF2 (+57939), PTPRG (+754008)	chr3	62247497	62355005	lincRNA	0.0226334	0.562815	0.585413
SYNPR-AS1	SNTN (-165845), SYNPR (+208585)	chr3	63409271	63535727	antisense	0.28136	2.11386e-13	3.73772e-13
RP11-413E6.8	FRG2C (+11517), ZNF717 (+109257)	chr3	75721541	75728454	lincRNA	0.232705	1.62156e-09	2.54883e-09
RP11-49I4.3	NFKBIZ (-25119), FAM55C (+45210)	chr3	101542636	101543842	antisense	0.388537	0	0
RP11-221J22.2	ZPLD1 (-455873), NFKBIZ (+129628)	chr3	101679201	101716770	lincRNA	0.567089	0	0
RP11-446H18.3	BBX (-239108)	chr3	106959538	107045811	lincRNA	0.461024	0	0
RP11-757F18.5	GCET2 (-1086)	chr3	111852269	111854206	antisense	NA	NA	NA
RP11-553L6.5	TIGIT (+22033), ZBTB20 (+68302)	chr3	114033347	114035026	lincRNA	0.494974	0	0
ARHGAP31-AS1	ARHGAP31 (+24153), TMEM39A (+145098)	chr3	119033139	119041607	antisense	0.487397	0	0
RP11-18H7.1	GSK3B (-21422), GPR156 (+128639)	chr3	119813741	119855630	lincRNA	0.503267	0	0
MYLK-AS1	PTPLB (-29978), MYLK (+269247)	chr3	123304388	123363415	lincRNA	0.261054	1.10894e-11	1.85906e-11
RP11-71H17.7	UMPS (-5312), KALRN (+630343)	chr3	124442634	124445168	sense_overlapping	0.727229	0	0
RP11-124N2.1	SLC41A3 (-5493), ALDH1L1 (+90858)	chr3	125803062	125814192	antisense	0.267088	3.53895e-12	6.0285e-12
RP11-475N22.4	GATA2 (-2593)	chr3	128208054	128221191	lincRNA	0.781128	0	0
RP11-723O4.9	ACAD9 (-19369), RAB7A (+133985)	chr3	128578558	128579369	lincRNA	0.302058	2.66454e-15	4.98421e-15
RP11-723O4.8	GP9 (-59713), ACAD9 (+121599)	chr3	128719476	128720388	antisense	0.190447	8.9439e-07	1.27452e-06
H1FX-AS1	H1FX (-4531)	chr3	129034234	129045068	antisense	0.492796	0	0
RP11-93K22.6	TMCC1 (-81140), TRH (-12572)	chr3	129672947	129688137	antisense	0.458473	0	0
RP11-517B11.7	MRPL3 (+46154), NUDT16 (+75097)	chr3	131173969	131177442	sense_overlapping	0.453605	0	0
RP11-85F14.5	NCK1 (-10318), TMEM22 (+32871)	chr3	136560567	136580896	antisense	0.628531	0	0
RP11-319G6.1	RBP2 (-10057), RBP1 (+53262)	chr3	139108656	139302161	processed_transcript	0.190232	9.20497e-07	1.31104e-06
RP11-13L2.4	TRIM42 (-103473), CLSTN2 (+639366)	chr3	140290547	140296239	sense_overlapping	0.964442	0	0
RP11-680B3.2	GYG1 (-85886), CPA3 (+40266)	chr3	148568719	148677899	antisense	0.220016	1.23862e-08	1.89169e-08
RP11-206M11.4	CP (-62110), TM4SF18 (+49317)	chr3	148994296	149009587	processed_transcript	0.499394	0	0
RP11-206M11.7	CP (-87172), TM4SF18 (+24255)	chr3	149002568	149051440	antisense	0.377406	0	0
TM4SF1-AS1	TM4SF1 (-4399)	chr3	149095564	149104370	antisense	0.712307	0	0
RP11-167H9.6	PFN2 (-268410), TSC22D2 (-169637)	chr3	149956305	149957996	lincRNA	0.365102	0	0
RP11-145F16.2	EIF2A (-81843), TSC22D2 (+55943)	chr3	150181244	150184218	sense_overlapping	0.407171	0	0
RP11-103G8.2	SIAH2 (+51621), SELT (+108576)	chr3	150421350	150437933	antisense	0.44137	0	0
SIAH2-AS1	SIAH2 (+1239), SELT (+158958)	chr3	150479723	150480325	antisense	0.786475	0	0
RP11-38P22.2	RAP2B (-321826), P2RY1 (+5467)	chr3	152557178	152559228	lincRNA	0.807163	0	0
ARHGEF26-AS1	ARHGEF26 (-48137), RAP2B (+910626)	chr3	153742189	153839121	antisense	0.343544	0	0
TIPARP-AS1	TIPARP (-3544)	chr3	156389650	156392167	antisense	-0.0169818	0.66418	0.684111
RP11-392A22.2	TIPARP (+105540), CCNL1 (+378489)	chr3	156465134	156534851	lincRNA	0.356329	0	0
RP11-555M1.3	PTX3 (-270499), CCNL1 (-5599)	chr3	156881240	156886922	antisense	0.294673	1.31006e-14	2.40792e-14
RP11-379F4.4	MFSD1 (-43728), RARRES1 (-25712)	chr3	158450115	158501859	processed_transcript	0.744677	0	0
RP11-431I8.1	C3orf80 (+1632), IFT80 (+172265)	chr3	159944269	159945841	processed_transcript	0.0114517	0.769708	0.783692
LINC00578	KCNMB2 (-939323), TBL1XR1 (-399853)	chr3	177159708	177470093	lincRNA	0.353682	0	0
RP11-114M1.1	KCNMB2 (-849006), TBL1XR1 (-490170)	chr3	177401414	177409022	lincRNA	0.358291	0	0
RP11-91K9.1	KCNMB2 (-678392), TBL1XR1 (-660784)	chr3	177534652	177617012	lincRNA	0.373494	0	0
RP11-385J1.2	KCNMB2 (+157019), ZMAT3 (+378413)	chr3	178244292	178578193	lincRNA	0.530395	0	0
RP11-145M9.4	MFN1 (+49441), GNB4 (+54450)	chr3	179113876	179115965	lincRNA	0.62175	0	0
AC007620.3	MFN1 (+50384), GNB4 (+53507)	chr3	179114748	179116979	antisense	0.964701	0	0
RP11-436A20.4	DNAJC19 (+8181), FXR1 (+69147)	chr3	180698225	180700537	antisense	0.59217	0	0
RP11-211G3.2	RTP2 (-41996), BCL6 (+1172)	chr3	187461473	187463208	lincRNA	0.68163	0	0
TPRG1-AS1	TPRG1 (-227297), LPP (+731745)	chr3	188659503	188665428	lincRNA	0.343319	0	0
RP11-513G11.4	HES1 (+90442), CPN2 (+127684)	chr3	193920804	193967942	lincRNA	0.243644	2.54923e-10	4.12504e-10
AC046143.7	ATP13A3 (-34627), TMEM44 (+130555)	chr3	194208182	194239008	lincRNA	0.215408	2.51599e-08	3.81497e-08
TMEM44-AS1	ATP13A3 (-118896), TMEM44 (+46286)	chr3	194304739	194310989	antisense	0.289546	3.90799e-14	7.07871e-14
AC046143.3	TMEM44 (-5741), LSG1 (+33315)	chr3	194353651	194366130	antisense	0.568316	0	0
AC069513.3	MUC20 (-25076), SDHAP2 (+37767)	chr3	195384932	195460422	lincRNA	0.302081	2.66454e-15	4.98421e-15
AC139666.1	TFRC (-69602), ZDHHC19 (+59666)	chr3	195869506	195887761	lincRNA	0.306265	8.88178e-16	1.68785e-15
AC023797.1	LRRC33 (-7743), FBXO45 (+63188)	chr3	196358368	196359458	antisense	0.308354	6.66134e-16	1.27293e-15
MFI2-AS1	PIGZ (-33269), MFI2 (+27714)	chr3	196726330	196731615	antisense	0.706648	0	0
RP11-440L14.1	CPLX1 (+54039), PCGF3 (+66333)	chr4	756174	775637	processed_transcript	0.478188	0	0
AC139887.4	PCGF3 (+58995), CPLX1 (+61377)	chr4	758274	758862	antisense	0.316918	0	0
CTBP1-AS1	MAEA (-21089), CTBP1 (-19675)	chr4	1243087	1282079	processed_transcript	0.464277	0	0
RP11-1398P2.1	FAM53A (+107104), CRIPAK (+193544)	chr4	1575788	1581980	lincRNA	0.326198	0	0
RP11-503N18.2	RNF4 (-30628), ZFYVE28 (-19797)	chr4	2428247	2452087	processed_transcript	0.513318	0	0
RP11-503N18.4	ZFYVE28 (-45317), RNF4 (-5108)	chr4	2465523	2465851	sense_intronic	0.392027	0	0
NOP14-AS1	MFSD10 (-13459), NOP14 (+15073)	chr4	2936625	2963465	lincRNA	0.450035	0	0
RP11-529E10.6	LRPAP1 (+28470), DOK7 (+40721)	chr4	3505323	3506184	sense_overlapping	0.446583	0	0
RP11-539L10.3	S100P (-21562), MRFAP1 (+31559)	chr4	6672451	6675557	antisense	0.373175	0	0
AC093323.3	S100P (-19090), MRFAP1 (+34031)	chr4	6675177	6677774	lincRNA	0.785163	0	0
RP11-774O3.3	ACOX3 (+84382), HTRA3 (+86581)	chr4	8357037	8359103	lincRNA	0.305182	1.33227e-15	2.51956e-15
TAPT1-AS1	BC010030 (+46738), LDB2 (+625400)	chr4	16228285	16321763	processed_transcript	-0.147787	0.000145366	0.000188914
RP11-293A21.1	STIM2 (-489)	chr4	26861427	26862221	antisense	0.186985	1.41679e-06	2.00541e-06
RP11-360F5.3	WDR19 (-47644), KLHL5 (+89929)	chr4	39135532	39137228	lincRNA	0.657908	0	0
RP11-472B18.2	UGDH (-21226), C4orf34 (+90037)	chr4	39549455	39551432	lincRNA	0.950178	0	0
RP11-395I6.3	LOC344967 (-110054), RHOH (-29654)	chr4	40168294	40169451	sense_overlapping	0.184974	1.8437e-06	2.60299e-06
RP11-121C2.2	CORIN (-4188)	chr4	47842138	47846356	lincRNA	-0.199844	2.45778e-07	3.59183e-07
OCIAD1-AS1	OCIAD1 (+24799), OCIAD2 (+50693)	chr4	48854024	48862220	antisense	0.447647	0	0
USP46-AS1	USP46 (-1202)	chr4	53525572	53527835	antisense	0.587508	0	0
DANCR	USP46 (-57055), ERVMER34-1 (+35250)	chr4	53578596	53586518	lincRNA	0.293771	1.59872e-14	2.93259e-14
RP11-738E22.2	IGFBP7 (+62197), POLR2B (+69245)	chr4	57896938	57931769	processed_transcript	-0.138287	0.000382018	0.000489054
RP11-453E17.1	TMPRSS11D (-7118), TMPRSS11A (+72398)	chr4	68566997	68946670	lincRNA	-0.0383587	0.326618	0.349666
RP11-44F21.5	PARM1 (+150134), RCHY1 (+431221)	chr4	76006911	76009927	lincRNA	0.110709	0.00452769	0.00553564
RP11-792D21.2	BMP2K (-112077), ANXA3 (+112713)	chr4	79567056	79603853	lincRNA	0.399894	0	0
THAP9-AS1	THAP9 (-3461)	chr4	83814638	83822113	processed_transcript	0.545524	0	0
RP11-168E14.1	BMPR1B (-7311), PDLIM5 (+298779)	chr4	95664950	95678684	lincRNA	0.906177	0	0
RP11-499E18.1	SLC39A8 (-88808), NFKB1 (-67023)	chr4	103339758	103371167	processed_transcript	0.391906	0	0
RP11-10L12.4	CISD2 (-32913), UBE2D3 (-8514)	chr4	103749211	103765232	lincRNA	0.463896	0	0
RP11-710F7.2	NPNT (+34451), TBCK (+386375)	chr4	106848216	106853879	antisense	0.715314	0	0
RP11-73K9.2	AP1AR (-1161)	chr4	113150716	113152752	antisense	0.658837	0	0
RP11-420A23.1	PHF17 (-403552), PGRMC2 (-117243)	chr4	129213905	129440549	lincRNA	0.43253	0	0
RP11-610P16.1	PRSS48 (+131020), PET112 (+352830)	chr4	152328702	152329987	lincRNA	0.288077	5.28466e-14	9.50339e-14
RP11-164P12.4	PET112 (+92160), PRSS48 (+391690)	chr4	152588375	152591654	antisense	0.253421	4.51312e-11	7.4567e-11
RP11-588K22.2	GUCY1B3 (-23219), GUCY1A3 (+69045)	chr4	156655599	156658214	sense_overlapping	0.915691	0	0
RP11-597D13.9	TMEM144 (-23435), FAM198B (-13764)	chr4	159091903	159124029	processed_transcript	0.836096	0	0
RP11-294O2.2	MARCH1 (-395674), TRIM61 (+198737)	chr4	165675215	165724947	lincRNA	-0.031254	0.424197	0.446985
RP11-798M19.3	HMGB2 (+7819), GALNT7 (+157197)	chr4	174243356	174250845	antisense	0.374862	0	0
CTD-2231H16.1	PLEKHG4B (-24251)	chr5	92265	139978	lincRNA	0.917824	0	0
CTD-2083E4.7	SDHA (-22182), PLEKHG4B (+55801)	chr5	195892	196456	sense_overlapping	0.379145	0	0
CTD-2228K2.7	EXOC3 (+36284), SLC9A3 (+44931)	chr5	478237	480999	antisense	0.916291	0	0
CTD-2194D22.3	IRX4 (-1541)	chr5	1884079	1884763	antisense	0.815817	0	0
RP11-480D4.3	MTRR (+589974)	chr5	8457605	8460776	lincRNA	0.0684675	0.0797162	0.0900455
CTD-2001E22.2	SEMA5A (-2283)	chr5	9546311	9550721	lincRNA	0.508104	0	0
CTD-2256P15.2	MARCH6 (-565)	chr5	10352812	10353713	antisense	0.288906	4.44089e-14	8.01228e-14
CTD-2203K17.1	TARS (-8470), NPR3 (+720990)	chr5	33424130	33440725	antisense	0.212364	3.98386e-08	5.99434e-08
CTD-2653M23.2	NIPBL (-6218), SLC1A3 (+264186)	chr5	36864526	36876759	lincRNA	0.480036	0	0
CTD-2201E18.3	C5orf39 (-571)	chr5	43014515	43067521	lincRNA	NA	NA	NA
AC025171.1	C5orf39 (-3137)	chr5	43041676	43045492	lincRNA	NA	NA	NA
RP11-159F24.3	C5orf28 (-12767), PAIP1 (+60436)	chr5	43484060	43509458	processed_transcript	0.464471	0	0
RP11-159F24.1	PAIP1 (-32183), NNT (-13851)	chr5	43575424	43603332	lincRNA	0.795108	0	0
RP11-473L15.3	MRPS30 (-305975), FGF10 (-114268)	chr5	44495719	44510384	lincRNA	0.637997	0	0
RP11-503D12.1	FGF10 (-310937), MRPS30 (-109306)	chr5	44698532	44700910	lincRNA	0.415314	0	0
RP11-53O19.1	FGF10 (-388156), MRPS30 (-32087)	chr5	44745001	44808879	antisense	0.941202	0	0
RP11-53O19.2	FGF10 (-370664), MRPS30 (-49579)	chr5	44753050	44765846	lincRNA	0.705849	0	0
CTD-2366F13.1	MOCS2 (-2989), MOCS2 (-2716)	chr5	52405671	52410956	lincRNA	0.504909	0	0
PART1	PDE4D (-623891), DEPDC1B (+182481)	chr5	59783539	59843484	lincRNA	0.350859	0	0
RP11-389C8.2	ZNF366 (+66277), PTCD2 (+120772)	chr5	71735729	71738214	sense_overlapping	0.796062	0	0
CTD-2037K23.2	AP3B1 (-56732), SCAMP1 (-9079)	chr5	77638188	77656331	lincRNA	0.315343	0	0
CTC-458I2.2	THBS4 (+100775), SERINC5 (+119953)	chr5	79424183	79439706	antisense	0.89669	0	0
CTD-2015H6.3	ZFYVE16 (+77159), ANKRD34B (+85307)	chr5	79778111	79783882	antisense	0.752292	0	0
CTC-281B15.1	ZCCHC9 (-48755), CKMT2 (+19508)	chr5	80499914	80597379	processed_transcript	0.312154	2.22045e-16	4.29996e-16
TMEM161B-AS1	TMEM161B (-83942), MEF2C (+551315)	chr5	87564711	87732502	lincRNA	0.43709	0	0
RP11-65F13.2	NR2F1 (-84869)	chr5	92746994	92921354	lincRNA	0.862608	0	0
CTD-2260A17.1	ERAP1 (+22800), CAST (+123185)	chr5	96120480	96121703	antisense	0.535303	0	0
STARD4-AS1	STARD4 (-113516), NREP (+350955)	chr5	110847923	111075423	lincRNA	0.697387	0	0
EPB41L4A-AS1	NREP (-185470), EPB41L4A (+256912)	chr5	111496222	111499973	lincRNA	0.0324689	0.406401	0.429222
CTC-428G20.3	TRIM36 (-24585), PGGT1B (+57741)	chr5	114539712	114541943	lincRNA	0.584704	0	0
AC010226.4	FEM1C (-66464), TMED7-TICAM2 (+14821)	chr5	114937753	114956356	antisense	0.27646	5.66658e-13	9.88591e-13
CTC-339F2.2	COMMD10 (+218214), SEMA6A (+271610)	chr5	115638050	115639831	lincRNA	0.328737	0	0
CTC-504A5.1	SEMA6A (-906048)	chr5	116751204	116881993	lincRNA	-0.0701431	0.072602	0.0824164
CTB-36H16.2	SNX24 (-12021), SNX2 (+58389)	chr5	122168050	122170228	sense_overlapping	0.497815	0	0
AC106786.1	PRDM6 (-373)	chr5	122422942	122425994	antisense	0.780596	0	0
CTC-228N24.3	SLC12A2 (-72028), CTXN3 (+358748)	chr5	127276117	127418792	lincRNA	0.59632	0	0
AC034220.3	SLC22A5 (-29108), SLC22A4 (+46148)	chr5	131646977	131705608	processed_transcript	0.721563	0	0
AC116366.6	IRF1 (+19808), SLC22A5 (+101256)	chr5	131804578	131808735	antisense	0.537712	0	0
RP11-215P8.3	PHF15 (-125399), UBE2B (+29529)	chr5	133735185	133737612	antisense	0.481295	0	0
AC005355.2	PHF15 (-18469), UBE2B (+136459)	chr5	133842242	133844415	lincRNA	0.557604	0	0
CTC-276P9.1	PITX1 (-5168), H2AFY (+359796)	chr5	134374527	134375737	lincRNA	0.644935	0	0
CTC-321K16.1	SLC25A48 (-237450), CXCL14 (-17946)	chr5	134895266	134970564	antisense	0.743968	0	0
RP11-119J18.1	CXCL14 (-240344), SLC25A48 (-15052)	chr5	135148355	135162271	lincRNA	0.725324	0	0
AC034243.1	CTNNA1 (-4547)	chr5	138080122	138088998	antisense	0.0604653	0.121832	0.135172
CTB-131B5.4	NRG2 (-47444), PURA (-23380)	chr5	139452441	139488215	lincRNA	0.598345	0	0
CTB-131B5.5	IGIP (+37116), PFDN1 (+140052)	chr5	139536903	139548370	lincRNA	0.253817	4.20108e-11	6.9495e-11
CTC-329D1.2	ANKHD1-EIF4EBP3 (-15685), SLC4A9 (+25927)	chr5	139750475	139780952	antisense	0.0852184	0.0290752	0.0339026
CTC-327F10.5	SCGB3A2 (+7771), C5orf46 (+20056)	chr5	147265648	147266441	antisense	0.841511	0	0
CTC-327F10.4	SCGB3A2 (+8697), C5orf46 (+19130)	chr5	147266674	147267267	antisense	0.87485	0	0
CTB-89H12.4	IL17B (-119753), CSNK1A1 (+52416)	chr5	148872948	148884233	processed_transcript	0.477084	0	0
hsa-mir-146a	PTTG1 (+55989), ATP10B (+374365)	chr5	159895274	159914433	lincRNA	0.302884	2.22045e-15	4.15917e-15
CTC-353G13.1	WWC1 (-346467), ODZ2 (+660755)	chr5	167364721	167380474	antisense	0.0500391	0.200551	0.218797
CTB-178M22.2	WWC1 (-61090), ODZ2 (+946132)	chr5	167656587	167659362	antisense	0.266787	3.749e-12	6.38237e-12
CTB-33O18.1	STC2 (-238335), BOD1 (+48825)	chr5	172989480	173000202	lincRNA	0.850836	0	0
CTB-33O18.2	STC2 (-246103), BOD1 (+41057)	chr5	173001940	173003278	lincRNA	0.787218	0	0
CTB-33O18.3	STC2 (-252852), BOD1 (+34308)	chr5	173006645	173012071	antisense	0.593067	0	0
RP11-267A15.1	MSX2 (-290196), HMP19 (+388655)	chr5	173763297	173959460	processed_transcript	0.0612028	0.117341	0.130347
RP11-843P14.2	THOC3 (-382220), KIAA1191 (+11044)	chr5	175774943	175780587	antisense	0.235457	1.02683e-09	1.62143e-09
RP11-843P14.1	THOC3 (-386645), KIAA1191 (+6619)	chr5	175781208	175783171	antisense	0.274744	7.96696e-13	1.38376e-12
RP11-1334A24.6	PDLIM7 (-1720)	chr5	176921995	176930648	antisense	0.142844	0.00024211	0.000312275
RP11-1277A3.1	LOC728554 (-259758), B4GALT7 (+15385)	chr5	177038253	177046755	antisense	0.144713	0.000200015	0.000258954
RP11-423H2.3	PROP1 (+39095), LOC728554 (+81886)	chr5	177377335	177390961	antisense	0.38875	0	0
RP11-281O15.4	GRM6 (+15370), ZNF454 (+38560)	chr5	178396390	178417117	antisense	0.839875	0	0
CTB-129O4.1	MAPK9 (-2178)	chr5	179720244	179722253	antisense	0.203903	1.37961e-07	2.03242e-07
CTC-205M6.2	MGAT1 (-30293), ZFP62 (+27945)	chr5	180257956	180262726	lincRNA	0.294457	1.37668e-14	2.52866e-14
CTC-338M12.4	GNB2L1 (-15439), TRIM52 (+1774)	chr5	180673522	180699168	antisense	0.527281	0	0
CTC-338M12.3	OR4F16 (-100528), TRIM52 (-5641)	chr5	180688212	180699308	antisense	0.256686	2.48992e-11	4.13881e-11
RP11-420G6.4	SERPINB1 (-23736), SERPINB9 (+37728)	chr6	2854890	2876744	lincRNA	0.41646	0	0
RP1-90J20.7	SERPINB6 (-17402), NQO2 (-10266)	chr6	2988200	2991401	processed_transcript	0.326581	0	0
RP1-80N2.3	RREB1 (-425882), LY86 (+93270)	chr6	6680541	6683866	lincRNA	0.210606	5.17932e-08	7.74642e-08
RP3-512B11.3	DSP (-743)	chr6	7540683	7541571	antisense	0.597226	0	0
RP11-314C16.1	SLC35B3 (-349250)	chr6	8784410	8785678	lincRNA	0.210931	4.93514e-08	7.39732e-08
RP1-290I10.6	OFCC1 (-473544), TFAP2A (+2344)	chr6	10409572	10416679	antisense	0.66403	0	0
ELOVL2-AS1	C6orf228 (-33040), ELOVL2 (-16602)	chr6	11043992	11078459	lincRNA	0.855776	0	0
RP1-223E5.4	NOL7 (-694)	chr6	13614342	13615387	antisense	0.575989	0	0
RP11-146I2.1	JARID2 (-212901), CD83 (+915761)	chr6	14977018	15090234	lincRNA	0.318468	0	0
RP1-151F17.1	ATXN1 (-405)	chr6	16761368	16762883	antisense	0.660379	0	0
LINC00340	PRL (+219116), SOX4 (+489994)	chr6	22056774	22111157	lincRNA	0.558382	0	0
HCG11	HMGN4 (-14131), BTN1A1 (+22983)	chr6	26522075	26526807	lincRNA	0.37038	0	0
CTA-14H9.5	HMGN4 (-11111), BTN1A1 (+26003)	chr6	26527290	26527632	lincRNA	0.321923	0	0
LINC00240	ZNF322 (-329987), HIST1H2BJ (+110608)	chr6	26988231	26991703	lincRNA	0.0922623	0.0180982	0.0214491
HLA-DQB1-AS1	HLA-DQB1 (+6385), HLA-DQA1 (+17584)	chr6	32627656	32628506	antisense	0.756968	0	0
RP3-468B3.3	MLN (-78194), GRM4 (+251649)	chr6	33835282	33864691	lincRNA	0.281638	1.9984e-13	3.53811e-13
RP11-513I15.6	C6orf1 (-34096), RPS10-NUDT3 (+142902)	chr6	34247455	34254545	lincRNA	0.0949624	0.0149707	0.0178041
RP3-340B19.3	TULP1 (-32280), FKBP5 (+143792)	chr6	35512408	35513446	lincRNA	-0.069359	0.0758638	0.0859769
RP1-238O23.4	TREML1 (+13988), NFYA (+67375)	chr6	41107593	41108570	lincRNA	0.265702	4.61231e-12	7.82782e-12
RP11-328M4.2	FOXP4 (-24689), NCR2 (+185947)	chr6	41462590	41516359	antisense	0.673036	0	0
RP11-7K24.3	GUCA1A (-62158), TAF8 (+42735)	chr6	42059975	42061997	lincRNA	0.0801733	0.0400894	0.0463908
RP11-501I18.2	RPL7L1 (-89644), TBCC (-44143)	chr6	42756997	42759057	sense_intronic	0.464413	0	0
RP3-475N16.1	GNMT (-18595), CNPY3 (+13045)	chr6	42908101	42911708	antisense	0.288218	5.15143e-14	9.26988e-14
RP3-337H4.8	POLH (+13655), GTPBP2 (+39403)	chr6	43555966	43559099	antisense	0.521633	0	0
RP5-1120P11.1	MRPL14 (+92267), VEGFA (+264978)	chr6	43963459	44042389	lincRNA	0.354259	0	0
RP1-302G2.5	SLC29A1 (-6008), CAPN11 (+58740)	chr6	44184675	44185901	lincRNA	0.328313	0	0
RP1-180E22.3	TRAM2 (-1442)	chr6	52442282	52444325	lincRNA	0.198627	2.91567e-07	4.24294e-07
RP1-27K12.4	ELOVL5 (-155873), GCLC (+40077)	chr6	53367982	53371717	antisense	0.548018	0	0
RP11-79N23.1	KLHL31 (-78177), LRRC1 (-50851)	chr6	53605546	53611820	lincRNA	0.428979	0	0
RP3-523K23.2	HCRTR2 (-230140), TINAG (+635728)	chr6	54807964	54809897	sense_overlapping	0.288955	4.39648e-14	7.94259e-14
RP5-1148A21.3	PTP4A1 (-309)	chr6	64280909	64282313	antisense	0.362878	0	0
RP11-154D6.1	RIMS1 (-597154), OGFRL1 (+1019)	chr6	71961060	72037931	antisense	0.907322	0	0
LINC00472	RIMS1 (-504391), OGFRL1 (+93782)	chr6	72054046	72130472	lincRNA	0.367358	0	0
RP11-553A21.3	CD109 (+48)	chr6	74405257	74405854	lincRNA	0.756009	0	0
RP1-234P15.4	SENP6 (-311116), TMEM30A (-5874)	chr6	75994729	76006283	lincRNA	0.40146	0	0
RP11-379B8.1	IBTK (+358399)	chr6	82554901	82643197	lincRNA	0.1436	0.000224173	0.000289684
SNHG5	SYNCRIP (-26537)	chr6	86370709	86388451	lincRNA	0.345398	0	0
AKIRIN2-AS1	AKIRIN2 (+1250), ORC3 (+110950)	chr6	88410227	88411243	antisense	0.442978	0	0
RP3-417O22.3	GPR63 (+46998), FHL5 (+227931)	chr6	97233012	97243697	antisense	0.887318	0	0
RP11-98I9.4	PNISR (-2816)	chr6	99872797	99879249	antisense	0.464109	0	0
TSTD3	USP45 (-10929), CCNC (+42509)	chr6	99968568	99979794	antisense	0.494953	0	0
RP3-467N11.1	ASCC3 (-873)	chr6	101329346	101330847	antisense	0.489382	0	0
RP5-1112D6.4	KIAA1919 (+19058), REV3L (+204892)	chr6	111599134	111599945	antisense	0.68521	0	0
RP3-388E23.2	MYB (+123048), AHI1 (+193402)	chr6	135622705	135628296	antisense	0.568477	0	0
RP3-406A7.7	BCLAF1 (-46049), MAP7 (+190313)	chr6	136656851	136657225	lincRNA	0.304088	1.77636e-15	3.33872e-15
RP11-390P2.4	ECT2L (-101193), HEBP2 (+290719)	chr6	139013684	139018425	antisense	0.56776	0	0
RP11-545I5.3	FBXO30 (-34666), SHPRH (+114646)	chr6	146136376	146204797	antisense	0.487402	0	0
RP11-361F15.2	STXBP5 (+184706)	chr6	147708799	147711601	lincRNA	0.522093	0	0
RP11-162J8.3	TAB2 (-288164), UST (+283001)	chr6	149348835	149353709	antisense	0.224977	5.67403e-09	8.73858e-09
RP1-12G14.7	C6orf72 (+25817), KATNA1 (+56595)	chr6	149912890	149913799	antisense	0.18231	2.60225e-06	3.64209e-06
RP3-443C4.2	ESR1 (+6408), SYNE1 (+823672)	chr6	152134410	152135314	antisense	0.730604	0	0
RP1-101K10.6	FBXO5 (-3418)	chr6	153304884	153310358	antisense	0.307708	8.88178e-16	1.68785e-15
RP11-732M18.3	TULP4 (-15350), GTF2H5 (+128963)	chr6	158703294	158733390	lincRNA	0.665846	0	0
RP11-13P5.2	FNDC1 (-2766)	chr6	159586940	159588385	lincRNA	0.630303	0	0
RP11-417E7.1	THBS2 (+93534), SMOC2 (+718772)	chr6	169558186	169563019	lincRNA	0.495639	0	0
RP11-417E7.2	THBS2 (+75019), SMOC2 (+737287)	chr6	169575400	169582835	lincRNA	0.747798	0	0
XXyac-YX65C7_A.2	THBS2 (+27633), SMOC2 (+784673)	chr6	169613348	169639660	antisense	0.380903	0	0
RP1-266L20.2	PHF10 (-1462)	chr6	170125186	170125950	antisense	0.572046	0	0
AC093627.10	FAM20C (-40438)	chr7	149596	155465	lincRNA	0.51897	0	0
AC091729.9	ZFAND2A (-2427)	chr7	1199661	1204903	antisense	0.621627	0	0
AC093734.13	TMEM184A (+11399), MAFK (+14299)	chr7	1583449	1585885	processed_transcript	0.872647	0	0
PSMG3-AS1	ELFN1 (-129313), TMEM184A (-23419)	chr7	1609708	1629262	lincRNA	0.348387	0	0
AC074389.9	ELFN1 (+31298), MAD1L1 (+492487)	chr7	1778265	1781927	lincRNA	0.135991	0.000478212	0.000608231
AC004840.9	LFNG (-77038), CHST12 (+39246)	chr7	2477397	2487485	lincRNA	0.517931	0	0
AC006028.9	AMZ1 (+40881), GNA12 (+123915)	chr7	2757466	2762622	lincRNA	0.903557	0	0
AC093620.5	TNRC18 (+3249), SLC29A4 (+137367)	chr7	5459457	5460398	antisense	0.466155	0	0
AC092171.4	TNRC18 (-54261), FBXL18 (+35961)	chr7	5515434	5519442	antisense	0.821321	0	0
RP11-611L7.1	ZNF853 (+39752), ZNF12 (+51287)	chr7	6694494	6696063	lincRNA	0.196301	4.02952e-07	5.81454e-07
AC006042.6	GLCCI1 (+146500), ICA1 (+146759)	chr7	8153654	8156191	antisense	0.724013	0	0
AC011891.5	ARL4A (-32245), SCIN (+84004)	chr7	12693803	12694610	lincRNA	0.915317	0	0
GS1-465N13.1	TWIST1 (+117543), HDAC9 (+503867)	chr7	19037465	19042039	sense_overlapping	0.710805	0	0
AC005083.1	MACC1 (-2248)	chr7	20257199	20261323	lincRNA	0.671605	0	0
AC006026.13	STK31 (-29729), CCDC126 (+83111)	chr7	23719813	23720405	antisense	0.352461	0	0
AC004540.5	SNX10 (+156888), SKAP2 (+415938)	chr7	26438212	26538594	lincRNA	0.244963	2.02703e-10	3.28779e-10
HOTAIRM1	HOXA1 (-1950)	chr7	27135265	27139884	antisense	0.741777	0	0
AC005162.3	TRIL (-47198), CPVL (+140926)	chr7	29040586	29049868	antisense	-0.038506	0.324762	0.34795
AC007255.8	PRR15 (-24592), CHN2 (+344714)	chr7	29554384	29603286	lincRNA	0.887431	0	0
AC007255.7	WIPF3 (-164529), PRR15 (+78214)	chr7	29638410	29724871	processed_transcript	0.359454	0	0
AC005154.6	GGCT (-50718), GARS (-39006)	chr7	30555924	30634425	processed_transcript	-0.0456623	0.242845	0.262955
AC017116.8	DBNL (-3902), RASA4 (-115)	chr7	44078769	44081905	lincRNA	0.254744	3.54996e-11	5.88304e-11
RP4-647J21.1	PURB (-74593), MYO1G (+19151)	chr7	44998597	45000508	sense_overlapping	0.874342	0	0
SNHG15	CCM2 (-15196), MYO1G (-5887)	chr7	45022621	45026560	lincRNA	0.354108	0	0
RP11-3N2.1	ZNF735 (-125408), ZNF727 (+36352)	chr7	63539166	63545179	processed_transcript	NA	NA	NA
LINC00174	KCTD7 (-240190), TPST1 (+183419)	chr7	65841030	65866325	lincRNA	0.249902	8.48766e-11	1.3923e-10
GS1-124K5.4	KCTD7 (-134291), TPST1 (+289318)	chr7	65958692	65960461	lincRNA	0.0586004	0.133789	0.147722
RP4-756H11.3	RABGEF1 (-77800), KCTD7 (+33315)	chr7	66119524	66134842	sense_intronic	0.272098	1.34071e-12	2.314e-12
ABHD11-AS1	STX1A (-15859), ABHD11 (+3314)	chr7	73149367	73150384	antisense	0.474177	0	0
CTB-51J22.1	LIMK1 (-22847), ELN (+32833)	chr7	73473905	73476614	antisense	-0.15304	8.30341e-05	0.000108836
RSBN1L-AS1	RSBN1L (-19464), PTPN12 (+139506)	chr7	77286976	77325582	lincRNA	0.575998	0	0
MAGI2-AS3	GNAI1 (-672779), MAGI2 (-8471)	chr7	79082197	79100524	processed_transcript	0.1826	2.5069e-06	3.51043e-06
AC074183.4	SEMA3A (-744896), SEMA3D (+182134)	chr7	84568664	84569561	lincRNA	-0.275056	7.48963e-13	1.30168e-12
AC005076.5	DMTF1 (-440)	chr7	86780738	86781736	lincRNA	0.28758	5.86198e-14	1.05278e-13
TP53TG1	C7orf23 (-115655), CROT (-10265)	chr7	86954540	86974831	lincRNA	0.713729	0	0
CTB-167B5.2	SRI (-52243), STEAP4 (+34592)	chr7	87900206	87903065	lincRNA	0.940473	0	0
AC002064.4	GTPBP10 (-78540), C7orf63 (+22951)	chr7	89895347	89899530	antisense	0.821574	0	0
AC002456.2	CDK14 (-115412), CLDN12 (+190652)	chr7	90219932	90226667	antisense	0.581924	0	0
AC007566.10	ERVW-1 (-4206)	chr7	92086877	92120924	processed_transcript	0.274009	9.21041e-13	1.59872e-12
AC006378.3	BET1 (+37478), GNG11 (+45196)	chr7	93594721	93597702	processed_transcript	0.199338	2.63913e-07	3.85071e-07
AC006378.2	BET1 (+14101), GNG11 (+68573)	chr7	93598753	93640425	antisense	0.407436	0	0
AC004893.11	SMURF1 (+113418), TRRAP (+152212)	chr7	98610787	98645863	antisense	0.435631	0	0
GS1-259H13.2	ZNF498 (-12509), ZNF655 (+45614)	chr7	99195688	99208436	processed_transcript	0.421496	0	0
RP11-758P17.3	MEPCE (+7723), TSC22D4 (+41925)	chr7	100033826	100036127	antisense	0.319615	0	0
RP11-126L15.4	EPHB4 (-17444), SLC12A9 (-7771)	chr7	100434935	100450238	antisense	0.494426	0	0
RP11-395B7.7	SERPINE1 (-31091), TRIM56 (+10502)	chr7	100737327	100741248	sense_overlapping	0.487039	0	0
RP11-132A1.4	FIS1 (-64575), RABL5 (+12147)	chr7	100951626	100954266	antisense	0.07944	0.0419525	0.0484651
RP11-325F22.3	MLL5 (-32511), LHFPL3 (+653022)	chr7	104590761	104653491	antisense	0.260978	1.12472e-11	1.88437e-11
RP11-325F22.4	MLL5 (-317)	chr7	104653871	104654768	antisense	-0.0896438	0.0216618	0.0254746
ST7-AS1	ST7 (+63)	chr7	116592499	116594388	antisense	0.29717	7.54952e-15	1.39885e-14
AC000123.4	GRM8 (-107310), ZNF800 (+41888)	chr7	126990181	126991577	antisense	0.454341	0	0
RP11-738B7.1	UBE2H (+168683), NRF1 (+172562)	chr7	129423209	129425025	lincRNA	0.241397	3.75584e-10	6.03131e-10
RP11-775D22.3	ZC3HC1 (-138146), TMEM209 (+15959)	chr7	129813557	129845201	antisense	0.567896	0	0
AC058791.2	MKLN1 (-301868), KLF14 (-291839)	chr7	130626518	130794935	lincRNA	0.373598	0	0
AC018642.1	KLF14 (-584854), MKLN1 (-8853)	chr7	130994502	131012981	processed_transcript	0.520325	0	0
AC015987.1	FAM180A (-180822), MTPN (+47788)	chr7	135611202	135617629	processed_transcript	0.173873	7.49987e-06	1.02901e-05
RP4-659J6.2	JHDM1D (-1509)	chr7	139877060	139879440	antisense	0.721873	0	0
RP5-894A10.2	WEE2 (-53758), AGK (+103317)	chr7	141352180	141356610	processed_transcript	0.566567	0	0
RP5-894A10.5	SSBP1 (-17034), WEE2 (+12989)	chr7	141404137	141438146	lincRNA	0.537762	0	0
TRBV11-2	TCRBV6S3A1N1T (-58004), TCRBV12S2 (+34301)	chr7	142197569	142198069	lincRNA	NA	NA	NA
AC093673.5	ZYX (-1174)	chr7	143076784	143077588	antisense	0.678984	0	0
ATP6V0E2-AS1	ATP6V0E2 (+1185), ACTR3C (+449516)	chr7	149564785	149577699	lincRNA	0.605753	0	0
RP4-584D14.7	RARRES2 (-515)	chr7	150038859	150039696	sense_overlapping	-0.0489646	0.210401	0.229059
RP4-584D14.5	REPIN1 (-607)	chr7	150060865	150069679	antisense	0.62717	0	0
WDR86-AS1	NUB1 (+69496), RHEB (+108667)	chr7	151106246	151110440	processed_transcript	0.197164	3.5755e-07	5.17027e-07
PRKAG2-AS1	PRKAG2 (-897)	chr7	151574126	151576299	antisense	0.50991	0	0
RP5-1129J21.3	MLL3 (-28662), XRCC2 (+211498)	chr7	152160870	152162634	lincRNA	0.317476	0	0
AC073871.2	SHH (-744121), C7orf13 (+84260)	chr7	156264889	156433286	lincRNA	0.360574	0	0
AC005534.9	SHH (-860484), RNF32 (+29780), LMBR1 (+220451)	chr7	156461645	156469257	antisense	0.453081	0	0
RP5-1121A15.4	MNX1 (+3934), NOM1 (+56996)	chr7	156799000	156799826	antisense	0.852139	0	0
RP5-1121A15.1	MNX1 (-2962)	chr7	156803498	156809120	antisense	0.799267	0	0
RP5-1142J19.1	DNAJB6 (-54905), UBE3C (+143150)	chr7	157074229	157075380	lincRNA	0.135945	0.000480345	0.000610661
CTD-2336O2.1	CLN8 (-458)	chr8	1710155	1712668	antisense	0.466492	0	0
RP11-115C21.2	MCPH1 (-1246)	chr8	6261071	6264663	lincRNA	0.392489	0	0
CTA-398F10.2	CLDN23 (-243033), SGK223 (-77376)	chr8	8314418	8318847	lincRNA	0.465454	0	0
RP11-10A14.3	PPP1R3B (+7281), ERI1 (+140625)	chr8	8998933	9002945	antisense	0.188214	1.20455e-06	1.7094e-06
RP11-10A14.5	TNKS (-360003), PPP1R3B (-45222)	chr8	9046520	9060364	lincRNA	-0.101575	0.00923144	0.0111085
AF131215.2	SOX7 (-378052), XKR6 (+92801)	chr8	10964719	10967428	sense_intronic	0.889851	0	0
RP11-806O11.1	MTUS1 (-13987), FGL1 (+80634)	chr8	17666449	17678377	lincRNA	0.629872	0	0
CTD-2530N21.4	PIWIL2 (-10428), POLR3D (+19763)	chr8	22112088	22132675	antisense	0.516451	0	0
RP11-459E5.1	EGR3 (-51081), PEBP4 (+183525)	chr8	22547662	22656129	processed_transcript	0.518833	0	0
RP11-1149O23.2	TNFRSF10D (-25950), TNFRSF10A (+35190)	chr8	23046791	23048188	antisense	0.790792	0	0
RP11-1149O23.3	TNFRSF10A (-2531)	chr8	23081983	23088439	processed_transcript	0.753751	0	0
CTD-2647L4.3	HMBOX1 (+162744), KIF13B (+209955)	chr8	28910033	28911276	3prime_overlapping_ncrna	0.602793	0	0
CTD-2647L4.4	HMBOX1 (+165916), KIF13B (+206783)	chr8	28913451	28914202	3prime_overlapping_ncrna	0.76403	0	0
RP11-486M23.1	DUSP4 (-178067), TMEM66 (+554315)	chr8	29384828	29387840	lincRNA	0.535464	0	0
CTD-3107M8.4	RBPMS (-668)	chr8	30239634	30242917	antisense	0.567149	0	0
RP11-527N22.1	ZNF703 (-366504), KCNU1 (+544955)	chr8	37184092	37189502	lincRNA	0.345433	0	0
RP11-527N22.2	ZNF703 (-289702), KCNU1 (+621757)	chr8	37262956	37264242	lincRNA	0.41634	0	0
RP11-150O12.1	ZNF703 (-208021), KCNU1 (+703438)	chr8	37278858	37411701	lincRNA	0.535831	0	0
RP11-150O12.6	ZNF703 (-179048), KCNU1 (+732411)	chr8	37373967	37374539	sense_intronic	0.629033	0	0
RP11-150O12.3	ZNF703 (-97114), KCNU1 (+814345)	chr8	37454997	37457376	lincRNA	0.728492	0	0
RP11-350N15.4	LETM2 (+37551), FGFR1 (+43853)	chr8	38279406	38283614	antisense	0.813792	0	0
RP11-675F6.3	FGFR1 (-80321), RNF5P1 (+53091)	chr8	38401169	38410198	lincRNA	0.647889	0	0
RP11-675F6.4	FGFR1 (-87789), RNF5P1 (+45623)	chr8	38409765	38416538	lincRNA	0.685347	0	0
RP11-44K6.2	IDO2 (-19980), IDO1 (+1166)	chr8	39771747	39773240	sense_intronic	0.799301	0	0
CTA-392C11.1	C8orf4 (+167603), ZMAT4 (+576753)	chr8	40156259	40200921	lincRNA	0.64471	0	0
RP11-360L9.7	AGPAT6 (-35476), GINS4 (+13506)	chr8	41397899	41402563	antisense	0.515906	0	0
RP11-930P14.2	NKX6-3 (-181692), ANK1 (+67713)	chr8	41685682	41687452	lincRNA	0.557264	0	0
RP11-503E24.2	C8orf40 (-3239)	chr8	42392671	42393447	antisense	0.604276	0	0
RP11-110G21.1	PCMTD1 (-24074), ST18 (+486630)	chr8	52811884	52859733	antisense	0.502821	0	0
RP11-400K9.4	OPRK1 (-267917), ATP6V1H (+323739)	chr8	54427730	54436491	lincRNA	0.197173	3.57098e-07	5.16645e-07
RP11-25K19.1	TOX (-985)	chr8	60031598	60033905	lincRNA	0.872057	0	0
RP11-16E18.3	YTHDF3 (+48444)	chr8	64128538	64130592	sense_overlapping	NA	NA	NA
SNHG6	TCF24 (+38549), C8orf45 (+53292)	chr8	67833918	67838633	lincRNA	0.144661	0.000201096	0.00026023
RP11-865I6.2	SULF1 (-615872), C8orf34 (+520030)	chr8	69760976	69764998	lincRNA	0.332973	0	0
RP11-531A24.5	C8orf84 (+35653), TERF1 (+48757)	chr8	73964412	73975296	antisense	0.359375	0	0
RP11-956J14.1	C8orf84 (+8439), TERF1 (+75971)	chr8	73996021	73998114	sense_intronic	0.180372	3.33295e-06	4.63173e-06
RP11-730G20.1	PI15 (-203028), GDAP1 (+271126)	chr8	75521932	75545555	antisense	0.470244	0	0
RP11-48B3.4	ZBTB10 (+55989), ZNF704 (+332579)	chr8	81453534	81455339	lincRNA	0.686383	0	0
RP11-317J10.2	CA2 (-10519), CA3 (+14556)	chr8	86354079	86377144	antisense	0.786733	0	0
CTA-392E5.1	REXO1L1 (-118317), PSKH2 (+174228)	chr8	86851933	86963312	lincRNA	0.272744	1.18172e-12	2.04474e-12
CTD-2284J15.1	WWP1 (-4471)	chr8	87345502	87355543	lincRNA	0.856186	0	0
RP11-37B2.1	RIPK2 (-74183)	chr8	90621628	90769955	lincRNA	0.711406	0	0
GS1-251I9.4	SLC26A7 (-184239), TMEM55A (-24074)	chr8	92072136	92082417	antisense	0.511727	0	0
RP11-10N23.2	C8orf83 (-754226), RBM12B (+20626)	chr8	94731801	94733395	antisense	0.628012	0	0
RP11-22C11.2	ESRP1 (-2760)	chr8	95649512	95651695	antisense	0.586181	0	0
RP11-347C18.3	TP53INP1 (-1329)	chr8	95962264	95963624	sense_intronic	0.589831	0	0
KB-1208A12.3	RPL30 (+2667), MATN2 (+173840)	chr8	99053953	99056349	antisense	0.537327	0	0
RP11-410L14.2	VPS13B (-8363), OSR2 (+60500)	chr8	100008990	100025272	processed_transcript	0.280921	2.30926e-13	4.07273e-13
KB-1991G8.1	RNF19A (-40892), ANKRD46 (+215633)	chr8	101349822	101362935	lincRNA	0.453377	0	0
KB-1460A1.1	YWHAZ (-171158), ZNF706 (+81581)	chr8	102134372	102138386	lincRNA	0.607912	0	0
KB-1460A1.5	YWHAZ (-215224), ZNF706 (+37515)	chr8	102179032	102181857	lincRNA	0.670197	0	0
KB-1562D12.1	ZNF706 (-271106), GRHL2 (-15602)	chr8	102473404	102504727	antisense	0.400375	0	0
KB-431C1.4	RRM2B (-7532), UBR5 (+166326)	chr8	103251621	103265561	antisense	0.582156	0	0
KB-1507C5.4	AZIN1 (-125315), ATP6V1C1 (-31536)	chr8	103991012	104012412	lincRNA	0.486638	0	0
RP11-318M2.2	FZD6 (-70552), BAALC (+87188)	chr8	104169217	104311000	lincRNA	0.757577	0	0
RP11-1C8.4	SLC25A32 (-77297), RIMS2 (-8211)	chr8	104495625	104513904	antisense	0.896524	0	0
RP11-395G23.3	OXR1 (-176403), ZFPM2 (+952602)	chr8	107282371	107285127	lincRNA	0.092158	0.0182296	0.0215955
RP11-649G15.2	OXR1 (+141087), ABRA (+181233)	chr8	107532701	107669776	antisense	0.460087	0	0
RP11-760H22.2	COL14A1 (-70923), DEPTOR (+180529)	chr8	121064418	121068440	lincRNA	0.906413	0	0
RP11-383J24.5	RNF139 (-6237), TRMT12 (+17723)	chr8	125474725	125486817	lincRNA	0.612888	0	0
RP11-158K1.3	RNF139 (+15309), TATDN1 (+49012)	chr8	125500750	125503884	antisense	0.737768	0	0
RP11-382A18.1	FAM84B (-827512), POU5F1B (-29634)	chr8	128302061	128494384	antisense	-0.261987	9.31197e-12	1.56875e-11
PVT1	MYC (+211824)	chr8	128806778	129113499	lincRNA	0.435252	0	0
RP11-473O4.5	GSDMC (-51514), ASAP1 (+605258)	chr8	130844546	130856750	antisense	0.18669	1.47293e-06	2.08381e-06
RP11-629O1.2	ST3GAL1 (-1076)	chr8	134584413	134586104	antisense	0.652802	0	0
AC083843.1	KHDRBS3 (-662327), ZFAT (-82097)	chr8	135804262	135810515	lincRNA	0.372747	0	0
CTA-204B4.2	CHRAC1 (-4370)	chr8	141515911	141518142	antisense	0.51486	0	0
CTA-204B4.6	CHRAC1 (+13530), EIF2C2 (+110719)	chr8	141530254	141539600	lincRNA	0.83196	0	0
RP11-809O17.1	PTK2 (-126689), SLC45A4 (+100572)	chr8	142136142	142140060	antisense	0.436282	0	0
RP11-273G15.2	CYP11B2 (-82245), LY6E (-18398)	chr8	144063154	144099854	lincRNA	0.766181	0	0
RP13-582O9.5	ZNF696 (-10464), GLI4 (+13488)	chr8	144362330	144363860	antisense	0.708931	0	0
RHPN1-AS1	RHPN1 (-1266)	chr8	144448800	144450718	antisense	0.53909	0	0
RP11-909N17.2	MAFA (+15531), RHPN1 (+46046)	chr8	144494918	144499224	antisense	0.306092	1.11022e-15	2.10689e-15
RP11-661A12.5	ZC3H3 (-4401)	chr8	144624142	144631899	antisense	0.257098	2.30844e-11	3.84414e-11
RP11-429J17.5	MAPK15 (+2231), FAM83H (+15176)	chr8	144800415	144801061	antisense	0.657127	0	0
RP11-429J17.6	FAM83H (-6494), SCRIB (+75141)	chr8	144816309	144828507	lincRNA	0.741074	0	0
RP11-429J17.7	FAM83H (-31243), SCRIB (+50392)	chr8	144840322	144853992	lincRNA	0.630023	0	0
RP11-429J17.8	FAM83H (-55945), SCRIB (+25690)	chr8	144871089	144872629	antisense	0.550861	0	0
CTD-3065J16.9	GPAA1 (-3988), EXOSC4 (+14)	chr8	145132904	145134168	antisense	0.761199	0	0
AF186192.1	ARHGAP39 (-85396), ZNF251 (+56686)	chr8	145923998	145924570	lincRNA	0.403534	0	0
RP5-1047A19.4	ZNF16 (-42987), ZNF252 (+9024)	chr8	146218299	146220223	antisense	0.345496	0	0
RP11-31F19.1	DMRT1 (-293266), KANK1 (+43721)	chr9	547316	549531	sense_intronic	0.493218	0	0
RP11-264I13.2	VLDLR (-577832), SMARCA2 (+28619)	chr9	2041899	2046023	antisense	0.496126	0	0
RP11-509J21.3	RFX3 (-157197), GLIS3 (+616855)	chr9	3674545	3691814	lincRNA	0.499497	0	0
RP11-390F4.6	KDM4C (-99346), GLDC (-12603)	chr9	6645955	6670635	processed_transcript	0.642846	0	0
RP11-390F4.3	GLDC (-76301), KDM4C (-35648)	chr9	6716547	6727438	processed_transcript	0.324024	0	0
RP11-536O18.1	MPDZ (-216646), NFIB (+847028)	chr9	13446524	13487510	lincRNA	0.487338	0	0
RP11-120J1.1	NFIB (-23450), ZDHHC21 (+355985)	chr9	14317083	14357907	antisense	0.676226	0	0
RP11-363E7.4	ACER2 (+45264), SLC24A2 (+332828)	chr9	19453206	19455171	sense_overlapping	0.799288	0	0
TOPORS-AS1	TOPORS (-6446), NDUFB6 (+14110)	chr9	32551141	32567003	processed_transcript	0.585572	0	0
RP11-326F20.5	SPINK4 (-66719), B4GALT1 (-6121)	chr9	33166972	33179981	antisense	0.303871	1.77636e-15	3.33872e-15
RP11-195F19.9	CCL27 (-10789), CCL19 (+17796)	chr9	34665661	34681295	antisense	-0.0232193	0.552746	0.575812
RP11-327L3.1	HRCT1 (+4392), OR2S2 (+47570)	chr9	35909479	35911683	lincRNA	0.786522	0	0
RP11-220I1.1	PAX5 (-50669), ZCCHC7 (-35324)	chr9	37079892	37090398	lincRNA	0.508686	0	0
RP11-405L18.1	POLR1E (+10315), FBXO10 (+79990)	chr9	37485958	37506561	processed_transcript	0.683018	0	0
RP11-613M10.6	POLR1E (+23776), FBXO10 (+66529)	chr9	37509146	37510296	antisense	0.669593	0	0
RP11-548B3.3	FAM189A2 (+103912), APBA1 (+243875)	chr9	72043163	72043637	lincRNA	0.811874	0	0
RP11-522I20.3	UBQLN1 (-2233), AK300656 (+2165)	chr9	86322508	86328293	antisense	0.385926	0	0
RP11-575L7.8	C9orf64 (-17257), HNRNPK (+6264)	chr9	86587147	86590692	antisense	0.279716	2.94875e-13	5.18724e-13
RP11-82L18.2	SHC3 (+79498), S1PR3 (+107822)	chr9	91703518	91724849	sense_intronic	0.820813	0	0
RP11-165J3.6	FAM120A (-15665), WNK2 (+251296)	chr9	96197613	96199403	antisense	0.408384	0	0
RP11-30L4.5	PHF2 (-26874), FAM120A (+97862)	chr9	96301209	96322860	processed_transcript	0.449539	0	0
MIRLET7DHG	ZNF169 (-68727), PTPDC1 (+106140)	chr9	96938883	96966818	lincRNA	0.492869	0	0
RP11-342C23.4	FBP2 (+30421), HIATL1 (+188821)	chr9	97320995	97330312	lincRNA	0.607478	0	0
RP11-435O5.2	FANCC (-103438), PTCH1 (+87402)	chr9	98177780	98189078	lincRNA	0.563651	0	0
RP11-535M15.1	C9orf21 (-48771), ZNF510 (+73958)	chr9	99449337	99483403	lincRNA	0.232049	1.80661e-09	2.83482e-09
RP11-60I3.5	STX17 (-10170), NR4A3 (+74608)	chr9	102648607	102668883	antisense	0.188692	1.13051e-06	1.60598e-06
RP11-287A8.6	FSD1L (-56681), SLC44A1 (+146705)	chr9	108148968	108158299	processed_transcript	0.240024	4.75022e-10	7.59704e-10
RP11-196I18.4	RAD23B (-163654), ZNF462 (+256485)	chr9	109879739	109883986	lincRNA	0.107768	0.00572736	0.00696208
RP11-4O1.2	UGCG (+138216), SUSD1 (+140134)	chr9	114794834	114800010	sense_overlapping	0.554882	0	0
RP11-27I1.2	FBXW2 (-46138), PSMD5 (+3328)	chr9	123587105	123616651	lincRNA	0.572587	0	0
RP11-477J21.5	GSN (-63311), RAB14 (-34403)	chr9	123970071	124027464	processed_transcript	0.0872753	0.025395	0.0297249
RP11-244O19.1	DAB2IP (+250443), TTLL11 (+276043)	chr9	124577952	124581731	sense_overlapping	0.620373	0	0
RP11-355O1.11	RABGAP1 (-2031)	chr9	125699901	125702612	sense_overlapping	0.366748	0	0
MIR600HG	GPR21 (+77918), STRBP (+156091)	chr9	125871772	125877756	sense_intronic	0.41258	0	0
RP11-121A14.2	NEK6 (+2286), PSMB7 (+155239)	chr9	127021528	127023435	antisense	0.291771	2.44249e-14	4.44177e-14
RP11-123K19.1	LMX1B (-12796), FAM125B (+274803)	chr9	129351872	129375979	antisense	0.707687	0	0
RP13-225O21.2	ANGPTL2 (-95206), GARNL3 (-46506)	chr9	129976313	129984186	antisense	0.440228	0	0
RP11-228B15.4	FPGS (+16418), ENG (+35475)	chr9	130578344	130584799	antisense	0.263062	7.6068e-12	1.28464e-11
RP11-203J24.8	DPM2 (+757)	chr9	130696781	130703231	antisense	0.200033	2.39305e-07	3.49911e-07
RP11-395P17.3	PTGES2 (+13243), SLC25A25 (+46752)	chr9	130873449	130881013	antisense	0.230681	2.26111e-09	3.54396e-09
HMGA1P4	SET (-25874), WDR34 (-6506)	chr9	131425412	131425857	antisense	0.250035	8.29004e-11	1.3607e-10
RP11-545E17.3	ZDHHC12 (-4690)	chr9	131486723	131495473	antisense	0.418206	0	0
RP11-344B5.2	METTL11A (-342063), PPP2R4 (+173144)	chr9	132044736	132048007	lincRNA	-0.0117225	0.76442	0.778597
RP11-65J3.15	METTL11A (-297825), PPP2R4 (+217382)	chr9	132090539	132090680	lincRNA	0.207115	8.66195e-08	1.28641e-07
RP11-65J3.1	METTL11A (-280237), PPP2R4 (+234970)	chr9	132094578	132121817	lincRNA	0.184031	2.08401e-06	2.93471e-06
RP11-492E3.1	METTL11A (-127597), PPP2R4 (+387610)	chr9	132245729	132275947	lincRNA	0.458208	0	0
RP11-492E3.51	METTL11A (-118318), PPP2R4 (+396889)	chr9	132264268	132275965	lincRNA	0.325011	0	0
RP11-334J6.4	POMT1 (-12374), PRRC2B (+60438)	chr9	134365872	134365958	sense_intronic	0.428228	0	0
LINC00094	VAV2 (-35625), BRD3 (+40070)	chr9	136890560	136895581	antisense	0.527192	0	0
RP11-426A6.8	PPP1R26 (-15113), OLFM1 (+389446)	chr9	138356343	138356726	lincRNA	0.587069	0	0
RP11-426A6.7	PPP1R26 (-9634), OLFM1 (+394925)	chr9	138359933	138364095	antisense	0.563464	0	0
RP11-432J22.2	CAMSAP1 (-3503)	chr9	138799657	138805359	antisense	0.452139	0	0
SNHG7	FAM69B (+12203), LCN10 (+18187)	chr9	139615817	139622636	antisense	0.481731	0	0
KIAA1984-AS1	C9orf86 (-1353)	chr9	139698378	139703300	antisense	NA	NA	NA
RP11-536K7.3	IL15RA (+36103), FBXO18 (+47122)	chr10	5979078	5987863	antisense	0.433576	0	0
RP11-5N23.2	PRKCQ (-2757)	chr10	6622380	6627641	lincRNA	0.841537	0	0
RP11-379F12.7	GATA3 (-2737)	chr10	8092412	8095447	lincRNA	0.668232	0	0
RP11-379F12.4	GATA3 (-2392)	chr10	8093503	8095047	lincRNA	0.496423	0	0
RP11-379F12.3	GATA3 (-1859)	chr10	8094204	8095412	lincRNA	0.574075	0	0
RP11-428L9.2	GATA3 (+917092)	chr10	9012087	9015431	lincRNA	0.520381	0	0
RP11-89C21.2	ECHDC3 (-174016), USP6NL (-36066)	chr10	11605185	11615495	processed_transcript	0.757441	0	0
RP11-455B2.7	C10orf111 (-21208), LOC100192204 (+36820)	chr10	15139235	15181817	processed_transcript	0.296211	9.32587e-15	1.72102e-14
RP11-124N14.4	TRDMT1 (-18497), VIM (-7691)	chr10	17256237	17268897	antisense	0.702679	0	0
RP11-414K1.3	ST8SIA6 (+54036), VIM (+171960)	chr10	17428934	17455502	antisense	-0.181739	2.79971e-06	3.91048e-06
RP11-499P20.2	NSUN6 (+122238), CACNB2 (+388706)	chr10	18802043	18834580	processed_transcript	0.557736	0	0
RP11-565H13.2	NEBL (-276929), C10orf140 (+343291)	chr10	21462942	21463977	antisense	0.451481	0	0
WAC-AS1	MPP7 (-245559), WAC (-5795)	chr10	28811580	28821672	antisense	0.64252	0	0
RP11-534G20.3	LYZL1 (+159512), SVIL (+186399)	chr10	29698330	29776674	antisense	0.523338	0	0
RP11-305E6.4	SVIL (-669474), MTPAP (+44892)	chr10	30591754	30594995	sense_overlapping	0.591848	0	0
ZEB1-AS1	ZNF438 (-281868), ZEB1 (-5367)	chr10	31596657	31608810	antisense	0.586153	0	0
RP11-51B10.2	PARD3 (-751)	chr10	35104694	35105314	antisense	0.432761	0	0
RP11-20F24.2	ANKRD30A (+115611), MTRNR2L7 (+361463)	chr10	37529814	37530977	lincRNA	0.956125	0	0
RP11-20F24.4	ANKRD30A (+202250), MTRNR2L7 (+274824)	chr10	37598112	37635957	processed_transcript	0.922921	0	0
RP11-258F22.1	MTRNR2L7 (-176820), ZNF248 (+77807)	chr10	38064298	38073059	lincRNA	0.156688	5.56728e-05	7.38539e-05
RP11-178A10.1	ZNF33B (+153105)	chr10	42970990	42990784	lincRNA	0.15359	7.82213e-05	0.000102773
RP11-517P14.2	ZNF487P (-15924), HNRNPF (-13351)	chr10	43916046	43917254	lincRNA	0.166266	1.86737e-05	2.51363e-05
ZNF32-AS1	ZNF32 (+4419), ZNF485 (+38052)	chr10	44139319	44140495	antisense	0.496737	0	0
ZNF32-AS2	ZNF32 (+1898), ZNF485 (+40573)	chr10	44141389	44143467	antisense	0.462697	0	0
RP11-38L15.3	PTPN20A (-339095), SYT15 (+11448)	chr10	46951471	46966835	antisense	0.78557	0	0
RP11-50E11.3	SGMS1 (-6416), A1CF (+255282)	chr10	52388909	52391396	antisense	0.356184	0	0
RP11-809M12.1	ARID5B (-441139), TMEM26 (-6666)	chr10	63212396	63227351	antisense	0.800458	0	0
RP11-9E13.2	DNA2 (-7137), SLC25A16 (+48264)	chr10	70237511	70240521	lincRNA	0.693976	0	0
RP11-119F7.5	CCAR1 (-21567), TET1 (+139287)	chr10	70458256	70460551	sense_overlapping	0.604902	0	0
RP11-790G19.2	SLC29A3 (-101535), UNC5B (+5183)	chr10	72976980	72977969	antisense	0.398268	0	0
RP11-152N13.5	MRPS16 (-877)	chr10	75012548	75014107	lincRNA	0.411097	0	0
RP11-137L10.6	PPP3CB (-11773), USP54 (+67878)	chr10	75255282	75279828	antisense	0.409854	0	0
RP11-464F9.20	USP54 (-50718), MYOZ1 (+15364)	chr10	75385753	75386548	antisense	0.322466	0	0
RP11-574K11.5	NDST2 (-2296)	chr10	75573275	75574495	antisense	0.287319	6.21725e-14	1.11585e-13
RP11-178G16.4	AP3M1 (+30509), VCL (+122445)	chr10	75880012	75880621	lincRNA	0.380074	0	0
RP11-178G16.5	AP3M1 (+29866), VCL (+123088)	chr10	75880799	75881121	lincRNA	0.628048	0	0
RP11-126H7.3	DLG5 (-2008)	chr10	79687129	79689582	antisense	0.180601	3.23748e-06	4.50589e-06
TMEM254-AS1	SFTPD (-113781), FAM213A (-15784)	chr10	81806615	81838668	lincRNA	0.384615	0	0
RP11-137H2.4	TSPAN14 (+78487)	chr10	82289352	82295698	antisense	0.383307	0	0
RP11-77P6.2	WAPAL (-531)	chr10	88281701	88282443	antisense	0.252645	5.19191e-11	8.55762e-11
RP11-96C23.8	AGAP11 (-3171), C10orf116 (-861)	chr10	88725495	88729158	processed_transcript	0.504371	0	0
RP11-96C23.7	GLUD1 (-730)	chr10	88854265	88856746	processed_transcript	0.199573	2.55325e-07	3.72938e-07
RP11-399O19.5	ACTA2 (+16182), STAMBPL1 (+56372)	chr10	90692427	90700368	antisense	0.626126	0	0
RP11-399O19.8	FAS (+25916), CH25H (+190867)	chr10	90775592	90776816	sense_overlapping	0.835845	0	0
RP11-248C1.2	KIF20B (+133575)	chr10	91589266	91600618	lincRNA	0.108733	0.00530519	0.00646034
RP11-429G19.3	CCNJ (-189769), ENTPD1 (+141854)	chr10	97593264	97633515	processed_transcript	0.543781	0	0
RP11-175O19.4	C10orf12 (+12920), SLIT1 (+191722)	chr10	98752206	98755716	antisense	0.294064	1.5099e-14	2.77152e-14
RP11-452K12.7	PGAM1 (-15951), RRP12 (-8949)	chr10	99160871	99179281	antisense	0.13826	0.000383028	0.000490119
RP11-441O15.3	GOT1 (-2715)	chr10	101190947	101195542	antisense	0.0944165	0.0155617	0.0184989
RP11-483F11.7	SLC25A28 (-32483), ENTPD7 (-6559)	chr10	101411745	101413662	antisense	0.193801	5.68123e-07	8.15081e-07
DNMBP-AS1	DNMBP (+67224), ABCC2 (+159989)	chr10	101686766	101718138	antisense	0.624198	0	0
LINC00263	WNT8B (-84564), SCD (+31476)	chr10	102133371	102143125	lincRNA	0.538958	0	0
RP11-107I14.2	LBX1 (-82301), BTRC (-42807)	chr10	103070774	103071262	lincRNA	0.781726	0	0
RP11-190J1.7	NPM3 (-27891), MGEA5 (+7161)	chr10	103570751	103571371	antisense	0.594815	0	0
RP11-18I14.10	CUEDC2 (-22795), TMEM180 (-5952)	chr10	104209573	104220863	processed_transcript	0.476851	0	0
RP11-18I14.7	TMEM180 (+4829), ACTR1A (+36513)	chr10	104221151	104230846	processed_transcript	0.803613	0	0
RP11-541N10.3	SH3PXD2A (-23161), OBFC1 (+39720)	chr10	105637131	105639519	sense_overlapping	0.600233	0	0
RP11-127L20.6	SORCS3 (-288518), ITPRIP (-18678)	chr10	106111348	106113333	antisense	0.36148	0	0
RP11-127O4.3	SORCS3 (-163495), ITPRIP (-143701)	chr10	106234696	106240032	lincRNA	0.370953	0	0
RP11-313D6.3	PDCD4 (-1127)	chr10	112629500	112631352	antisense	0.633381	0	0
RP11-313D6.4	PDCD4 (-745)	chr10	112629625	112631991	antisense	0.61853	0	0
RP11-57H14.4	TCF7L2 (-124642), VTI1A (+378611)	chr10	114583248	114587485	sense_overlapping	0.237924	6.78475e-10	1.07755e-09
RP11-498B4.5	PNLIPRP2 (+50467), HSPA12A (+71153)	chr10	118429613	118432250	antisense	0.405337	0	0
RP11-539I5.1	HSPA12A (-99029), ENO4 (-7909)	chr10	118592511	118609716	antisense	0.390636	0	0
RP11-179H18.2	RGS10 (-30492), TIAL1 (+23827)	chr10	121331315	121334113	antisense	0.44703	0	0
RP11-500G22.2	TACC2 (-49036), ATE1 (-12107)	chr10	123687826	123711480	antisense	0.261152	1.08877e-11	1.82637e-11
RP11-122K13.12	ADAM8 (-18679), ZNF511 (-13337)	chr10	135108690	135109481	antisense	0.184866	1.8699e-06	2.63727e-06
RP11-326C3.2	ATHL1 (-992)	chr11	287304	288987	antisense	0.951954	0	0
RP11-496I9.1	RASSF7 (-2599)	chr11	557594	560107	antisense	0.490174	0	0
MIR210HG	PHRF1 (-9425), RASSF7 (+5608)	chr11	565659	568457	lincRNA	0.448024	0	0
AP006621.6	PDDC1 (-4388)	chr11	781644	782105	antisense	0.50272	0	0
CTD-2245O6.1	TOLLIP (-576)	chr11	1330998	1331937	antisense	0.366192	0	0
RP13-25N22.1	KRTAP5-1 (+15)	chr11	1592582	1620414	lincRNA	0.449099	0	0
AC068580.6	IFITM10 (-10823), CTSD (+2575)	chr11	1781577	1783716	antisense	0.679988	0	0
AC068580.5	CTSD (+613)	chr11	1784238	1784979	sense_intronic	0.65398	0	0
H19	MRPL23 (+51051), IGF2 (+142788)	chr11	2016405	2022700	lincRNA	0.643843	0	0
AC109309.4	MRGPRG (-10636), MRGPRE (+2937)	chr11	3247290	3254068	antisense	0.89181	0	0
RP11-290F24.6	OR52W1 (+3353), FAM160A2 (+32134)	chr11	6223130	6224483	lincRNA	0.351035	0	0
CTD-2516F10.4	PPFIBP2 (+56686), CYB5R2 (+103134)	chr11	7590096	7593277	antisense	-0.144396	0.000206644	0.000267158
TMEM9B-AS1	TMEM9B (-6659), NRIP3 (+32948)	chr11	8986221	8999074	antisense	0.483984	0	0
SBF2-AS1	SWAP70 (+120724), SBF2 (+509402)	chr11	9779838	9832866	lincRNA	0.150263	0.0001119	0.000145975
CTD-2003C8.1	ZBED5 (-24457), CSNK2A1 (+470827)	chr11	10879805	10928349	lincRNA	0.260128	1.31795e-11	2.20407e-11
RP11-567I13.1	CSNK2A1 (+491)	chr11	11373972	11374854	antisense	0.631508	0	0
CTC-497E21.3	RASSF10 (-4299)	chr11	13022636	13030706	lincRNA	NA	NA	NA
RP1-239B22.5	KCNJ11 (+6569), B7H6 (+30328)	chr11	17402195	17405078	antisense	0.194668	5.04554e-07	7.26155e-07
SPTY2D1-AS1	UEVLD (-16287), SPTY2D1 (+29452)	chr11	18621333	18631802	lincRNA	0.362033	0	0
RP11-1081L13.4	TMEM86A (+24748), PTPN5 (+68290)	chr11	18728083	18762115	antisense	0.673212	0	0
BDNF-AS	LIN7C (-95727), BDNF (+98547)	chr11	27528384	27719721	lincRNA	0.3402	0	0
RP4-607I7.1	CD44 (-3527)	chr11	35154201	35159579	antisense	0.65658	0	0
RP1-68D18.4	CD44 (+73794), SLC1A2 (+206894)	chr11	35231889	35236532	antisense	0.757815	0	0
RP1-68D18.2	CD44 (+74408), SLC1A2 (+206280)	chr11	35234096	35235554	sense_intronic	0.698568	0	0
RP11-698N11.4	LDLRAD3 (-127893), TRIM44 (+153366)	chr11	35835881	35839557	sense_overlapping	0.309665	4.44089e-16	8.50397e-16
RP11-495O11.1	SYT13 (-365776), CHST1 (+13546)	chr11	45673078	45674241	antisense	0.820007	0	0
CTD-2589M5.4	PHF21A (-144017), CREB3L1 (-12226)	chr11	46277905	46296098	antisense	0.687825	0	0
RP11-750H9.5	SPI1 (-17593), SLC39A13 (-12326)	chr11	47404698	47430741	antisense	0.611852	0	0
RP11-142C4.6	FAM111B (-111034), GLYATL1 (+52902)	chr11	58701115	58826132	processed_transcript	0.545328	0	0
AP001258.4	FAM111A (-8205), FAM111B (+29389)	chr11	58897605	58910488	lincRNA	0.781721	0	0
RP11-794G24.1	SYT7 (+39985), SDHAF2 (+110762)	chr11	61306987	61309731	lincRNA	0.750033	0	0
RP11-831H9.3	MTA2 (-4443)	chr11	62373632	62373877	antisense	0.0763136	0.0507362	0.0581719
RP11-727F15.12	TMEM179B (-997)	chr11	62553497	62554257	antisense	0.401878	0	0
SNHG1	SLC3A2 (-2061)	chr11	62619459	62623386	processed_transcript	0.324844	0	0
AP000438.2	CHRM1 (+7587), SLC3A2 (+57941)	chr11	62677017	62685833	antisense	0.28073	2.40252e-13	4.23448e-13
RP11-466C23.4	C11orf95 (+579)	chr11	63534955	63536113	processed_transcript	NA	NA	NA
RP11-783K16.14	VEGFB (-2801)	chr11	63996685	64001824	antisense	0.196962	3.67723e-07	5.31177e-07
RP11-783K16.5	PLCB3 (-4433), PPP1R14B (-149)	chr11	64013435	64015689	antisense	0.671497	0	0
RP11-783K16.13	PLCB3 (-3307), PPP1R14B (-1275)	chr11	64014410	64016966	processed_transcript	0.480527	0	0
AP001462.6	SF1 (-713)	chr11	64546425	64546877	lincRNA	0.281252	2.16049e-13	3.81771e-13
RP11-869B15.1	SF1 (-6804), MAP4K2 (+17971)	chr11	64552392	64553092	lincRNA	0.205993	1.01999e-07	1.51074e-07
AP003068.9	TM7SF2 (-665)	chr11	64878185	64879167	antisense	0.0616789	0.114511	0.127358
NEAT1	SCYL1 (-90920), FRMD8 (+47587)	chr11	65190244	65213011	lincRNA	-0.0645312	0.0986619	0.110582
MALAT1	SCYL1 (-22962), FRMD8 (+115545)	chr11	65265232	65273940	lincRNA	-0.0399547	0.306878	0.329432
RP11-856B14.1	SSSCA1 (-1020)	chr11	65335952	65337894	processed_transcript	0.414959	0	0
RP11-755F10.1	KLC2 (-12164), PACS1 (+175186)	chr11	66012310	66013710	antisense	0.387976	0	0
RP11-755F10.3	RAB1B (-7885), KLC2 (+2997)	chr11	66027037	66029305	antisense	0.390199	0	0
CTD-3074O7.5	DPP3 (-3548)	chr11	66240960	66247704	antisense	0.383114	0	0
RP11-658F2.8	RBM4B (+10599), RBM14 (+50623)	chr11	66433506	66435845	antisense	0.590554	0	0
RP5-901A4.1	NDUFS8 (-2982)	chr11	67792276	67797928	antisense	0.392332	0	0
RP11-802E16.3	TCIRG1 (+13256), CHKA (+69140)	chr11	67818206	67821229	processed_transcript	0.631873	0	0
RP11-757G1.6	CPT1A (-30672), MRPL21 (+31232)	chr11	68638131	68642010	lincRNA	0.306636	8.88178e-16	1.68785e-15
RP11-211G23.2	CCND1 (-269118), TPCN2 (+370405)	chr11	69186230	69187279	lincRNA	0.214818	2.75199e-08	4.16591e-08
AP000439.3	CCND1 (-162569), TPCN2 (+476954)	chr11	69291900	69294708	lincRNA	0.650642	0	0
RP11-626H12.2	FGF3 (-229872), ANO1 (-60344)	chr11	69860963	69867165	lincRNA	0.256622	2.5191e-11	4.18478e-11
AP000487.6	CTTN (-75639), PPFIA1 (+52167)	chr11	70128472	70209474	antisense	0.665369	0	0
AP001271.3	CTTN (+78927), SHANK2 (+612303)	chr11	70323381	70323697	sense_intronic	0.674654	0	0
RP11-660L16.2	NADSYN1 (-2756), DHCR7 (-1984)	chr11	71159719	71163203	antisense	0.592301	0	0
RP11-31L22.7	ATG16L2 (-53595), ARAP1 (-8422)	chr11	72466373	72477338	antisense	0.480824	0	0
RP11-800A3.4	P2RY6 (-31547), P2RY2 (+22356)	chr11	72950019	72953380	sense_overlapping	0.880245	0	0
RP11-800A3.7	ARHGEF17 (-320)	chr11	73018279	73020406	antisense	0.513853	0	0
RP11-707G14.7	DNAJB13 (-20867), PAAF1 (+52464)	chr11	73639577	73641417	lincRNA	0.654277	0	0
AP001372.2	LIPT2 (-2239)	chr11	74204410	74209578	processed_transcript	0.633888	0	0
TPBGL	SLCO2B1 (+91620), ARRB1 (+109223)	chr11	74952562	74954742	lincRNA	0.111416	0.00427515	0.00523853
CTD-2562J17.7	ARRB1 (+91255), SLCO2B1 (+109588)	chr11	74971170	74972069	antisense	0.679528	0	0
RP11-535A19.1	UVRAG (-13021), DGAT2 (+33413)	chr11	75511921	75514460	antisense	0.29835	5.77316e-15	1.07188e-14
CTD-2011F17.2	WNT11 (+69007), UVRAG (+322355)	chr11	75848358	75848775	antisense	0.553813	0	0
RP11-111M22.3	C11orf30 (-2016)	chr11	76152381	76155724	processed_transcript	0.543764	0	0
RP11-672A2.4	LRRC32 (+14560), C11orf30 (+210415)	chr11	76365212	76367756	lincRNA	0.802225	0	0
RP11-21L23.3	TSKU (-420)	chr11	76493624	76494106	antisense	0.759817	0	0
RP11-21L23.2	ACER3 (-58414), TSKU (+19218)	chr11	76511407	76515599	sense_overlapping	0.730167	0	0
RP11-705O3.1	ALG8 (-17894), KCTD21 (+31071)	chr11	77850816	77886369	lincRNA	0.696443	0	0
RP11-113K21.5	PCF11 (-67703), RAB30 (-17550)	chr11	82783107	82817761	lincRNA	0.396273	0	0
RP11-113K21.4	PCF11 (-72296), RAB30 (-12957)	chr11	82783443	82808238	lincRNA	0.249132	9.73346e-11	1.5919e-10
RP11-727A23.5	PCF11 (+35316), CCDC90B (+93924)	chr11	82902070	82904836	lincRNA	0.601425	0	0
RP11-736K20.5	FZD4 (+46773), PRSS23 (+108176)	chr11	86603255	86636079	antisense	0.801579	0	0
SCARNA9	TAF1D (+19848), KIAA1731 (+60039)	chr11	93454678	93455031	antisense	0.330305	0	0
RP11-685N10.1	GPR83 (-71820), MRE11A (+20635)	chr11	94206073	94206736	antisense	0.616538	0	0
RP11-315O6.1	TMEM123 (-4419)	chr11	102323649	102332739	antisense	0.584934	0	0
RP11-817J15.2	MMP7 (-86746), MMP20 (+7839)	chr11	102477646	102498801	antisense	0.808225	0	0
RP11-690D19.3	MMP13 (-97509), DCUN1D5 (+38972)	chr11	102921415	102926528	sense_overlapping	0.0349693	0.371207	0.394479
RP13-259F12.2	GUCY1A2 (+341769), AASDHPPT (+599110)	chr11	106544737	106550066	sense_overlapping	0.943243	0	0
RP11-819C21.1	GUCY1A2 (-295756), CWF19L2 (+143645)	chr11	107182857	107186997	lincRNA	0.469066	0	0
RP11-839D17.3	TTC12 (-18092), NCAM1 (+335190)	chr11	113149158	113185159	antisense	0.170132	1.18041e-05	1.60466e-05
AP006216.10	ZNF259 (+14226)	chr11	116644104	116644921	antisense	0.413038	0	0
RP11-770J1.3	TTC36 (-5993), MLL (+85012)	chr11	118382625	118401809	antisense	0.510429	0	0
AP002954.4	TREH (-47763), DDX6 (+63828)	chr11	118575315	118620973	antisense	-0.102694	0.00848326	0.0102261
RP11-110I1.12	RPS25 (+21933), FOXR1 (+24707)	chr11	118865533	118868714	lincRNA	0.251824	6.01894e-11	9.89701e-11
RP11-110I1.11	RPS25 (+14030), FOXR1 (+32610)	chr11	118874451	118875603	antisense	0.0772295	0.0480166	0.0551919
CTD-2523D13.2	PVRL1 (-5878), TRIM29 (+403550)	chr11	119600292	119610333	antisense	0.334222	0	0
RP11-166D19.1	BLID (+43876), SORL1 (+620135)	chr11	121899062	121987031	processed_transcript	0.211628	4.44773e-08	6.67037e-08
RP11-680F20.6	DDX25 (+48840), CDON (+110075)	chr11	125820010	125826214	processed_transcript	0.405406	0	0
RP11-712L6.7	DCPS (-10164), TIRAP (+10501)	chr11	126162816	126164149	antisense	0.130097	0.000837932	0.001055
KIRREL3-AS1	ST3GAL4 (+221802), KIRREL3 (+423424)	chr11	126413841	126480843	antisense	0.450452	0	0
RP11-890B15.3	SNX19 (+48237), ADAMTS15 (+419276)	chr11	130736148	130740142	lincRNA	0.694603	0	0
AP004372.1	SNX19 (-970906), NTM (-23424)	chr11	131747573	131767002	antisense	0.273744	9.70557e-13	1.68148e-12
RP11-598F7.5	SLC6A12 (+48713), IQSEC3 (+98609)	chr12	273829	275487	antisense	0.0694378	0.0755305	0.0856345
RP11-598F7.6	SLC6A12 (+39578), IQSEC3 (+107744)	chr12	276021	291565	lincRNA	0.0685919	0.0791691	0.0895381
RP11-283I3.6	SLC6A13 (-12665), KDM5A (+113916)	chr12	383119	386289	sense_overlapping	0.484119	0	0
RP11-218M22.1	NINJ2 (+16291), B4GALNT3 (+186921)	chr12	740056	772872	antisense	0.236891	8.07414e-10	1.28085e-09
RP11-359B12.1	RAD52 (-32972), ERC1 (-8569)	chr12	1084463	1099207	processed_transcript	0.565454	0	0
RP5-1096D14.2	CACNA2D4 (-14184), DCP1B (+71623)	chr12	2038367	2045740	lincRNA	0.356317	0	0
RP4-816N1.7	FKBP4 (+5595), NRIP2 (+34518)	chr12	2906301	2913104	antisense	0.106055	0.00655123	0.00793196
RP11-253E3.3	TSPAN9 (-34162), TEAD4 (+83881)	chr12	3150602	3154116	lincRNA	0.641715	0	0
RP11-1038A11.3	NTF3 (-95048), KCNA5 (+293147)	chr12	5399645	5492819	lincRNA	-0.0141017	0.718466	0.736435
RP1-102E24.8	CD27 (-50398), LTBR (+10296)	chr12	6503070	6504235	lincRNA	0.424465	0	0
CD27-AS1	CD27 (+399)	chr12	6548166	6560733	lincRNA	0.0325198	0.405666	0.428764
SCARNA10	GAPDH (-24093), NCAPD2 (+16266)	chr12	6619440	6619688	sense_intronic	0.19931	2.64942e-07	3.86369e-07
U47924.27	PHB2 (+6907), PTPN6 (+17269)	chr12	7072408	7073610	antisense	0.447093	0	0
C1RL-AS1	C1RL (-6003), RBP5 (+13594)	chr12	7260647	7275097	antisense	0.6275	0	0
RP11-273B20.1	RBP5 (-1268), CLSTN3 (-233)	chr12	7281674	7283794	antisense	0.605715	0	0
A2M-AS1	A2M (+49346), KLRG1 (+76991)	chr12	9217772	9220651	lincRNA	0.204113	1.3386e-07	1.97411e-07
RP11-118B22.2	LOC642846 (-42172), PZP (-33151)	chr12	9392598	9395635	lincRNA	0.291545	2.55351e-14	4.6406e-14
RP11-705C15.3	KLRB1 (-52425), CLEC2D (-9386)	chr12	9811162	9814681	sense_intronic	0.677963	0	0
RP11-291B21.2	KLRC1 (-102326), MAGOHB (+57903)	chr12	10705961	10710648	lincRNA	0.711248	0	0
RP11-785H5.2	TAS2R30 (-34477), TAS2R42 (+18223)	chr12	11318688	11323952	sense_intronic	0.0558259	0.153226	0.168573
RP11-392P7.6	GPRC5D (-5801), HEBP1 (+44124)	chr12	13080659	13137579	antisense	0.553793	0	0
RP11-377D9.2	HEBP1 (-29785), KIAA1467 (-14287)	chr12	13172443	13193613	processed_transcript	0.171158	1.04333e-05	1.42395e-05
RP11-695J4.2	PLBD1 (-25895), GUCY2C (+102833)	chr12	14720683	14772689	antisense	0.842879	0	0
RP11-174G6.5	GUCY2C (-68632), HIST4H4 (+5914)	chr12	14915437	14920865	sense_overlapping	0.934388	0	0
RP11-508P1.2	PDE6H (+31236), RERG (+217219)	chr12	15154766	15159617	lincRNA	0.544651	0	0
RERG-IT1	RERG (+107947), PDE6H (+140508)	chr12	15265296	15267632	sense_intronic	0.82444	0	0
RP11-877E17.2	IFLTD1 (-396263), RASSF8 (-9484)	chr12	26092261	26112698	antisense	0.808781	0	0
RP11-283G6.3	BHLHE41 (-816)	chr12	26278087	26279550	antisense	0.801695	0	0
RP11-283G6.4	SSPN (+77937), ITPR2 (+559688)	chr12	26364096	26488789	antisense	0.390994	0	0
RP11-612B6.2	SSPN (+140834), ITPR2 (+496791)	chr12	26488796	26489883	lincRNA	0.781222	0	0
RP11-421F16.3	FGFR1OP2 (+37212), TM7SF3 (+38822)	chr12	27124518	27132515	antisense	0.596863	0	0
RP11-967K21.1	PTHLH (-204849), CCDC91 (-80370)	chr12	28316230	28343299	antisense	0.527838	0	0
RP11-467L13.3	H3F3C (+44255), METTL20 (+88311)	chr12	31900808	31901031	processed_transcript	0.145791	0.000178975	0.000232042
RP11-350F4.2	ADAMTS20 (-169575), PUS7L (+37263)	chr12	44112795	44117803	lincRNA	0.508661	0	0
RP11-96H19.1	SLC38A2 (-47111), SLC38A4 (+406024)	chr12	46777461	46850051	processed_transcript	0.363813	0	0
PCED1B-AS1	AMIGO2 (-131226), FAM113B (-5045)	chr12	47599680	47610239	lincRNA	0.0750457	0.0547127	0.0625483
RP11-579D7.4	CACNB3 (-24591), ADCY6 (-5747)	chr12	49182929	49184318	lincRNA	0.203123	1.54301e-07	2.26947e-07
RP11-469H8.6	AQP5 (-4278)	chr12	50345294	50356707	antisense	0.907098	0	0
RP11-923I11.1	FIGNL2 (+20483), SCN8A (+220198)	chr12	52203788	52206648	lincRNA	0.90956	0	0
RP11-1100L3.8	C12orf44 (-10993), NR4A1 (+7579)	chr12	52452242	52453287	lincRNA	0.610085	0	0
RP1-288H2.2	C12orf44 (+28417), KRT80 (+93609)	chr12	52486268	52498081	processed_transcript	0.099662	0.0106467	0.0127668
RP3-416H24.1	AK300121 (+12139), KRT7 (+13078)	chr12	52638831	52641232	processed_transcript	0.807353	0	0
RP11-845M18.6	KRT86 (+5628), KRT83 (+13905)	chr12	52700399	52702155	processed_transcript	0.720657	0	0
RP11-983P16.4	TENC1 (-15534), EIF4B (+28239)	chr12	53408379	53448222	antisense	0.386283	0	0
RP11-1136G11.7	ZNF740 (-13643), SOAT2 (+63618)	chr12	53551572	53570212	lincRNA	0.548324	0	0
RP11-793H13.4	NPFF (-976)	chr12	53902046	53902749	processed_transcript	0.581224	0	0
HOXC-AS5	HOXC13 (-1307)	chr12	54329111	54333427	antisense	0.730076	0	0
HOTAIR	HOXC11 (-4494)	chr12	54356091	54368740	antisense	0.847646	0	0
HOXC-AS3	HOXC10 (-1648)	chr12	54375292	54379303	antisense	0.706399	0	0
HOXC-AS2	HOXC9 (-4097)	chr12	54388991	54390569	antisense	0.503274	0	0
HOXC-AS1	HOXC9 (-577)	chr12	54392805	54393794	antisense	0.648338	0	0
AC012531.25	HOXC6 (-7161), HOXC8 (+12143)	chr12	54413693	54416373	lincRNA	0.568812	0	0
RP11-834C11.4	SMUG1 (+59524), HOXC4 (+75593)	chr12	54519881	54526627	lincRNA	0.44328	0	0
RP11-968A15.2	CBX5 (-11253), HNRNPA1 (-9865)	chr12	54656398	54672847	antisense	0.695206	0	0
RP11-1049A21.2	PDE1B (-5785), NCKAP1L (+45897)	chr12	54936894	54937889	antisense	0.855161	0	0
RP11-644F5.11	CD63 (-767)	chr12	56122887	56124467	antisense	0.400273	0	0
RP11-603J24.6	ESYT1 (-8749), ZC3H10 (+1207)	chr12	56512751	56513723	antisense	0.0495336	0.205142	0.223451
RP11-977G19.5	SMARCC2 (+13246), MYL6 (+18060)	chr12	56556142	56584068	sense_overlapping	0.376706	0	0
RP11-977G19.12	CS (-8767), CNPY2 (+7186)	chr12	56702651	56703233	antisense	0.20237	1.71819e-07	2.52173e-07
RP11-620J15.3	CTDSP2 (-86887), XRCC6BP1 (-7811)	chr12	58325310	58329958	processed_transcript	0.385111	0	0
RP11-631N16.2	MON2 (+141596), PPM1H (+326472)	chr12	62996531	63007855	antisense	0.327472	0	0
RP11-196H14.3	XPOT (-257251), SRGAP1 (+302361)	chr12	64540167	64541637	antisense	0.363707	0	0
RP11-335O4.3	DYRK2 (+16223), IFNG (+494786)	chr12	68052770	68064699	antisense	0.477052	0	0
RP11-611E13.2	CNOT2 (-169298), C12orf28 (+147039)	chr12	70297812	70637140	processed_transcript	0.426294	0	0
RP11-2H8.2	TBC1D15 (-42966), RAB21 (+41863)	chr12	72187634	72193407	processed_transcript	0.468921	0	0
RP11-81K13.1	KCNC2 (+176850)	chr12	75414748	75438573	processed_transcript	0.913741	0	0
RP11-585P4.5	GLIPR1 (+6239), KRR1 (+24666)	chr12	75877903	75883600	processed_transcript	0.268802	2.54508e-12	4.35709e-12
RP11-290L1.3	PHLDA1 (+840)	chr12	76424273	76425158	processed_transcript	0.348034	0	0
RP11-408B11.2	ALX1 (+50228), RASSF9 (+506054)	chr12	85711837	85736690	lincRNA	0.0224029	0.566799	0.589333
SOCS2-AS1	SOCS2 (-12707), MRPL42 (+89625)	chr12	93936238	93965544	lincRNA	0.923825	0	0
TMPO-AS1	TMPO (-876)	chr12	98906750	98910200	lincRNA	0.678897	0	0
RP11-175P13.2	ANKS1B (-159210), ACTR6 (-56932)	chr12	100536835	100538449	antisense	0.437713	0	0
RP11-321F8.4	ARL1 (-922)	chr12	101802149	101802838	lincRNA	0.190862	8.45886e-07	1.20791e-06
RP11-412D9.4	C12orf23 (-1003)	chr12	107347806	107349275	antisense	0.359104	0	0
USP30-AS1	USP30 (+576)	chr12	109490154	109491757	antisense	-0.210308	5.41372e-08	8.07939e-08
RP11-443D10.3	ACACB (-21006), UNG (+20797)	chr12	109549022	109563369	processed_transcript	0.76192	0	0
RP3-462E2.3	MAPKAPK5 (-29369), ALDH2 (+46219)	chr12	112250596	112251224	3prime_overlapping_ncrna	0.550418	0	0
MAPKAPK5-AS1	MAPKAPK5 (-1141)	chr12	112277570	112280706	lincRNA	0.558672	0	0
TBX5-AS1	TBX5 (-4427)	chr12	114845995	114850636	antisense	0.862164	0	0
LINC00173	MED13L (-257784), MAP1LC3B2 (-24411)	chr12	116971226	116974323	lincRNA	0.57078	0	0
RP11-227B21.2	NOS1 (-93197), KSR2 (+513224)	chr12	117890816	117894791	antisense	0.585313	0	0
PXN-AS1	RPLP0 (-6003), PXN (+58557)	chr12	120639093	120650941	antisense	0.281444	2.07834e-13	3.67726e-13
RP11-18C24.6	DYNLL1 (-2922)	chr12	120928130	120933743	antisense	0.270126	1.96954e-12	3.38233e-12
RP11-340F14.5	P2RX4 (-22067), P2RX7 (+54975)	chr12	121625358	121625835	sense_overlapping	0.77276	0	0
AC084018.1	RHOF (-5898), SETD1B (-5146)	chr12	122233172	122241812	lincRNA	0.370009	0	0
RP11-282O18.3	CDK2AP1 (+19305), C12orf65 (+19538)	chr12	123728733	123746030	3prime_overlapping_ncrna	0.539973	0	0
RP13-942N8.1	SETD8 (-18624), SBNO1 (-15092)	chr12	123849499	123850660	lincRNA	0.515657	0	0
RP11-417L19.4	PUS1 (-2225)	chr12	132409280	132413896	lincRNA	0.167268	1.65975e-05	2.24185e-05
RP13-820C6.2	DDX51 (+65204), EP400 (+129211)	chr12	132562347	132565005	antisense	0.383183	0	0
RP13-977J11.2	NOC4L (+43770), GALNT9 (+233142)	chr12	132671286	132674240	lincRNA	0.270718	1.75526e-12	3.01813e-12
PSPC1-OT1	MPHOSPH8 (+41606), PSPC1 (+107765)	chr13	20248763	20250024	antisense	0.54479	0	0
PSPC1-AS1	MPHOSPH8 (+45545), PSPC1 (+103826)	chr13	20252829	20253837	antisense	0.438954	0	0
LINC00539	SKA3 (-124745), ZDHHC20 (+158022)	chr13	21872277	21878694	processed_transcript	0.188194	1.20779e-06	1.71311e-06
PAN3-AS1	PAN3 (-988)	chr13	28710979	28712330	antisense	0.586095	0	0
RP11-37E23.5	ZAR1L (+13521), FRY (+267133)	chr13	32872290	32872849	antisense	0.750773	0	0
RP11-37L2.1	STARD13 (-325480), RFC3 (-206825)	chr13	34185103	34185659	lincRNA	0.331618	0	0
RP11-187A9.3	DGKH (-4720)	chr13	42617862	42618383	antisense	0.3931	0	0
SMIM2-AS1	ENOX1 (-561233), SERP2 (-183132)	chr13	44716681	44813010	antisense	0.0253942	0.516162	0.539133
RP11-269C23.3	SERP2 (+29266), TSC22D1 (+173457)	chr13	44974486	44980002	lincRNA	0.423054	0	0
RP11-290D2.4	KCTD4 (-136504), TPT1 (+3618)	chr13	45911614	45911744	processed_transcript	0.109708	0.00490777	0.00598966
TPT1-AS1	TPT1 (-25379), SLC25A30 (+51840)	chr13	45915479	45965872	lincRNA	0.100228	0.0102088	0.0122524
DLEU2	ST13P4 (-95592), KCNRG (+61172)	chr13	50601268	50699856	lincRNA	0.259185	1.57048e-11	2.62479e-11
RP11-327P2.5	DHRS12 (-4601)	chr13	52378432	52387356	antisense	0.370672	0	0
RBM26-AS1	NDFIP2 (-66492), RBM26 (-8844)	chr13	79980443	79997090	lincRNA	0.434087	0	0
DNAJC3-AS1	DNAJC3 (-2259)	chr13	96325088	96329179	lincRNA	0.306145	1.11022e-15	2.10689e-15
DOCK9-AS2	DOCK9 (-1816)	chr13	99740072	99740879	antisense	0.412031	0	0
UBAC2-AS1	UBAC2 (-1849)	chr13	99848695	99852964	lincRNA	0.438436	0	0
ANKRD10-IT1	ARHGEF7 (-218162), ING1 (+182103)	chr13	111547405	111551519	sense_intronic	0.618291	0	0
RP11-120K24.3	MCF2L (-3738)	chr13	113619148	113620445	lincRNA	0.432902	0	0
MCF2L-AS1	MCF2L (-1067)	chr13	113621797	113623138	antisense	0.343932	0	0
RP11-120K24.5	F7 (-95796), MCF2L (+40774)	chr13	113663984	113664633	sense_intronic	0.434807	0	0
RPPH1	PARP2 (-248)	chr14	20811206	20811844	antisense	0.059614	0.127182	0.140823
RP11-219E7.1	RNASE6 (+3039), RNASE1 (+18787)	chr14	21252046	21252452	antisense	0.73384	0	0
LINC00641	OR5AU1 (-47464), HNRNPC (+65990)	chr14	21668237	21675059	lincRNA	0.390851	0	0
AE000661.37	TCRDV2 (-27574), TCRA (+429170)	chr14	22849082	22951948	lincRNA	NA	NA	NA
RP11-298I3.4	AJUBA (-8249), C14orf93 (+19263)	chr14	23451906	23468287	antisense	0.549033	0	0
DHRS4-AS1	CPNE6 (-107742), DHRS4 (+10029)	chr14	24407939	24458048	processed_transcript	0.50374	0	0
ARHGAP5-AS1	ARHGAP5 (-1183)	chr14	32544624	32545999	antisense	0.494902	0	0
RP11-73E17.2	BAZ1A (+246)	chr14	35343548	35345665	antisense	0.379147	0	0
RP11-317N8.5	BRMS1L (-3397)	chr14	36288429	36295971	antisense	0.21305	3.59439e-08	5.42319e-08
RP11-356O9.2	SLC25A21 (-388966), FOXA1 (+33658)	chr14	38025362	38036300	processed_transcript	0.372146	0	0
RP11-356O9.1	SLC25A21 (-398926), FOXA1 (+23698)	chr14	38033251	38048330	processed_transcript	0.357121	0	0
RP11-369C8.1	MIS18BP1 (-457699), RPL10L (+940724)	chr14	46175452	46185155	lincRNA	0.0282777	0.469664	0.491688
RP11-247L20.4	ATP5S (+14888), CDKL1 (+89244)	chr14	50793243	50794627	lincRNA	0.591783	0	0
RP11-368P15.3	FERMT2 (-86406), DDHD1 (+115825)	chr14	53503472	53504969	antisense	0.393448	0	0
RP11-999E24.3	SLC35F4 (-128161), C14orf37 (+158094)	chr14	58460262	58461243	sense_overlapping	0.726822	0	0
CTD-2002H8.2	ARID4A (-31333), PSMA3 (+22366)	chr14	58731379	58736399	processed_transcript	0.585678	0	0
RP11-349A22.5	ARID4A (-16755), PSMA3 (+36944)	chr14	58732082	58764852	processed_transcript	0.598785	0	0
RP11-112J1.2	DAAM1 (-265900), DACT1 (+284742)	chr14	59294951	59484046	lincRNA	0.172945	8.40054e-06	1.15052e-05
RP11-701B16.2	JKAMP (+17912), RTN1 (+368484)	chr14	59945991	59992155	processed_transcript	0.560578	0	0
RP11-1112J20.2	KCNH5 (-80386), RHOJ (-78761)	chr14	63589750	63594932	lincRNA	-0.21201	4.20094e-08	6.30716e-08
CTD-2555O16.2	AKAP5 (-29753), MTHFD1 (+47705)	chr14	64889652	64915275	antisense	0.205219	1.14111e-07	1.68831e-07
RP11-973N13.4	HSPA2 (-13207), ZBTB1 (+22687)	chr14	64980871	65007086	antisense	0.606118	0	0
LINC00238	GPHN (-14954)	chr14	66953071	66965271	lincRNA	0.653052	0	0
CTD-2566J3.1	RAD51B (+307821), ZFP36L1 (+668643)	chr14	68591720	68596913	antisense	0.411776	0	0
CTD-2325P2.4	ZFP36L1 (+168438), RAD51B (+808026)	chr14	69093882	69095162	antisense	0.371185	0	0
RP11-718G2.4	ADAM21P1 (-122172), SYNJ2BP-COX16 (+47117)	chr14	70833570	70839810	lincRNA	NA	NA	NA
RP6-65G23.3	MAP3K9 (-3633)	chr14	71276921	71282120	lincRNA	0.330995	0	0
RP1-261D10.2	SIPA1L1 (-222046), PCNX (+399861)	chr14	71759434	71788531	antisense	0.452098	0	0
RP4-647C14.2	PAPLN (+7501), NUMB (+213580)	chr14	73710725	73712687	antisense	0.296432	8.88178e-15	1.64128e-14
RP4-693M11.3	PNMA1 (+15198), ACOT6 (+82382)	chr14	74164805	74167054	antisense	0.381919	0	0
RP5-1021I20.1	PTGR2 (-56516), C14orf43 (-8122)	chr14	74254062	74269973	antisense	0.229126	2.91281e-09	4.53691e-09
RP11-293M10.6	JDP2 (-6422), FOS (+146934)	chr14	75890385	75894444	antisense	0.41901	0	0
RP11-488C13.5	VASH1 (+22340), IRF2BPL (+244459)	chr14	77248082	77253067	lincRNA	0.406223	0	0
RP11-471B22.2	CALM1 (+6896), TTC7B (+412538)	chr14	90868866	90871579	processed_transcript	0.335826	0	0
CTD-3035D6.2	TTC7B (-8829), RPS6KA5 (+235403)	chr14	91288708	91294472	lincRNA	0.291822	2.39808e-14	4.3668e-14
CTD-2547L24.4	GPR68 (-14143), CCDC88C (+159193)	chr14	91724642	91725347	lincRNA	0.462328	0	0
RP11-747H7.3	CATSPERB (-26209), TC2N (+78227)	chr14	92223102	92226142	sense_intronic	0.774216	0	0
RP11-529H20.5	TRIP11 (-18983), ATXN3 (+47579)	chr14	92524895	92525877	sense_overlapping	0.44241	0	0
DICER1-AS1	DICER1 (-27037), CLMN (+151123)	chr14	95623981	95646263	lincRNA	0.0826935	0.0342109	0.0397559
CTD-2240H23.2	DICER1 (-43737), CLMN (+134423)	chr14	95651453	95652191	processed_transcript	0.764957	0	0
LINC00341	CLMN (-88771), C14orf49 (+67157)	chr14	95873605	95876427	lincRNA	0.133271	0.000621262	0.000785444
SNHG10	GLRX5 (-1402)	chr14	95998633	96001209	antisense	0.517827	0	0
RP11-872J21.3	PAPOLA (-811)	chr14	96967146	96968658	antisense	0.116129	0.00289424	0.00356714
MEG3	MEG3 (-11201), DLK1 (+93355)	chr14	101245746	101327368	lincRNA	1	0	0
RP11-45P15.4	EIF5 (-2136)	chr14	103798010	103798704	antisense	0.0684926	0.0796056	0.0899947
RP11-894P9.1	XRCC3 (+32298), KLC1 (+54000)	chr14	104148698	104150352	antisense	0.227165	3.99797e-09	6.18503e-09
CTD-2134A5.4	PPP1R13B (-19648), C14orf2 (+54328)	chr14	104320702	104346448	lincRNA	0.361926	0	0
CTD-2134A5.3	PPP1R13B (-28676), C14orf2 (+45300)	chr14	104341391	104343815	lincRNA	0.314534	0	0
LINC00638	KIAA0284 (-42854), ZBTB42 (+21863)	chr14	105287537	105290055	lincRNA	0.373399	0	0
RP11-44N21.1	GPR132 (-30889), JAG2 (+72518)	chr14	105559945	105565341	lincRNA	0.314322	0	0
RP11-521B24.3	MTA1 (-1538)	chr14	105883220	105886076	antisense	0.341668	0	0
RP11-521B24.5	CRIP2 (-5589), MTA1 (+49356)	chr14	105934129	105936954	antisense	0.440359	0	0
RP11-731F5.1	TMEM121 (+76798), IGHE (+259711)	chr14	106067808	106071694	lincRNA	0.169538	1.26741e-05	1.72122e-05
RP11-731F5.2	TMEM121 (+120160), IGHE (+216349)	chr14	106110832	106115394	lincRNA	-0.096551	0.0133618	0.0159459
RP11-73C9.1	MKRN3 (+3153), MAGEL2 (+79386)	chr15	23812410	23814804	antisense	0.852231	0	0
SNHG14	UBE3A (+239519), SNURF (+244586)	chr15	25224703	25664609	antisense	0.77482	0	0
RP11-701H24.3	SNURF (+74968), UBE3A (+409137)	chr15	25272882	25277194	lincRNA	0.669094	0	0
RP11-701H24.2	SNURF (+79258), UBE3A (+404847)	chr15	25277019	25281637	lincRNA	0.73361	0	0
RP11-143J24.1	TJP1 (-203142), CHRFAM7A (+368016)	chr15	30297645	30338051	lincRNA	0.214282	2.98488e-08	4.511e-08
RP11-16E12.2	KLF13 (-100462), TRPM1 (-65145)	chr15	31514201	31523041	processed_transcript	0.155558	6.30693e-05	8.3424e-05
RP11-3D4.2	CHRM5 (-107117), RYR3 (+550795)	chr15	34150917	34157026	antisense	0.356045	0	0
RP11-201P10.3	MEIS2 (+282896)	chr15	37109376	37110314	lincRNA	-0.112035	0.00406492	0.00498538
RP11-521C20.4	SRP14 (-14112), BMF (+55574)	chr15	40331511	40359491	lincRNA	0.216514	2.12561e-08	3.2266e-08
RP11-64K12.2	DISP2 (-32268), PLCB2 (-17992)	chr15	40617416	40618916	antisense	0.225331	5.3632e-09	8.27843e-09
CTD-2339L15.1	RAD51 (-4214)	chr15	40978921	40987305	lincRNA	-0.300847	3.43791e-15	6.41774e-15
RP11-532F12.5	SPINT1 (-3951)	chr15	41128005	41136585	antisense	0.415467	0	0
OIP5-AS1	OIP5 (+35775), CHP (+65607)	chr15	41576187	41601901	lincRNA	0.0258155	0.509223	0.532088
RP11-107F6.3	MAPKBP1 (-2602)	chr15	42063129	42064930	processed_transcript	-0.0316979	0.417643	0.440248
CTD-2382E5.3	SPTBN5 (-3955)	chr15	42189687	42190773	processed_transcript	0.215265	2.57134e-08	3.89459e-08
RP11-151N17.2	EIF3J (-4978)	chr15	44819454	44829121	lincRNA	0.310322	4.44089e-16	8.50397e-16
RP11-519G16.5	C15orf48 (+5665), SLC30A4 (+86574)	chr15	45722849	45734006	antisense	0.435945	0	0
RP11-353B9.1	FGF7 (+231007), ATP8B4 (+465037)	chr15	49944335	49948429	sense_overlapping	0.0319726	0.413617	0.436676
GABPB1-AS1	USP8 (-63183), GABPB1 (-5791)	chr15	50647155	50659636	lincRNA	0.513001	0	0
CTD-3110H11.1	GABPB1 (-4414)	chr15	50651646	50652391	lincRNA	0.243455	2.63386e-10	4.25446e-10
RP11-562A8.4	USP50 (+48736), USP8 (+73587)	chr15	50789391	50790941	antisense	0.331818	0	0
RP11-120K9.2	USP50 (-12345), TRPM7 (+127765)	chr15	50849797	50852697	antisense	0.439696	0	0
RP11-707P17.2	GLDN (+117418), DMXL2 (+163836)	chr15	51749482	51752779	antisense	0.676374	0	0
RP11-56B16.3	LEO1 (+56617), TMOD3 (+85516)	chr15	52206914	52207768	antisense	0.416328	0	0
RP11-23N2.4	ARPP19 (-19259), ONECUT1 (+201737)	chr15	52870038	52890906	antisense	0.420683	0	0
RP11-139H15.1	PIGB (-763)	chr15	55609381	55611359	antisense	0.446446	0	0
RP11-50C13.1	HSP90AB4P (+103534), LIPC (+157615)	chr15	58879705	58883875	antisense	0.164443	2.30992e-05	3.10174e-05
RP11-244F12.3	AX747619 (+1677), TPM1 (+5071)	chr15	63338232	63341586	antisense	0.652615	0	0
RP11-321G12.1	USP3 (-90969), CA12 (-31766)	chr15	63682334	63729347	lincRNA	0.76308	0	0
AC100830.5	OAZ2 (+6522), ZNF609 (+197321)	chr15	64988820	64989060	antisense	0.356138	0	0
CTD-3185P2.1	SNAPC5 (+6880), MAP2K1 (+104055)	chr15	66782085	66784447	antisense	0.576402	0	0
IQCH-AS1	AAGAB (-207995), C15orf61 (-58453)	chr15	67695956	67814182	lincRNA	0.493425	0	0
RP11-709B3.2	FEM1B (+22094), ITGA11 (+132257)	chr15	68591127	68593343	lincRNA	0.895674	0	0
LINC00277	GLCE (-76266), NOX5 (+69673)	chr15	69365265	69388148	lincRNA	0.656765	0	0
RP11-279F6.1	RPLP1 (+64411), TLE3 (+580686)	chr15	69755364	69863775	lincRNA	0.504275	0	0
RP11-279F6.2	RPLP1 (+112437), TLE3 (+532660)	chr15	69857062	69858129	lincRNA	0.275305	7.12763e-13	1.23955e-12
RP11-1006G14.4	BBS4 (-95411), ARIH1 (+116442)	chr15	72882031	72884186	sense_overlapping	0.522434	0	0
LOXL1-AS1	LOXL1 (-8283), TBC1D21 (+44538)	chr15	74200423	74220589	antisense	0.336798	0	0
RP11-10O17.2	ARID3B (-69924), SEMA7A (-37325)	chr15	74753605	74773643	antisense	0.354863	0	0
RP11-817O13.8	MAN2C1 (-269)	chr15	75660495	75661925	lincRNA	0.379481	0	0
RP11-797A18.3	TSPAN3 (+26808), PSTPIP1 (+49297)	chr15	77336021	77337502	lincRNA	0.408163	0	0
RP11-307C19.2	LINGO1 (+43542), HMG20A (+167924)	chr15	77861311	77901023	lincRNA	0.617573	0	0
RP11-650L12.2	CHRNA5 (+24679), CHRNA3 (+31096)	chr15	78881464	78883618	antisense	0.92793	0	0
RP11-358L4.1	KIAA1024 (-18894), TMED3 (+102473)	chr15	79705699	79706228	lincRNA	0.628663	0	0
RP11-38G5.4	MTHFS (+53124), KIAA1024 (+411409)	chr15	80135888	80136646	lincRNA	0.385883	0	0
RP11-752G15.3	CPEB1 (-22318), AP3B2 (+39589)	chr15	83316520	83361572	antisense	0.0329745	0.399129	0.422354
RP11-752G15.6	WHAMM (-55336), AP3B2 (-44002)	chr15	83419315	83425958	processed_transcript	0.389128	0	0
RP11-382A20.2	TM6SF1 (+6519), HDGFRP3 (+93478)	chr15	83782368	83783318	antisense	0.765478	0	0
RP11-182J1.1	SCAND2 (+1482), NMB (+25629)	chr15	85175128	85177218	antisense	-0.104601	0.0073326	0.00887018
LINC00052	NTRK3 (+678424)	chr15	88120159	88122917	lincRNA	0.352251	0	0
AC142401.2	MRPS11 (+18166), DET1 (+61062)	chr15	89002947	89054752	processed_transcript	0.375147	0	0
CTD-2335A18.1	POLG (-44114), RHCG (+117659)	chr15	89904809	89939471	lincRNA	0.235637	9.96368e-10	1.57424e-09
RP11-617F23.1	IDH2 (+24115), ZNF710 (+76841)	chr15	90617746	90625439	antisense	0.432283	0	0
RP11-697E2.4	TTLL13 (-3920)	chr15	90788644	90789043	lincRNA	0.263209	7.39941e-12	1.2527e-11
CTD-3094K11.1	FURIN (-28104), BLM (+123202)	chr15	91382953	91384608	sense_overlapping	0.33445	0	0
RP11-4F5.2	MCTP2 (+184180)	chr15	95024039	95027181	lincRNA	0.926033	0	0
RP11-35O15.1	IGF1R (-2371)	chr15	99190179	99190600	antisense	0.701551	0	0
RP11-168G16.1	ADAMTS17 (-5367), CERS3 (+197375)	chr15	100884661	100890438	lincRNA	0.324932	0	0
RP11-66B24.2	ALDH1A3 (-22876), ASB7 (+254378)	chr15	101389765	101404501	lincRNA	0.539102	0	0
RP11-66B24.1	ALDH1A3 (-11888), ASB7 (+265366)	chr15	101402047	101414195	lincRNA	0.501882	0	0
RP11-505E24.3	LRRK1 (+127331), CHSY1 (+205346)	chr15	101583920	101589661	antisense	0.331821	0	0
RP11-299G20.2	SNRPA1 (-5323), PCSK6 (+189404)	chr15	101835623	101845942	antisense	0.837497	0	0
AL022341.3	RHOT2 (-19247), WFIKKN1 (+17824)	chr16	698472	699200	antisense	0.478582	0	0
LA16c-313D11.12	METRN (-24396), STUB1 (+10662)	chr16	739000	742554	processed_transcript	0.418962	0	0
LA16c-380A1.1	METRN (-4162)	chr16	760745	761277	lincRNA	0.52869	0	0
LA16c-306A4.1	GNG13 (-83702), LMF1 (+86549)	chr16	933779	935090	antisense	0.210329	5.39649e-08	8.05805e-08
RP11-161M6.2	SOX8 (-3130)	chr16	1025760	1031596	lincRNA	0.941091	0	0
RP11-616M22.7	UBE2I (-12295), TPSD1 (+40586)	chr16	1344551	1349167	lincRNA	0.188019	1.23608e-06	1.75234e-06
LA16c-358B7.3	BAIAP3 (-14136), UBE2I (+11215)	chr16	1367891	1372846	antisense	0.453024	0	0
LA16c-316G12.2	GNPTG (+8253), UNKL (+54552)	chr16	1408900	1411406	antisense	0.348264	0	0
LA16c-390E6.4	C16orf91 (-22862), CLCN7 (+22878)	chr16	1501760	1502654	antisense	0.550481	0	0
LA16c-425C2.1	IFT140 (+32333), TMEM204 (+45841)	chr16	1629242	1630309	sense_intronic	0.647275	0	0
SNHG9	RNF151 (-1640), RPS2 (-408)	chr16	2014959	2015510	lincRNA	0.380997	0	0
RP11-304L19.1	PKD1 (+42468), TSC2 (+45441)	chr16	2141436	2145426	sense_overlapping	0.273888	9.43468e-13	1.63662e-12
RP11-304L19.5	TRAF7 (-721)	chr16	2204797	2205359	lincRNA	0.279323	3.193e-13	5.60613e-13
hsa-mir-940	RNPS1 (-2929)	chr16	2318155	2323419	lincRNA	0.524856	0	0
RP11-715J22.3	NTN3 (-18720), CCNF (+23385)	chr16	2502581	2502978	antisense	0.218136	1.65697e-08	2.5208e-08
RP11-715J22.6	ATP6V0C (-36917), TBC1D24 (+1663)	chr16	2526558	2527062	sense_intronic	0.385696	0	0
LA16c-325D7.2	FLYWCH2 (-16212), PRSS22 (-8813)	chr16	2916348	2917619	lincRNA	0.474307	0	0
RP11-473M20.5	CCDC64B (-266)	chr16	3082481	3089134	antisense	0.828471	0	0
RP11-473M20.7	IL32 (-9632), MMP25 (+8999)	chr16	3101991	3109371	processed_transcript	0.4185	0	0
RP11-473M20.11	ZNF205 (-4392)	chr16	3156764	3159577	sense_overlapping	0.412915	0	0
ZNF205-AS1	ZNF205 (+467)	chr16	3160460	3165599	antisense	0.363973	0	0
RP11-473M20.14	ZNF213 (-9594), ZNF205 (+12900)	chr16	3166042	3184883	antisense	0.656604	0	0
RP11-473M20.16	OR1F1 (-47137), CASP14L (+12890)	chr16	3206736	3207484	non_coding	0.0623787	0.110448	0.123189
RP11-95P2.3	ADCY9 (-65631), SRL (+60264)	chr16	4230117	4233516	lincRNA	0.475449	0	0
RP11-95P2.1	SRL (-7727), TFAP4 (+23193)	chr16	4295825	4303790	lincRNA	0.406955	0	0
AC005356.1	TFAP4 (-53503), GLIS2 (-5712)	chr16	4374667	4378341	lincRNA	0.319943	0	0
RP11-77H9.2	CARHSP1 (+14745), PMM2 (+56448)	chr16	8941961	8954274	antisense	0.287181	6.39488e-14	1.14699e-13
RP11-473I1.9	USP7 (-142320)	chr16	9198704	9200618	sense_intronic	0.60213	0	0
RP11-473I1.5	USP7 (-143020)	chr16	9199690	9201031	antisense	0.440574	0	0
RP11-473I1.10	USP7 (-146727)	chr16	9201097	9207038	sense_intronic	0.660622	0	0
RP11-876N24.5	CIITA (+62267), SOCS1 (+316717)	chr16	11032742	11033901	sense_intronic	0.567988	0	0
RP11-876N24.4	CIITA (+64672), SOCS1 (+314312)	chr16	11034575	11036878	antisense	0.669842	0	0
RP11-65J21.3	MKL2 (+242981), PARN (+315951)	chr16	14396144	14420210	lincRNA	0.292173	2.22045e-14	4.05139e-14
RP11-65J21.1	PARN (+263584), MKL2 (+295348)	chr16	14456965	14464123	lincRNA	0.390152	0	0
RP11-1021N1.2	MPV17L (+17240), KIAA0430 (+230172)	chr16	15506576	15507125	3prime_overlapping_ncrna	0.89266	0	0
AF001548.5	NDE1 (+79607), MYH11 (+127197)	chr16	15820530	15826850	antisense	0.309116	4.44089e-16	8.50397e-16
RP11-626G11.4	ITPRIPL2 (-21449), COQ7 (+24888)	chr16	19098177	19109432	lincRNA	0.428342	0	0
CTA-363E6.7	GDE1 (+20141), TMC5 (+91252)	chr16	19513010	19513608	antisense	0.363162	0	0
RP11-141O15.1	POLR3E (-9697), EEF2K (+81452)	chr16	22298028	22300059	antisense	0.526387	0	0
CTD-2270L9.4	COG7 (-1991)	chr16	23464078	23468927	lincRNA	0.547218	0	0
CTD-2196E14.9	PLK1 (-7311), DCTN5 (+30203)	chr16	23681331	23684448	lincRNA	0.504705	0	0
CTD-2196E14.4	PLK1 (-5065), DCTN5 (+32449)	chr16	23683452	23686820	lincRNA	0.520101	0	0
RP11-57A19.2	SBK1 (-4045)	chr16	28296205	28303385	lincRNA	0.616325	0	0
RP11-22P6.2	SH2B1 (-1004)	chr16	28873486	28874661	antisense	0.404599	0	0
RP11-22P6.3	ATP2A1 (+950)	chr16	28890277	28891241	antisense	0.344748	0	0
RP11-264B17.2	SPNS1 (-12990), NFATC2IP (+10788)	chr16	28968007	28978204	antisense	0.602541	0	0
RP11-264B17.4	LAT (-7928), SPNS1 (+2123)	chr16	28986293	28990145	antisense	0.354691	0	0
AC009133.12	MVP (-778)	chr16	29829300	29832573	antisense	0.296151	9.54792e-15	1.76082e-14
CTD-2574D22.5	CDIPT (-2564)	chr16	29874913	29879371	antisense	0.30628	8.88178e-16	1.68785e-15
CTD-2574D22.4	KCTD13 (+5454), ASPHD1 (+19944)	chr16	29930956	29933226	sense_intronic	0.279738	2.93543e-13	5.16711e-13
CTD-2574D22.2	KCTD13 (-1660)	chr16	29938156	29940254	antisense	0.299106	4.88498e-15	9.08818e-15
RP11-455F5.3	YPEL3 (-4057)	chr16	30107750	30115437	antisense	0.328488	0	0
RP11-347C12.10	CD2BP2 (-623)	chr16	30366761	30367848	processed_transcript	0.653932	0	0
RP11-146F11.1	SRCAP (-758)	chr16	30709029	30710379	antisense	0.137298	0.000421028	0.000537491
MIR4519	ZNF629 (-98019), BCL7C (+8857)	chr16	30886542	30906541	antisense	0.505307	0	0
FBXL19-AS1	FBXL19 (-3281)	chr16	30930639	30934590	antisense	0.303997	1.77636e-15	3.33872e-15
AC135048.13	SETD1A (-4846)	chr16	30959706	30967832	processed_transcript	0.263067	7.60036e-12	1.28434e-11
RP11-196G11.2	STX4 (+12933), ZNF668 (+18573)	chr16	31054470	31061201	lincRNA	0.468764	0	0
RP11-196G11.4	KAT8 (+748)	chr16	31129398	31130068	sense_intronic	0.513579	0	0
RP11-388M20.9	ITGAM (-33407), PYDC1 (-9486)	chr16	31237280	31238481	lincRNA	0.607053	0	0
RP11-452L6.1	ZNF843 (-8487), ARMC5 (-7482)	chr16	31460855	31464814	lincRNA	0.464098	0	0
RP11-452L6.5	ARMC5 (-773)	chr16	31468031	31471057	antisense	0.466586	0	0
RP11-452L6.7	C16orf58 (-474)	chr16	31519791	31520569	antisense	0.18505	1.82567e-06	2.57886e-06
CTD-2358C21.4	ZNF720 (-2697)	chr16	31720433	31723305	antisense	0.409947	0	0
RP11-3M1.1	ABCC12 (-19325), ABCC11 (+69082)	chr16	48198862	48201149	3prime_overlapping_ncrna	0.918141	0	0
RP11-401P9.4	SNX20 (+33824), NKD1 (+99199)	chr16	50679719	50683160	lincRNA	0.753306	0	0
RP11-44F14.8	RBL2 (-46425), CHD9 (+332981)	chr16	53420855	53422997	lincRNA	0.310593	4.44089e-16	8.50397e-16
FTO-IT1	IRX3 (+246407), FTO (+336096)	chr16	54073304	54074638	sense_intronic	0.399475	0	0
CRNDE	IRX3 (-637560), IRX5 (-7173)	chr16	54952774	54963101	antisense	0.720893	0	0
CTD-3032H12.2	IRX6 (-379770), IRX5 (+13590)	chr16	54968824	54988577	lincRNA	0.43166	0	0
CTD-3032H12.1	IRX6 (-386331), IRX5 (+7029)	chr16	54971697	54972583	antisense	0.587324	0	0
RP11-325K4.2	CETP (-20546), HERPUD1 (+9541)	chr16	56974939	56975638	sense_intronic	0.47349	0	0
RP11-256I9.1	CDH5 (-936223), CDH11 (-308383)	chr16	65318401	65610203	lincRNA	0.669422	0	0
CTD-2258A20.4	BEAN1 (-16968), CDH5 (+43707)	chr16	66442426	66446038	lincRNA	0.331909	0	0
RP11-61A14.2	PDP2 (+7993), CDH16 (+30511)	chr16	66921917	66922834	lincRNA	0.838526	0	0
RP11-61A14.3	PDP2 (+9651), CDH16 (+28853)	chr16	66923071	66924996	lincRNA	0.482204	0	0
RP11-297D21.3	HSD11B2 (+2727), ATP6V0D1 (+47326)	chr16	67466594	67468931	lincRNA	0.720896	0	0
CTD-2012K14.1	AGRP (-39378), FAM65A (-6446)	chr16	67551609	67562578	antisense	0.43873	0	0
CTC-479C5.16	EDC4 (-1760)	chr16	67903862	67906470	3prime_overlapping_ncrna	0.316563	0	0
RP11-96D1.6	ESRP2 (-1023)	chr16	68270747	68271570	sense_intronic	0.61177	0	0
CTD-2033A16.3	NQO1 (-8158), NOB1 (+20138)	chr16	69760915	69776466	antisense	0.454586	0	0
RP11-296I10.3	PDPR (+51268), EXOSC6 (+87036)	chr16	70190242	70207351	antisense	0.80127	0	0
RP11-529K1.4	ST3GAL2 (+49609), DDX19B (+90310)	chr16	70413359	70433405	antisense	0.286574	7.23865e-14	1.2941e-13
RP11-49C24.1	IL34 (-2911)	chr16	70610203	70611571	lincRNA	0.342432	0	0
RP11-498D10.6	IST1 (+35062), PKD1L3 (+69369)	chr16	71963913	71965102	antisense	-0.0396449	0.310647	0.333347
RP5-991G20.1	PMFBP1 (-554042), ZFHX3 (+322168)	chr16	72699068	72821143	processed_transcript	0.361989	0	0
RP5-991G20.4	PMFBP1 (-618268), ZFHX3 (+257942)	chr16	72823141	72825522	antisense	0.379843	0	0
AC009120.6	PSMD7 (+23499), LOC283922 (+47981)	chr16	74339099	74369244	processed_transcript	0.181573	2.85987e-06	3.99045e-06
AC009120.5	PSMD7 (+17710), LOC283922 (+53770)	chr16	74347234	74349532	processed_transcript	0.136346	0.000462015	0.000588447
RP11-252A24.7	CLEC18B (-27189), GLG1 (+158485)	chr16	74481324	74483790	lincRNA	0.421658	0	0
RP11-18F14.2	DYNLRB2 (+59255), CDYL2 (+204066)	chr16	80631802	80636416	lincRNA	0.896433	0	0
RP11-303E16.2	ATMIN (-4726)	chr16	81064374	81065090	sense_intronic	0.31913	0	0
MIR4720	CMIP (-58094), GAN (+72110)	chr16	81416873	81424489	lincRNA	0.632137	0	0
RP11-510J16.3	SDR42E1 (+50182), PLCG2 (+182012)	chr16	81993523	81996298	lincRNA	0.839104	0	0
RP11-510J16.5	HSD17B2 (+56730), MPHOSPH6 (+78241)	chr16	82077940	82173236	antisense	0.472239	0	0
RP11-483P21.2	HSBP1 (-9088)	chr16	83823571	83841439	antisense	0.331814	0	0
RP11-505K9.1	MBTPS1 (-399)	chr16	84150655	84151176	antisense	0.246476	1.55576e-10	2.53238e-10
CTD-2015G9.2	FOXL1 (+151449), FBXO31 (+653830)	chr16	86755696	86771432	processed_transcript	0.715991	0	0
RP5-1142A6.9	CTU2 (+13054), PIEZO1 (+65427)	chr16	88785022	88786867	antisense	0.587643	0	0
RP11-46C24.7	ZNF778 (-1262)	chr16	89281637	89284061	antisense	0.313567	2.22045e-16	4.29996e-16
AC137932.5	ZNF778 (+80209), ANKRD11 (+192649)	chr16	89363915	89364724	antisense	0.351758	0	0
RP11-368I7.2	C16orf7 (+5976), CDK10 (+28342)	chr16	89778263	89784573	antisense	0.28289	1.54765e-13	2.74716e-13
RP11-566K11.7	TUBB3 (-11084), TCF25 (+38609)	chr16	89972564	89984641	processed_transcript	0.189611	1.00024e-06	1.42314e-06
RP11-1260E13.1	DOC2B (-140293), RPH3AL (+30920)	chr17	171182	172244	antisense	0.200494	2.2426e-07	3.28086e-07
PITPNA-AS1	INPP5K (-625)	chr17	1420224	1421390	antisense	0.474964	0	0
MIR22HG	TLCD2 (-3974)	chr17	1614804	1620468	lincRNA	0.281237	2.16716e-13	3.82702e-13
RP11-667K14.3	HIC1 (-12089), OVCA2 (+2238)	chr17	1946768	1948262	lincRNA	0.169503	1.27283e-05	1.72772e-05
RP1-59D14.5	MNT (+23781), SGSM2 (+39671)	chr17	2278354	2282600	antisense	0.761643	0	0
RP1-59D14.6	MNT (+10292), SGSM2 (+53160)	chr17	2292559	2295372	processed_transcript	0.54504	0	0
RP11-74E22.3	KIAA0664 (-938)	chr17	2615602	2616127	antisense	0.374622	0	0
RP11-235E17.6	TAX1BP3 (+11823), CTNS (+20388)	chr17	3558914	3561386	antisense	0.262392	8.62954e-12	1.45557e-11
CTD-3195I5.5	ITGAE (-1530)	chr17	3705458	3706676	lincRNA	0.300213	3.9968e-15	7.45093e-15
CTD-3195I5.1	ITGAE (-6558), C17orf85 (+38445)	chr17	3710041	3712148	lincRNA	0.626089	0	0
RP13-580F15.2	SPNS2 (-14675), SPNS3 (+50235)	chr17	4385260	4389648	antisense	0.131987	0.000701692	0.000885906
RP11-314A20.2	PELP1 (-542)	chr17	4607524	4608824	antisense	0.402855	0	0
RP11-81A22.5	PLD2 (-3015)	chr17	4704453	4710308	processed_transcript	0.202498	1.68715e-07	2.47882e-07
RP5-1050D4.4	CAMTA2 (+475)	chr17	4889760	4890619	antisense	0.527233	0	0
RP5-1050D4.5	CAMTA2 (-706)	chr17	4891000	4891741	antisense	0.497016	0	0
AC012146.7	ZNF232 (+9866), ZFP3 (+34777)	chr17	5014762	5018299	processed_transcript	0.612161	0	0
CTC-524C5.2	NUP88 (-9268), C1QBP (+10144)	chr17	5328458	5336196	antisense	0.26401	6.36047e-12	1.0788e-11
RP11-530N7.3	TEKT1 (-134788), ALOX12 (-29536)	chr17	6857416	6882279	antisense	0.170532	1.12511e-05	1.531e-05
RP11-589P10.5	ALOX12 (-1150)	chr17	6897960	6898508	lincRNA	0.37814	0	0
AC113189.5	MPDU1 (-629)	chr17	7485281	7487390	antisense	0.398535	0	0
AC025335.1	KCNAB3 (+14797), CHD3 (+29833)	chr17	7816641	7819271	antisense	0.310915	4.44089e-16	8.50397e-16
LINC00324	AURKB (-11777), CTC1 (+25753)	chr17	8123959	8127361	lincRNA	0.533589	0	0
CTB-41I6.1	NTN1 (-55059), PIK3R5 (-53966)	chr17	8869212	8870387	lincRNA	0.501018	0	0
CTB-41I6.2	PIK3R5 (-59742), NTN1 (-49283)	chr17	8870839	8880312	lincRNA	0.509303	0	0
CTC-297N7.10	MYH3 (-25052), SCO1 (+15207)	chr17	10584050	10587305	antisense	0.141013	0.000291297	0.000374661
COX10-AS1	HS3ST3A1 (-447448), COX10 (-20027)	chr17	13932608	13972775	lincRNA	0.333581	0	0
CTD-3157E16.1	ADORA2B (-156921), MEIS3P1 (+1146)	chr17	15691100	15691519	lincRNA	-0.0334638	0.392166	0.415306
C17orf76-AS1	C17orf76-AS1 (+19763), ZNF287 (+110456)	chr17	16342135	16381992	processed_transcript	1	0	0
RP11-45M22.6	PLD6 (+18350), MPRIP (+23322)	chr17	17089778	17092814	lincRNA	0.47081	0	0
RP11-45M22.1	PLD6 (+15674), MPRIP (+25998)	chr17	17091981	17095962	lincRNA	0.446908	0	0
SMCR2	PEMT (-84177), RAI1 (-5616)	chr17	17577339	17581002	lincRNA	0.378564	0	0
RP1-178F10.3	TOP3A (-11131), SHMT1 (+37404)	chr17	18227535	18231369	processed_transcript	0.66548	0	0
RP11-663N22.1	WSB1 (-54320)	chr17	25564884	25568687	lincRNA	0.242052	3.35596e-10	5.40497e-10
RP11-173M1.8	KSR1 (-156726), WSB1 (+21204)	chr17	25641668	25642952	lincRNA	0.659066	0	0
CTD-2350C19.1	SLC46A1 (+3133), SARM1 (+31110)	chr17	26729127	26731067	antisense	0.644108	0	0
RP11-192H23.8	SPAG5 (-3017)	chr17	26928844	26929302	sense_intronic	0.240553	4.33962e-10	6.94846e-10
AC010761.13	SUPT6H (+9145), PROCA1 (+40425)	chr17	26997071	26999822	antisense	0.489104	0	0
AC010761.9	ERAL1 (-108415), TRAF4 (+2605)	chr17	27072586	27074670	antisense	0.538892	0	0
RP11-68I3.7	GIT1 (-2380)	chr17	27918720	27919259	antisense	0.415808	0	0
RP11-354P11.2	SLC6A4 (-9553), BLMH (+46677)	chr17	28565758	28579255	antisense	0.534338	0	0
CTD-2349P21.10	CRLF3 (+42903), LRRC37BP1 (+173427)	chr17	29108510	29109239	sense_intronic	0.36548	0	0
CTD-2349P21.9	CRLF3 (+32158), LRRC37BP1 (+184172)	chr17	29119389	29119851	lincRNA	0.427634	0	0
RP11-848P1.3	RNF135 (-5721), ADAP2 (+43481)	chr17	29291952	29292518	lincRNA	0.801712	0	0
RP11-848P1.5	NF1 (-1809)	chr17	29417804	29422468	antisense	0.226146	4.7084e-09	7.27999e-09
RP11-227G15.2	C17orf75 (+13291), RHBDL3 (+62742)	chr17	30655459	30656414	lincRNA	0.523863	0	0
RP5-837J1.2	LIG3 (+26917), RFFL (+56325)	chr17	33332106	33336762	sense_overlapping	0.727801	0	0
RP11-799D4.4	SLC35G3 (-42813), SLFN5 (-5861)	chr17	33558468	33569982	antisense	0.591659	0	0
RP11-47L3.1	SLFN11 (+54500), SLFN5 (+76134)	chr17	33640520	33651919	lincRNA	0.503157	0	0
RP11-686D22.4	SLFN11 (-30404), SLFN12 (+28419)	chr17	33730855	33731392	lincRNA	0.716834	0	0
RP11-686D22.8	SLFN11 (-34525), SLFN12 (+24298)	chr17	33733702	33736787	processed_transcript	0.900929	0	0
RP11-1094M14.5	SLFN12L (-17241), SLFN14 (+53111)	chr17	33826708	33837289	sense_intronic	0.915019	0	0
RP11-1094M14.11	SLFN14 (-13365), PEX12 (+7181)	chr17	33895138	33901811	lincRNA	0.0778406	0.0462709	0.0532746
AC015849.19	TAF15 (+14021), C17orf66 (+45386)	chr17	34143720	34157297	antisense	0.36376	0	0
CTB-58E17.1	MLLT6 (-2021)	chr17	36858704	36861000	lincRNA	0.621572	0	0
CTB-58E17.3	MLLT6 (-750)	chr17	36859732	36862514	antisense	0.644525	0	0
RP11-690G19.3	STAC2 (-27693), FBXL20 (+148176)	chr17	37408915	37410550	lincRNA	0.771163	0	0
CTB-131K11.1	FBXL20 (-2357)	chr17	37558045	37562486	antisense	0.853214	0	0
AC087491.2	NEUROD2 (-13141), PPP1R1B (-5861)	chr17	37775865	37778766	lincRNA	0.709546	0	0
RP11-94L15.2	GRB7 (+22869), IKZF3 (+103410)	chr17	37913973	37920089	lincRNA	0.888749	0	0
CTD-2267D19.2	GJD3 (+22692), RARA (+32830)	chr17	38497118	38499388	antisense	0.485392	0	0
RP5-1028K7.2	TNS4 (-20412), CCR7 (+43470)	chr17	38673277	38683254	lincRNA	0.746038	0	0
RP11-156E6.1	KLHL10 (+12191), KLHL11 (+15395)	chr17	40004769	40007699	sense_overlapping	0.348436	0	0
RP11-229E13.2	CNP (+9706), DNAJC7 (+41250)	chr17	40127181	40129749	3prime_overlapping_ncrna	0.493769	0	0
CTD-2132N18.2	ZNF385C (-3889)	chr17	40192730	40195135	sense_intronic	0.363669	0	0
RAMP2-AS1	RAMP2 (-3609)	chr17	40905931	40913275	lincRNA	0.64885	0	0
RP11-242D8.1	NBR1 (-3936)	chr17	41316199	41322420	lincRNA	0.501872	0	0
CTB-175E5.4	TMUB2 (-5641), ASB16 (+10639)	chr17	42253340	42264085	antisense	0.688178	0	0
RP5-882C2.2	UBTF (-2882)	chr17	42298768	42301078	antisense	0.34979	0	0
AC002117.1	HEXIM2 (-4942)	chr17	43227766	43238877	antisense	0.429421	0	0
MAP3K14-AS1	FMNL1 (+36352), MAP3K14 (+58770)	chr17	43325291	43345997	antisense	0.108314	0.0054851	0.00667055
RP11-105N13.4	PLEKHM1 (-228445), CRHR1 (-65055)	chr17	43699273	43893909	processed_transcript	0.332187	0	0
MAPT-AS1	MAPT (-24757), IMP5 (+24735)	chr17	43921016	43972966	antisense	0.705661	0	0
RP11-669E14.6	STH (+36291), KIAA1267 (+157365)	chr17	44112678	44113136	antisense	0.382632	0	0
KANSL1-AS1	KIAA1267 (-2243)	chr17	44270941	44274089	antisense	NA	NA	NA
RP11-6N17.4	SP2 (-2617)	chr17	45968620	45973178	processed_transcript	0.457829	0	0
AC003665.1	PNPO (-22153), SP2 (+23220)	chr17	45974695	46018776	antisense	0.666764	0	0
RP11-6N17.3	PNPO (-10129), SP2 (+35244)	chr17	46007047	46010472	antisense	0.48155	0	0
HOXB-AS1	HOXB2 (-2368)	chr17	46620912	46628610	processed_transcript	0.841567	0	0
HOXB-AS2	HOXB2 (-13766), HOXB3 (+15651)	chr17	46634623	46637695	antisense	0.85638	0	0
HOXB-AS5	PRAC (-1792)	chr17	46800529	46802819	antisense	0.330175	0	0
RP1-117B12.4	LRRC59 (+390)	chr17	48473798	48475249	antisense	0.50249	0	0
CTC-462L7.1	HLF (-93733), STXBP4 (+202462)	chr17	53246183	53250993	lincRNA	0.752765	0	0
RP11-166P13.3	AKAP1 (-3531)	chr17	55155658	55162385	lincRNA	0.434755	0	0
RP11-159D12.2	VEZF1 (-3690)	chr17	56066399	56072211	lincRNA	0.489471	0	0
RP11-159D12.9	OR4D1 (-61612), DYNLL2 (+10123)	chr17	56168908	56172897	lincRNA	0.423933	0	0
hsa-mir-142	BZRAP1 (-2905)	chr17	56408244	56409869	antisense	0.138112	0.000388681	0.00049689
AC099850.1	TRIM37 (-5527), SKA2 (+43007)	chr17	57183958	57195628	antisense	0.551173	0	0
CTD-2510F5.4	SKA2 (-47814), SMG8 (-6757)	chr17	57280037	57281190	antisense	0.631912	0	0
CTD-2319I12.1	HEATR6 (-8794), AP1S2 (+15194)	chr17	58160926	58169246	processed_transcript	0.177667	4.68789e-06	6.47532e-06
CTD-2319I12.4	AP1S2 (-28170), CA4 (-18852)	chr17	58203895	58213005	processed_transcript	-0.0859507	0.0277157	0.0323448
RP11-214C8.5	ICAM2 (-19862), ERN1 (+89646)	chr17	62116509	62119203	lincRNA	0.670752	0	0
RP11-329L6.1	ERN1 (-16081), TEX2 (+117070)	chr17	62223329	62223836	lincRNA	0.364122	0	0
hsa-mir-6080	SMURF2 (-103563), LOC146880 (+15673)	chr17	62745780	62778117	processed_transcript	0.404519	0	0
RP11-160O5.1	GNA13 (-49133), RGS9 (-31403)	chr17	63096929	63107176	lincRNA	0.416411	0	0
RP11-349A8.3	CACNG1 (-23698), CACNG4 (+55974)	chr17	65016049	65017859	antisense	0.709254	0	0
RP11-855A2.5	KPNA2 (-40577), BPTF (+169491)	chr17	65989995	65992547	lincRNA	0.282725	1.60094e-13	2.83991e-13
RP11-120M18.2	SLC16A6 (-162392), WIPI1 (+3856)	chr17	66409782	66489811	processed_transcript	0.691377	0	0
RP1-193H18.2	KCNJ16 (-522676), MAP2K6 (+137912)	chr17	67547498	67550002	lincRNA	0.812212	0	0
AC005152.3	SOX9 (-93049)	chr17	70017991	70030233	lincRNA	0.445722	0	0
RP11-84E24.3	SOX9 (-86501)	chr17	70026431	70034889	lincRNA	0.379335	0	0
RP11-84E24.2	SOX9 (-75102)	chr17	70030247	70053871	lincRNA	0.432966	0	0
LINC00511	SOX9 (+360776), SLC39A11 (+610916)	chr17	70319263	70636611	lincRNA	0.474134	0	0
RP11-143K11.1	COG1 (-16976), SSTR2 (+11037)	chr17	71171621	71172772	lincRNA	0.957232	0	0
RP11-649A18.12	MIF4GD (-1402)	chr17	73267449	73269976	antisense	0.596735	0	0
RP11-666A8.9	ST6GALNAC2 (+15547), PRCD (+30477)	chr17	74565873	74567322	antisense	0.66117	0	0
LINC00338	SEC14L1 (-50072), MGAT5B (+222135)	chr17	75082797	75091068	processed_transcript	0.383344	0	0
RP11-153A23.6	TMC6 (+19182), TNRC6C (+105361)	chr17	76103478	76107880	processed_transcript	0.671203	0	0
RP11-806H10.4	PGS1 (-11472), SOCS3 (-7105)	chr17	76356533	76369992	lincRNA	0.62059	0	0
RP11-353N14.2	CBX8 (-28462), CBX4 (+13836)	chr17	77797250	77801503	lincRNA	0.669583	0	0
RP11-334C17.5	SLC26A11 (-17090), CARD14 (+24829)	chr17	78174471	78179748	processed_transcript	0.551947	0	0
CTD-2047H16.2	ENDOV (-99025), RNF213 (+55275)	chr17	78289450	78290433	sense_intronic	0.5283	0	0
BAIAP2-AS1	BAIAP2 (-3230)	chr17	79002932	79008501	lincRNA	0.596901	0	0
RP11-1055B8.4	TMEM105 (-58519), BAHCC1 (-10547)	chr17	79361929	79364056	processed_transcript	0.427249	0	0
RP13-766D20.2	ACTG1 (-8045), FSCN2 (-7480)	chr17	79481072	79494802	antisense	0.872311	0	0
RP13-1032I1.7	SLC25A10 (-10029), HGS (+18380)	chr17	79668353	79670330	antisense	0.547187	0	0
RP11-1376P16.2	SLC16A3 (-74284), FASN (-55892)	chr17	80111305	80112691	antisense	0.131778	0.000715704	0.000903182
RP13-516M14.1	CSNK1D (-20595), CD7 (+23291)	chr17	80251591	80252786	lincRNA	0.425343	0	0
RP13-20L14.6	NARF (-2267)	chr17	80412148	80416397	antisense	0.429252	0	0
RP13-638C3.3	WDR45L (+60673), FOXK2 (+68144)	chr17	80545188	80546287	antisense	0.561794	0	0
RP11-720L2.4	THOC1 (-49892), COLEC12 (+182778)	chr18	316736	319165	lincRNA	0.918516	0	0
RP11-720L2.3	THOC1 (-48994), COLEC12 (+183676)	chr18	316739	317366	lincRNA	0.860464	0	0
RP11-806L2.6	ENOSF1 (+5577), TYMS (+49481)	chr18	706522	707648	antisense	0.405895	0	0
RP13-270P17.2	LPIN2 (-206890), MYOM1 (+1271)	chr18	3190394	3247275	processed_transcript	0.307683	8.88178e-16	1.68785e-15
RP11-838N2.4	TGIF1 (+21021), DLGAP1 (+982654)	chr18	3466247	3478976	lincRNA	0.205222	1.14061e-07	1.68831e-07
DLGAP1-AS1	TGIF1 (+144449), DLGAP1 (+859226)	chr18	3593729	3598350	antisense	0.502539	0	0
DLGAP1-AS2	TGIF1 (+154075), DLGAP1 (+849600)	chr18	3602997	3608334	lincRNA	0.472647	0	0
DLGAP1-AS5	DLGAP1 (+175263), TGIF1 (+828412)	chr18	4264601	4295405	antisense	0.392434	0	0
LINC00667	DLGAP1 (-784425), ZFP161 (+56503)	chr18	5232874	5246507	lincRNA	0.492785	0	0
LINC00526	DLGAP1 (-782394), ZFP161 (+58534)	chr18	5236722	5238597	lincRNA	0.469771	0	0
RP11-143J12.2	ANKRD12 (-7798), NDUFV2 (+26325)	chr18	9121262	9136643	antisense	0.47765	0	0
RP11-703I16.1	ANKRD62 (-71027), IMPA2 (+50251)	chr18	12031176	12032180	antisense	0.855071	0	0
RP11-973H7.3	SPIRE1 (-12872), CEP76 (+31919)	chr18	12670424	12671144	sense_intronic	0.62517	0	0
RP11-773H22.4	CEP192 (-3429)	chr18	12984692	12991172	antisense	0.356497	0	0
RP11-53B2.5	FAM210A (+225627), C18orf1 (+282178)	chr18	13500639	13501288	antisense	0.181301	2.96116e-06	4.12759e-06
RP11-701H16.4	FAM210A (+81342), C18orf1 (+426463)	chr18	13644813	13645684	antisense	0.112347	0.00396253	0.00486632
RP11-527H14.4	ANKRD30B (+161364)	chr18	14903578	14915627	lincRNA	0.863598	0	0
RP11-13N13.2	SNRPD1 (+19532), ABHD3 (+72974)	chr18	19210098	19213485	lincRNA	0.533014	0	0
RP11-17J14.2	CABLES1 (+122996), TMEM241 (+179202)	chr18	20837127	20840318	processed_transcript	0.288904	4.44089e-14	8.01228e-14
RP11-799B12.4	CABYR (+21869), OSBPL1A (+237009)	chr18	21739472	21742175	lincRNA	0.802771	0	0
RP11-17A19.1	KCTD1 (-147093), AQP4 (+170123)	chr18	24267584	24283602	lincRNA	0.29651	8.88178e-15	1.64128e-14
RP11-408H20.1	DSC3 (-16301), DSC2 (+43306)	chr18	28638805	28639359	lincRNA	0.792337	0	0
RP11-549B18.1	B4GALT6 (-1516)	chr18	29265617	29266786	antisense	0.773525	0	0
RP11-49I11.1	MOCOS (-3795)	chr18	33759958	33767411	antisense	0.619087	0	0
RP11-95O2.5	TPGS2 (-416301), CELF4 (+320541)	chr18	34823738	34827179	antisense	0.348251	0	0
LINC00669	NONE	chr18	36786887	37380282	lincRNA	NA	NA	NA
RP11-456K23.1	SETBP1 (-2576)	chr18	42256891	42259682	lincRNA	0.818464	0	0
RP11-15F12.1	SMAD7 (-85377), DYM (+424621)	chr18	46550072	46574844	antisense	0.313044	2.22045e-16	4.29996e-16
CTD-2171N6.1	RAB27B (+286628), TCF4 (+520852)	chr18	52773134	52791537	lincRNA	0.402942	0	0
RP11-35G9.3	NARS (-62228), ATP8B1 (+118922)	chr18	55297533	55405276	processed_transcript	0.493391	0	0
RP11-108P20.1	ZNF532 (-109517), MALT1 (+81926)	chr18	56419379	56421709	lincRNA	0.760109	0	0
RP11-28F1.2	BCL2 (+5438), PHLPP1 (+598503)	chr18	60981034	60981315	sense_intronic	0.721189	0	0
RP11-635N19.1	KDSR (-7205), VPS4B (+48041)	chr18	61034560	61048862	antisense	0.399129	0	0
RP11-231E4.4	ZNF407 (-80546), CNDP1 (+60685)	chr18	72259009	72265744	lincRNA	0.438598	0	0
RP11-17M16.2	ZNF516 (+2599)	chr18	74203607	74205487	antisense	0.773363	0	0
CTD-2286N8.2	NFATC1 (-282763), ATP9B (+48166)	chr18	76877206	76877920	sense_intronic	0.203482	1.46563e-07	2.15681e-07
AC139100.3	PARD6G (+54178), ADNP2 (+84304)	chr18	77941562	77960875	antisense	0.305449	1.33227e-15	2.51956e-15
AC009005.2	BSG (-2824)	chr19	567211	572215	antisense	0.22784	3.58656e-09	5.56109e-09
AC006273.5	PTBP1 (-13454), PALM (+74985)	chr19	782795	785080	lincRNA	0.245453	1.86068e-10	3.02513e-10
CIRBP-AS1	CIRBP (-65)	chr19	1268164	1270240	antisense	0.25632	2.66267e-11	4.42061e-11
CTB-25B13.12	APC2 (+10066), C19orf25 (+19014)	chr19	1457663	1462764	processed_transcript	0.611472	0	0
AC005943.5	MEX3D (-6477), MBD3 (+18118)	chr19	1573594	1575474	lincRNA	0.443583	0	0
CTB-31O20.2	KLF16 (-11960), FAM108A1 (+9994)	chr19	1874880	1876168	lincRNA	0.295463	1.11022e-14	2.04472e-14
AC005306.3	BTBD2 (+25818), CSNK1G2 (+48723)	chr19	1989399	1990369	antisense	0.436395	0	0
AC006538.1	DIRAS1 (-7143), SLC39A3 (+11541)	chr19	2727740	2729325	sense_intronic	0.516674	0	0
PLAC2	SAFB2 (+59827), ZNRF4 (+107685)	chr19	5558177	5568045	lincRNA	-0.00536974	0.890817	0.900656
AC104532.4	CAPS (-1444)	chr19	5911588	5913910	processed_transcript	0.254561	3.6704e-11	6.07896e-11
CTC-232P5.1	RANBP3 (-21074), RFX2 (+111270)	chr19	5978413	6020374	antisense	0.414386	0	0
CTC-503J8.6	MLLT1 (+68518), ACSBG2 (+75731)	chr19	6210389	6212492	lincRNA	0.46396	0	0
CTD-3128G10.6	TRIP10 (+10184), SH2D3A (+17632)	chr19	6748303	6751478	antisense	0.477592	0	0
CTD-3214H19.6	STXBP2 (-1727), PCP2 (-1694)	chr19	7698651	7701876	antisense	0.849817	0	0
CTD-2325M2.1	CCL25 (-40385), ELAVL1 (-6732)	chr19	8073612	8080909	lincRNA	0.389221	0	0
RAB11B-AS1	RAB11B (-7792), ANGPTL4 (+18402)	chr19	8439256	8455569	antisense	0.366019	0	0
CTC-325H20.4	ZNF699 (+12121), OR7E24 (+41954)	chr19	9402190	9405158	antisense	0.322754	0	0
ILF3-AS1	ILF3 (-1408)	chr19	10762537	10764520	lincRNA	0.268658	2.61657e-12	4.4767e-12
ZNF833P	ZNF833P (-10827), ZNF627 (+65751)	chr19	11750590	11797382	lincRNA	1	0	0
CTD-2006C1.12	ZNF700 (+21585), ZNF433 (+89040)	chr19	12050773	12064196	sense_overlapping	0.633221	0	0
CTD-3252C9.4	NANOS3 (-41847), ZSWIM4 (+39942)	chr19	13945329	13947103	lincRNA	0.411523	0	0
CTC-548K16.1	LPHN1 (-132643), CD97 (-42316)	chr19	14444554	14454725	lincRNA	0.310702	4.44089e-16	8.50397e-16
CTC-429P9.2	SLC35E1 (-51089), MED26 (+4733)	chr19	16721221	16747342	lincRNA	0.461682	0	0
CTC-429P9.1	MED26 (-9138), C19orf42 (+22815)	chr19	16741553	16754753	antisense	0.123359	0.00154757	0.00192203
CTC-429P9.3	MED26 (-6332), C19orf42 (+25621)	chr19	16744613	16746080	sense_intronic	0.488828	0	0
CTC-429P9.5	MED26 (-12113), C19orf42 (+19840)	chr19	16750777	16751479	sense_intronic	0.0563239	0.149588	0.164703
CTD-2521M24.9	FAM125A (-7804), BST2 (-6724)	chr19	17516502	17529713	lincRNA	0.754236	0	0
CTB-52I2.5	IL12RB1 (+65514), KCNN1 (+70117)	chr19	18122107	18142348	antisense	0.00635149	0.871015	0.881935
AC004447.2	HOMER3 (-51019), SUGP2 (+41320)	chr19	19101701	19104419	antisense	0.647313	0	0
LINC00663	ZNF14 (-33782), ZNF506 (+54857)	chr19	19868174	19887232	lincRNA	0.430914	0	0
CTC-559E9.6	ZNF14 (-72652), ZNF506 (+15987)	chr19	19887410	19945736	processed_transcript	0.454017	0	0
CTC-559E9.5	ZNF14 (-56531), ZNF506 (+32108)	chr19	19899563	19901340	sense_intronic	0.822447	0	0
CTC-559E9.8	ZNF93 (-6773), ZNF253 (+28235)	chr19	20003241	20006656	antisense	0.787749	0	0
CTD-2561J22.5	ZNF429 (-51561), ZNF493 (+56955)	chr19	21627042	21646710	processed_transcript	0.427719	0	0
CTD-2291D10.4	ZNF99 (-303610), ZNF724P (+162589)	chr19	23258002	23283163	lincRNA	0.470395	0	0
RP11-15H20.7	ZNF724P (-15373), ZNF91 (+129724)	chr19	23440056	23457034	lincRNA	0.477178	0	0
CTB-175P5.4	ZNF91 (-12187), ZNF675 (+279561)	chr19	23582034	23598877	lincRNA	0.261394	1.04052e-11	1.74757e-11
CTB-92J24.2	ZNF254 (-158637), ZNF726 (+13655)	chr19	24110589	24112089	sense_intronic	0.82415	0	0
CTD-2017D11.1	ZNF254 (-36997), ZNF726 (+135295)	chr19	24216246	24249711	lincRNA	0.384374	0	0
LINC00662	NONE	chr19	28175487	28284848	lincRNA	NA	NA	NA
CTC-459F4.3	NONE	chr19	28284370	28475892	processed_transcript	NA	NA	NA
AC007773.2	DPY19L3 (-7955), ZNF507 (+52186)	chr19	32880955	32896445	lincRNA	0.209698	5.92597e-08	8.83426e-08
CTD-2538C1.2	NUDT19 (-2542)	chr19	33177994	33182656	lincRNA	0.522642	0	0
CTD-2085J24.4	SLC7A9 (-7396), CEP89 (+94790)	chr19	33366830	33369327	lincRNA	0.559399	0	0
CTD-2540B15.8	CEBPA (-1431)	chr19	33793762	33795960	lincRNA	0.587079	0	0
AC010504.2	GPI (-11243), LSM14A (+181437)	chr19	34839260	34850317	antisense	0.0783468	0.0448655	0.051765
SCGB1B2P	SCGB2B2 (+17368), WTIP (+95242)	chr19	35067637	35068606	processed_transcript	0.611198	0	0
CTC-523E23.4	ZNF30 (-114559), ZNF599 (-39114)	chr19	35282723	35323773	lincRNA	0.387808	0	0
CTC-523E23.1	ZNF30 (-113814), ZNF599 (-39859)	chr19	35302737	35305249	lincRNA	0.47517	0	0
AC020907.6	SCN1B (-20866), GRAMD1A (+9480)	chr19	35500022	35501430	processed_transcript	0.26313	7.51088e-12	1.27e-11
CTD-2527I21.11	FXYD3 (-33147), HPN (+42175)	chr19	35549962	35597208	antisense	-0.164157	2.38788e-05	3.20328e-05
AD000684.2	USF2 (-5168), LSR (+15169)	chr19	35753748	35755707	sense_intronic	0.345599	0	0
AD000090.2	TMEM147 (-2217)	chr19	36031639	36036931	antisense	0.361154	0	0
AC002398.11	U2AF1L4 (-4801), LIN37 (+1875)	chr19	36237957	36244316	antisense	0.3041	1.77636e-15	3.33872e-15
AC002398.13	HSPB6 (-13058), ARHGAP33 (-5429)	chr19	36260045	36261930	antisense	0.29091	2.93099e-14	5.31605e-14
LINC00665	ZNF565 (-107728), ZFP14 (+56811)	chr19	36803968	36822620	lincRNA	0.356472	0	0
CTD-2630F21.1	ZNF566 (-783)	chr19	36980550	36981942	antisense	0.524778	0	0
AC092295.7	ZNF382 (-21430), ZNF529 (-10594)	chr19	37063971	37085610	antisense	0.648336	0	0
AC074138.3	ZNF567 (-2957)	chr19	37176341	37178351	lincRNA	0.486789	0	0
CTD-2162K18.5	ZNF850 (-40002), ZNF790 (+37971)	chr19	37288419	37319017	processed_transcript	0.460981	0	0
CTD-3220F14.2	ZNF527 (-33668), HKR1 (+2811)	chr19	37828137	37828645	sense_intronic	0.424239	0	0
CTD-2086O20.3	ZNF793 (-18614), ZNF570 (+19245)	chr19	37978900	37979554	lincRNA	0.579155	0	0
CTD-3064H18.1	ZNF793 (-4836)	chr19	37988062	37997948	antisense	0.51171	0	0
CTD-2528L19.6	ZNF607 (-9824), ZNF573 (+49715)	chr19	38219486	38221544	lincRNA	0.556439	0	0
CTD-2554C21.2	SIPA1L3 (-85230), ZNF573 (-42408)	chr19	38307998	38317278	processed_transcript	0.323753	0	0
CTD-2554C21.3	SIPA1L3 (-76374), ZNF573 (-51264)	chr19	38320190	38322797	lincRNA	0.239127	5.53385e-10	8.81436e-10
AC026806.2	CATSPERG (-3948)	chr19	38822273	38822716	lincRNA	0.384014	0	0
AC005789.11	SPRED3 (+8732), RASGRP4 (+27274)	chr19	38888820	38890521	lincRNA	0.812951	0	0
CTD-2540F13.2	CAPN12 (+5401), ACTN4 (+91446)	chr19	39228923	39230503	antisense	0.720442	0	0
CTC-246B18.10	GMFG (-5773), PAF1 (+49180)	chr19	39832412	39832585	lincRNA	0.284237	1.1724e-13	2.08645e-13
CTB-60E11.4	RPS16 (+8803), PLEKHG2 (+14065)	chr19	39916574	39919055	lincRNA	0.849055	0	0
AC093063.3	LGALS14 (-14396), LGALS16 (+33992)	chr19	40175883	40185217	lincRNA	0.0869877	0.025884	0.0302715
CTC-471F3.6	ZNF546 (+23677), ZNF780B (+35495)	chr19	40526291	40526948	lincRNA	0.675453	0	0
CTC-490E21.10	CYP2A6 (+16232), EGLN2 (+34786)	chr19	41337125	41343115	lincRNA	0.239045	5.61121e-10	8.93239e-10
AC092071.1	CYP2B6 (-44401), CYP2B7P1 (+22633)	chr19	41452251	41453355	sense_intronic	0.106787	0.00618717	0.00749778
AC011526.1	CEACAM21 (-99215), ATP5SL (-37473)	chr19	41960073	42006559	lincRNA	0.216976	1.98024e-08	3.00761e-08
AC006129.1	ATP5SL (-92207), CEACAM21 (-44481)	chr19	42037565	42038534	lincRNA	0.322159	0	0
AC006129.2	ATP5SL (-110850), CEACAM21 (-25838)	chr19	42051553	42061832	sense_intronic	0.641692	0	0
CTB-50E14.6	CXCL17 (-81589), CEACAM1 (+3936)	chr19	42901279	43156171	processed_transcript	0.128948	0.000932274	0.00117217
AC115522.3	KCNN4 (-13726), LYPD5 (+7478)	chr19	44298460	44299810	lincRNA	0.92171	0	0
AC069278.4	ZNF229 (-26359), ZNF180 (+25550)	chr19	44978644	44979403	lincRNA	0.636384	0	0
CTB-171A8.1	CEACAM16 (-23656), CEACAM19 (+4041)	chr19	45135499	45222031	antisense	0.409117	0	0
CTB-179K24.4	GEMIN7 (+4190), NKPD1 (+76700)	chr19	45579767	45593649	processed_transcript	0.164712	2.23893e-05	3.00788e-05
CTB-179K24.3	GEMIN7 (+8591), NKPD1 (+72299)	chr19	45588586	45593632	antisense	0.241414	3.74501e-10	6.01743e-10
AC006126.4	MARK4 (-9257), EXOC3L2 (-7790)	chr19	45741889	45748628	lincRNA	0.760307	0	0
AC074212.5	FBXO46 (-36342), SIX5 (+2004)	chr19	46268042	46272943	processed_transcript	0.625035	0	0
AC074212.6	SIX5 (-911)	chr19	46271053	46275762	processed_transcript	0.372612	0	0
CTD-3023J11.2	DHX34 (-2264)	chr19	47849964	47850584	lincRNA	0.079896	0.0407854	0.0471764
NAPA-AS1	KPTN (-8675), NAPA (+22319)	chr19	47987538	48004854	antisense	0.299396	4.88498e-15	9.08818e-15
CTC-241F20.3	ZNF114 (-14308), CARD8 (-7090)	chr19	48758931	48761456	antisense	0.545504	0	0
CTC-273B12.8	CYTH2 (+11872), LMTK3 (+32109)	chr19	48983103	48985571	lincRNA	0.598051	0	0
AC010524.2	CCDC155 (-9825), DKKL1 (+14608)	chr19	49871961	49891338	antisense	0.572162	0	0
PTOV1-AS1	PTOV1 (-6002), MED25 (+26878)	chr19	50341895	50354933	antisense	0.482215	0	0
AC018766.5	PTOV1 (+6970), PNKP (+9436)	chr19	50360226	50362546	antisense	0.657821	0	0
AC018766.4	PNKP (+7367), PTOV1 (+9039)	chr19	50363138	50363771	antisense	0.597832	0	0
CTD-2545M3.8	C19orf63 (+10745), JOSD2 (+23864)	chr19	50990066	50990895	lincRNA	0.25285	5.00355e-11	8.25211e-11
AC018755.15	FLJ30403 (+2671), ZNF175 (+20431)	chr19	52094162	52095761	antisense	0.756405	0	0
CTC-429C10.4	ZNF350 (+21576), ZNF613 (+37815)	chr19	52452386	52484620	antisense	0.645922	0	0
CTC-471J1.2	ZNF432 (-12276), ZNF841 (+34669)	chr19	52561742	52566956	sense_overlapping	0.72495	0	0
CTD-3018O17.3	ZNF528 (-4564)	chr19	52892094	52901019	processed_transcript	0.782596	0	0
CTD-3099C6.11	ZNF701 (+27629), ZNF83 (+40098)	chr19	53100951	53102140	sense_intronic	0.560166	0	0
CTD-3099C6.9	ZNF83 (-13469), ZNF611 (+83194)	chr19	53153689	53156537	sense_intronic	0.703367	0	0
CTD-2331H12.6	ZNF320 (-27987), ZNF816 (+43578)	chr19	53418448	53426723	lincRNA	0.62517	0	0
CTD-2620I22.1	AK127846 (-38665), ZNF816 (-5936)	chr19	53459293	53484907	processed_transcript	0.474053	0	0
CTD-2620I22.7	ZNF415 (-2209)	chr19	53638189	53638575	lincRNA	0.561907	0	0
CTD-2245F17.2	ZNF347 (-3926)	chr19	53665680	53666816	antisense	0.379537	0	0
CTD-2245F17.3	ZNF665 (-10697), ZNF677 (+50795)	chr19	53700363	53714268	lincRNA	0.581951	0	0
CTD-3093M3.1	MBOAT7 (-4329), TSEN34 (+2958)	chr19	54697730	54698394	lincRNA	0.668488	0	0
CTD-2587H19.1	LILRA4 (-13521), LAIR1 (+12779)	chr19	54862990	54864894	lincRNA	0.865542	0	0
AC008746.12	LENG8 (-9961), TTYH1 (+23499)	chr19	54949846	54950362	lincRNA	0.588818	0	0
LENG8-AS1	LENG8 (-1958)	chr19	54955990	54960223	antisense	0.750622	0	0
CTD-2537I9.12	EPN1 (-8317), U2AF2 (+14258)	chr19	56173266	56186081	antisense	0.34882	0	0
AC006116.24	ZNF542 (+8873), ZNF582 (+16526)	chr19	56888072	56888653	sense_intronic	0.779983	0	0
ZNF582-AS1	ZNF582 (-2894)	chr19	56905024	56910541	processed_transcript	0.769033	0	0
AC004696.2	ZNF471 (-18885), ZNF667 (-11557)	chr19	56988618	57012035	lincRNA	0.915295	0	0
CTC-444N24.8	ZNF460 (-18439), ZNF805 (+21361)	chr19	57772721	57774106	lincRNA	0.0554147	0.156281	0.171796
CTC-444N24.6	ZNF460 (-6708), ZNF805 (+33092)	chr19	57778587	57791702	antisense	0.180219	3.39839e-06	4.71551e-06
CTC-444N24.11	ZNF543 (-14064), ZNF460 (+25948)	chr19	57815672	57819930	lincRNA	0.367149	0	0
CTD-2583A14.8	ZNF587 (+17792), ZNF814 (+21469)	chr19	58378405	58379540	sense_intronic	0.88918	0	0
CTD-3138B18.5	ZNF8 (-10912), ZNF544 (+39336)	chr19	58768638	58790174	antisense	0.467548	0	0
CTD-3138B18.6	ZNF8 (-11792), ZNF544 (+38456)	chr19	58778000	58779051	sense_intronic	0.546675	0	0
ERVK3-1	ZSCAN22 (-16516), ZNF8 (+31551)	chr19	58816714	58827023	processed_transcript	0.545976	0	0
A1BG-AS1	A1BG (+2032), ZSCAN22 (+24448)	chr19	58859116	58866549	antisense	0.567375	0	0
CTD-2619J13.9	A1BG (-5302), ZNF497 (+4047)	chr19	58869364	58870969	antisense	0.725977	0	0
CTD-2619J13.3	ZNF497 (-1740)	chr19	58873950	58877958	antisense	0.694831	0	0
CTD-2619J13.13	ZNF584 (-8246), RPS5 (+13181)	chr19	58911587	58912046	lincRNA	0.220817	1.09322e-08	1.67241e-08
CTD-2619J13.14	ZNF584 (-2335)	chr19	58915604	58919851	lincRNA	0.492201	0	0
CTD-2619J13.16	ZNF584 (+10239), ZNF132 (+21287)	chr19	58929926	58930677	lincRNA	0.567669	0	0
CTD-2619J13.17	ZNF132 (+10332), ZNF584 (+21194)	chr19	58939998	58942515	lincRNA	0.908006	0	0
AC016629.8	UBE2M (-7987), MZF1 (+6612)	chr19	59070495	59086164	antisense	0.616677	0	0
RP5-1103G7.4	NRSN2 (-12458), SOX12 (+8673)	chr20	300956	328868	antisense	0.533653	0	0
RP11-276A18.2	FAM110A (+17580), ANGPT4 (+65024)	chr20	825766	838106	processed_transcript	0.524085	0	0
SDCBP2-AS1	SDCBP2 (-25933), FKBP1A (+41370)	chr20	1306064	1358827	lincRNA	0.0534784	0.171286	0.187991
RP11-314N13.3	SDCBP2 (-36234), FKBP1A (+31069)	chr20	1342265	1343229	antisense	0.27755	4.55858e-13	7.97315e-13
RP11-128M1.1	TGM3 (-85783), STK35 (+108302)	chr20	2187862	2193797	lincRNA	0.461083	0	0
RP11-119B16.2	PANK2 (-542)	chr20	3868885	3869515	antisense	0.321899	0	0
LINC00654	PROKR2 (-186017), GPCPD1 (+110632)	chr20	5476821	5485259	lincRNA	0.0788464	0.0435136	0.0502263
RP4-568F9.3	ZNF133 (+25961), DZANK1 (+152747)	chr20	18294408	18295755	antisense	0.207939	7.67802e-08	1.14174e-07
RP1-122P22.2	RIN2 (-102830), SLC24A3 (+571045)	chr20	19738351	19790319	lincRNA	0.50722	0	0
RP4-694B14.5	NANP (-27047), ZNF337 (+45774)	chr20	25604680	25658710	antisense	0.610605	0	0
RP13-401N8.1	ZNF337 (-55156)	chr20	25731853	25733397	antisense	0.234153	1.27601e-09	2.00914e-09
RP3-410C9.1	ZNF337 (-522390)	chr20	26167555	26232162	lincRNA	-0.124978	0.00133907	0.00166686
HM13-IT1	ID1 (-41662), HM13 (+49183)	chr20	30150968	30151879	sense_intronic	0.187428	1.33643e-06	1.89264e-06
RP5-1184F4.5	ASXL1 (+93337), C20orf203 (+200299)	chr20	31037557	31041410	antisense	0.412238	0	0
RP5-1085F17.3	MAPRE1 (+38003), SUN5 (+146537)	chr20	31444847	31446557	lincRNA	-0.0902066	0.0208482	0.0245704
RP5-1125A11.1	RALY (-4948)	chr20	32570857	32582163	lincRNA	0.344196	0	0
RP1-64K7.4	EIF2S2 (+30731), RALY (+87896)	chr20	32668954	32669754	antisense	0.307972	6.66134e-16	1.27293e-15
MMP24-AS1	MMP24 (+20745), EIF6 (+37222)	chr20	33804633	33865934	antisense	0.619453	0	0
RP4-614O4.11	EIF6 (+10739), MMP24 (+47228)	chr20	33855687	33867846	antisense	0.28637	7.54952e-14	1.34792e-13
LINC00657	EPB41L1 (-106449), SCAND1 (-93665)	chr20	34633543	34638882	lincRNA	0.464463	0	0
RP4-564F22.2	RALGAPB (-44871), LBP (+81730)	chr20	37049234	37063996	lincRNA	0.106951	0.00610778	0.00740484
SNORA71B	RALGAPB (-47576), LBP (+79025)	chr20	37053842	37053978	non_coding	0.408922	0	0
SNORA71A	RALGAPB (-45469), LBP (+81132)	chr20	37055948	37056086	processed_transcript	0.197561	3.38351e-07	4.90038e-07
SNHG11	RALGAPB (-24094), LBP (+102507)	chr20	37075220	37079564	lincRNA	0.500269	0	0
RP4-616B8.4	DHX35 (-320)	chr20	37590567	37590754	antisense	0.230427	2.35663e-09	3.68735e-09
RP1-269M15.3	SRSF6 (-262068), PTPRT (-5879)	chr20	41818861	41830011	antisense	0.869544	0	0
RP5-995J12.2	JPH2 (-30915), FITM2 (+92756)	chr20	42839599	42854667	lincRNA	0.399609	0	0
RP11-445H22.4	KCNK15 (-25391), WISP2 (+5212)	chr20	43323532	43374662	antisense	0.650595	0	0
RP3-461P17.10	WFDC2 (-21882), PIGT (+31805)	chr20	44076041	44076982	lincRNA	0.402285	0	0
RP11-465L10.7	SLC12A5 (+3097), NCOA5 (+65154)	chr20	44650414	44656438	processed_transcript	0.559868	0	0
RP11-347D21.3	SULF2 (-198552), PREX1 (+831060)	chr20	46609231	46617488	lincRNA	0.422125	0	0
ZNFX1-AS1	ZNFX1 (-5500), KCNB1 (+198927)	chr20	47894714	47905797	antisense	0.0670044	0.0863812	0.097294
RP4-791K14.2	ZNFX1 (-87603), KCNB1 (+116824)	chr20	47980422	47984296	sense_overlapping	0.889769	0	0
RP11-290F20.3	PTPN1 (-236714), CEBPB (+83057)	chr20	48884022	48896332	lincRNA	0.551804	0	0
RP11-290F20.1	PTPN1 (-206533), CEBPB (+113238)	chr20	48909256	48931459	lincRNA	0.476604	0	0
RP5-914P20.5	ADNP (-6891), DPM1 (+20642)	chr20	49547520	49561316	antisense	0.462831	0	0
RP4-724E16.2	ZNF217 (+19129), TSHZ2 (+591632)	chr20	52169308	52191847	antisense	0.774538	0	0
RP11-261P9.4	GNAS (-128525), NPEPL1 (+18408)	chr20	57285850	57286689	sense_intronic	0.609662	0	0
RP1-309F20.3	TH1L (-105088), GNAS (+23187)	chr20	57438582	57463864	antisense	0.331053	0	0
RP11-157P1.4	ADRM1 (+2907), LAMA5 (+61434)	chr20	60880487	60881381	antisense	0.582307	0	0
OGFR-AS1	OGFR (-1718)	chr20	61431978	61436939	antisense	0.486572	0	0
HAR1B	BIRC7 (-136886), BHLHE23 (-92003)	chr20	61727149	61733631	lincRNA	0.133906	0.000584656	0.000740871
HAR1A	BIRC7 (-132629), BHLHE23 (-96260)	chr20	61733556	61735738	lincRNA	0.14216	0.000259492	0.000334537
CTD-3184A7.4	GMEB2 (-997)	chr20	62258579	62260177	antisense	0.454948	0	0
RP13-152O15.5	TCEA2 (-143)	chr20	62688155	62688437	antisense	0.326671	0	0
AP001347.6	LIPI (+120989), POTED (+475767)	chr21	15399741	15516789	processed_transcript	0.293195	1.79856e-14	3.28818e-14
AF127936.5	SAMSN1 (-216057), NRIP1 (+302405)	chr21	16134030	16135411	lincRNA	0.705113	0	0
AF127936.7	SAMSN1 (-305248), NRIP1 (+213214)	chr21	16193528	16254296	lincRNA	0.691204	0	0
MIR155HG	MRPL39 (+38951)	chr21	26934220	26947480	lincRNA	0.25191	5.92661e-11	9.75688e-11
AP000251.2	TIAM1 (-878)	chr21	32931536	32932800	lincRNA	0.420674	0	0
AP000295.7	IFNAR1 (-59843), IFNAR2 (+35140)	chr21	34636177	34638565	lincRNA	0.627394	0	0
AP000304.2	DONSON (+20009), SON (+25908)	chr21	34931847	34950669	processed_transcript	0.452211	0	0
LINC00649	SLC5A3 (-126908), ITSN1 (+304131)	chr21	35287837	35349992	antisense	0.149887	0.000116465	0.000151786
LINC00160	CLIC6 (+61103), RUNX1-IT1 (+308932)	chr21	36096104	36109478	lincRNA	0.450882	0	0
AP000330.8	CLIC6 (+95930), RUNX1-IT1 (+274105)	chr21	36118053	36157183	antisense	0.407563	0	0
AF015262.2	CBR1 (-932058), RUNX1 (-88632)	chr21	36508934	36511519	lincRNA	0.225097	5.56683e-09	8.58311e-09
AP000688.8	RUNX1 (-957172), CBR1 (-63518)	chr21	37377635	37379899	lincRNA	0.332304	0	0
CBR3-AS1	DOPEY2 (-20504), CBR3 (+9072)	chr21	37504064	37528605	lincRNA	0.680871	0	0
AP000695.6	CLDN14 (+10712), CHAF1B (+70324)	chr21	37802657	37853368	antisense	0.396061	0	0
AP000696.2	CLDN14 (-168430), SIM2 (-64836)	chr21	38004978	38009331	lincRNA	0.736144	0	0
AP000704.5	HLCS (+11794), SIM2 (+269479)	chr21	38338811	38344128	lincRNA	0.347771	0	0
AP001432.14	DSCR3 (+37951), TTC3 (+156311)	chr21	38593719	38610045	lincRNA	0.405881	0	0
AP001434.2	DSCR4 (-116177), KCNJ15 (-34798)	chr21	39609138	39610123	lincRNA	0.658608	0	0
DSCAM-AS1	DSCAM (+462892), PCP4 (+516800)	chr21	41755009	41757285	antisense	0.307987	6.66134e-16	1.27293e-15
AP001610.5	MX1 (+16017), TMPRSS2 (+65997)	chr21	42813320	42814669	antisense	0.801293	0	0
AP001626.1	PDE9A (-46583), SLC37A1 (+107537)	chr21	44019389	44035168	lincRNA	0.688356	0	0
AP001631.9	U2AF1 (-33229), CRYAA (-28224)	chr21	44560632	44561202	antisense	0.316819	0	0
AP001052.9	PDXK (+7881), CSTB (+49400)	chr21	45141572	45152146	processed_transcript	0.238026	6.66828e-10	1.05967e-09
AP001053.11	AGPAT3 (-56073), RRP1 (+19625)	chr21	45225638	45232448	antisense	0.392555	0	0
AP001057.1	ICOSLG (+38958), C21orf33 (+68382)	chr21	45621172	45622579	antisense	0.445867	0	0
AP001058.3	ICOSLG (+33989), C21orf33 (+73351)	chr21	45626407	45627282	lincRNA	0.386384	0	0
AP001062.7	C21orf2 (+5860), PFKL (+33500)	chr21	45751116	45755734	processed_transcript	0.633554	0	0
AP001065.2	LRRC3 (-35579), TRPM2 (+66330)	chr21	45834472	45845155	lincRNA	0.726944	0	0
ITGB2-AS1	ITGB2 (-4314)	chr21	46340965	46349593	antisense	0.639578	0	0
LINC00162	ADARB1 (-72611), C21orf67 (-62054)	chr21	46419121	46424642	lincRNA	0.354337	0	0
BX322557.10	POFUT2 (-1999)	chr21	46707966	46711653	lincRNA	0.405904	0	0
LINC00205	COL18A1 (-160190), POFUT2 (-7423)	chr21	46713199	46717269	lincRNA	0.427444	0	0
MCM3AP-AS1	LSS (-15479), MCM3AP (+41019)	chr21	47649130	47679304	antisense	0.599511	0	0
AP001469.9	LSS (-24017), MCM3AP (+32481)	chr21	47671462	47674047	processed_transcript	0.376204	0	0
CECR7	GAB4 (-39459), IL17RA (-37280)	chr22	17517459	17539682	lincRNA	0.316468	0	0
XXbac-B476C20.9	PEX26 (-758)	chr22	18559292	18560563	antisense	0.418874	0	0
AC006547.13	ARVCF (-49965), DGCR8 (-13481)	chr22	20050502	20058045	antisense	0.387784	0	0
XXbac-B135H6.15	LZTR1 (-21385), CRKL (+43459)	chr22	21311379	21318967	lincRNA	0.385478	0	0
THAP7-AS1	THAP7 (-3999)	chr22	21356174	21364631	antisense	0.51471	0	0
AP000346.2	RGL4 (-55362), IGLL1 (-55104)	chr22	23974070	23981128	processed_transcript	0.686014	0	0
KB-318B8.7	SUSD2 (-78960), CABIN1 (+90719)	chr22	24497651	24499317	sense_intronic	0.431218	0	0
CTA-221G9.11	TMEM211 (-168219), CRYBB3 (-92292)	chr22	25498406	25508659	antisense	0.325385	0	0
CTA-445C9.14	TFIP11 (-1081)	chr22	26908502	26910534	antisense	0.453137	0	0
CTA-445C9.15	TFIP11 (-11038), TPST2 (+66614)	chr22	26917948	26921002	lincRNA	0.6748	0	0
MIAT	CRYBA4 (+39487)	chr22	27042391	27072438	lincRNA	0.182941	2.39923e-06	3.36309e-06
CTA-211A9.5	CRYBA4 (+104522)	chr22	27068729	27176170	lincRNA	0.1261	0.00121008	0.0015104
TTC28-AS1	PITPNB (-44711), TTC28 (+715887)	chr22	28315363	28404569	lincRNA	0.398049	0	0
CTA-292E10.6	ZNRF3 (-59146), XBP1 (-24049)	chr22	29196670	29244547	antisense	0.531064	0	0
CTA-984G1.5	RHBDD3 (+6462), EMID1 (+55499)	chr22	29656877	29658026	antisense	0.488357	0	0
MORC2-AS1	MORC2 (+40822), OSBP2 (+232572)	chr22	31318294	31328436	antisense	0.497674	0	0
TUG1	SMTN (-108099), MORC2 (-6560)	chr22	31366662	31374831	lincRNA	0.470613	0	0
RP3-412A9.10	SELM (+4249), SMTN (+20456)	chr22	31497861	31500743	processed_transcript	0.700843	0	0
RP11-247I13.7	DRG1 (+38889), EIF4ENIF1 (+51119)	chr22	31832962	31835893	processed_transcript	0.648714	0	0
RP1-90G24.6	RFPL3 (-79582), SLC5A4 (-19972)	chr22	32669406	32673173	lincRNA	0.229076	2.93636e-09	4.571e-09
LL22NC03-104C7.1	TIMP3 (-217064), FBXO7 (+109031)	chr22	32979285	32980190	antisense	0.310099	4.44089e-16	8.50397e-16
RP1-5O6.6	MAFF (+8418), TMEM184B (+50710)	chr22	38616981	38618939	processed_transcript	0.395658	0	0
RP3-508I15.9	TOMM22 (-7247), CBY1 (+18049)	chr22	39063589	39077825	antisense	0.308735	4.44089e-16	8.50397e-16
RP3-508I15.19	SUN2 (+19159), GTPBP1 (+31058)	chr22	39130734	39134995	processed_transcript	0.337353	0	0
RP1-85F18.5	L3MBTL2 (-19286), EP300 (+93413)	chr22	41570594	41593460	lincRNA	0.342759	0	0
RP5-821D11.7	SREBF2 (-162)	chr22	42227218	42230669	lincRNA	0.391851	0	0
CTA-250D10.23	SHISA8 (-7894), TNFRSF13C (+4256)	chr22	42318026	42319104	lincRNA	0.924438	0	0
RP4-669P10.16	CYP2D6 (-7307), CYP2D7P1 (+6385)	chr22	42532441	42535938	sense_intronic	0.298484	5.77316e-15	1.07188e-14
Z83851.4	TCF20 (-61264), NFAM1 (+155692)	chr22	42672360	42673057	lincRNA	0.527987	0	0
Z83851.1	TCF20 (-151379), NFAM1 (+65577)	chr22	42760405	42765242	lincRNA	0.742014	0	0
CTA-126B4.7	NFAM1 (-9714), RRP7A (+77714)	chr22	42834028	42842201	lincRNA	0.557418	0	0
CTA-217C2.1	PHF21B (-138877), NUP50 (-15040)	chr22	45529709	45559662	lincRNA	0.507696	0	0
WI2-85898F10.1	WNT7B (+95255), ATXN10 (+210075)	chr22	46271878	46283628	lincRNA	0.501649	0	0
CITF22-92A6.1	PPARA (-136067), WNT7B (-37424)	chr22	46409485	46411378	processed_transcript	0.12773	0.00104292	0.0013077
RP11-398F12.1	PPARA (-108060), WNT7B (-65431)	chr22	46436145	46440733	lincRNA	0.0974227	0.0125454	0.0149846
RP6-109B7.3	PPARA (-95162), WNT7B (-78329)	chr22	46449584	46453090	processed_transcript	0.162719	2.81887e-05	3.76855e-05
RP3-439F8.1	GRAMD4 (-81906), CELSR1 (-7675)	chr22	46937391	46944093	antisense	0.667556	0	0
CTA-29F11.1	TBC1D22A (-393)	chr22	47157790	47158460	antisense	0.450838	0	0
CTA-384D8.31	ODF3B (-14454), CPT1B (+31432)	chr22	50984843	50986081	antisense	0.4242	0	0
CTA-384D8.20	CPT1B (-4986), CHKB (-452)	chr22	51021454	51022306	antisense	0.244554	2.17645e-10	3.52391e-10
RP11-733O18.1	NLGN4X (+538802)	chrX	5571461	5644346	lincRNA	0.0346169	0.376049	0.399162
GS1-526D21.5	OFD1 (+32919), GPM6B (+49563)	chrX	13785518	13785984	antisense	0.632795	0	0
RP11-431J24.2	S100G (-488253), GRPR (+38604)	chrX	16171063	16188992	antisense	0.986465	0	0
GS1-358P8.4	PDK3 (+82764), PCYT1B (+99347)	chrX	24563632	24568583	sense_overlapping	0.617573	0	0
MID1IP1-AS1	MID1IP1 (+1293)	chrX	38660820	38663136	antisense	0.525365	0	0
ZNF674-AS1	ZNF674 (-1407)	chrX	46404927	46407671	lincRNA	0.43241	0	0
RP11-1148L6.5	WDR13 (-17027), RBM3 (+6112)	chrX	48438161	48439545	antisense	0.552884	0	0
AF238380.5	USP27X (-1602)	chrX	49641891	49643844	lincRNA	NA	NA	NA
RP13-188A5.1	KLF8 (-270741), RRAGB (+243971)	chrX	55934555	56041606	processed_transcript	0.352211	0	0
RP11-622K12.1	UBQLN2 (+210226), SPIN3 (+221736)	chrX	56755691	56844813	lincRNA	0.135272	0.000512722	0.000650918
RP11-357C3.3	SPIN4 (-184157), ARHGEF9 (+250051)	chrX	62729821	62780929	processed_transcript	0.177989	4.50286e-06	6.22915e-06
DLG3-AS1	DLG3 (+9621), TEX11 (+454241)	chrX	69672807	69675844	antisense	0.405514	0	0
XIST	ZCCHC13 (-467488), CHIC1 (+273553)	chrX	73040485	73072588	lincRNA	0.290153	3.41949e-14	6.19796e-14
JPX	ZCCHC13 (-331774), CHIC1 (+409267)	chrX	73164176	73220326	lincRNA	0.228905	3.01902e-09	4.69701e-09
RP13-216E22.4	ZCCHC13 (-354925), CHIC1 (+386116)	chrX	73168807	73169393	lincRNA	0.467033	0	0
RP11-524D16__A.3	SRPX2 (+29489), SYTL4 (+57870)	chrX	99928326	99928978	antisense	0.89997	0	0
RP3-341D10.4	ARL13A (+36194), TRMT2B (+46214)	chrX	100258820	100262962	lincRNA	0.599924	0	0
RP4-545K15.5	ARMCX3 (+5063), ARMCX2 (+31680)	chrX	100882857	100883508	sense_overlapping	0.598413	0	0
LL0XNC01-237H1.2	RAB40AL (-41986), BHLHB9 (+149307)	chrX	102139341	102161086	lincRNA	0.34719	0	0
LL0XNC01-250H12.3	RAB40A (+20569), NGFRAP1 (+121739)	chrX	102752450	102755245	antisense	0.609968	0	0
ALG13-AS1	ALG13 (+27757), TRPC5 (+373901)	chrX	110949876	110954329	antisense	0.487857	0	0
SLC25A5-AS1	SLC25A5 (-834)	chrX	118599996	118603061	lincRNA	0.178805	4.06362e-06	5.62719e-06
RP3-327A19.5	NKAP (+21722), AKAP14 (+26077)	chrX	119055223	119056803	antisense	0.28947	3.95239e-14	7.15443e-14
RP4-655L22.2	MCTS1 (+12312), C1GALT1C1 (+13949)	chrX	119745183	119754929	processed_transcript	0.272565	1.22391e-12	2.11375e-12
RP1-315G1.3	STAG2 (-338)	chrX	123093082	123095191	lincRNA	0.00035404	0.992779	0.99314
RP11-453F18__B.1	MST4 (-256571), OR13H1 (+222626)	chrX	130836677	130964671	processed_transcript	0.288793	4.57412e-14	8.24182e-14
RP5-842K24.2	RAP2C (-106843), MBNL3 (+115310)	chrX	131351174	131566890	antisense	0.484445	0	0
AC004383.4	HPRT1 (+84839), PLAC1 (+113499)	chrX	133677366	133680662	lincRNA	0.249544	9.04641e-11	1.4813e-10
LINC00086	ZNF449 (+79079), MMGT1 (+498359)	chrX	134555867	134559682	lincRNA	0.0757581	0.0524476	0.0600088
AF011889.5	IDS (-2762)	chrX	148564620	148614672	processed_transcript	0.25709	2.31162e-11	3.84709e-11
LL0XNC01-37G1.1	ZFP92 (-62254), ZNF275 (+21914)	chrX	152617486	152625568	processed_transcript	0.628939	0	0
U82695.10	ZFP92 (+6791), TREX2 (+21373)	chrX	152689209	152691934	lincRNA	0.785792	0	0
RP11-66N11.8	FAM58A (-2669)	chrX	152864794	152869808	antisense	0.584576	0	0
