# Supplementary material for: Comprehensive analysis of long non-coding RNAs in human breast cancer clinical subtypes
Source: Oncotarget. 2014 Sep 8;5(20):9864–76. doi: 10.18632/oncotarget.2454 (PMC4259443; doi:10.18632/oncotarget.2454)
Supplement: Supplementary file 4 [file oncotarget-05-9864-s004.xlsx]

## Sheet: Table 3
	cluster1	cluster2	cluster3	cluster4
Basal	122	3	0	0
Her2E	0	49	0	14
LumA	0	3	164	134
LumB	0	4	20	143
	p value: 6.797259e-243
SampleID	lncRNA Subtype
BA04D01A	cluster1
BA04J01A	cluster1
BA04P01A	cluster1
BA04Q01A	cluster1
BA04T01A	cluster1
BA04U01A	cluster1
BA07C01A	cluster1
BA07O01A	cluster1
BA07R01A	cluster1
BA07U01A	cluster1
BA08R01A	cluster1
BA0AL01A	cluster1
BA0AT01A	cluster1
BA0AV01A	cluster1
BA0B301A	cluster1
BA0BG01A	cluster1
BA0BL01A	cluster1
BA0BW01A	cluster1
BA0CE01A	cluster1
BA0CM01A	cluster1
BA0D001A	cluster1
BA0D201A	cluster1
BA0DA01A	cluster1
BA0E001A	cluster1
BA0E601A	cluster1
BA0FJ01A	cluster1
BA0FL01A	cluster1
BA0FX01A	cluster1
BA0G001A	cluster1
BA0I201A	cluster1
BA0I601A	cluster1
BA0IJ01A	cluster1
BA0IQ01A	cluster1
BA0J401A	cluster1
BA0J601A	cluster1
BA0JL01A	cluster1
BA0RE01A	cluster1
BA0RT01A	cluster1
BA0RX01A	cluster1
BA0SO01A	cluster1
BA0SP01A	cluster1
BA0ST01A	cluster1
BA0SX01A	cluster1
BA0T001A	cluster1
BA0T201A	cluster1
BA0TP01A	cluster1
BA0TS01A	cluster1
BA0TU01A	cluster1
BA0U001A	cluster1
BA0U101A	cluster1
BA0U401A	cluster1
BA0WA01A	cluster1
BA0X101A	cluster1
BA0XU01A	cluster1
BA0YE01A	cluster1
BA0YJ01A	cluster1
BA0YM01A	cluster1
BA12801A	cluster1
BA12901A	cluster1
BA12F01A	cluster1
BA12K01A	cluster1
BA12V01A	cluster1
BA13401A	cluster1
BA13D01A	cluster1
BA13E01A	cluster1
BA14201A	cluster1
BA14301A	cluster1
BA14701A	cluster1
BA14N01A	cluster1
BA14R01A	cluster1
BA14X01A	cluster1
BA14Y01A	cluster1
BA15001A	cluster1
BA15801A	cluster1
BA18G01A	cluster1
BA18Q01A	cluster1
BA18T01A	cluster1
BA18V01A	cluster1
BA1AH01A	cluster1
BA1AJ01A	cluster1
BA1AQ01A	cluster1
BA1AR01A	cluster1
BA1AY01A	cluster1
BA1AZ01A	cluster1
BA1F001A	cluster1
BA1F601A	cluster1
BA1G101A	cluster1
BA1HJ01A	cluster1
BA1II01A	cluster1
BA1IP01A	cluster1
BA1JL01A	cluster1
BA1JM01A	cluster1
BA1KF01A	cluster1
BA1KR01A	cluster1
BA1LH01A	cluster1
BA1LI01A	cluster1
BA1LK01A	cluster1
BA1LL01A	cluster1
BA1LS01A	cluster1
BA1N801A	cluster1
BA1ND01A	cluster1
BA1OW01A	cluster1
BA1P801A	cluster1
BA1PB01A	cluster1
BA1PH01A	cluster1
BA1XK01A	cluster1
BA1XQ01A	cluster1
BA22G01A	cluster1
BA24301A	cluster1
BA24401A	cluster1
BA24Q01A	cluster1
BA25101A	cluster1
BA25601A	cluster1
BA25F01A	cluster1
BA26I01A	cluster1
BA27B01A	cluster1
BA27F01A	cluster1
BA27H01A	cluster1
BA27M01A	cluster1
BA2BK01A	cluster1
BA2C901A	cluster1
BA2DF01A	cluster1
BA04C01A	cluster2
BA08L01A	cluster2
BA08X01A	cluster2
BA09401A	cluster2
BA09G01A	cluster2
BA0AW01A	cluster2
BA0B701A	cluster2
BA0BR01A	cluster2
BA0CX01A	cluster2
BA0D101A	cluster2
BA0EE01A	cluster2
BA0EQ01A	cluster2
BA0FV01A	cluster2
BA0HY01A	cluster2
BA0IK01A	cluster2
BA0J201A	cluster2
BA0JE01A	cluster2
BA0RS01A	cluster2
BA0SW01A	cluster2
BA0T101A	cluster2
BA0TX01A	cluster2
BA0Y501A	cluster2
BA12D01A	cluster2
BA12L01A	cluster2
BA12P01A	cluster2
BA12Q01A	cluster2
BA12Z01A	cluster2
BA13101A	cluster2
BA13501A	cluster2
BA13701A	cluster2
BA13Z01A	cluster2
BA14P01A	cluster2
BA15201A	cluster2
BA15901A	cluster2
BA1B001A	cluster2
BA1EN01A	cluster2
BA1EX01A	cluster2
BA1F201A	cluster2
BA1HF01A	cluster2
BA1HK01A	cluster2
BA1J901A	cluster2
BA1JA01A	cluster2
BA1JF01A	cluster2
BA1JG01B	cluster2
BA1JK01A	cluster2
BA1LB01A	cluster2
BA1OV01A	cluster2
BA1RH01A	cluster2
BA1XT01A	cluster2
BA20301A	cluster2
BA23H01A	cluster2
BA24801A	cluster2
BA24U01A	cluster2
BA26X01A	cluster2
BA26Y01A	cluster2
BA27501A	cluster2
BA27801A	cluster2
BA2DB01A	cluster2
BA2FR01A	cluster2
BA03L01A	cluster4
BA03M01B	cluster4
BA03N01B	cluster4
BA03O01A	cluster4
BA03P01A	cluster4
BA03V01A	cluster4
BA03X01A	cluster4
BA03Y01A	cluster4
BA04101A	cluster4
BA04601A	cluster4
BA04901A	cluster4
BA04A01A	cluster4
BA04H01B	cluster4
BA04L01B	cluster4
BA04R01A	cluster4
BA04V01A	cluster4
BA04X01A	cluster4
BA04Y01A	cluster4
BA06N01A	cluster4
BA06O01A	cluster4
BA06Q01A	cluster4
BA06R01A	cluster4
BA06T01A	cluster4
BA06U01A	cluster4
BA06X01A	cluster4
BA06Z01A	cluster4
BA07501A	cluster4
BA07601A	cluster4
BA07901A	cluster4
BA07B01A	cluster4
BA07E01A	cluster4
BA07I01A	cluster4
BA07L01A	cluster4
BA07P01A	cluster4
BA07W01A	cluster4
BA08101A	cluster4
BA08201A	cluster4
BA08501A	cluster4
BA08601A	cluster4
BA08B01A	cluster4
BA08F01A	cluster4
BA08G01A	cluster4
BA08I01A	cluster4
BA08J01A	cluster4
BA08P01A	cluster4
BA08S01A	cluster4
BA09001A	cluster4
BA09101A	cluster4
BA09201A	cluster4
BA09701A	cluster4
BA09A01A	cluster4
BA09D01A	cluster4
BA09I01A	cluster4
BA09K01A	cluster4
BA09M01A	cluster4
BA09Q01A	cluster4
BA09R01A	cluster4
BA0A901A	cluster4
BA0AJ01A	cluster4
BA0AK01A	cluster4
BA0AM01A	cluster4
BA0AS01A	cluster4
BA0AU01A	cluster4
BA0AY01A	cluster4
BA0B101A	cluster4
BA0B201A	cluster4
BA0B401A	cluster4
BA0B801A	cluster4
BA0BD01A	cluster4
BA0BF01A	cluster4
BA0BP01A	cluster4
BA0BT01A	cluster4
BA0BZ01A	cluster4
BA0C001A	cluster4
BA0C701B	cluster4
BA0CD01A	cluster4
BA0CJ01A	cluster4
BA0CT01A	cluster4
BA0CU01A	cluster4
BA0CW01A	cluster4
BA0D401A	cluster4
BA0D901A	cluster4
BA0DC01A	cluster4
BA0DD01A	cluster4
BA0DE01A	cluster4
BA0DG01A	cluster4
BA0DX01A	cluster4
BA0DZ01A	cluster4
BA0E201A	cluster4
BA0E701A	cluster4
BA0EI01A	cluster4
BA0ER01A	cluster4
BA0ET01A	cluster4
BA0EU01A	cluster4
BA0EY01A	cluster4
BA0FT01A	cluster4
BA0FW01A	cluster4
BA0FY01A	cluster4
BA0FZ01A	cluster4
BA0GY01A	cluster4
BA0GZ01A	cluster4
BA0H001A	cluster4
BA0H601A	cluster4
BA0H701A	cluster4
BA0H901A	cluster4
BA0HA01A	cluster4
BA0HB01A	cluster4
BA0HU01A	cluster4
BA0HW01A	cluster4
BA0HX01A	cluster4
BA0I801A	cluster4
BA0I901A	cluster4
BA0IB01A	cluster4
BA0IG01A	cluster4
BA0IO01A	cluster4
BA0JA01A	cluster4
BA0JC01A	cluster4
BA0JD01A	cluster4
BA0JI01A	cluster4
BA0JM01A	cluster4
BA0RG01A	cluster4
BA0RH01A	cluster4
BA0RL01A	cluster4
BA0RM01A	cluster4
BA0RO01A	cluster4
BA0SI01A	cluster4
BA0SJ01A	cluster4
BA0SM01A	cluster4
BA0SN01A	cluster4
BA0SQ01A	cluster4
BA0SV01A	cluster4
BA0T301A	cluster4
BA0T701A	cluster4
BA0TQ01A	cluster4
BA0TT01A	cluster4
BA0TV01A	cluster4
BA0TW01A	cluster4
BA0TY01A	cluster4
BA0TZ01A	cluster4
BA0U201A	cluster4
BA0W701A	cluster4
BA0WS01A	cluster4
BA0WV01A	cluster4
BA0WW01A	cluster4
BA0WY01A	cluster4
BA0X501A	cluster4
BA0XL01A	cluster4
BA0XN01A	cluster4
BA0XT01A	cluster4
BA0YG01A	cluster4
BA0YH01A	cluster4
BA0YT01A	cluster4
BA10501A	cluster4
BA10601A	cluster4
BA10901A	cluster4
BA10A01A	cluster4
BA10C01A	cluster4
BA12601A	cluster4
BA12C01A	cluster4
BA12M01A	cluster4
BA12O01A	cluster4
BA12T01A	cluster4
BA12U01A	cluster4
BA12W01A	cluster4
BA12Y01A	cluster4
BA13001A	cluster4
BA13201A	cluster4
BA13801A	cluster4
BA13F01A	cluster4
BA13Y01A	cluster4
BA14001A	cluster4
BA14101A	cluster4
BA14O01A	cluster4
BA14S01A	cluster4
BA14T01A	cluster4
BA14V01A	cluster4
BA14W01A	cluster4
BA14Z01A	cluster4
BA15501A	cluster4
BA15601A	cluster4
BA15A01A	cluster4
BA15H01A	cluster4
BA15O01A	cluster4
BA15R01A	cluster4
BA15S01A	cluster4
BA18H01A	cluster4
BA18J01A	cluster4
BA18K01A	cluster4
BA18L01A	cluster4
BA18N01A	cluster4
BA18P01A	cluster4
BA18R01A	cluster4
BA18U01A	cluster4
BA1AP01A	cluster4
BA1AW01A	cluster4
BA1AX01A	cluster4
BA1ES01A	cluster4
BA1EV01A	cluster4
BA1EW01A	cluster4
BA1EY01A	cluster4
BA1F501A	cluster4
BA1F801A	cluster4
BA1FD01A	cluster4
BA1FG01A	cluster4
BA1FM01A	cluster4
BA1FN01A	cluster4
BA1FW01A	cluster4
BA1FX01A	cluster4
BA1G401A	cluster4
BA1H201A	cluster4
BA1HG01A	cluster4
BA1HM01A	cluster4
BA1HN01A	cluster4
BA1HO01A	cluster4
BA1IE01A	cluster4
BA1IG01A	cluster4
BA1IY01A	cluster4
BA1J101A	cluster4
BA1J601A	cluster4
BA1J801A	cluster4
BA1JC01A	cluster4
BA1JD01A	cluster4
BA1JI01A	cluster4
BA1JJ01A	cluster4
BA1JP01A	cluster4
BA1KC01B	cluster4
BA1KN01A	cluster4
BA1KP01A	cluster4
BA1KQ01A	cluster4
BA1KT01A	cluster4
BA1L701A	cluster4
BA1LA01A	cluster4
BA1N601A	cluster4
BA1OY01A	cluster4
BA1OZ01A	cluster4
BA1PA01A	cluster4
BA1PC01B	cluster4
BA1PD01A	cluster4
BA1R201A	cluster4
BA1R401A	cluster4
BA1R501A	cluster4
BA1R601A	cluster4
BA1R701A	cluster4
BA1RB01A	cluster4
BA1RE01A	cluster4
BA1RF01A	cluster4
BA1X501A	cluster4
BA1X601A	cluster4
BA1X901A	cluster4
BA1XA01A	cluster4
BA1XD01A	cluster4
BA1XF01A	cluster4
BA1XL01A	cluster4
BA1XY01A	cluster4
BA1XZ01A	cluster4
BA1Y101A	cluster4
BA1Y201A	cluster4
BA1Y301A	cluster4
BA20201A	cluster4
BA20401A	cluster4
BA22601A	cluster4
BA22801A	cluster4
BA22A01A	cluster4
BA22D01A	cluster4
BA23C01A	cluster4
BA24701A	cluster4
BA24L01A	cluster4
BA24R01A	cluster4
BA24S01A	cluster4
BA24V01A	cluster4
BA24Z01A	cluster4
BA25001A	cluster4
BA25401A	cluster4
BA25B01A	cluster4
BA25E01A	cluster4
BA26W01A	cluster4
BA26Z01A	cluster4
BA27301A	cluster4
BA27A01A	cluster4
BA27N01A	cluster4
BA27R01A	cluster4
BA2BM01A	cluster4
BA2C801A	cluster4
BA2DA01A	cluster4
BA2DC01A	cluster4
BA2DH01A	cluster4
BA2DK01A	cluster4
BA2DL01A	cluster4
BA2FS01A	cluster4
BA2FW01A	cluster4
BA2KD01A	cluster4
BA04N01A	cluster3
BA06P01A	cluster3
BA06Y01A	cluster3
BA07F01A	cluster3
BA07G01A	cluster3
BA07J01A	cluster3
BA08301A	cluster3
BA08401A	cluster3
BA08C01A	cluster3
BA08O01A	cluster3
BA08T01A	cluster3
BA08Z01A	cluster3
BA09301A	cluster3
BA09501A	cluster3
BA09601A	cluster3
BA09901A	cluster3
BA09B01A	cluster3
BA09C01A	cluster3
BA09N01A	cluster3
BA0AZ01A	cluster3
BA0B001A	cluster3
BA0BC01A	cluster3
BA0BJ01A	cluster3
BA0BM01A	cluster3
BA0BO01A	cluster3
BA0BQ01A	cluster3
BA0BS01A	cluster3
BA0BV01A	cluster3
BA0CH01A	cluster3
BA0CP01A	cluster3
BA0CQ01A	cluster3
BA0CS01A	cluster3
BA0CV01A	cluster3
BA0D301A	cluster3
BA0DB01A	cluster3
BA0DH01A	cluster3
BA0DI01A	cluster3
BA0DK01A	cluster3
BA0DO01B	cluster3
BA0DQ01A	cluster3
BA0DS01A	cluster3
BA0DT01A	cluster3
BA0DV01A	cluster3
BA0E101A	cluster3
BA0EA01A	cluster3
BA0EB01A	cluster3
BA0EM01A	cluster3
BA0EO01A	cluster3
BA0EV01A	cluster3
BA0FD01A	cluster3
BA0FF01A	cluster3
BA0FK01A	cluster3
BA0FN01A	cluster3
BA0FS01A	cluster3
BA0H301A	cluster3
BA0H501A	cluster3
BA0HF01A	cluster3
BA0HI01A	cluster3
BA0HK01A	cluster3
BA0HO01A	cluster3
BA0HQ01A	cluster3
BA0I501A	cluster3
BA0JF01A	cluster3
BA0RI01A	cluster3
BA0RN01A	cluster3
BA0SD01A	cluster3
BA0SF01A	cluster3
BA0SH01A	cluster3
BA0SU01A	cluster3
BA0T501A	cluster3
BA0TR01A	cluster3
BA0U301A	cluster3
BA0W301A	cluster3
BA0W401A	cluster3
BA0W501A	cluster3
BA0WT01A	cluster3
BA0WZ01A	cluster3
BA0X401A	cluster3
BA0XO01A	cluster3
BA0XP01A	cluster3
BA0XR01A	cluster3
BA0XS01A	cluster3
BA0XV01A	cluster3
BA0XW01A	cluster3
BA0YC01A	cluster3
BA0YF01A	cluster3
BA0YI01A	cluster3
BA10B01A	cluster3
BA10E01A	cluster3
BA12A01A	cluster3
BA12B01A	cluster3
BA12N01A	cluster3
BA13G01A	cluster3
BA14501A	cluster3
BA14601A	cluster3
BA14Q01A	cluster3
BA15301A	cluster3
BA15401A	cluster3
BA15C01A	cluster3
BA15D01A	cluster3
BA15E01A	cluster3
BA15I01A	cluster3
BA15J01A	cluster3
BA15K01A	cluster3
BA15P01A	cluster3
BA18F01A	cluster3
BA18I01A	cluster3
BA18M01A	cluster3
BA1AN01A	cluster3
BA1AS01A	cluster3
BA1AU01A	cluster3
BA1AV01A	cluster3
BA1B101A	cluster3
BA1B401A	cluster3
BA1BC01A	cluster3
BA1BD01A	cluster3
BA1ET01A	cluster3
BA1EU01A	cluster3
BA1FB01A	cluster3
BA1FH01A	cluster3
BA1FJ01A	cluster3
BA1FL01A	cluster3
BA1FZ01A	cluster3
BA1G001A	cluster3
BA1H301A	cluster3
BA1HE01A	cluster3
BA1HI01A	cluster3
BA1IF01A	cluster3
BA1IK01A	cluster3
BA1IN01A	cluster3
BA1IO01A	cluster3
BA1IU01A	cluster3
BA1JB01A	cluster3
BA1JE01A	cluster3
BA1JH01A	cluster3
BA1JU01A	cluster3
BA1L601A	cluster3
BA1L901A	cluster3
BA1NE01A	cluster3
BA1NG01A	cluster3
BA1NH01A	cluster3
BA1P301A	cluster3
BA1P501A	cluster3
BA1P601A	cluster3
BA1PE01A	cluster3
BA1PF01A	cluster3
BA1QZ01A	cluster3
BA1R001A	cluster3
BA1R301A	cluster3
BA1RD01A	cluster3
BA1XB01A	cluster3
BA1XG01A	cluster3
BA1XM01A	cluster3
BA1XR01A	cluster3
BA1XU01A	cluster3
BA1Y001A	cluster3
BA20101A	cluster3
BA22701A	cluster3
BA22901A	cluster3
BA22E01A	cluster3
BA22H01A	cluster3
BA23E01A	cluster3
BA24501A	cluster3
BA24901A	cluster3
BA24A01A	cluster3
BA24K01A	cluster3
BA24N01A	cluster3
BA24P01A	cluster3
BA24W01A	cluster3
BA25201A	cluster3
BA25501A	cluster3
BA25901A	cluster3
BA25C01A	cluster3
BA26H01A	cluster3
BA26J01A	cluster3
BA26V01A	cluster3
BA27401A	cluster3
BA27K01A	cluster3
BA27L01A	cluster3
BA27P01A	cluster3
BA2D901A	cluster3
BA2DI01A	cluster3
BA2DM01A	cluster3
BA2DN01A	cluster3
