# Supplementary material for: Comprehensive analysis of long non-coding RNAs in human breast cancer clinical subtypes
Source: Oncotarget. 2014 Sep 8;5(20):9864–76. doi: 10.18632/oncotarget.2454 (PMC4259443; doi:10.18632/oncotarget.2454)
Supplement: Supplementary file 5 [file oncotarget-05-9864-s005.xlsx]

## Sheet: Table 4 Basal enriched
	OverallAverage	Others.Mean	Cluster1.Basal.like.Mean	foldChange	log2FoldChange	pval	padj	chr	start	end	DNACopy.corr.coeff	DNACopy.cor.pvalue
RP11-54O7.3	142.455	166.084	39.0309	0.235007	-2.08922	1.58424e-06	2.00877e-05	chr1	852249	855072	NA	NA
RP5-902P8.10	11.4126	12.3556	7.28508	0.58962	-0.762142	0.336609	0.610409	chr1	1210602	1215800	NA	NA
RP5-890O3.9	95.5185	94.0622	101.893	1.08325	0.115368	0.827548	0.920191	chr1	1252960	1254069	NA	NA
RP11-345P4.7	36.044	38.5316	25.1554	0.65285	-0.615177	0.368955	0.648769	chr1	1603428	1604850	NA	NA
RP1-140A9.1	17.4622	15.8094	24.6968	1.56216	0.64354	0.232317	0.48464	chr1	1822909	1824097	NA	NA
RP11-181G12.2	64.6913	63.503	69.8926	1.10062	0.138315	0.645156	0.845263	chr1	2113232	2115828	NA	NA
RP4-740C4.4	14.7092	15.177	12.6613	0.834239	-0.261468	0.770036	0.89592	chr1	2357418	2362089	NA	NA
TP73-AS1	788.79	808.584	702.148	0.868367	-0.203624	0.377411	0.655823	chr1	3652547	3663900	0.384827	0
RP1-120G22.11	18.002	17.603	19.7487	1.1219	0.16594	0.843543	0.928366	chr1	6264899	6265840	0.291955	4.04121e-14
RP1-202O8.2	6.47281	7.61287	1.48268	0.194759	-2.36024	0.00426684	0.0218457	chr1	6503093	6507066	0.0961275	0.0146727
RP11-312B8.1	10.4478	8.76509	17.8129	2.03225	1.02308	0.0758626	0.221482	chr1	6843951	6844903	0.328067	0
RP3-510D11.2	1.43261	1.4639	1.29564	0.885058	-0.176156	0.903762	0.959288	chr1	9242270	9243855	0.197716	4.24293e-07
RP11-558F24.4	37.962	27.8696	82.1368	2.94718	1.55934	0.000651751	0.00429996	chr1	9739857	9747632	0.202193	2.28346e-07
RP4-635E18.6	19.744	17.9298	27.6851	1.54409	0.626753	0.274482	0.539178	chr1	11159731	11162157	0.327691	0
RP11-169K16.9	156.949	157.47	154.667	0.9822	-0.0259114	0.993608	1	chr1	16160559	16174642	0.423256	0
CROCCP2	367.361	361.03	395.072	1.09429	0.13	0.618135	0.82853	chr1	16944750	16971178	0.304088	3.10862e-15
RP11-108M9.4	38.4317	39.1378	35.3408	0.902984	-0.147227	0.79714	0.905714	chr1	17215032	17216144	0.231503	2.7747e-09
RP1-43E13.2	4.85764	4.57673	6.08719	1.33003	0.411459	0.490118	0.750633	chr1	19536994	19567198	0.293937	2.66454e-14
RP3-340N1.5	46.7858	52.6637	21.0584	0.399865	-1.32242	0.0101071	0.0451738	chr1	20510734	20512979	0.226321	6.33225e-09
PINK1-AS	168.319	161.765	197.003	1.21784	0.284321	0.446285	0.715844	chr1	20969149	20978686	0.500287	0
LINC00339	620.413	608.368	673.134	1.10646	0.145949	0.449075	0.718987	chr1	22351680	22357716	0.512746	0
RP5-1057J7.6	332.182	342.387	287.516	0.839739	-0.251987	0.385787	0.663276	chr1	23607801	23613245	0.323712	0
RP5-886K2.3	25.3694	24.9877	27.0398	1.08213	0.113868	0.775487	0.896354	chr1	24086871	24104777	0.341774	0
RP4-594I10.3	375.928	339.973	533.304	1.56866	0.649536	0.0158935	0.064975	chr1	24865291	24882515	0.5021	0
RP1-317E23.3	8.88905	8.67971	9.80538	1.12969	0.175928	0.693762	0.872173	chr1	26143239	26146263	0.385212	0
RP5-968P14.2	55.6565	57.1124	49.2837	0.862924	-0.212695	0.722096	0.878052	chr1	27018622	27020622	0.30741	1.33227e-15
RP1-50O24.6	64.2829	66.4592	54.7574	0.823926	-0.279413	0.5563	0.791302	chr1	27202623	27204736	0.443294	0
RP11-288L9.4	18.3658	19.2508	14.492	0.752801	-0.409659	0.634514	0.842504	chr1	27995978	27996787	0.0301052	0.445658
SNHG3	586.776	496.888	980.219	1.97271	0.980182	4.33869e-05	0.000419148	chr1	28832491	28837404	0.320958	0
SNHG12	448.56	386.453	720.406	1.86415	0.89852	0.000509518	0.00353397	chr1	28905049	28909495	0.382875	0
RP1-212P9.2	26.7106	27.8127	21.8866	0.786927	-0.345699	0.748041	0.88608	chr1	29194086	29197779	0.0800561	0.042264
RP11-415J8.3	22.6426	20.6435	31.393	1.52072	0.604756	0.216268	0.461846	chr1	33772966	33791644	0.385505	0
RP5-997D16.2	77.2246	80.9578	60.8845	0.752053	-0.411094	0.426899	0.703362	chr1	35316294	35317156	0.404805	0
RP11-244H3.1	101.821	105.786	84.4634	0.798436	-0.324751	0.516163	0.769151	chr1	35439956	35450914	0.243806	3.61216e-10
RP11-422J8.1	261.847	281.66	175.129	0.621774	-0.685538	0.0386367	0.133478	chr1	37920479	37940012	0.100772	0.0105017
RP5-864K19.4	13.5606	12.5911	17.804	1.41401	0.499788	0.402625	0.679979	chr1	39325671	39385068	0.386609	0
RP11-69E11.4	113.034	117.416	93.8497	0.79929	-0.323209	0.434253	0.7057	chr1	39987951	40011859	0.111862	0.00448088
RP1-39G22.7	285.614	270.87	350.148	1.29268	0.370365	0.208772	0.449984	chr1	40722098	40723639	0.427718	0
RP1-228H13.5	237.986	210.544	358.101	1.70083	0.766242	0.0126099	0.0534716	chr1	40929990	40932436	0.514878	0
RP11-656D10.3	13.2971	12.3601	17.3985	1.40764	0.493274	0.412998	0.688189	chr1	40958828	40974333	0.206085	1.31726e-07
RP11-656D10.6	17.3282	16.4431	21.202	1.28941	0.366716	0.445587	0.715844	chr1	40981425	40982846	0.282643	2.7045e-13
RP5-994D16.9	11.598	11.6315	11.4514	0.984514	-0.0225168	0.910035	0.962834	chr1	43241483	43242461	0.282921	2.55795e-13
RP11-342M1.3	3.02263	2.97622	3.2258	1.08386	0.116175	0.829342	0.921277	chr1	43307568	43312058	0.193495	7.5116e-07
RP1-92O14.3	33.0305	27.8348	55.7723	2.00369	1.00266	0.0462787	0.153204	chr1	43820354	43824329	0.287986	9.14824e-14
RP1-92O14.6	17.3976	14.6317	29.5037	2.01642	1.0118	0.0526569	0.170243	chr1	43850783	43854826	0.477335	0
RP11-7O11.3	19.3393	18.0333	25.0554	1.3894	0.474458	0.359307	0.635238	chr1	44410041	44412223	0.260229	1.98743e-11
RP11-767N6.7	63.5779	65.7409	54.1104	0.823086	-0.280884	0.594585	0.817694	chr1	46160355	46162747	0.336162	0
RP4-533D7.5	15.7215	16.6113	11.8266	0.711959	-0.490133	0.456462	0.726311	chr1	46599042	46604753	0.0924233	0.0189809
LINC00505	11.5879	13.6519	2.5535	0.187043	-2.41856	0.00221196	0.0122526	chr1	46921494	46948147	-0.0393258	0.319044
PDZK1IP1-AS1	37.1775	40.2891	23.558	0.584724	-0.774172	0.168186	0.384907	chr1	47644921	47646011	0.191663	9.58855e-07
RP11-511I2.2	14.9297	15.8099	11.0771	0.700647	-0.513239	0.433214	0.705222	chr1	47846599	47874149	0.0276252	0.48404
FOXD2-AS1	119.989	111.062	159.062	1.43219	0.518221	0.184461	0.411236	chr1	47897804	47900313	0.140479	0.000349196
RP11-543D5.2	18.9576	20.7896	10.9387	0.526163	-0.926417	0.127648	0.319059	chr1	48226803	48231219	0.0745321	0.0587086
RP11-275F13.1	41.4613	48.8589	9.08169	0.185876	-2.42759	0.00012645	0.0010689	chr1	51795325	51800996	-0.0230583	0.559157
RP5-1024G6.5	106.297	91.0778	172.913	1.89852	0.924872	0.0231602	0.0884449	chr1	53704281	53708455	0.462281	0
RP5-997D24.5	80.212	70.9205	120.882	1.70447	0.769322	0.0787697	0.227884	chr1	54690180	54691156	0.479068	0
RP11-67L3.6	2.81361	3.14956	1.34315	0.426457	-1.22953	0.113207	0.293505	chr1	55314137	55316072	0.148193	0.000160481
RP11-67L3.5	1.1088	1.15425	0.909871	0.788281	-0.343218	0.773964	0.896354	chr1	55352547	55353674	0.146136	0.00019819
RP11-67L3.4	15.6558	15.9512	14.3629	0.900426	-0.151321	0.851253	0.932812	chr1	55353235	55354523	0.318385	0
RP4-794H19.1	35.0013	32.0932	47.7304	1.48725	0.572643	0.22524	0.47476	chr1	59348539	59362375	0.283997	2.06057e-13
RP4-792G4.2	46.4796	42.2622	64.9391	1.53658	0.619721	0.173985	0.394934	chr1	63786554	63790112	0.114926	0.00349455
RP4-706A16.2	17.8058	17.4637	19.3032	1.10534	0.144487	0.727657	0.880101	chr1	77533604	77544167	0.11898	0.00249254
RP4-612B15.3	31.9516	30.2952	39.2018	1.29399	0.37183	0.414198	0.689335	chr1	87169184	87170145	0.510752	0
RP5-1014C4.3	188.319	186.556	196.037	1.05082	0.0715203	0.762325	0.890752	chr1	92864530	92867613	0.364626	0
RP4-717I23.3	301.39	320.042	219.75	0.686629	-0.542398	0.0885893	0.248325	chr1	93727742	93811582	0.230745	3.13437e-09
RP11-148B18.3	29.0286	35.2439	1.82403	0.0517546	-4.27217	2.44857e-08	4.31959e-07	chr1	94798822	94800404	-0.00230343	0.953477
RP4-639F20.1	137.63	137.022	140.294	1.02388	0.034048	0.853202	0.933548	chr1	95393121	95428826	0.29285	3.33067e-14
RP11-286B14.1	43.5594	31.4532	96.5486	3.06959	1.61805	0.000231402	0.00176322	chr1	95975715	96247898	0.035426	0.369428
RP5-884G6.2	31.3101	34.8177	15.957	0.458301	-1.12563	0.0691426	0.206969	chr1	100433938	100435420	0.209813	7.69868e-08
RP4-714D9.5	116.208	118.305	107.031	0.904709	-0.144474	0.642592	0.845263	chr1	100496121	100501188	0.37201	0
RP11-305E17.6	23.3829	24.3651	19.0838	0.783242	-0.352471	0.604539	0.822985	chr1	100729564	100731676	0.298254	1.06581e-14
RP11-421L21.3	180.051	168.957	228.609	1.35306	0.436222	0.248843	0.505473	chr1	101491408	101552821	0.37316	0
RP5-947P14.1	20.042	22.3952	9.74202	0.435005	-1.2009	0.0660777	0.200855	chr1	106615868	106627121	-0.15339	9.29862e-05
RP11-483I13.5	28.9658	29.8244	25.2079	0.845209	-0.24262	0.747112	0.885986	chr1	108742547	108744113	0.391808	0
RP11-483I13.4	207.521	251.415	15.3968	0.0612407	-4.02937	7.51938e-18	3.48685e-16	chr1	108815564	108918572	0.0548328	0.164577
RP4-773N10.4	260.593	251.061	302.314	1.20415	0.268012	0.344768	0.619806	chr1	110600961	110605177	0.482958	0
RP11-284N8.3	145.969	132.122	206.58	1.56356	0.644836	0.0300062	0.108705	chr1	111196181	111199662	0.10043	0.0107681
RP11-96K19.2	68.0426	69.4783	61.7581	0.888883	-0.169934	0.704048	0.874415	chr1	111486088	111495470	0.195238	5.94254e-07
RP11-552M11.4	6.53514	6.18815	8.05392	1.30151	0.380183	0.540258	0.783592	chr1	111981259	111983986	0.319375	0
RP11-418J17.1	166.634	161.849	187.576	1.15895	0.212824	0.647176	0.845705	chr1	119683018	119818596	0.567435	0
RP5-1042I8.7	104.481	89.973	167.984	1.86705	0.90076	0.0662291	0.200915	chr1	120451877	120453236	0.453823	0
RP11-337C18.8	121.634	118.23	136.531	1.15478	0.207623	0.604695	0.822985	chr1	146644805	146646726	0.0687639	0.0812102
RP11-196G18.22	1191.08	1254.51	913.454	0.728138	-0.457715	0.0172307	0.069489	chr1	149816064	149820591	0.0702244	0.0749397
RP11-54A4.2	15.4374	15.411	15.5529	1.00921	0.0132307	0.87654	0.94781	chr1	150521039	150530949	0.11717	0.00290204
RP11-126K1.6	13.36	10.2676	26.8953	2.61942	1.38925	0.0122425	0.0521513	chr1	151319442	151320503	0.09755	0.0132626
RP11-98D18.16	2.47108	2.42697	2.66416	1.09773	0.134528	0.718453	0.878052	chr1	151738961	151739476	0.266753	5.92859e-12
RP11-98D18.9	21.3501	19.4743	29.5609	1.51795	0.602123	0.288826	0.558529	chr1	151763279	151766878	0.43212	0
AL450992.2	97.7643	82.3415	165.271	2.00714	1.00514	0.011143	0.0484854	chr1	151814352	151822861	0.275248	1.16707e-12
RP11-274N19.2	9.13577	9.41737	7.90321	0.839216	-0.252886	0.789512	0.900476	chr1	154675204	154680702	-0.110549	0.00497601
RP11-307C12.11	119.726	116.137	135.438	1.16619	0.221808	0.629877	0.840699	chr1	155017666	155018594	0.413195	0
RP11-263K19.4	11.9979	12.0091	11.9491	0.995002	-0.00722891	0.978617	1	chr1	155166658	155175286	0.353081	0
ASH1L-AS1	39.4705	37.3897	48.5782	1.29924	0.377668	0.430469	0.703362	chr1	155531820	155533775	0.459227	0
RP11-336K24.4	8.61226	8.53625	8.94495	1.04788	0.0674713	0.829887	0.921277	chr1	155955165	155976861	0.225446	7.26455e-09
RP11-336K24.5	5.86889	5.95709	5.48284	0.920387	-0.119687	0.959678	0.992707	chr1	155961180	155971578	0.235027	1.56509e-09
RP11-336K24.6	8.11293	9.31608	2.84667	0.305566	-1.71045	0.0321823	0.115557	chr1	155966113	155972355	0.174405	8.52832e-06
RP11-98G7.1	24.1784	21.7616	34.7568	1.59716	0.675512	0.217056	0.462919	chr1	156416203	156426369	0.394239	0
RP11-284F21.7	47.861	55.04	16.4383	0.298662	-1.74342	0.0018683	0.0107147	chr1	156616298	156631216	0.0593585	0.132388
RP11-48O20.4	100.55	72.2494	224.423	3.10623	1.63516	0.00211167	0.0118229	chr1	159931007	159948851	0.127857	0.00114719
RP11-226L15.5	418.982	455.933	257.247	0.564221	-0.825667	0.00513451	0.0255623	chr1	159994742	159996584	0.306942	1.77636e-15
RP11-574F21.2	9.43261	10.1783	6.16862	0.606055	-0.722479	0.351487	0.624822	chr1	160231533	160232568	0.306293	1.77636e-15
RP11-297K8.2	0.842944	0.751627	1.24264	1.65327	0.725323	0.297275	0.564104	chr1	161123549	161129139	0.16739	1.95656e-05
RP11-122G18.5	326.2	327.63	319.939	0.976524	-0.0342726	0.866994	0.942486	chr1	161337811	161341754	0.558243	0
RP11-525G13.2	7.50235	7.15237	9.03424	1.26311	0.336982	0.484642	0.747695	chr1	165865115	165869592	0.361382	0
RP11-104L21.2	7.408	7.00332	9.17929	1.31071	0.390344	0.371128	0.649926	chr1	167426619	167427898	0.120746	0.00214442
DNM3OS	98.5482	94.0809	118.102	1.25532	0.32806	0.387244	0.664373	chr1	172109460	172113934	-0.0379449	0.336347
GAS5	1342.15	1220.32	1875.42	1.53682	0.619948	0.00281269	0.0149672	chr1	173833037	173838020	0.474288	0
RP5-1180C10.2	204.782	208.943	186.572	0.892936	-0.163371	0.519474	0.769151	chr1	180238787	180245359	0.430491	0
RP11-46A10.5	26.4461	21.7985	46.789	2.14644	1.10194	0.0376701	0.131764	chr1	180913177	180945618	0.267215	5.43454e-12
RP11-547I7.2	9.32486	9.42477	8.88756	0.943	-0.0846705	0.745176	0.885986	chr1	190447680	190449865	0.189029	1.3563e-06
RP11-134G8.8	93.0202	94.0192	88.6478	0.942869	-0.0848707	0.80027	0.90701	chr1	201433510	201434274	0.139484	0.000384952
RP11-134G8.7	18.1996	18.5387	16.715	0.901626	-0.149399	0.888381	0.951083	chr1	201476368	201502736	0.170903	1.29629e-05
RPS10P7	99.4863	100.877	93.3988	0.925868	-0.111121	0.898346	0.956703	chr1	201487830	201499602	0.288302	8.57092e-14
RP11-465N4.4	48.0075	43.9636	65.708	1.4946	0.579757	0.250695	0.507329	chr1	201969221	201979481	0.213519	4.47043e-08
RP11-510N19.5	13.634	14.3284	10.5947	0.739422	-0.435529	0.53345	0.779289	chr1	201980497	201984785	0.0407438	0.301894
KDM5B-AS1	279.385	223.581	523.637	2.34204	1.22777	4.57925e-05	0.000434977	chr1	202780081	202781284	0.182537	3.12395e-06
RP11-739N20.2	14.83	16.568	7.22265	0.435938	-1.1978	0.0943811	0.258204	chr1	204346977	204404974	0.216409	2.90545e-08
RP11-430C7.5	46.9447	44.1321	59.2555	1.34268	0.42512	0.323813	0.59586	chr1	204595902	204598840	0.182076	3.31114e-06
RP11-343H5.6	6.72631	5.61237	11.6021	2.06724	1.0477	0.0935976	0.257549	chr1	206807993	206808967	0.208528	9.27484e-08
RP1-28O10.1	8.56765	8.02645	10.9365	1.36256	0.446318	0.426607	0.703362	chr1	209834708	209897470	-0.0593623	0.132363
SERTAD4-AS1	100.457	84.8774	168.648	1.98696	0.990566	0.00891894	0.0408911	chr1	210404800	210407392	0.107734	0.00620715
KCNH1-IT1	11.9267	14.5405	0.486422	0.033453	-4.90172	7.02437e-08	1.16332e-06	chr1	211305929	211306716	0.0878854	0.0257299
LINC00467	332.261	351.107	249.774	0.711389	-0.491289	0.0816722	0.233357	chr1	211556144	211605878	0.533625	0
RP11-318L16.6	18.8088	20.0617	13.3248	0.664191	-0.590331	0.291186	0.560026	chr1	211608413	211608675	0.225721	6.95733e-09
RP11-61J19.2	5.22483	4.49695	8.41079	1.87033	0.903292	0.127881	0.319059	chr1	212640157	212641085	0.170632	1.33852e-05
RP11-61J19.4	134.64	118.758	204.156	1.71908	0.78164	0.0323375	0.115858	chr1	212731174	212733073	0.058456	0.138385
FLVCR1-AS1	94.6976	93.3555	100.572	1.0773	0.107424	0.75064	0.88608	chr1	213025449	213031430	0.216331	2.93961e-08
RP11-361K17.2	41.4825	44.8772	26.6238	0.59326	-0.753265	0.137179	0.337336	chr1	217665316	217667625	0.300153	7.10543e-15
RP11-224O19.2	26.5121	23.5634	39.4184	1.67287	0.742321	0.0917706	0.253861	chr1	218517537	218519020	0.150723	0.000123316
RP11-400N13.3	27.6724	30.1758	16.7149	0.553919	-0.852254	0.150241	0.357426	chr1	222215046	222238105	0.0115383	0.770095
RP11-378J18.3	110.331	120.599	65.3837	0.542157	-0.883217	0.0464814	0.153332	chr1	222763166	222766374	0.239355	7.65145e-10
RP11-452F19.3	187.919	178.296	230.038	1.2902	0.367598	0.327503	0.597233	chr1	222988363	223010726	0.496398	0
RP11-285F7.2	270.201	261.104	310.021	1.18735	0.24774	0.554248	0.791302	chr1	226028583	226034223	0.462173	0
RP11-396C23.2	33.3985	31.6259	41.1575	1.30138	0.380048	0.457828	0.727059	chr1	226274581	226277993	0.37744	0
RP11-275I14.4	11.9795	12.1252	11.3417	0.935382	-0.0963732	0.870257	0.9454	chr1	226335703	226342772	0.392725	0
RP11-245P10.4	11.1423	10.048	15.9318	1.58557	0.665	0.22081	0.46767	chr1	228595081	228597395	0.295109	2.08722e-14
RP5-1061H20.4	64.3438	59.841	84.0529	1.4046	0.490164	0.234448	0.486585	chr1	229394027	229406775	0.412224	0
RP5-1068B5.3	34.0093	33.6093	35.7602	1.064	0.0894917	0.891833	0.953521	chr1	229576030	229576767	0.43932	0
RP5-858B6.3	22.4897	18.5237	39.8488	2.15123	1.10516	0.0327182	0.116964	chr1	231010591	231014761	0.245033	2.92892e-10
RP11-295G20.2	230.25	201.701	355.212	1.76108	0.816461	0.0136743	0.0571997	chr1	231658133	231664302	0.49331	0
RP5-827C21.2	200.382	203.92	184.896	0.906707	-0.141291	0.679033	0.863015	chr1	234492751	234501574	0.0256919	0.515157
RP5-827C21.4	44.3403	39.5632	65.25	1.64926	0.72182	0.148522	0.354677	chr1	234508552	234509339	0.337666	0
RP4-781K5.8	104.763	101.264	120.078	1.1858	0.245856	0.495898	0.753547	chr1	234861147	234867390	0.166682	2.12362e-05
LGALS8-AS1	13.8748	16.0453	4.37469	0.272647	-1.87489	0.0101314	0.0451738	chr1	236686368	236687808	0.127937	0.00113891
RP11-385F5.4	4.47498	4.92071	2.524	0.512935	-0.963152	0.215602	0.461031	chr1	236703393	236713580	0.212459	5.22713e-08
RP11-371I1.2	109.788	83.5893	224.462	2.6853	1.42508	0.000142268	0.00117807	chr1	238643683	238649323	0.085558	0.0299326
HNRNPU-AS1	416.896	402.607	479.438	1.19083	0.251973	0.342465	0.617578	chr1	245003939	245018799	0.598531	0
RP11-488L18.10	58.3429	57.1073	63.7514	1.11634	0.158783	0.799153	0.906811	chr1	247350582	247351828	0.384159	0
RP11-488L18.8	23.6534	23.7681	23.151	0.974036	-0.0379536	1	1	chr1	247373992	247405125	0.38101	0
LYPD8	46.3719	48.0503	39.0253	0.812174	-0.300139	0.551583	0.788739	chr1	248881946	248885506	NA	NA
AC144450.1	58.2507	69.8053	7.67599	0.109963	-3.18491	3.11237e-07	4.55079e-06	chr2	1550436	1623885	-0.0511906	0.194494
AC141930.2	10.3577	11.7959	4.06285	0.34443	-1.53772	0.0310356	0.112184	chr2	1576325	1584083	-0.0115093	0.770658
AC144450.2	59.5456	71.448	7.44779	0.104241	-3.26201	2.00478e-07	3.06959e-06	chr2	1624281	1629191	-0.0533767	0.176094
TRAPPC12-AS1	37.3304	38.526	32.0974	0.833136	-0.263377	0.645275	0.845263	chr2	3485012	3486180	0.289774	6.35048e-14
AC108488.4	35.0295	33.8578	40.1581	1.18608	0.246203	0.618207	0.82853	chr2	3579402	3584463	0.303724	3.33067e-15
AC108488.3	173.869	159.191	238.118	1.4958	0.580919	0.0831253	0.236036	chr2	3606081	3609324	0.391094	0
AC092580.4	16.3209	11.4473	37.6527	3.28922	1.71774	0.000862825	0.00549163	chr2	7865931	7870836	0.161182	3.96867e-05
RP11-434B12.1	38.5357	37.687	42.2506	1.12109	0.164906	0.797169	0.905714	chr2	8861263	8862816	0.295615	1.86517e-14
RP11-734K21.2	13.9495	14.5984	11.1091	0.760984	-0.394062	0.493087	0.751437	chr2	9243568	9245243	0.213699	4.35232e-08
RP11-734K21.5	62.5788	67.0587	42.97	0.640781	-0.642096	0.170261	0.388109	chr2	9246721	9249994	0.205095	1.51653e-07
RP11-254F7.2	120.443	105.138	187.435	1.78276	0.834108	0.0312339	0.11265	chr2	10179218	10180790	0.388738	0
AC079145.4	14.6299	13.3738	20.1279	1.50503	0.589788	0.294642	0.562703	chr2	20189977	20203971	0.215709	3.22665e-08
RP11-509E16.1	272.811	256.064	346.116	1.35168	0.434751	0.139841	0.340784	chr2	25380062	25382006	0.16308	3.2056e-05
AC012074.2	8.21635	5.82447	18.6858	3.20815	1.68174	0.00363388	0.0189031	chr2	25592041	25598714	0.318764	0
AGBL5-IT1	6.84381	6.94559	6.39831	0.921205	-0.118405	0.904775	0.959288	chr2	27283905	27284683	0.196715	4.86365e-07
AC074117.10	134.784	123.796	182.88	1.47727	0.562938	0.093798	0.257549	chr2	27579112	27590489	0.447924	0
RP11-490M8.1	54.2701	44.9278	95.1621	2.11811	1.08278	0.0121735	0.0521513	chr2	36581891	36582257	0.263005	1.19262e-11
AC007390.6	12.6749	12.9937	11.2792	0.868051	-0.204149	0.770665	0.89592	chr2	37440609	37443336	0.130269	0.000921141
AC016995.3	73.0193	17.9675	313.984	17.4751	4.12723	1.38596e-27	1.32318e-25	chr2	38633860	38742882	0.36225	0
SOS1-IT1	70.2023	55.0092	136.703	2.4851	1.3133	0.0015847	0.0093526	chr2	39219419	39220998	0.457918	0
AC009223.2	35.8366	43.9936	0.133241	0.00302865	-8.36711	5.48998e-15	1.74711e-13	chr2	41370919	41383954	-0.175722	7.27031e-06
AC016735.2	164.202	39.2473	711.136	18.1194	4.17946	2.89469e-27	2.47268e-25	chr2	43254991	43266686	0.243988	3.50185e-10
AC010883.5	7.77016	6.90974	11.5362	1.66956	0.739469	0.237608	0.492513	chr2	43456711	43460533	0.203123	2.00415e-07
RP11-89K21.1	133.525	73.1242	397.9	5.44143	2.44399	3.30345e-12	7.88455e-11	chr2	45147331	45166338	0.278699	5.93303e-13
AC079807.2	25.8047	22.9748	38.1913	1.66231	0.733193	0.163415	0.377506	chr2	48132816	48134949	0.478351	0
AC008280.5	54.9528	54.2577	57.9954	1.06889	0.0961102	0.820099	0.916099	chr2	54197974	54307601	0.321261	0
AC093110.3	21.5924	17.5201	39.4174	2.24984	1.16982	0.0182967	0.0731417	chr2	54888147	54889929	0.285919	1.39666e-13
AC007743.1	42.9118	47.5798	22.4797	0.472463	-1.08173	0.0741318	0.217177	chr2	56400668	56412905	-0.111201	0.00472423
AC007092.1	202.723	209.37	173.627	0.829284	-0.270062	0.478762	0.746127	chr2	58654933	59290901	-0.149663	0.000137772
RP11-373L24.1	608.114	640.51	466.313	0.728033	-0.457925	0.0772434	0.22467	chr2	61153043	61155287	-0.000239215	0.995166
AC016747.3	274.531	252.167	372.42	1.47688	0.56255	0.060185	0.189455	chr2	61368731	61372104	0.22697	5.71606e-09
AC092431.1	28.2004	28.6037	26.4352	0.924188	-0.113742	0.939529	0.976358	chr2	69871556	70008692	0.19611	5.28019e-07
PCBP1-AS1	578.781	612.198	432.514	0.706494	-0.501251	0.0406882	0.139025	chr2	70189394	70315978	0.13313	0.000706683
AC016700.5	24.1995	21.5437	35.8238	1.66284	0.733649	0.167794	0.384907	chr2	70351167	70352449	0.338254	0
AC007040.5	9.27908	4.21201	31.4579	7.46862	2.90084	2.27806e-07	3.42342e-06	chr2	71115000	71117089	0.32605	0
DGUOK-AS1	42.5444	41.8231	45.7014	1.09273	0.127937	0.853595	0.933548	chr2	74174768	74208568	0.35405	0
AC073046.25	33.928	29.4178	53.6694	1.82438	0.86741	0.0734921	0.216083	chr2	74212258	74213470	0.295937	1.75415e-14
RP11-711M9.1	16.962	14.4651	27.891	1.92816	0.947227	0.0825894	0.235162	chr2	74213652	74220867	0.310182	8.88178e-16
BOLA3-AS1	163.766	142.128	258.477	1.81862	0.862848	0.0121894	0.0521513	chr2	74375135	74377188	0.241246	5.57242e-10
AC005041.17	11.4669	12.2151	8.1918	0.67063	-0.576412	0.431101	0.703362	chr2	74725814	74726494	0.166856	2.08144e-05
LBX2-AS1	5.05215	5.15652	4.59532	0.891168	-0.166231	0.896302	0.95578	chr2	74729721	74731744	0.0964734	0.0143182
AC104135.3	270.044	284.545	206.573	0.725976	-0.462006	0.174293	0.39508	chr2	75145274	75165545	0.0658111	0.0951843
AC062029.1	63.6129	62.2806	69.4444	1.11502	0.157075	0.781201	0.897851	chr2	88927056	88931337	0.26843	4.32099e-12
AC096579.13	172.803	144.43	296.995	2.05632	1.04007	0.000585525	0.00397618	chr2	89109983	89161075	0.144349	0.000237564
AC096579.7	127981	97300.2	262275	2.69552	1.43056	4.56311e-07	6.32986e-06	chr2	89130699	89165653	0.129454	0.00099249
AC008268.1	155.861	191.18	1.26814	0.00663321	-7.23608	6.92998e-33	8.65182e-31	chr2	96331831	96334010	-0.148767	0.000151222
LINC00342	73.2172	73.1201	73.6423	1.00714	0.0102678	1	1	chr2	96472865	96481963	0.106302	0.0069328
AC012307.3	137.737	126.636	186.329	1.47138	0.557171	0.131482	0.325796	chr2	96874153	96908359	0.49856	0
AC017099.3	82.3984	83.9592	75.5669	0.900044	-0.151933	0.730791	0.881185	chr2	98280679	98319527	0.167564	1.91751e-05
AC109826.1	58.9521	60.8761	50.5307	0.830058	-0.268715	0.609226	0.824665	chr2	99378400	99388543	0.244763	3.06735e-10
AC092667.2	60.0861	73.4467	1.60629	0.0218702	-5.51489	1.24242e-14	3.83843e-13	chr2	100721380	100723966	-0.0554247	0.16006
LINC00116	312.275	296.281	382.282	1.29027	0.367671	0.312617	0.582523	chr2	110969105	111002997	0.204702	1.60358e-07
AC108463.1	12.1492	12.9268	8.74557	0.676545	-0.563742	0.460569	0.728561	chr2	111953539	111964071	0.10524	0.00751905
AC068491.1	298.004	309.658	246.992	0.797628	-0.326212	0.27112	0.535966	chr2	111965352	112252677	0.154146	8.5765e-05
AC079922.3	62.3542	58.5827	78.862	1.34616	0.428855	0.304039	0.571129	chr2	113399408	113403267	0.222031	1.23514e-08
AC016683.6	587.018	577.06	630.605	1.09279	0.128017	0.515689	0.769151	chr2	113969098	114024587	0.0796813	0.0432412
AC017074.2	16.6083	18.4285	8.64108	0.468897	-1.09266	0.128322	0.319427	chr2	114435278	114461655	0.1498	0.000135812
RP11-19E11.1	58.245	6.91658	282.912	40.9034	5.35415	5.77075e-40	1.33799e-37	chr2	119591275	119592686	0.0923217	0.0191131
AC073257.2	24.4572	26.1785	16.9228	0.646439	-0.629415	0.430934	0.703362	chr2	121300484	121301902	0.175872	7.13867e-06
AC018737.1	163.06	158.591	182.618	1.1515	0.203514	0.541847	0.784493	chr2	122407225	122485784	0.416088	0
AC068282.3	93.822	91.1645	105.454	1.15674	0.21007	0.673691	0.858849	chr2	128146705	128158156	0.286867	1.15019e-13
AC093838.7	178.173	218.581	1.30782	0.00598322	-7.38486	4.04786e-35	7.29964e-33	chr2	132394597	132407188	0.0278064	0.481176
AC016725.4	15.5919	15.8912	14.2819	0.898731	-0.154039	0.886544	0.950999	chr2	135493033	135676280	0.256677	3.78728e-11
AC061961.2	41.6764	51.1061	0.402107	0.00786809	-6.98977	4.26792e-17	1.87212e-15	chr2	155552973	155554329	0.03884	0.325064
AC093375.1	30.6399	34.7288	12.7424	0.366911	-1.4465	0.0168503	0.0681997	chr2	156868128	156881125	0.0729269	0.0643793
AC009506.1	69.3587	72.5473	55.4021	0.763668	-0.388982	0.395518	0.67147	chr2	160471806	160473593	0.338334	0
AC009961.3	17.1395	18.2482	12.2868	0.673315	-0.570647	0.410515	0.687678	chr2	160527218	160568941	0.278484	6.1906e-13
AC009299.3	108.089	108.59	105.9	0.975231	-0.0361837	0.851773	0.932812	chr2	162101249	162105561	0.155472	7.43575e-05
AC007405.6	103.127	111.873	64.8447	0.579629	-0.786798	0.077711	0.225223	chr2	171627622	171634658	0.178921	4.91003e-06
AC010894.3	31.3153	30.9382	32.9657	1.06553	0.0915747	0.777536	0.896853	chr2	175352116	175353028	0.323672	0
HOXD-AS2	19.654	22.2285	8.38544	0.377239	-1.40645	0.0401903	0.137877	chr2	176986338	177001826	0.0162533	0.680569
HOXD-AS1	205.671	229.017	103.482	0.451851	-1.14608	0.00146762	0.00875719	chr2	177037922	177053686	0.0770744	0.0505786
AC009336.24	36.5779	34.8238	44.2557	1.27085	0.345791	0.611759	0.826715	chr2	177042444	177043737	0.0709322	0.072046
AC017048.3	523.161	616.076	116.469	0.18905	-2.40316	2.02398e-16	7.46571e-15	chr2	177494567	177502659	0.0156951	0.690964
AC017048.4	25.6671	30.7224	3.53966	0.115214	-3.11761	8.26111e-06	9.24675e-05	chr2	177502437	177520686	0.00964013	0.8071
AC079305.10	6.49701	5.98667	8.73084	1.45838	0.544368	0.392186	0.669315	chr2	178129086	178130243	0.296152	1.68754e-14
AC009948.5	201.592	192.268	242.403	1.26076	0.33429	0.264041	0.526141	chr2	179278665	179303866	0.245781	2.57657e-10
AC020571.3	51.4572	58.3417	21.3235	0.365494	-1.45208	0.0135781	0.0569438	chr2	197124747	197128928	0.0188603	0.63284
RP11-469M7.1	179.602	191.826	126.095	0.657343	-0.605282	0.0936306	0.257549	chr2	201689395	201692061	0.211844	5.7224e-08
AC007283.5	265.53	239.176	380.881	1.59247	0.671266	0.022848	0.0874583	chr2	202031687	202032269	0.381107	0
AC079354.5	134.362	132.236	143.667	1.08644	0.119609	0.669748	0.857751	chr2	203043382	203044114	-0.0024297	0.95093
AC007383.3	49.7399	49.2165	52.0311	1.05719	0.0802337	0.848087	0.931607	chr2	206949328	206951288	0.383972	0
AC007383.4	209.021	214.609	184.563	0.859998	-0.217594	0.599581	0.819124	chr2	206980270	206987047	0.401244	0
AC079767.4	20.7767	18.7412	29.6861	1.584	0.663575	0.168604	0.384907	chr2	208527098	208531748	0.0897599	0.0227251
AC096772.6	163.37	144.159	247.458	1.71657	0.779526	0.02078	0.0816607	chr2	208686013	208687493	0.320254	0
AC093850.2	332.011	366.942	179.114	0.488126	-1.03467	0.00115067	0.00702085	chr2	216582765	216584147	0.130776	0.000879187
AC093382.1	8.91743	10.1277	3.61995	0.35743	-1.48427	0.0392263	0.134882	chr2	216804030	216806442	0.175469	7.49728e-06
RP11-566E18.3	379.805	398.05	299.942	0.753529	-0.408266	0.137965	0.338756	chr2	217081767	217084915	0.135098	0.00058709
RP11-378A13.1	76.3499	80.836	56.7139	0.701593	-0.511295	0.229498	0.480241	chr2	219120041	219122087	0.266247	6.51967e-12
RP11-384O8.1	27.007	20.8972	53.7498	2.57211	1.36295	0.00634911	0.0305775	chr2	223181960	223183372	0.0481279	0.222585
AC009950.2	13.9828	14.7461	10.6418	0.721667	-0.470594	0.622281	0.833302	chr2	231036814	231038939	0.161118	3.99744e-05
AC017104.6	46.8458	50.3041	31.7088	0.630342	-0.665793	0.253617	0.511331	chr2	232253686	232259702	0.197894	4.14049e-07
RP11-400N9.1	61.9434	75.5337	2.45811	0.0325432	-4.9415	1.61066e-13	4.35684e-12	chr2	234259777	234262062	0.151286	0.00011623
AGAP1-IT1	26.1868	28.8446	14.5536	0.504551	-0.986928	0.121001	0.307332	chr2	236414394	236416210	0.190142	1.1721e-06
AC112721.2	17.5059	18.6017	12.7095	0.683248	-0.549518	0.354159	0.627511	chr2	238337562	238343465	0.089086	0.0237683
AC005104.3	15.3935	15.329	15.6759	1.02263	0.0322912	0.822014	0.916836	chr2	242290754	242292519	0.277761	7.13651e-13
AC114730.3	65.5678	76.3435	18.4022	0.241044	-2.05263	0.000260419	0.00196586	chr2	242749406	242753111	NA	NA
AC131097.3	38.1903	43.6884	14.1249	0.32331	-1.62901	0.00856548	0.0396062	chr2	242823513	243020873	NA	NA
AC093642.3	421.847	512.322	25.8302	0.0504179	-4.30992	2.81061e-07	4.14692e-06	chr2	242912833	242919427	NA	NA
EGOT	83.4471	95.014	32.8184	0.345406	-1.53364	0.0074171	0.034994	chr3	4790875	4793274	0.0393438	0.318822
BHLHE40-AS1	86.6351	90.0663	71.6168	0.795157	-0.330689	0.634301	0.842504	chr3	4938492	5021646	0.291696	4.26326e-14
LINC00312	91.262	97.8834	62.2797	0.636265	-0.652301	0.18789	0.417163	chr3	8613467	8615561	0.118598	0.00257414
SETD5-AS1	491.041	450.445	668.733	1.48461	0.57008	0.0184573	0.0732883	chr3	9391372	9440263	0.48466	0
PRRT3-AS1	45.5368	32.514	102.539	3.15368	1.65703	0.000362571	0.00265069	chr3	9989087	9996471	0.217198	2.58016e-08
AC022007.5	172.225	169.817	182.768	1.07626	0.106033	0.738403	0.882635	chr3	10048101	10052893	0.483528	0
GHRLOS2	31.6855	30.6024	36.4267	1.19032	0.251353	0.599028	0.819058	chr3	10326102	10327430	0.347367	0
RP11-434D12.1	11.7448	11.1594	14.3069	1.28205	0.358455	0.523219	0.771285	chr3	14178643	14189548	0.27793	6.90337e-13
FGD5-AS1	6620.88	6767.13	5980.71	0.883788	-0.178228	0.290745	0.560026	chr3	14961853	14989931	0.710148	0
SH3BP5-AS1	263.489	265.058	256.62	0.968163	-0.0466781	0.899813	0.957569	chr3	15295690	15306000	0.375803	0
RP11-384L8.1	126.318	122.518	142.949	1.16675	0.222498	0.563596	0.797809	chr3	32278179	32280070	0.171975	1.14136e-05
ACVR2B-AS1	71.8581	65.208	100.966	1.54836	0.630745	0.0953003	0.258649	chr3	38492517	38496311	0.405638	0
ENTPD3-AS1	117.294	122.857	92.9428	0.75651	-0.402569	0.321249	0.592485	chr3	40355292	40494820	0.515847	0
RP11-944L7.4	7.14923	7.34358	6.29856	0.857696	-0.221461	0.838318	0.927465	chr3	44598848	44727145	0.289927	6.12843e-14
RP11-148G20.1	5.54947	5.72635	4.77524	0.833906	-0.262044	0.760535	0.890752	chr3	48701208	48706607	0.348691	0
PRKAR2A-AS1	80.4415	89.4783	40.887	0.456949	-1.12989	0.02208	0.0855271	chr3	48885004	48889414	0.435379	0
RP13-131K19.2	7.43402	8.18343	4.15383	0.507591	-0.978263	0.219647	0.465996	chr3	49022481	49027421	0.401518	0
U73167.7	40.5599	47.772	8.99186	0.188224	-2.40948	0.000140158	0.00116655	chr3	50304072	50304803	0.396728	0
WNT5A-AS1	28.1482	31.0342	15.5157	0.499954	-1.00013	0.100149	0.267339	chr3	55521726	55522336	0.204869	1.56606e-07
FLNB-AS1	89.8584	99.7565	46.5338	0.466474	-1.10013	0.0209415	0.0820967	chr3	58148273	58156363	0.407146	0
RP11-204J18.2	6.1689	6.61847	4.20111	0.634755	-0.655729	0.378309	0.656679	chr3	62246539	62248415	0.157895	5.71156e-05
RP11-204J18.3	66.8426	70.1369	52.4234	0.747444	-0.419963	0.432059	0.704048	chr3	62247497	62355005	0.175501	7.46878e-06
SYNPR-AS1	8.22016	9.85169	1.07888	0.109513	-3.19083	0.00012793	0.0010758	chr3	63409271	63535727	0.259769	2.16205e-11
RP11-413E6.8	45.5306	27.792	123.173	4.43198	2.14795	8.49555e-07	1.14619e-05	chr3	75721541	75728454	0.035883	0.36328
RP11-49I4.3	67.8193	75.9842	32.081	0.422207	-1.24398	0.0182607	0.0731417	chr3	101542636	101543842	0.125311	0.0014404
RP11-221J22.2	13.4234	16.2719	0.955424	0.0587163	-4.09009	0.000150083	0.00122404	chr3	101679201	101716770	0.260751	1.80655e-11
RP11-446H18.3	356.41	396.6	180.498	0.455114	-1.1357	0.000466931	0.0032665	chr3	106959538	107045811	0.153266	9.42324e-05
RP11-757F18.5	104.681	121.058	32.9986	0.272586	-1.87522	0.00010612	0.000906487	chr3	111852269	111854206	0.123649	0.00166742
RP11-553L6.5	757.17	724.096	901.933	1.2456	0.316839	0.153282	0.359503	chr3	114033347	114035026	0.0991392	0.0118296
ARHGAP31-AS1	13.9493	9.81503	32.0452	3.26491	1.70704	0.00117853	0.00716387	chr3	119033139	119041607	0.281334	3.51719e-13
RP11-18H7.1	52.7373	52.9406	51.8475	0.979353	-0.0300995	1	1	chr3	119813741	119855630	0.353967	0
MYLK-AS1	17.2244	15.3518	25.421	1.65589	0.727611	0.190545	0.421902	chr3	123304388	123363415	0.358019	0
RP11-71H17.7	58.4711	38.8182	144.493	3.72229	1.89619	3.34877e-06	3.99636e-05	chr3	124442634	124445168	0.197166	4.57367e-07
RP11-124N2.1	12.5289	12.1138	14.3458	1.18426	0.24398	0.692432	0.871407	chr3	125803062	125814192	0.276205	9.68114e-13
RP11-475N22.4	115.457	128.954	56.3816	0.437223	-1.19356	0.0093119	0.0419811	chr3	128208054	128221191	0.0865327	0.0281057
RP11-723O4.9	18.9893	17.7693	24.3293	1.36917	0.453306	0.490247	0.750633	chr3	128578558	128579369	0.255709	4.50679e-11
RP11-723O4.8	9.06911	10.8546	1.25411	0.115537	-3.11357	0.000282852	0.00209621	chr3	128719476	128720388	0.0390803	0.322077
H1FX-AS1	89.0392	90.1748	84.0688	0.932288	-0.101153	0.790917	0.901446	chr3	129034234	129045068	0.308162	1.33227e-15
RP11-93K22.6	15.389	18.4047	2.18925	0.118951	-3.07156	7.85672e-05	0.000712372	chr3	129672947	129688137	0.0665383	0.0915759
RP11-517B11.7	134.201	142.708	96.9639	0.679455	-0.557551	0.16143	0.373753	chr3	131173969	131177442	0.249267	1.40882e-10
RP11-85F14.5	82.5438	72.9803	124.404	1.70462	0.769448	0.0666663	0.201489	chr3	136560567	136580896	0.457187	0
RP11-319G6.1	115.392	118.423	102.126	0.86238	-0.213604	0.613994	0.826981	chr3	139108656	139302161	0.289174	7.17204e-14
RP11-13L2.4	5273.13	6428.87	214.381	0.0333465	-4.90632	7.04912e-27	5.72036e-25	chr3	140290547	140296239	-0.0242476	0.539063
RP11-680B3.2	108.771	133.528	0.407536	0.00305205	-8.356	1.46273e-13	4.02376e-12	chr3	148568719	148677899	0.00252126	0.949083
RP11-206M11.4	12.9442	15.8239	0.339514	0.0214558	-5.54249	4.81591e-09	9.41713e-08	chr3	148994296	149009587	-0.0730959	0.0637615
RP11-206M11.7	1252.79	1536.13	12.5851	0.00819269	-6.93145	3.66837e-28	3.7211e-26	chr3	149002568	149051440	-0.114335	0.00366784
TM4SF1-AS1	54.1503	40.5077	113.865	2.81095	1.49106	0.000824655	0.00531117	chr3	149095564	149104370	0.244873	3.01065e-10
RP11-167H9.6	16.4276	16.553	15.8785	0.959253	-0.0600173	0.96341	0.994033	chr3	149956305	149957996	0.0622305	0.114636
RP11-145F16.2	240.992	241.383	239.28	0.99129	-0.0126212	0.835817	0.927226	chr3	150181244	150184218	0.127429	0.00119223
RP11-103G8.2	24.1227	25.6412	17.4758	0.681551	-0.553107	0.375411	0.653747	chr3	150421350	150437933	0.253861	6.27103e-11
SIAH2-AS1	14.0978	16.6433	2.95587	0.177601	-2.49329	0.000896474	0.00563945	chr3	150479723	150480325	0.0455846	0.248024
RP11-38P22.2	66.0019	60.8197	88.6847	1.45816	0.544148	0.203806	0.443996	chr3	152557178	152559228	0.123996	0.00161753
ARHGEF26-AS1	75.2157	53.6204	169.739	3.16557	1.66246	2.58953e-05	0.000267634	chr3	153742189	153839121	0.234329	1.75437e-09
TIPARP-AS1	27.8938	26.0806	35.8304	1.37383	0.458207	0.362313	0.638474	chr3	156389650	156392167	0.384229	0
RP11-392A22.2	153.217	171.663	72.4753	0.422194	-1.24402	0.00203634	0.0115831	chr3	156465134	156534851	0.0434123	0.271306
RP11-555M1.3	6.5908	5.44419	11.6096	2.13247	1.09253	0.0603501	0.189455	chr3	156881240	156886922	0.348237	0
RP11-379F4.4	49.1044	36.2866	105.209	2.89938	1.53574	0.00109839	0.0067526	chr3	158450115	158501859	0.246103	2.4378e-10
RP11-431I8.1	81.9535	87.4657	57.826	0.661127	-0.597	0.224625	0.474079	chr3	159944269	159945841	-0.118008	0.0027053
LINC00578	85.9527	101.82	16.4989	0.16204	-2.62558	1.67537e-06	2.10785e-05	chr3	177159708	177470093	0.236151	1.30152e-09
RP11-114M1.1	36.3037	43.6297	4.23741	0.0971221	-3.36406	0.0039912	0.0206297	chr3	177401414	177409022	0.27319	1.7395e-12
RP11-91K9.1	73.3919	73.6944	72.0681	0.977931	-0.0321952	0.743789	0.885986	chr3	177534652	177617012	0.23609	1.31453e-09
RP11-385J1.2	23.3639	20.8943	34.1738	1.63556	0.709783	0.122872	0.311109	chr3	178244292	178578193	0.276761	8.68638e-13
RP11-145M9.4	1094.37	915.673	1876.54	2.04936	1.03517	7.30645e-09	1.3951e-07	chr3	179113876	179115965	0.230901	3.05654e-09
AC007620.3	342.014	304.155	507.724	1.66929	0.739236	0.0025851	0.0139389	chr3	179114748	179116979	0.196726	4.8561e-07
RP11-436A20.4	77.6385	82.291	57.2743	0.695997	-0.522846	0.270381	0.535417	chr3	180698225	180700537	0.218378	2.15903e-08
RP11-211G3.2	20.6885	21.0797	18.9765	0.900226	-0.151641	0.887909	0.951083	chr3	187461473	187463208	0.0509779	0.196357
TPRG1-AS1	10.6067	11.1493	8.23194	0.738339	-0.437644	0.580299	0.812211	chr3	188659503	188665428	0.131675	0.000809159
RP11-513G11.4	47.1611	43.5033	63.1719	1.45212	0.53816	0.230506	0.481482	chr3	193920804	193967942	0.119759	0.00233305
AC046143.7	80.6911	83.2415	69.5276	0.835251	-0.259718	0.652518	0.849268	chr3	194208182	194239008	0.280731	3.96572e-13
TMEM44-AS1	138.06	135.822	147.857	1.08861	0.12249	0.70671	0.874897	chr3	194304739	194310989	0.465973	0
AC046143.3	18.7263	18.753	18.6095	0.992351	-0.0110776	0.982597	1	chr3	194353651	194366130	0.186987	1.76881e-06
AC069513.3	301.79	296.292	325.857	1.09978	0.13722	0.737017	0.882635	chr3	195384932	195460422	0.398855	0
AC139666.1	108.389	100.341	143.615	1.43126	0.51729	0.140714	0.341884	chr3	195869506	195887761	0.295294	1.9984e-14
AC023797.1	8.02839	7.71599	9.39579	1.2177	0.284163	0.673616	0.858849	chr3	196358368	196359458	0.398488	0
MFI2-AS1	87.7231	64.503	189.359	2.93566	1.55369	9.23175e-05	0.00081875	chr3	196726330	196731615	0.338578	0
RP11-440L14.1	81.7146	88.7004	51.1373	0.576517	-0.794564	0.0983438	0.264515	chr4	756174	775637	NA	NA
AC139887.4	5.83714	5.83193	5.85997	1.00481	0.00691952	1	1	chr4	758274	758862	NA	NA
CTBP1-AS1	888.616	931.471	701.036	0.752612	-0.410021	0.0692448	0.206969	chr4	1243087	1282079	0.597828	0
RP11-1398P2.1	29.8629	29.5588	31.1939	1.05532	0.0776743	0.925432	0.969294	chr4	1575788	1581980	0.235537	1.43955e-09
RP11-503N18.2	26.082	31.4804	2.45269	0.0779117	-3.68202	4.51017e-07	6.31035e-06	chr4	2428247	2452087	0.329242	0
RP11-503N18.4	6.35737	7.52534	1.2451	0.165455	-2.59549	0.0015387	0.00911429	chr4	2465523	2465851	0.284422	1.89182e-13
NOP14-AS1	546.004	573.262	426.696	0.744329	-0.425988	0.0818114	0.233357	chr4	2936625	2963465	0.626555	0
RP11-529E10.6	26.5104	26.9996	24.3692	0.90258	-0.147874	0.778046	0.896853	chr4	3505323	3506184	0.258065	2.94724e-11
RP11-539L10.3	35.4343	35.3929	35.6153	1.00628	0.00903815	0.913014	0.9641	chr4	6672451	6675557	0.317808	0
AC093323.3	1238.62	1327.1	851.314	0.641484	-0.640516	0.00166363	0.00967767	chr4	6675177	6677774	0.573913	0
RP11-774O3.3	355.109	400.142	158	0.394861	-1.34058	2.87223e-05	0.000287755	chr4	8357037	8359103	0.404069	0
TAPT1-AS1	1821.24	1708.26	2315.77	1.35563	0.438966	0.0227468	0.0872768	chr4	16228285	16321763	-0.121951	0.00193299
RP11-293A21.1	16.3227	16.4818	15.6263	0.948096	-0.0768945	1	1	chr4	26861427	26862221	0.260628	1.84759e-11
RP11-360F5.3	11.9893	11.516	14.0614	1.22103	0.288104	0.598309	0.818939	chr4	39135532	39137228	0.0954728	0.015365
RP11-472B18.2	1338.15	1561.36	361.191	0.231332	-2.11197	9.23752e-22	5.55277e-20	chr4	39549455	39551432	0.521988	0
RP11-395I6.3	36.4993	38.5523	27.5133	0.713661	-0.486689	0.385441	0.663276	chr4	40168294	40169451	0.367659	0
RP11-121C2.2	166.308	148.552	244.029	1.64272	0.716088	0.0467934	0.154048	chr4	47842138	47846356	0.369465	0
OCIAD1-AS1	8.39387	8.64054	7.31421	0.846499	-0.24042	0.758814	0.890752	chr4	48854024	48862220	0.274751	1.28542e-12
USP46-AS1	124.047	128.915	102.739	0.79695	-0.327438	0.478644	0.746127	chr4	53525572	53527835	0.378653	0
DANCR	1760.7	1562.64	2627.61	1.68152	0.749763	2.85774e-05	0.000287755	chr4	53578596	53586518	0.362211	0
RP11-738E22.2	26.6929	27.5827	22.7983	0.826544	-0.274837	0.762167	0.890752	chr4	57896938	57931769	0.00868504	0.825889
RP11-453E17.1	586.98	607.638	496.562	0.817201	-0.291237	0.291227	0.560026	chr4	68566997	68946670	0.566935	0
RP11-44F21.5	27.8978	28.3356	25.9817	0.916929	-0.125118	0.656993	0.852357	chr4	76006911	76009927	0.119227	0.00244086
RP11-792D21.2	200.861	195.529	224.196	1.14661	0.197375	0.501167	0.758056	chr4	79567056	79603853	0.0621461	0.115129
THAP9-AS1	1225.34	1156.81	1525.28	1.31852	0.398921	0.0463483	0.153204	chr4	83814638	83822113	0.337317	0
RP11-168E14.1	45.3229	55.1598	2.26653	0.0410903	-4.60506	3.06949e-11	6.91915e-10	chr4	95664950	95678684	0.164399	2.75975e-05
RP11-499E18.1	24.325	20.8271	39.6352	1.90306	0.928317	0.0652356	0.199854	chr4	103339758	103371167	0.135098	0.000587064
RP11-10L12.4	54.3355	58.0141	38.2342	0.65905	-0.60154	0.254404	0.51228	chr4	103749211	103765232	0.458191	0
RP11-710F7.2	8.87161	10.6607	1.04062	0.0976128	-3.35679	9.04683e-05	0.000806758	chr4	106848216	106853879	0.208702	9.04531e-08
RP11-73K9.2	61.5953	64.9781	46.7888	0.720071	-0.473789	0.372325	0.650467	chr4	113150716	113152752	0.459362	0
RP11-420A23.1	75.5548	77.7751	65.8364	0.846497	-0.240424	0.509104	0.76578	chr4	129213905	129440549	0.285635	1.47882e-13
RP11-610P16.1	19.3831	20.8205	13.0915	0.628782	-0.669369	0.326886	0.597233	chr4	152328702	152329987	0.420144	0
RP11-164P12.4	91.1559	79.3423	142.864	1.80061	0.848485	0.0473215	0.155471	chr4	152588375	152591654	0.244533	3.19071e-10
RP11-588K22.2	810.67	772.049	979.715	1.26898	0.34367	0.10982	0.286556	chr4	156655599	156658214	0.0644689	0.102142
RP11-597D13.9	412.544	495.867	47.8341	0.0964657	-3.37384	1.24941e-21	7.24209e-20	chr4	159091903	159124029	0.312823	4.44089e-16
RP11-294O2.2	45.034	53.3978	8.42516	0.157781	-2.664	3.33884e-06	3.99636e-05	chr4	165675215	165724947	0.139341	0.000390337
RP11-798M19.3	7.8778	7.96569	7.4931	0.940671	-0.088238	1	1	chr4	174243356	174250845	0.310703	6.66134e-16
CTD-2231H16.1	37.3987	25.96	87.4665	3.36928	1.75244	8.07834e-05	0.000724372	chr5	92265	139978	NA	NA
CTD-2083E4.7	32.4965	22.0743	78.1148	3.53872	1.82323	5.84666e-05	0.000542236	chr5	195892	196456	NA	NA
CTD-2228K2.7	143.039	146.316	128.694	0.879559	-0.185148	0.590118	0.816506	chr5	478237	480999	NA	NA
CTD-2194D22.3	9.59646	8.85365	12.8478	1.45113	0.537172	0.415534	0.689335	chr5	1884079	1884763	0.192627	8.43475e-07
RP11-480D4.3	163.495	157.84	188.245	1.19263	0.254148	0.455748	0.726311	chr5	8457605	8460776	0.221282	1.38602e-08
CTD-2001E22.2	245.605	252.159	216.915	0.860232	-0.217202	0.710541	0.876965	chr5	9546311	9550721	0.131975	0.000786993
CTD-2256P15.2	80.3652	83.7075	65.7357	0.785302	-0.348681	0.483624	0.747695	chr5	10352812	10353713	0.416253	0
CTD-2203K17.1	25.5697	25.934	23.9749	0.924456	-0.113324	0.872292	0.946224	chr5	33424130	33440725	0.348895	0
CTD-2653M23.2	87.3693	87.5273	86.6776	0.990292	-0.0140734	1	1	chr5	36864526	36876759	0.397823	0
CTD-2201E18.3	143.931	133.126	191.225	1.43643	0.522488	0.134043	0.33113	chr5	43014515	43067521	0.144045	0.000244933
AC025171.1	112.682	121.596	73.6631	0.605803	-0.723079	0.111513	0.290042	chr5	43041676	43045492	0.158457	5.36989e-05
RP11-159F24.3	17.0035	14.7361	26.9281	1.82736	0.869757	0.120319	0.306576	chr5	43484060	43509458	0.332022	0
RP11-159F24.1	78.8889	74.23	99.2808	1.33748	0.419513	0.317541	0.586981	chr5	43575424	43603332	0.241697	5.1641e-10
RP11-473L15.3	185.108	227.332	0.291917	0.0012841	-9.60503	3.08721e-18	1.47369e-16	chr5	44495719	44510384	0.0338615	0.390955
RP11-503D12.1	23.9291	29.3861	0.0436493	0.00148537	-9.39496	6.80609e-17	2.83238e-15	chr5	44698532	44700910	0.0676118	0.086451
RP11-53O19.1	1244.77	1521.36	34.1039	0.0224167	-5.47928	2.26265e-43	7.34456e-41	chr5	44745001	44808879	0.0776123	0.048985
RP11-53O19.2	480.551	590.229	0.48315	0.000818581	-10.2546	1.4472e-16	5.59239e-15	chr5	44753050	44765846	0.0758842	0.0542593
CTD-2366F13.1	101.308	105.322	83.7417	0.795105	-0.330783	0.52035	0.769151	chr5	52405671	52410956	0.365848	0
PART1	150.516	105.732	346.542	3.27756	1.71262	3.94937e-07	5.62265e-06	chr5	59783539	59843484	-0.17943	4.60972e-06
RP11-389C8.2	163.081	166.007	150.272	0.905215	-0.143668	0.809092	0.911914	chr5	71735729	71738214	0.157266	6.11868e-05
CTD-2037K23.2	198.54	207.001	161.506	0.780218	-0.358051	0.312048	0.582131	chr5	77638188	77656331	0.477295	0
CTC-458I2.2	31.6317	34.185	20.4557	0.598384	-0.740857	0.233283	0.48482	chr5	79424183	79439706	0.293899	2.68674e-14
CTD-2015H6.3	376.264	428.01	149.769	0.349919	-1.51491	8.54522e-07	1.14619e-05	chr5	79778111	79783882	0.6143	0
CTC-281B15.1	185.494	196.558	137.065	0.697329	-0.520089	0.172529	0.392177	chr5	80499914	80597379	0.535309	0
TMEM161B-AS1	179.878	180.023	179.244	0.99567	-0.00625979	0.917092	0.965893	chr5	87564711	87732502	0.352598	0
RP11-65F13.2	148.407	159.765	98.6943	0.617748	-0.694911	0.112491	0.292116	chr5	92746994	92921354	0.0669026	0.0898101
CTD-2260A17.1	21.4625	22.1817	18.3149	0.825679	-0.276348	0.661349	0.853913	chr5	96120480	96121703	0.355081	0
STARD4-AS1	132.65	134.264	125.587	0.935374	-0.0963853	0.904911	0.959288	chr5	110847923	111075423	0.18635	1.92048e-06
EPB41L4A-AS1	593.623	623.659	462.155	0.741038	-0.432381	0.0664459	0.201197	chr5	111496222	111499973	0.453509	0
CTC-428G20.3	336.635	372.848	178.127	0.477745	-1.06569	0.000600975	0.00406409	chr5	114539712	114541943	0.548195	0
AC010226.4	23.2263	23.8279	20.5931	0.864243	-0.21049	0.756608	0.889837	chr5	114937753	114956356	0.324636	0
CTC-339F2.2	8.92155	9.92453	4.53145	0.45659	-1.13103	0.126235	0.316172	chr5	115638050	115639831	0.365576	0
CTC-504A5.1	39.0135	44.7948	13.7081	0.306021	-1.7083	0.00274642	0.0146626	chr5	116751204	116881993	0.151134	0.000118102
CTB-36H16.2	95.1567	107.876	39.4856	0.366029	-1.44997	0.0025065	0.0136512	chr5	122168050	122170228	0.469888	0
AC106786.1	27.5524	31.143	11.8361	0.380058	-1.39571	0.0232351	0.0885224	chr5	122422942	122425994	0.214443	3.89728e-08
CTC-228N24.3	954.113	1026.84	635.803	0.619187	-0.691553	0.00153683	0.00911429	chr5	127276117	127418792	0.528361	0
AC034220.3	116.171	132.271	45.7005	0.345505	-1.53322	0.00089026	0.00562215	chr5	131646977	131705608	0.539271	0
AC116366.6	64.941	67.5798	53.3907	0.790039	-0.340003	0.580151	0.812211	chr5	131804578	131808735	0.35288	0
RP11-215P8.3	12.1472	13.3307	6.96677	0.52261	-0.936194	0.188434	0.417798	chr5	133735185	133737612	0.433543	0
AC005355.2	21.6048	26.2624	1.21841	0.0463937	-4.42993	8.21749e-08	1.34717e-06	chr5	133842242	133844415	0.454066	0
CTC-276P9.1	25.3855	24.9232	27.4092	1.09975	0.137175	0.922809	0.96877	chr5	134374527	134375737	-0.103779	0.00839835
CTC-321K16.1	20.357	24.4098	2.61767	0.107239	-3.22111	2.16e-05	0.000229129	chr5	134895266	134970564	0.209329	8.2596e-08
RP11-119J18.1	21.0597	24.8439	4.49626	0.180981	-2.46609	0.000474507	0.00330526	chr5	135148355	135162271	0.273642	1.59384e-12
AC034243.1	10.2849	11.0596	6.89405	0.623354	-0.681876	0.336149	0.610256	chr5	138080122	138088998	0.141274	0.00032288
CTB-131B5.4	107.844	116.347	70.6247	0.607017	-0.720191	0.106668	0.280609	chr5	139452441	139488215	0.425212	0
CTB-131B5.5	13.767	14.7625	9.40979	0.637414	-0.649697	0.327341	0.597233	chr5	139536903	139548370	0.206733	1.20074e-07
CTC-329D1.2	18.0522	19.0432	13.7146	0.720182	-0.473567	0.474372	0.743031	chr5	139750475	139780952	0.319996	0
CTC-327F10.5	14.3467	10.4636	31.343	2.99543	1.58276	0.0025388	0.0137349	chr5	147265648	147266441	-0.212466	5.22205e-08
CTC-327F10.4	28.9273	20.192	67.162	3.32617	1.73386	0.000180813	0.00142456	chr5	147266674	147267267	-0.22206	1.2297e-08
CTB-89H12.4	987.247	1085.64	556.58	0.512675	-0.963882	6.99047e-06	8.04648e-05	chr5	148872948	148884233	0.525658	0
hsa-mir-146a	52.6929	34.4548	132.522	3.84624	1.94345	4.05848e-06	4.73878e-05	chr5	159895274	159914433	-0.237299	1.07683e-09
CTC-353G13.1	10.5166	9.95824	12.9605	1.30148	0.380154	0.441035	0.712151	chr5	167364721	167380474	-0.164532	2.71826e-05
CTB-178M22.2	12.4631	12.8658	10.7004	0.831692	-0.265879	0.70477	0.874415	chr5	167656587	167659362	0.104564	0.00791494
CTB-33O18.1	162.698	199.629	1.04769	0.00524818	-7.57397	2.77199e-35	5.62368e-33	chr5	172989480	173000202	0.33397	0
CTB-33O18.2	66.4253	81.2885	1.36831	0.0168328	-5.89258	4.70156e-17	2.00806e-15	chr5	173001940	173003278	0.292497	3.59712e-14
CTB-33O18.3	79.5265	94.2345	15.1487	0.160755	-2.63706	1.39576e-06	1.82687e-05	chr5	173006645	173012071	0.258461	2.74305e-11
RP11-267A15.1	64.1022	78.1139	2.77237	0.0354913	-4.81639	2.9877e-10	6.29745e-09	chr5	173763297	173959460	0.0736059	0.0619277
RP11-843P14.2	5.4882	5.7213	4.46792	0.780929	-0.356738	0.672355	0.858849	chr5	175774943	175780587	0.244367	3.28245e-10
RP11-843P14.1	14.3809	15.2348	10.6434	0.698622	-0.517417	0.467639	0.734732	chr5	175781208	175783171	0.354545	0
RP11-1334A24.6	11.4878	10.9683	13.7616	1.25467	0.32731	0.513724	0.769151	chr5	176921995	176930648	0.0771962	0.0502141
RP11-1277A3.1	135.664	139.204	120.167	0.863241	-0.212165	0.638469	0.84315	chr5	177038253	177046755	0.442049	0
RP11-423H2.3	54.8697	64.8727	11.0862	0.170892	-2.54884	1.38293e-05	0.000150637	chr5	177377335	177390961	0.415579	0
RP11-281O15.4	11.9909	7.20797	32.926	4.56801	2.19156	7.13008e-05	0.000653792	chr5	178396390	178417117	-0.220699	1.51588e-08
CTB-129O4.1	21.736	21.5059	22.7433	1.05754	0.0807147	0.887984	0.951083	chr5	179720244	179722253	0.322659	0
CTC-205M6.2	634.412	661.589	515.457	0.77912	-0.360082	0.136527	0.336243	chr5	180257956	180262726	0.6232	0
CTC-338M12.4	39.9972	40.7815	36.5641	0.896586	-0.157486	0.84335	0.928366	chr5	180673522	180699168	NA	NA
CTC-338M12.3	192.65	192.719	192.349	0.998083	-0.00276781	1	1	chr5	180688212	180699308	NA	NA
RP11-420G6.4	73.678	67.5258	100.606	1.48989	0.575209	0.138357	0.339206	chr6	2854890	2876744	0.121471	0.00201488
RP1-90J20.7	99.1482	100.327	93.9871	0.936804	-0.0941805	0.823853	0.917717	chr6	2988200	2991401	0.450007	0
RP1-80N2.3	115.173	120.883	90.1841	0.746047	-0.422661	0.341094	0.616477	chr6	6680541	6683866	0.330191	0
RP3-512B11.3	105.294	82.6566	204.379	2.47262	1.30604	0.000618783	0.00413286	chr6	7540683	7541571	0.353613	0
RP11-314C16.1	14.7693	14.9428	14.0098	0.937565	-0.0930092	1	1	chr6	8784410	8785678	0.206255	1.28556e-07
RP1-290I10.6	43.7069	42.2744	49.977	1.1822	0.241477	0.637114	0.84315	chr6	10409572	10416679	0.432406	0
ELOVL2-AS1	28.4478	34.6077	1.48568	0.0429293	-4.54189	8.56078e-09	1.57888e-07	chr6	11043992	11078459	0.0217293	0.58203
RP1-223E5.4	92.8469	88.5527	111.643	1.26075	0.334286	0.400403	0.676931	chr6	13614342	13615387	0.480807	0
RP11-146I2.1	18.4928	19.9531	12.1012	0.606484	-0.721458	0.316799	0.586947	chr6	14977018	15090234	0.25248	8.01128e-11
RP1-151F17.1	38.2691	39.6268	32.3268	0.815782	-0.293745	0.672432	0.858849	chr6	16761368	16762883	0.143122	0.000268693
LINC00340	9.0496	6.97808	18.1167	2.59623	1.37642	0.0103798	0.0460284	chr6	22056774	22111157	0.322631	0
HCG11	294.13	251.074	482.588	1.9221	0.94268	0.000431237	0.00306542	chr6	26522075	26526807	0.288901	7.59393e-14
CTA-14H9.5	52.9273	43.7982	92.8856	2.12076	1.08458	0.015334	0.0636498	chr6	26527290	26527632	0.211295	6.20199e-08
LINC00240	42.1306	35.3871	71.6476	2.02468	1.0177	0.0376378	0.131764	chr6	26988231	26991703	0.359745	0
HLA-DQB1-AS1	8.30149	7.54283	11.6222	1.54083	0.623706	0.325418	0.597143	chr6	32627656	32628506	0.00248095	0.949896
RP3-468B3.3	238.442	292.498	1.83783	0.00628324	-7.31428	2.54158e-19	1.28906e-17	chr6	33835282	33864691	-0.0598571	0.129162
RP11-513I15.6	4102.61	4077.73	4211.54	1.03281	0.0465812	0.749287	0.88608	chr6	34247455	34254545	0.385324	0
RP3-340B19.3	11.0053	12.9536	2.47737	0.191249	-2.38648	0.00213192	0.0118497	chr6	35512408	35513446	0.0821069	0.0372411
RP1-238O23.4	33.7529	32.2342	40.4001	1.25333	0.325767	0.506616	0.763302	chr6	41107593	41108570	0.222898	1.08033e-08
RP11-328M4.2	30.4623	16.9673	89.5304	5.27663	2.39962	7.57033e-07	1.03249e-05	chr6	41462590	41516359	0.4658	0
RP11-7K24.3	104.279	99.7886	123.934	1.24197	0.312625	0.50995	0.766341	chr6	42059975	42061997	0.136038	0.000536885
RP11-501I18.2	102.801	99.5864	116.873	1.17358	0.230919	0.592824	0.817694	chr6	42756997	42759057	0.346494	0
RP3-475N16.1	46.1368	44.4668	53.4464	1.20194	0.265364	0.605788	0.823445	chr6	42908101	42911708	0.377364	0
RP3-337H4.8	25.9071	21.2379	46.344	2.18213	1.12574	0.0276833	0.10258	chr6	43555966	43559099	0.503644	0
RP5-1120P11.1	83.1444	82.3777	86.5006	1.05005	0.0704559	0.705243	0.874415	chr6	43963459	44042389	0.209873	7.6321e-08
RP1-302G2.5	15.8875	17.8828	7.15389	0.400042	-1.32178	0.0623994	0.193172	chr6	44184675	44185901	-0.0496985	0.207837
RP1-180E22.3	143.791	150.016	116.544	0.776873	-0.364249	0.40371	0.681104	chr6	52442282	52444325	0.321468	0
RP1-27K12.4	16.7824	19.4693	5.02148	0.257918	-1.95502	0.00744493	0.0350236	chr6	53367982	53371717	0.0534862	0.175207
RP11-79N23.1	22.6959	20.7076	31.3988	1.51629	0.60055	0.282036	0.551499	chr6	53605546	53611820	0.408432	0
RP3-523K23.2	367.139	272.253	782.462	2.87402	1.52307	1.75667e-08	3.13306e-07	chr6	54807964	54809897	0.32783	0
RP5-1148A21.3	65.9006	69.7857	48.8957	0.700656	-0.513221	0.287394	0.557276	chr6	64280909	64282313	0.326348	0
RP11-154D6.1	832.989	657.323	1601.89	2.43698	1.2851	4.10379e-10	8.53905e-09	chr6	71961060	72037931	0.410473	0
LINC00472	158.131	166.902	119.738	0.717414	-0.479123	0.127977	0.319059	chr6	72054046	72130472	0.155147	7.70161e-05
RP11-553A21.3	5.11865	4.91455	6.01201	1.22331	0.290789	0.503874	0.761365	chr6	74405257	74405854	0.201961	2.35859e-07
RP1-234P15.4	13.4129	13.3294	13.7784	1.03369	0.0478044	0.848377	0.931607	chr6	75994729	76006283	0.174786	8.14463e-06
RP11-379B8.1	27.5804	28.0271	25.6248	0.914286	-0.129282	0.759455	0.890752	chr6	82554901	82643197	0.207596	1.06085e-07
SNHG5	1784.97	1606.47	2566.25	1.59744	0.675763	7.95971e-05	0.000717701	chr6	86370709	86388451	0.279586	4.97824e-13
AKIRIN2-AS1	56.3234	51.4544	77.6352	1.50882	0.593417	0.155082	0.363201	chr6	88410227	88411243	0.399493	0
RP3-417O22.3	7.62498	5.43379	17.216	3.16832	1.66372	0.00480579	0.024223	chr6	97233012	97243697	0.23477	1.63253e-09
RP11-98I9.4	85.7197	84.8117	89.6937	1.05756	0.0807428	0.819869	0.916099	chr6	99872797	99879249	0.425326	0
TSTD3	40.6275	41.61	36.3269	0.873033	-0.195892	0.667314	0.855599	chr6	99968568	99979794	0.462199	0
RP3-467N11.1	78.7583	75.2563	94.0865	1.25021	0.322175	0.348464	0.622859	chr6	101329346	101330847	0.547659	0
RP5-1112D6.4	43.7547	44.0871	42.2996	0.959455	-0.059713	0.909736	0.962834	chr6	111599134	111599945	0.397159	0
RP3-388E23.2	19.464	20.2977	15.8148	0.779143	-0.36004	0.517852	0.769151	chr6	135622705	135628296	0.27675	8.70415e-13
RP3-406A7.7	71.0239	62.5347	108.182	1.72994	0.790726	0.0899368	0.250803	chr6	136656851	136657225	0.402082	0
RP11-390P2.4	56.0482	40.7221	123.131	3.02369	1.59631	0.000213549	0.00165832	chr6	139013684	139018425	0.400348	0
RP11-545I5.3	45.674	47.9173	35.8548	0.748264	-0.418381	0.430301	0.703362	chr6	146136376	146204797	0.231584	2.73847e-09
RP11-361F15.2	159.937	162.975	146.642	0.899787	-0.152345	0.692327	0.871407	chr6	147708799	147711601	0.312582	4.44089e-16
RP11-162J8.3	2.85582	3.02208	2.12812	0.70419	-0.505964	0.610329	0.82547	chr6	149348835	149353709	0.146455	0.000191846
RP1-12G14.7	13.871	14.818	9.7258	0.656351	-0.60746	0.391945	0.669315	chr6	149912890	149913799	0.361106	0
RP3-443C4.2	36.2056	44.2715	0.900689	0.0203447	-5.61921	9.37958e-13	2.3786e-11	chr6	152134410	152135314	0.0496474	0.208306
RP1-101K10.6	0.818046	0.711693	1.28356	1.80353	0.850825	0.245607	0.501532	chr6	153304884	153310358	0.209412	8.16034e-08
RP11-732M18.3	52.5071	53.4958	48.1798	0.900627	-0.150999	0.770128	0.89592	chr6	158703294	158733390	0.256623	3.82454e-11
RP11-13P5.2	19.6116	10.4724	59.6145	5.69253	2.50907	4.40577e-07	6.21789e-06	chr6	159586940	159588385	0.156013	7.01293e-05
RP11-417E7.1	32.6505	27.3717	55.7559	2.03699	1.02644	0.050028	0.162716	chr6	169558186	169563019	0.14687	0.00018388
RP11-417E7.2	110.801	125.106	48.1856	0.385158	-1.37648	0.00231581	0.0127409	chr6	169575400	169582835	0.0615732	0.118524
XXyac-YX65C7_A.2	38.1492	34.2315	55.297	1.61538	0.691875	0.148601	0.354677	chr6	169613348	169639660	0.282983	2.52687e-13
RP1-266L20.2	61.1321	51.5529	103.061	1.99912	0.999367	0.0268961	0.100266	chr6	170125186	170125950	0.390969	0
AC093627.10	202.201	147.072	443.504	3.01555	1.59242	3.65177e-07	5.24498e-06	chr7	149596	155465	NA	NA
AC091729.9	199.276	194.31	221.016	1.13744	0.185793	0.520038	0.769151	chr7	1199661	1204903	0.449977	0
AC093734.13	184.651	207.297	85.5287	0.41259	-1.27722	0.00126591	0.00763779	chr7	1583449	1585885	0.364993	0
PSMG3-AS1	359.546	392.726	214.315	0.545712	-0.873787	0.00574854	0.0280332	chr7	1609708	1629262	0.302205	4.44089e-15
AC074389.9	32.1428	21.3121	79.5496	3.73261	1.90018	0.00339029	0.0177498	chr7	1778265	1781927	0.0818777	0.0377762
AC004840.9	78.7739	81.0338	68.8823	0.850044	-0.234391	0.76738	0.894725	chr7	2477397	2487485	0.262314	1.3552e-11
AC006028.9	94.1184	104.993	46.5183	0.44306	-1.17443	0.0121884	0.0521513	chr7	2757466	2762622	0.224971	7.82496e-09
AC093620.5	10.8653	10.236	13.6199	1.33058	0.412058	0.500252	0.757378	chr7	5459457	5460398	0.317683	0
AC092171.4	466.685	419.367	673.8	1.60671	0.684108	0.0107332	0.0472088	chr7	5515434	5519442	0.33988	0
RP11-611L7.1	895.417	877.17	975.285	1.11185	0.152967	0.484215	0.747695	chr7	6694494	6696063	0.475991	0
AC006042.6	80.0045	90.2104	35.3324	0.391666	-1.3523	0.0057427	0.0280332	chr7	8153654	8156191	0.262998	1.19424e-11
AC011891.5	15.3955	18.0994	3.56037	0.196712	-2.34584	0.00102773	0.00634221	chr7	12693803	12694610	0.095027	0.0158526
GS1-465N13.1	215.779	234.827	132.405	0.56384	-0.826643	0.745957	0.885986	chr7	19037465	19042039	0.00732452	0.852824
AC005083.1	106.458	107.435	102.18	0.951083	-0.0723568	0.715031	0.877833	chr7	20257199	20261323	0.30154	5.32907e-15
AC006026.13	13.9473	15.4873	7.20694	0.465346	-1.10362	0.140308	0.341409	chr7	23719813	23720405	0.256557	3.87013e-11
AC004540.5	68.844	75.2472	40.8169	0.542438	-0.882471	0.101495	0.270044	chr7	26438212	26538594	0.241833	5.04737e-10
HOTAIRM1	69.2633	53.1153	139.944	2.63472	1.39765	0.000706332	0.00458551	chr7	27135265	27139884	0.037205	0.34586
AC005162.3	14.328	14.577	13.2377	0.908124	-0.139038	0.751337	0.88608	chr7	29040586	29049868	0.285396	1.55431e-13
AC007255.8	67.7607	81.7778	6.40737	0.078351	-3.6739	7.22564e-10	1.4659e-08	chr7	29554384	29603286	0.311789	4.44089e-16
AC007255.7	25.6042	28.1705	14.3712	0.51015	-0.971006	0.153015	0.359397	chr7	29638410	29724871	0.286952	1.13243e-13
AC005154.6	416.936	438.752	321.444	0.732632	-0.44884	0.0998264	0.267339	chr7	30555924	30634425	0.460312	0
AC017116.8	69.8317	77.314	37.081	0.479615	-1.06005	0.0454924	0.1513	chr7	44078769	44081905	0.350041	0
RP4-647J21.1	42.0532	37.7772	60.7694	1.60863	0.685829	0.106676	0.280609	chr7	44998597	45000508	-0.0185365	0.638691
SNHG15	750.104	662.688	1132.73	1.7093	0.773406	0.000465251	0.0032665	chr7	45022621	45026560	0.290745	5.19584e-14
RP11-3N2.1	28.4707	25.1801	42.8738	1.70268	0.76781	0.149827	0.357076	chr7	63539166	63545179	0.106951	0.00659486
LINC00174	334.285	336.808	323.242	0.959722	-0.0593115	0.664966	0.855182	chr7	65841030	65866325	0.382845	0
GS1-124K5.4	43.5411	42.0778	49.9458	1.18699	0.247303	0.644026	0.845263	chr7	65958692	65960461	0.413249	0
RP4-756H11.3	35.406	29.9469	59.3005	1.98019	0.985638	0.0416638	0.14117	chr7	66119524	66134842	0.325982	0
ABHD11-AS1	59.9348	60.4185	57.8175	0.956951	-0.0634833	1	1	chr7	73149367	73150384	0.0866447	0.027902
CTB-51J22.1	13.0469	15.3654	2.89843	0.188633	-2.40634	0.00165335	0.00965245	chr7	73473905	73476614	0.115994	0.00320019
RSBN1L-AS1	410.182	418.121	375.433	0.897905	-0.155366	0.563946	0.797809	chr7	77286976	77325582	0.44904	0
MAGI2-AS3	403.016	421.384	322.619	0.765619	-0.385301	0.264205	0.526141	chr7	79082197	79100524	-0.02714	0.491753
AC074183.4	65.8484	64.9541	69.7628	1.07403	0.103037	0.804483	0.909105	chr7	84568664	84569561	0.0387046	0.326754
AC005076.5	30.0964	29.4149	33.0793	1.12458	0.169384	0.722454	0.878052	chr7	86780738	86781736	0.361383	0
TP53TG1	720.366	810.988	323.708	0.399153	-1.32499	1.12421e-07	1.78882e-06	chr7	86954540	86974831	0.243598	3.74194e-10
CTB-167B5.2	271.788	308.515	111.032	0.359892	-1.47436	4.58294e-05	0.000434977	chr7	87900206	87903065	0.118737	0.00254415
AC002064.4	7.73422	8.95933	2.37181	0.26473	-1.9174	0.0118214	0.0510268	chr7	89895347	89899530	0.159283	4.90228e-05
AC002456.2	18.4168	19.6382	13.0709	0.665583	-0.58731	0.305356	0.57294	chr7	90219932	90226667	0.113048	0.00407268
AC007566.10	8.61696	8.38729	9.62226	1.14724	0.198172	0.744213	0.885986	chr7	92086877	92120924	0.258647	2.65166e-11
AC006378.3	1.95373	1.89231	2.22258	1.17453	0.232089	0.747329	0.885986	chr7	93594721	93597702	0.157893	5.71329e-05
AC006378.2	13.8157	13.6693	14.4564	1.05758	0.0807721	1	1	chr7	93598753	93640425	0.291534	4.39648e-14
AC004893.11	112.67	115.413	100.663	0.872191	-0.197283	0.696823	0.874415	chr7	98610787	98645863	0.332033	0
GS1-259H13.2	23.0238	26.6463	7.16789	0.269002	-1.89431	0.00469615	0.0238051	chr7	99195688	99208436	0.244252	3.34748e-10
RP11-758P17.3	5.06311	4.53933	7.35572	1.62044	0.696388	0.285289	0.554712	chr7	100033826	100036127	0.382295	0
RP11-126L15.4	10.8528	10.5024	12.3869	1.17944	0.238099	0.775956	0.896354	chr7	100434935	100450238	0.345635	0
RP11-395B7.7	1846.1	1896.77	1624.32	0.856359	-0.223713	0.196503	0.433911	chr7	100737327	100741248	0.336082	0
RP11-132A1.4	67.4185	47.8388	153.12	3.20074	1.67841	0.000118324	0.00100544	chr7	100951626	100954266	0.286848	1.15463e-13
RP11-325F22.3	64.7527	63.2888	71.1604	1.12438	0.169125	0.736688	0.882635	chr7	104590761	104653491	0.36843	0
RP11-325F22.4	98.504	92.4904	124.826	1.34961	0.432545	0.369706	0.649386	chr7	104653871	104654768	0.244311	3.31384e-10
ST7-AS1	50.037	45.9143	68.0823	1.48281	0.568337	0.206959	0.447317	chr7	116592499	116594388	0.207151	1.1309e-07
AC000123.4	62.5429	62.9086	60.9425	0.968746	-0.0458094	0.932528	0.972681	chr7	126990181	126991577	0.451097	0
RP11-738B7.1	7.41482	6.98457	9.29807	1.33123	0.41276	0.485194	0.747834	chr7	129423209	129425025	0.389252	0
RP11-775D22.3	9.52637	9.73764	8.60159	0.883334	-0.17897	0.837001	0.927271	chr7	129813557	129845201	0.356218	0
AC058791.2	157.369	151.231	184.234	1.21823	0.284782	0.431019	0.703362	chr7	130626518	130794935	0.284972	1.69198e-13
AC018642.1	100.896	104.187	86.4924	0.830169	-0.268523	0.569644	0.80464	chr7	130994502	131012981	0.256848	3.67262e-11
AC015987.1	14.8686	16.6748	6.96308	0.417581	-1.25987	0.068771	0.206695	chr7	135611202	135617629	0.163989	2.8917e-05
RP4-659J6.2	339.445	315.756	443.132	1.4034	0.488924	0.0903274	0.25146	chr7	139877060	139879440	0.254814	5.29057e-11
RP5-894A10.2	57.8121	53.7449	75.6143	1.40691	0.49253	0.295062	0.562703	chr7	141352180	141356610	0.331606	0
RP5-894A10.5	99.6563	96.5152	113.405	1.17499	0.232653	0.674167	0.858849	chr7	141404137	141438146	0.327444	0
TRBV11-2	8.78409	7.68083	13.6132	1.77235	0.825668	0.101001	0.269171	chr7	142197569	142198069	-0.0473884	0.229782
AC093673.5	206.597	190.756	275.932	1.44652	0.532585	0.0918155	0.253861	chr7	143076784	143077588	0.343077	0
ATP6V0E2-AS1	99.5911	95.0348	119.534	1.25779	0.330895	0.331135	0.603178	chr7	149564785	149577699	0.423478	0
RP4-584D14.7	15.2979	12.9768	25.4574	1.96176	0.972149	0.0530234	0.171087	chr7	150038859	150039696	0.288098	8.9484e-14
RP4-584D14.5	44.8139	45.0401	43.8239	0.972998	-0.0394918	1	1	chr7	150060865	150069679	0.511039	0
WDR86-AS1	26.0596	19.1794	56.1743	2.92888	1.55035	0.00332961	0.0174886	chr7	151106246	151110440	0.0880965	0.0253752
PRKAG2-AS1	139.254	144.003	118.466	0.822661	-0.28163	0.412402	0.687902	chr7	151574126	151576299	0.312032	4.44089e-16
RP5-1129J21.3	223.455	205.55	301.824	1.46837	0.554217	0.108849	0.285756	chr7	152160870	152162634	0.392635	0
AC073871.2	29.6532	30.4238	26.2801	0.863801	-0.21123	0.724481	0.879455	chr7	156264889	156433286	0.330933	0
AC005534.9	8.91977	8.57902	10.4112	1.21357	0.279256	0.700058	0.874415	chr7	156461645	156469257	0.382539	0
RP5-1121A15.4	9.01746	8.6176	10.7677	1.2495	0.321348	0.722017	0.878052	chr7	156799000	156799826	0.113315	0.00398547
RP5-1121A15.1	71.2341	67.6503	86.9209	1.28486	0.361606	0.393774	0.670038	chr7	156803498	156809120	0.138828	0.000410331
RP5-1142J19.1	9.77468	10.064	8.50826	0.845415	-0.242269	0.74555	0.885986	chr7	157074229	157075380	0.198072	4.04083e-07
CTD-2336O2.1	302.524	324.989	204.195	0.628316	-0.670438	0.0238232	0.0903388	chr8	1710155	1712668	0.63063	0
RP11-115C21.2	120.554	106.186	183.444	1.72756	0.788739	0.0410134	0.139549	chr8	6261071	6264663	0.470166	0
CTA-398F10.2	18.7781	21.1058	8.58981	0.406989	-1.29694	0.0452085	0.150664	chr8	8314418	8318847	0.362147	0
RP11-10A14.3	9.31994	9.81368	7.1588	0.729472	-0.455076	0.557656	0.792535	chr8	8998933	9002945	0.0742071	0.0598223
RP11-10A14.5	61.69	8.33665	295.22	35.4124	5.14618	6.5821e-21	3.6837e-19	chr8	9046520	9060364	0.0417157	0.290499
AF131215.2	82.1237	80.4007	89.6657	1.11524	0.157349	0.701344	0.874415	chr8	10964719	10967428	0.315472	2.22045e-16
RP11-806O11.1	28.2598	30.4221	18.7954	0.617821	-0.69474	0.246767	0.501884	chr8	17666449	17678377	0.362496	0
CTD-2530N21.4	20.017	19.4164	22.6457	1.16632	0.221961	0.654287	0.850206	chr8	22112088	22132675	0.475139	0
RP11-459E5.1	290.259	354.761	7.93026	0.0223538	-5.48334	9.0542e-34	1.22458e-31	chr8	22547662	22656129	0.276097	9.88987e-13
RP11-1149O23.2	29.7496	28.1925	36.565	1.29697	0.375149	0.481322	0.747303	chr8	23046791	23048188	0.509486	0
RP11-1149O23.3	53.7725	49.2012	73.7813	1.49958	0.584562	0.205954	0.446718	chr8	23081983	23088439	0.506921	0
CTD-2647L4.3	14.1768	14.9284	10.887	0.729281	-0.455454	0.55099	0.788739	chr8	28910033	28911276	0.398857	0
CTD-2647L4.4	67.4506	70.772	52.9129	0.747653	-0.419559	0.421695	0.697666	chr8	28913451	28914202	0.487594	0
RP11-486M23.1	17.6118	20.2539	6.04697	0.298558	-1.74392	0.00805473	0.0375656	chr8	29384828	29387840	0.257085	3.51863e-11
CTD-3107M8.4	26.5676	25.6027	30.7913	1.20266	0.266225	0.581667	0.813131	chr8	30239634	30242917	0.477182	0
RP11-527N22.1	172.156	204.844	29.0812	0.141968	-2.81637	0.0624863	0.193172	chr8	37184092	37189502	0.0572204	0.146931
RP11-527N22.2	13.5078	15.1394	6.3664	0.420519	-1.24976	0.0717269	0.211502	chr8	37262956	37264242	0.440061	0
RP11-150O12.1	33.7277	38.3334	13.5685	0.353959	-1.49834	0.011009	0.0480893	chr8	37278858	37411701	0.5166	0
RP11-150O12.6	63.1495	73.37	18.4137	0.250971	-1.99441	0.000216427	0.00167267	chr8	37373967	37374539	0.476934	0
RP11-150O12.3	81.2394	99.1687	2.7619	0.0278506	-5.16615	1.43067e-15	4.83744e-14	chr8	37454997	37457376	0.474662	0
RP11-350N15.4	20.3441	22.7304	9.89933	0.435511	-1.19922	0.125919	0.316172	chr8	38279406	38283614	0.511932	0
RP11-675F6.3	68.2562	79.5732	18.7213	0.235272	-2.0876	0.000163517	0.00130733	chr8	38401169	38410198	0.706433	0
RP11-675F6.4	28.7629	33.3981	8.47465	0.253747	-1.97854	0.00247872	0.0135854	chr8	38409765	38416538	0.73417	0
RP11-44K6.2	2.61058	1.17464	8.89578	7.5732	2.9209	1.44087e-06	1.87083e-05	chr8	39771747	39773240	-0.0311667	0.429775
CTA-392C11.1	251.802	308.846	2.12086	0.00686706	-7.18609	1.89362e-06	2.36411e-05	chr8	40156259	40200921	0.156898	6.36954e-05
RP11-360L9.7	1.02377	0.915123	1.49934	1.6384	0.71229	0.29201	0.560204	chr8	41397899	41402563	0.406843	0
RP11-930P14.2	56.5315	61.7046	33.8885	0.549205	-0.864583	0.133804	0.331042	chr8	41685682	41687452	0.594342	0
RP11-503E24.2	17.1832	16.4256	20.4991	1.248	0.319615	0.61491	0.827528	chr8	42392671	42393447	0.656218	0
RP11-110G21.1	137.217	119.763	213.617	1.78366	0.834844	0.0214434	0.0836603	chr8	52811884	52859733	0.558247	0
RP11-400K9.4	313.774	313.259	316.025	1.00883	0.0126822	0.699113	0.874415	chr8	54427730	54436491	0.0209552	0.595552
RP11-25K19.1	29.9735	20.3124	72.2606	3.55747	1.83085	3.63756e-05	0.000357804	chr8	60031598	60033905	-0.023178	0.557118
RP11-16E18.3	45.6013	45.9028	44.2818	0.964686	-0.0518688	0.997106	1	chr8	64128538	64130592	0.650649	0
SNHG6	1950.85	1769.34	2745.35	1.55163	0.63378	0.000103285	0.00089166	chr8	67833918	67838633	0.58809	0
RP11-865I6.2	12.2096	14.2466	3.2932	0.231157	-2.11306	0.0657401	0.200557	chr8	69760976	69764998	0.11975	0.00233483
RP11-531A24.5	65.1528	69.5876	45.7414	0.657321	-0.60533	0.246285	0.501532	chr8	73964412	73975296	0.10905	0.0056009
RP11-956J14.1	12.3535	14.3349	3.68106	0.256791	-1.96133	0.0107697	0.0472413	chr8	73996021	73998114	-0.0867466	0.0277179
RP11-730G20.1	33.6701	41.3107	0.22703	0.00549567	-7.50749	5.34661e-10	1.09842e-08	chr8	75521932	75545555	0.128038	0.00112855
RP11-48B3.4	139.446	143.186	123.073	0.859528	-0.218383	0.522501	0.770927	chr8	81453534	81455339	0.521004	0
RP11-317J10.2	31.0904	27.7011	45.9255	1.65789	0.729352	0.210487	0.453077	chr8	86354079	86377144	0.0593219	0.132628
CTA-392E5.1	82.4368	99.8605	6.17241	0.0618103	-4.01601	4.59373e-08	7.68621e-07	chr8	86851933	86963312	-0.18177	3.44078e-06
CTD-2284J15.1	169.841	204.288	19.0603	0.0933007	-3.42197	2.01919e-13	5.37236e-12	chr8	87345502	87355543	0.343616	0
RP11-37B2.1	256.881	213.048	448.743	2.1063	1.07471	0.000418892	0.00300028	chr8	90621628	90769955	0.465216	0
GS1-251I9.4	1542.26	1538.1	1560.45	1.01453	0.0208082	0.924812	0.969294	chr8	92072136	92082417	0.787516	0
RP11-10N23.2	60.0576	62.3393	50.0701	0.803186	-0.316193	0.59584	0.818145	chr8	94731801	94733395	0.399278	0
RP11-22C11.2	157.105	145.68	207.112	1.4217	0.507615	0.159702	0.371874	chr8	95649512	95651695	0.591459	0
RP11-347C18.3	22.1879	23.9229	14.5942	0.610052	-0.712997	0.257256	0.516763	chr8	95962264	95963624	0.366591	0
KB-1208A12.3	78.2677	71.8954	106.16	1.47659	0.562268	0.239229	0.49398	chr8	99053953	99056349	0.566092	0
RP11-410L14.2	23.0085	21.9363	27.7017	1.26282	0.33665	0.560226	0.794796	chr8	100008990	100025272	0.570069	0
KB-1991G8.1	11.931	5.41298	40.4609	7.47479	2.90203	3.19659e-08	5.51923e-07	chr8	101349822	101362935	0.202377	2.22523e-07
KB-1460A1.1	29.9763	28.3031	37.2998	1.31787	0.398207	0.43781	0.709148	chr8	102134372	102138386	0.482807	0
KB-1460A1.5	219.135	225.781	190.047	0.841733	-0.248566	0.482547	0.747303	chr8	102179032	102181857	0.598071	0
KB-1562D12.1	57.3154	46.7311	103.643	2.21787	1.14918	0.00917528	0.0416245	chr8	102473404	102504727	0.381235	0
KB-431C1.4	46.9024	47.7747	43.0844	0.901825	-0.149081	0.771165	0.89592	chr8	103251621	103265561	0.566121	0
KB-1507C5.4	14.0553	15.5808	7.37819	0.473543	-1.07843	0.144268	0.348348	chr8	103991012	104012412	0.350309	0
RP11-318M2.2	92.24	78.4604	152.554	1.94434	0.959279	0.0157408	0.064975	chr8	104169217	104311000	0.458831	0
RP11-1C8.4	13.2608	14.0173	9.94933	0.70979	-0.494537	0.586508	0.813883	chr8	104495625	104513904	0.129471	0.000990962
RP11-395G23.3	52.8317	25.2547	173.537	6.87148	2.78062	4.61409e-11	1.02584e-09	chr8	107282371	107285127	0.135145	0.000584485
RP11-649G15.2	12.4632	10.6939	20.2073	1.88961	0.918085	0.124625	0.313591	chr8	107532701	107669776	0.365407	0
RP11-760H22.2	181.011	197.032	110.885	0.562777	-0.829365	0.0278858	0.10286	chr8	121064418	121068440	0.290372	5.59552e-14
RP11-383J24.5	184.491	191.405	154.23	0.805776	-0.311549	0.350372	0.624256	chr8	125474725	125486817	0.527581	0
RP11-158K1.3	167.009	180.769	106.781	0.590701	-0.759501	0.0489579	0.159877	chr8	125500750	125503884	0.627444	0
RP11-382A18.1	52.3167	10.8107	233.99	21.6442	4.43591	2.00257e-16	7.46571e-15	chr8	128302061	128494384	0.228323	4.61411e-09
PVT1	674.368	682.121	640.432	0.938882	-0.090984	0.373015	0.650479	chr8	128806778	129113499	0.676022	0
RP11-473O4.5	112.287	117.271	90.4702	0.771463	-0.374332	0.353342	0.626747	chr8	130844546	130856750	0.562502	0
RP11-629O1.2	74.5076	73.724	77.9375	1.05715	0.0801833	0.924583	0.969294	chr8	134584413	134586104	0.636514	0
AC083843.1	269.191	261.782	301.621	1.15218	0.204371	0.582447	0.813149	chr8	135804262	135810515	0.527999	0
CTA-204B4.2	86.7599	85.2653	93.3017	1.09425	0.129945	0.709639	0.876779	chr8	141515911	141518142	0.605154	0
CTA-204B4.6	2787.25	2293.42	4948.73	2.15779	1.10956	1.25346e-14	3.83843e-13	chr8	141530254	141539600	0.606682	0
RP11-809O17.1	58.7718	55.3032	73.954	1.33725	0.419266	0.325614	0.597143	chr8	142136142	142140060	0.41261	0
RP11-273G15.2	94.3707	72.9697	188.044	2.57701	1.3657	0.000419192	0.00300028	chr8	144063154	144099854	0.35849	0
RP13-582O9.5	237.958	236.839	242.855	1.0254	0.0361878	0.96315	0.994033	chr8	144362330	144363860	0.696713	0
RHPN1-AS1	238.474	232.807	263.28	1.13089	0.177463	0.587041	0.813883	chr8	144448800	144450718	0.676176	0
RP11-909N17.2	9.1672	9.90005	5.95951	0.601968	-0.732242	0.363041	0.639063	chr8	144494918	144499224	0.227827	4.99197e-09
RP11-661A12.5	5.16554	5.21698	4.94038	0.946982	-0.0785917	0.975962	1	chr8	144624142	144631899	0.290783	5.15143e-14
RP11-429J17.5	4.27968	4.01679	5.4304	1.35193	0.435016	0.548674	0.788073	chr8	144800415	144801061	0.457183	0
RP11-429J17.6	2272.52	2223.45	2487.32	1.11868	0.161794	0.405944	0.682743	chr8	144816309	144828507	0.713738	0
RP11-429J17.7	70.8417	76.1666	47.5344	0.624085	-0.680186	0.193543	0.427957	chr8	144840322	144853992	0.590036	0
RP11-429J17.8	25.0788	27.1291	16.1045	0.593624	-0.75238	0.198823	0.437156	chr8	144871089	144872629	0.428777	0
CTD-3065J16.9	69.8674	54.1808	138.528	2.55677	1.35432	0.00209032	0.0117925	chr8	145132904	145134168	0.590249	0
AF186192.1	31.1928	34.7565	15.5942	0.44867	-1.15627	0.0595171	0.188665	chr8	145923998	145924570	NA	NA
RP5-1047A19.4	57.333	59.3364	48.5642	0.818456	-0.289024	0.628152	0.839088	chr8	146218299	146220223	NA	NA
RP11-31F19.1	12.5895	6.61956	38.7203	5.84937	2.54828	2.00716e-06	2.45916e-05	chr9	547316	549531	NA	NA
RP11-264I13.2	78.9527	71.3512	112.225	1.57285	0.653381	0.119906	0.306468	chr9	2041899	2046023	0.570402	0
RP11-509J21.3	10.1675	9.85479	11.5361	1.17061	0.227256	0.652359	0.849268	chr9	3674545	3691814	0.292536	3.57492e-14
RP11-390F4.6	22.8631	20.8269	31.7755	1.52569	0.609465	0.298725	0.565652	chr9	6645955	6670635	0.23578	1.38326e-09
RP11-390F4.3	108.753	101.524	140.394	1.38286	0.467658	0.249644	0.50598	chr9	6716547	6727438	0.291007	4.90719e-14
RP11-536O18.1	22.178	9.85459	76.1183	7.72414	2.94937	2.65349e-11	6.06565e-10	chr9	13446524	13487510	0.252342	8.21001e-11
RP11-120J1.1	15.8362	4.72525	64.4694	13.6436	3.77015	1.46154e-13	4.02376e-12	chr9	14317083	14357907	0.304088	3.10862e-15
RP11-363E7.4	476.67	546.563	170.747	0.312401	-1.67853	1.17491e-08	2.14256e-07	chr9	19453206	19455171	0.200896	2.73638e-07
TOPORS-AS1	75.1581	71.3708	91.735	1.28533	0.362138	0.456314	0.726311	chr9	32551141	32567003	0.530598	0
RP11-326F20.5	39.1725	36.5982	50.4403	1.37822	0.462802	0.352411	0.62578	chr9	33166972	33179981	0.415822	0
RP11-195F19.9	42.136	39.9744	51.5974	1.29076	0.368223	0.444217	0.715242	chr9	34665661	34681295	0.265343	7.72182e-12
RP11-327L3.1	71.6055	30.3485	252.19	8.3098	3.05481	4.06166e-16	1.4649e-14	chr9	35909479	35911683	0.172796	1.03488e-05
RP11-220I1.1	3985.1	4153.56	3247.77	0.781925	-0.354899	0.0215333	0.0838095	chr9	37079892	37090398	0.506109	0
RP11-405L18.1	145.911	125.584	234.884	1.87033	0.903295	0.0110223	0.0480893	chr9	37485958	37506561	0.4574	0
RP11-613M10.6	70.2495	59.7064	116.397	1.94948	0.963092	0.0219588	0.085261	chr9	37509146	37510296	0.460134	0
RP11-548B3.3	69.3101	43.0661	184.181	4.2767	2.0965	2.11051e-07	3.20127e-06	chr9	72043163	72043637	0.100954	0.0103622
RP11-522I20.3	62.2057	61.9391	63.3726	1.02314	0.0330102	0.928186	0.970316	chr9	86322508	86328293	0.428941	0
RP11-575L7.8	3.96857	4.08418	3.46255	0.847796	-0.238211	0.892424	0.953524	chr9	86587147	86590692	0.276531	9.08607e-13
RP11-82L18.2	22.879	18.4565	42.2366	2.28844	1.19437	0.0380295	0.132099	chr9	91703518	91724849	0.0742123	0.0598043
RP11-165J3.6	27.2359	30.7167	12.0002	0.390672	-1.35597	0.0350887	0.124343	chr9	96197613	96199403	0.316303	2.22045e-16
RP11-30L4.5	29.0647	31.2035	19.703	0.631437	-0.66329	0.29574	0.562703	chr9	96301209	96322860	0.258378	2.78486e-11
MIRLET7DHG	29.6552	30.8875	24.2613	0.785474	-0.348365	0.572437	0.80718	chr9	96938883	96966818	0.215396	3.38118e-08
RP11-342C23.4	20.2855	20.3057	20.1974	0.994668	-0.00771283	1	1	chr9	97320995	97330312	0.155626	7.31334e-05
RP11-435O5.2	34.6774	27.5087	66.0551	2.40124	1.26378	0.00909049	0.0415602	chr9	98177780	98189078	0.25573	4.49054e-11
RP11-535M15.1	20.215	19.167	24.8017	1.29398	0.371813	0.434378	0.7057	chr9	99449337	99483403	0.296854	1.44329e-14
RP11-60I3.5	26.597	25.446	31.6349	1.24322	0.314077	0.680735	0.863151	chr9	102648607	102668883	0.244007	3.49015e-10
RP11-287A8.6	1.26633	1.39354	0.709554	0.509174	-0.973769	0.285729	0.554712	chr9	108148968	108158299	0.0879954	0.0255444
RP11-196I18.4	23.654	21.6785	32.3012	1.49001	0.575324	0.207893	0.448684	chr9	109879739	109883986	-0.0701921	0.0750742
RP11-4O1.2	135.038	137.316	125.063	0.910765	-0.134849	0.736198	0.882635	chr9	114794834	114800010	0.350009	0
RP11-27I1.2	1091.64	1133.14	909.993	0.803069	-0.316405	0.226346	0.475422	chr9	123587105	123616651	0.401376	0
RP11-477J21.5	0.527869	0.487521	0.704476	1.44502	0.531085	0.460244	0.728561	chr9	123970071	124027464	0.0828708	0.0355044
RP11-244O19.1	128.199	125.736	138.981	1.10534	0.144487	0.714062	0.877307	chr9	124577952	124581731	0.261808	1.4877e-11
RP11-355O1.11	76.9583	80.0362	63.4862	0.793218	-0.33421	0.481843	0.747303	chr9	125699901	125702612	0.393119	0
MIR600HG	305.913	302.86	319.278	1.05421	0.0761618	0.709851	0.876779	chr9	125871772	125877756	0.279012	5.57776e-13
RP11-121A14.2	6.33519	6.7097	4.69595	0.699874	-0.514833	0.518682	0.769151	chr9	127021528	127023435	0.298739	9.76996e-15
RP11-123K19.1	93.5522	108.887	26.4315	0.242742	-2.0425	2.60543e-05	0.000267634	chr9	129351872	129375979	0.302316	4.44089e-15
RP13-225O21.2	11.8533	13.0644	6.55219	0.501529	-0.995594	0.201518	0.440786	chr9	129976313	129984186	0.2991	8.88178e-15
RP11-228B15.4	41.8238	41.8574	41.6765	0.995677	-0.00625061	1	1	chr9	130578344	130584799	0.274018	1.48193e-12
RP11-203J24.8	42.2491	46.6278	23.0834	0.495058	-1.01433	0.0861053	0.24262	chr9	130696781	130703231	0.191114	1.0311e-06
RP11-395P17.3	155.529	156.41	151.67	0.969695	-0.0443971	0.921986	0.96877	chr9	130873449	130881013	0.339607	0
HMGA1P4	11.0866	11.2416	10.4082	0.925863	-0.111129	1	1	chr9	131425412	131425857	0.261357	1.61622e-11
RP11-545E17.3	96.7494	102.522	71.4806	0.697219	-0.520317	0.273966	0.538967	chr9	131486723	131495473	0.442234	0
RP11-344B5.2	23.5627	23.7078	22.9276	0.96709	-0.0482784	0.940481	0.976584	chr9	132044736	132048007	0.0525314	0.183049
RP11-65J3.15	4.12124	4.87775	0.809941	0.166048	-2.59033	0.00366891	0.0190244	chr9	132090539	132090680	0.225955	6.70699e-09
RP11-65J3.1	124.126	112.844	173.509	1.53759	0.620674	0.0774747	0.22494	chr9	132094578	132121817	0.219236	1.89535e-08
RP11-492E3.1	1574.2	1691.78	1059.54	0.626288	-0.675103	0.000343518	0.00253423	chr9	132245729	132275947	0.457846	0
RP11-492E3.51	7.9534	8.91917	3.72619	0.417773	-1.25921	0.121646	0.308486	chr9	132264268	132275965	0.282665	2.6934e-13
RP11-334J6.4	5.76622	5.75276	5.82512	1.01258	0.0180326	0.820735	0.91613	chr9	134365872	134365958	0.219697	1.76656e-08
LINC00094	1031.21	1109.73	687.518	0.619537	-0.690737	0.00111479	0.00682754	chr9	136890560	136895581	0.493261	0
RP11-426A6.8	12.9787	14.2525	7.40313	0.519428	-0.945005	0.198811	0.437156	chr9	138356343	138356726	0.384899	0
RP11-426A6.7	29.0254	32.1752	15.2385	0.47361	-1.07823	0.097665	0.263306	chr9	138359933	138364095	0.418905	0
RP11-432J22.2	25.9328	24.8065	30.8628	1.24414	0.315148	0.472674	0.741207	chr9	138799657	138805359	0.325969	0
SNHG7	421.466	416.221	444.424	1.06776	0.0945866	0.779449	0.897196	chr9	139615817	139622636	0.320456	0
KIAA1984-AS1	88.2645	97.7484	46.7527	0.478297	-1.06402	0.0299863	0.108705	chr9	139698378	139703300	0.306281	1.77636e-15
RP11-536K7.3	21.4821	19.6811	29.3649	1.49203	0.577279	0.226227	0.475422	chr10	5979078	5987863	0.271448	2.43139e-12
RP11-5N23.2	58.5333	28.8165	188.605	6.54504	2.7104	8.0734e-12	1.87188e-10	chr10	6622380	6627641	0.28085	3.87246e-13
RP11-379F12.7	142.05	172.379	9.30203	0.0539628	-4.21189	1.0425e-16	4.22996e-15	chr10	8092412	8095447	-0.283546	2.25664e-13
RP11-379F12.4	1.83998	2.23318	0.118964	0.0532712	-4.2305	4.24806e-05	0.00041285	chr10	8093503	8095047	-0.221809	1.27823e-08
RP11-379F12.3	5.31937	6.43706	0.427191	0.0663644	-3.91345	1.62876e-05	0.000176232	chr10	8094204	8095412	-0.237788	9.93138e-10
RP11-428L9.2	495.821	608.72	1.6533	0.00271602	-8.52429	5.01118e-42	1.35552e-39	chr10	9012087	9015431	-0.282833	2.60459e-13
RP11-89C21.2	165.865	121.444	360.301	2.96681	1.56891	1.55163e-06	1.99865e-05	chr10	11605185	11615495	0.589011	0
RP11-455B2.7	3.86292	3.78122	4.22053	1.11618	0.158571	0.78672	0.899068	chr10	15139235	15181817	0.258967	2.50211e-11
RP11-124N14.4	153.993	71.382	515.585	7.2229	2.85258	6.31473e-19	3.1057e-17	chr10	17256237	17268897	0.419396	0
RP11-414K1.3	279.945	260.433	365.352	1.40286	0.488376	0.0840307	0.237599	chr10	17428934	17455502	0.321783	0
RP11-499P20.2	48.2226	46.8799	54.0999	1.15401	0.206657	0.613741	0.826981	chr10	18802043	18834580	0.204893	1.56073e-07
RP11-565H13.2	26.4105	27.4708	21.7696	0.792463	-0.335585	0.595005	0.817694	chr10	21462942	21463977	0.224819	8.01363e-09
WAC-AS1	1094.85	996.385	1525.82	1.53136	0.614812	0.00202065	0.0115476	chr10	28811580	28821672	0.65069	0
RP11-534G20.3	1034.35	935.254	1468.1	1.56973	0.650519	0.000700391	0.0045652	chr10	29698330	29776674	0.625537	0
RP11-305E6.4	79.4214	73.8029	104.014	1.40935	0.495026	0.26544	0.527951	chr10	30591754	30594995	0.44523	0
ZEB1-AS1	51.5871	46.5834	73.4885	1.57757	0.657703	0.123556	0.311869	chr10	31596657	31608810	0.487686	0
RP11-51B10.2	5.51183	5.18402	6.94665	1.34001	0.422244	0.491639	0.750873	chr10	35104694	35105314	0.278554	6.10401e-13
RP11-20F24.2	559.504	686.417	3.9982	0.00582473	-7.42359	4.96202e-74	4.02668e-71	chr10	37529814	37530977	-0.173267	9.78077e-06
RP11-20F24.4	1019.59	1250.01	11.0299	0.00882382	-6.82438	3.66005e-77	5.94027e-74	chr10	37598112	37635957	-0.178074	5.45169e-06
RP11-258F22.1	21.2916	23.8052	10.2895	0.432238	-1.2101	0.0505791	0.16418	chr10	38064298	38073059	0.0199407	0.613485
RP11-178A10.1	83.4904	31.7924	309.775	9.7437	3.28447	2.72203e-17	1.22718e-15	chr10	42970990	42990784	0.266459	6.26565e-12
RP11-517P14.2	25.7437	26.661	21.7284	0.814987	-0.295151	0.711945	0.877307	chr10	43916046	43917254	0.182641	3.08308e-06
ZNF32-AS1	11.3974	10.7904	14.0542	1.30247	0.381247	0.537102	0.781321	chr10	44139319	44140495	0.27665	8.87734e-13
ZNF32-AS2	29.7015	29.9018	28.825	0.963991	-0.0529079	0.939662	0.976358	chr10	44141389	44143467	0.319832	0
RP11-38L15.3	20.5446	18.3307	30.2351	1.64943	0.721965	0.135318	0.333771	chr10	46951471	46966835	0.213785	4.29715e-08
RP11-50E11.3	112.064	122.645	65.7493	0.536095	-0.89944	0.0477666	0.156617	chr10	52388909	52391396	0.115229	0.00340876
RP11-809M12.1	7.15521	8.5888	0.880319	0.102496	-3.28636	0.000175932	0.00139969	chr10	63212396	63227351	-0.0231796	0.557091
RP11-9E13.2	228.421	251.225	128.604	0.511909	-0.966041	0.00575172	0.0280332	chr10	70237511	70240521	0.371594	0
RP11-119F7.5	81.59	66.4486	147.865	2.22525	1.15397	0.00590517	0.0285259	chr10	70458256	70460551	0.249619	1.32498e-10
RP11-790G19.2	14.4218	12.98	20.7326	1.59728	0.675614	0.376705	0.655298	chr10	72976980	72977969	0.109831	0.00526692
RP11-152N13.5	31.6504	29.7827	39.8251	1.33719	0.419202	0.458605	0.727581	chr10	75012548	75014107	0.403329	0
RP11-137L10.6	60.2446	61.8899	53.0427	0.857049	-0.222551	0.670134	0.857751	chr10	75255282	75279828	0.448777	0
RP11-464F9.20	21.8116	21.9278	21.303	0.971509	-0.0417001	0.972295	1	chr10	75385753	75386548	0.394353	0
RP11-574K11.5	6.48362	6.21957	7.63938	1.22828	0.296642	0.66349	0.855169	chr10	75573275	75574495	0.334488	0
RP11-178G16.4	77.3411	78.4978	72.2782	0.920767	-0.119092	0.692615	0.871407	chr10	75880012	75880621	0.55077	0
RP11-178G16.5	99.8593	103.586	83.5474	0.806551	-0.310162	0.449201	0.718987	chr10	75880799	75881121	0.557063	0
RP11-126H7.3	38.1665	38.4883	36.7579	0.955041	-0.066366	0.936952	0.975416	chr10	79687129	79689582	0.454529	0
TMEM254-AS1	187.183	201.208	125.795	0.6252	-0.67761	0.0765123	0.222944	chr10	81806615	81838668	0.490993	0
RP11-137H2.4	15.7276	13.2508	26.5686	2.00506	1.00365	0.0602551	0.189455	chr10	82289352	82295698	0.22938	3.89955e-09
RP11-77P6.2	14.4954	14.3515	15.1251	1.0539	0.0757391	0.88143	0.950167	chr10	88281701	88282443	0.301775	4.88498e-15
RP11-96C23.8	55.7645	53.1297	67.2972	1.26666	0.341029	0.463975	0.73299	chr10	88725495	88729158	0.154709	8.07327e-05
RP11-96C23.7	3.37186	3.50301	2.79781	0.798689	-0.324295	0.737862	0.882635	chr10	88854265	88856746	0.244565	3.17302e-10
RP11-399O19.5	58.4397	60.0379	51.4443	0.856864	-0.222862	0.739064	0.882635	chr10	90692427	90700368	0.0706653	0.0731262
RP11-399O19.8	27.0848	24.4559	38.5918	1.57802	0.658111	0.18774	0.417163	chr10	90775592	90776816	0.0671613	0.088573
RP11-248C1.2	195.976	201.204	173.093	0.860286	-0.217112	0.630602	0.840975	chr10	91589266	91600618	0.156339	6.76931e-05
RP11-429G19.3	126.586	118.969	159.925	1.34426	0.426808	0.266027	0.528472	chr10	97593264	97633515	0.315762	2.22045e-16
RP11-175O19.4	581.773	585.894	563.737	0.962183	-0.0556168	0.802258	0.907995	chr10	98752206	98755716	0.448164	0
RP11-452K12.7	6.74111	6.09452	9.57126	1.57047	0.651196	0.302482	0.569523	chr10	99160871	99179281	0.202473	2.19567e-07
RP11-441O15.3	18.7505	18.6221	19.3124	1.03707	0.0525098	0.920875	0.96862	chr10	101190947	101195542	0.344402	0
RP11-483F11.7	4.95891	5.21498	3.83809	0.735973	-0.442275	0.555512	0.791302	chr10	101411745	101413662	0.152118	0.000106453
DNMBP-AS1	28.7687	33.084	9.88024	0.298641	-1.74352	0.00521166	0.0257882	chr10	101686766	101718138	0.188441	1.46457e-06
LINC00263	331.318	358.391	212.815	0.593808	-0.751932	0.0188794	0.0747324	chr10	102133371	102143125	0.223252	1.0226e-08
RP11-107I14.2	24.4022	29.9473	0.131004	0.0043745	-7.83667	1.17506e-15	4.05772e-14	chr10	103070774	103071262	0.184624	2.39644e-06
RP11-190J1.7	22.3894	24.1529	14.6704	0.607397	-0.719289	0.28441	0.554139	chr10	103570751	103571371	0.325085	0
RP11-18I14.10	489.338	489.289	489.554	1.00054	0.000781569	0.844281	0.928366	chr10	104209573	104220863	0.43549	0
RP11-18I14.7	44.8556	43.0335	52.8313	1.22768	0.295933	0.514919	0.769151	chr10	104221151	104230846	0.170658	1.33439e-05
RP11-541N10.3	170.649	188.473	92.6327	0.49149	-1.02477	0.00821925	0.038223	chr10	105637131	105639519	0.406865	0
RP11-127L20.6	32.1195	29.7535	42.4759	1.42759	0.513585	0.290784	0.560026	chr10	106111348	106113333	0.0479694	0.224114
RP11-127O4.3	62.6413	74.2337	11.9009	0.160317	-2.641	3.65201e-06	4.29508e-05	chr10	106234696	106240032	0.152802	9.90042e-05
RP11-313D6.3	9.00252	9.70561	5.92506	0.610478	-0.711989	0.371127	0.649926	chr10	112629500	112631352	0.262994	1.19509e-11
RP11-313D6.4	73.3459	76.3604	60.1513	0.787729	-0.344228	0.487869	0.749042	chr10	112629625	112631991	0.311406	4.44089e-16
RP11-57H14.4	172.852	168.775	190.697	1.12988	0.176174	0.633044	0.842156	chr10	114583248	114587485	0.229752	3.6745e-09
RP11-498B4.5	1.14482	1.40268	0.0161688	0.0115271	-6.43883	1.03233e-05	0.000113978	chr10	118429613	118432250	0.107857	0.00614786
RP11-539I5.1	64.1351	68.948	43.0686	0.624653	-0.678872	0.161376	0.373753	chr10	118592511	118609716	0.409066	0
RP11-179H18.2	520.879	533.278	466.612	0.874988	-0.192665	0.429209	0.703362	chr10	121331315	121334113	0.453422	0
RP11-500G22.2	30.3503	25.088	53.3839	2.12787	1.08941	0.0342976	0.122341	chr10	123687826	123711480	0.418053	0
RP11-122K13.12	27.0112	28.282	21.4488	0.758393	-0.398982	0.55584	0.791302	chr10	135108690	135109481	0.339929	0
RP11-326C3.2	202.737	228.805	88.6391	0.387401	-1.3681	0.000637368	0.00422223	chr11	287304	288987	NA	NA
RP11-496I9.1	37.7031	43.9157	10.51	0.239322	-2.06298	0.00092464	0.00579417	chr11	557594	560107	0.313397	4.44089e-16
MIR210HG	146.403	132.948	205.296	1.54419	0.626846	0.070419	0.209322	chr11	565659	568457	0.117167	0.00290275
AP006621.6	13.5471	14.0755	11.2344	0.79815	-0.325268	0.66429	0.855169	chr11	781644	782105	0.330454	0
CTD-2245O6.1	56.3228	57.6908	50.3352	0.8725	-0.196773	0.667399	0.855599	chr11	1330998	1331937	0.251048	1.03135e-10
RP13-25N22.1	57.6966	61.4313	41.3499	0.673108	-0.57109	0.345275	0.619891	chr11	1592582	1620414	0.211383	6.12254e-08
AC068580.6	36.9575	39.6198	25.3044	0.638682	-0.64683	0.273527	0.538931	chr11	1781577	1783716	0.132708	0.000735076
AC068580.5	11.2019	11.764	8.74168	0.74309	-0.428392	0.551253	0.788739	chr11	1784238	1784979	0.161449	3.85168e-05
H19	6108.4	5545.37	8572.81	1.54594	0.628484	0.0112447	0.0487972	chr11	2016405	2022700	0.000447174	0.990963
AC109309.4	10.7996	8.39599	21.3202	2.53932	1.34444	0.0269353	0.100266	chr11	3247290	3254068	0.0174198	0.659039
RP11-290F24.6	30.9125	32.5097	23.9215	0.735826	-0.442564	0.392956	0.669924	chr11	6223130	6224483	0.367403	0
CTD-2516F10.4	9.22699	10.4444	3.8985	0.373263	-1.42173	0.0444554	0.149073	chr11	7590096	7593277	0.272427	2.01483e-12
TMEM9B-AS1	75.7413	85.0637	34.9367	0.410712	-1.2838	0.010619	0.0469607	chr11	8986221	8999074	0.418611	0
SBF2-AS1	73.1602	69.2849	90.1225	1.30075	0.379345	0.324517	0.596479	chr11	9779838	9832866	0.341372	0
CTD-2003C8.1	488.991	514.797	376.037	0.730457	-0.453128	0.0889591	0.248504	chr11	10879805	10928349	0.318532	0
RP11-567I13.1	530.317	526.749	545.938	1.03643	0.0516227	0.787169	0.899068	chr11	11373972	11374854	0.014669	0.710225
CTC-497E21.3	13.5758	13.3567	14.5348	1.0882	0.121948	0.999161	1	chr11	13022636	13030706	0.170677	1.33147e-05
RP1-239B22.5	91.2489	89.5974	98.4775	1.09911	0.136337	0.797453	0.905714	chr11	17402195	17405078	0.283683	2.1938e-13
SPTY2D1-AS1	27.7751	29.6647	19.5038	0.657475	-0.604993	0.29917	0.565652	chr11	18621333	18631802	0.395049	0
RP11-1081L13.4	14.9145	16.6425	7.35062	0.441676	-1.17894	0.111156	0.289576	chr11	18728083	18762115	0.165196	2.51958e-05
BDNF-AS	113.858	117.702	97.0304	0.82437	-0.278635	0.484379	0.747695	chr11	27528384	27719721	0.361563	0
RP4-607I7.1	23.8275	19.228	43.9599	2.28625	1.19298	0.0224833	0.0866992	chr11	35154201	35159579	0.225782	6.89154e-09
RP1-68D18.4	21.9405	20.3336	28.9738	1.42492	0.510883	0.346253	0.620785	chr11	35231889	35236532	0.220985	1.45083e-08
RP1-68D18.2	11.9892	11.586	13.7539	1.18711	0.247451	0.583785	0.813883	chr11	35234096	35235554	0.242867	4.2373e-10
RP11-698N11.4	112.582	116.422	95.7723	0.82263	-0.281685	0.555974	0.791302	chr11	35835881	35839557	0.444121	0
RP11-495O11.1	2.86224	3.31111	0.89754	0.27107	-1.88327	0.0480122	0.157105	chr11	45673078	45674241	0.0993617	0.0116403
CTD-2589M5.4	7.84386	9.58696	0.214245	0.0223476	-5.48374	4.22384e-08	7.14094e-07	chr11	46277905	46296098	0.0566539	0.150981
RP11-750H9.5	56.2642	55.3516	60.2588	1.08866	0.122548	0.714041	0.877307	chr11	47404698	47430741	-0.081863	0.0378108
RP11-142C4.6	71.6998	63.1137	109.282	1.73151	0.792028	0.036488	0.128739	chr11	58701115	58826132	0.206675	1.21068e-07
AP001258.4	302.964	326.819	198.552	0.607527	-0.718978	0.026745	0.100017	chr11	58897605	58910488	0.408061	0
RP11-794G24.1	49.5654	52.9568	34.721	0.655648	-0.609007	0.285589	0.554712	chr11	61306987	61309731	0.153298	9.3908e-05
RP11-831H9.3	0.866667	0.892511	0.753546	0.844299	-0.244174	0.898291	0.956703	chr11	62373632	62373877	0.117232	0.00288705
RP11-727F15.12	16.319	16.4095	15.9228	0.970342	-0.0434343	0.992234	1	chr11	62553497	62554257	0.318668	0
SNHG1	1955.11	1662.1	3237.66	1.94794	0.961948	5.94907e-09	1.14944e-07	chr11	62619459	62623386	0.427999	0
AP000438.2	12.7554	12.9448	11.9265	0.921332	-0.118207	0.958695	0.992323	chr11	62677017	62685833	0.255012	5.10689e-11
RP11-466C23.4	5.31523	5.39527	4.96488	0.92023	-0.119934	0.772096	0.896086	chr11	63534955	63536113	0.233447	2.0254e-09
RP11-783K16.14	2.28855	2.37762	1.89868	0.798563	-0.324522	0.784851	0.899068	chr11	63996685	64001824	0.182464	3.15284e-06
RP11-783K16.5	9.47005	8.89182	12.001	1.34966	0.4326	0.467425	0.734732	chr11	64013435	64015689	0.231078	2.9709e-09
RP11-783K16.13	13.8366	14.542	10.7493	0.739189	-0.435984	0.548689	0.788073	chr11	64014410	64016966	0.295025	2.13163e-14
AP001462.6	9.68202	9.40747	10.8837	1.15693	0.210296	0.696084	0.874415	chr11	64546425	64546877	0.296555	1.53211e-14
RP11-869B15.1	25.5364	26.4703	21.4489	0.8103	-0.303472	0.659213	0.853502	chr11	64552392	64553092	0.132712	0.00073481
AP003068.9	2.24322	2.02048	3.21819	1.59279	0.671552	0.314313	0.584342	chr11	64878185	64879167	0.238307	9.11146e-10
NEAT1	19905	22426.1	8870.26	0.395533	-1.33813	1.88314e-23	1.32885e-21	chr11	65190244	65213011	0.127681	0.00116551
MALAT1	13149.2	14163	8711.8	0.615111	-0.70108	8.23453e-06	9.24675e-05	chr11	65265232	65273940	0.15864	5.26269e-05
RP11-856B14.1	76.6771	75.0596	83.7569	1.11587	0.158171	0.70117	0.874415	chr11	65335952	65337894	0.378072	0
RP11-755F10.1	51.7734	49.6988	60.8542	1.22446	0.292145	0.488285	0.749042	chr11	66012310	66013710	0.375941	0
RP11-755F10.3	14.9238	15.5873	12.0193	0.771095	-0.375019	0.636682	0.84315	chr11	66027037	66029305	0.324051	0
CTD-3074O7.5	48.263	47.331	52.3425	1.10588	0.145199	0.73527	0.882635	chr11	66240960	66247704	0.550159	0
RP11-658F2.8	464.727	491.414	347.919	0.707997	-0.498185	0.0705859	0.209435	chr11	66433506	66435845	0.689953	0
RP5-901A4.1	15.4322	15.9381	13.2179	0.829329	-0.269983	0.713626	0.877307	chr11	67792276	67797928	0.427982	0
RP11-802E16.3	23.7741	23.3723	25.5327	1.09244	0.12755	0.843463	0.928366	chr11	67818206	67821229	0.357779	0
RP11-757G1.6	70.5225	82.4968	18.1105	0.219529	-2.18751	0.000100894	0.00087567	chr11	68638131	68642010	0.212466	5.22188e-08
RP11-211G23.2	8.50627	7.11352	14.6024	2.05277	1.03757	0.0680167	0.205188	chr11	69186230	69187279	0.159081	5.01301e-05
AP000439.3	258.767	317.118	3.36118	0.0105991	-6.55991	1.84837e-10	3.99987e-09	chr11	69291900	69294708	0.544427	0
RP11-626H12.2	31.6378	31.1382	33.8247	1.08628	0.119391	0.748865	0.88608	chr11	69860963	69867165	0.0325581	0.40946
AP000487.6	15.9284	15.2996	18.6808	1.221	0.288066	0.728809	0.880101	chr11	70128472	70209474	0.690089	0
AP001271.3	8.30163	6.8624	14.6012	2.12772	1.08931	0.0571276	0.182679	chr11	70323381	70323697	0.301272	5.55112e-15
RP11-660L16.2	126.102	111.565	189.732	1.70064	0.766077	0.0353962	0.125159	chr11	71159719	71163203	0.436806	0
RP11-31L22.7	13.9577	16.8275	1.39679	0.0830065	-3.59063	1.35156e-05	0.000148215	chr11	72466373	72477338	0.318104	0
RP11-800A3.4	512.051	558.189	310.105	0.555556	-0.847996	0.00209257	0.0117925	chr11	72950019	72953380	0.305494	2.22045e-15
RP11-800A3.7	23.429	24.6454	18.1052	0.734628	-0.444914	0.510742	0.766822	chr11	73018279	73020406	0.373431	0
RP11-707G14.7	10.6416	11.9336	4.98616	0.417826	-1.25903	0.0949902	0.258649	chr11	73639577	73641417	0.51504	0
AP001372.2	286.881	289.954	273.427	0.943	-0.0846711	0.772964	0.896086	chr11	74204410	74209578	0.596896	0
TPBGL	39.5104	36.1677	54.1416	1.49696	0.582033	0.206156	0.446718	chr11	74952562	74954742	0.0561248	0.15484
CTD-2562J17.7	392.901	429.227	233.898	0.544927	-0.875864	0.00400606	0.0206408	chr11	74971170	74972069	0.344855	0
RP11-535A19.1	551.854	369.42	1350.37	3.65539	1.87003	3.38281e-06	4.00752e-05	chr11	75511921	75514460	0.245653	2.63362e-10
CTD-2011F17.2	2.82064	2.88289	2.54821	0.883911	-0.178028	0.884138	0.950302	chr11	75848358	75848775	0.370724	0
RP11-111M22.3	164.434	142.326	261.202	1.83524	0.875971	0.0146534	0.0609806	chr11	76152381	76155724	0.657777	0
RP11-672A2.4	24.6974	27.1689	13.8794	0.510857	-0.969009	0.151735	0.357426	chr11	76365212	76367756	-0.0281381	0.475959
RP11-21L23.3	21.3968	22.0037	18.7401	0.851678	-0.23162	0.587549	0.813883	chr11	76493624	76494106	0.45998	0
RP11-21L23.2	241.359	253.699	187.347	0.738463	-0.437402	0.0939428	0.257549	chr11	76511407	76515599	0.401598	0
RP11-705O3.1	91.6498	90.6154	96.1776	1.06138	0.0859459	0.7194	0.878052	chr11	77850816	77886369	0.690883	0
RP11-113K21.5	194.048	175.821	273.826	1.55741	0.639149	0.0801498	0.230644	chr11	82783107	82817761	0.666761	0
RP11-113K21.4	8.64231	9.20803	6.16614	0.669648	-0.578526	0.449653	0.719002	chr11	82783443	82808238	0.0505843	0.199838
RP11-727A23.5	48.5219	45.3869	62.2437	1.3714	0.455651	0.41581	0.689335	chr11	82902070	82904836	0.688126	0
RP11-736K20.5	43.4055	48.6806	20.316	0.417333	-1.26073	0.0283881	0.103955	chr11	86603255	86636079	0.165658	2.38951e-05
SCARNA9	8.78306	8.51451	9.9585	1.16959	0.226005	0.687463	0.86829	chr11	93454678	93455031	0.257866	3.05533e-11
RP11-685N10.1	14.7816	11.9493	27.1789	2.27452	1.18556	0.034507	0.122683	chr11	94206073	94206736	0.414719	0
RP11-315O6.1	16.1921	13.3288	28.725	2.1551	1.10776	0.0378272	0.131959	chr11	102323649	102332739	0.416515	0
RP11-817J15.2	67.9292	11.9223	313.074	26.2596	4.71478	6.07994e-35	9.86774e-33	chr11	102477646	102498801	0.200382	2.93873e-07
RP11-690D19.3	229.356	257.621	105.638	0.41005	-1.28613	0.000387429	0.00280713	chr11	102921415	102926528	0.215983	3.09691e-08
RP13-259F12.2	392.184	449.502	141.301	0.314351	-1.66955	9.473e-08	1.52225e-06	chr11	106544737	106550066	0.0456731	0.247106
RP11-819C21.1	121.932	128.403	93.6093	0.729028	-0.455953	0.301357	0.568723	chr11	107182857	107186997	0.270114	3.13793e-12
RP11-839D17.3	16.6105	14.6587	25.1539	1.71598	0.77903	0.129364	0.321529	chr11	113149158	113185159	0.316394	2.22045e-16
AP006216.10	12.6055	11.8369	15.9695	1.34912	0.432019	0.513947	0.769151	chr11	116644104	116644921	0.315134	2.22045e-16
RP11-770J1.3	7.91768	8.63682	4.77	0.552287	-0.85651	0.249717	0.50598	chr11	118382625	118401809	0.338807	0
AP002954.4	6.98306	6.74734	8.01483	1.18785	0.248354	0.577608	0.812211	chr11	118575315	118620973	0.0852087	0.0306115
RP11-110I1.12	62.4803	62.8054	61.0577	0.972173	-0.0407143	1	1	chr11	118865533	118868714	0.323734	0
RP11-110I1.11	14.1329	14.7919	11.2482	0.760425	-0.395121	0.623168	0.833802	chr11	118874451	118875603	0.268532	4.23817e-12
CTD-2523D13.2	24.6849	26.5707	16.431	0.618389	-0.693414	0.344108	0.619806	chr11	119600292	119610333	0.176452	6.652e-06
RP11-166D19.1	513.74	517.027	499.35	0.965809	-0.0501898	0.705078	0.874415	chr11	121899062	121987031	0.176258	6.81121e-06
RP11-680F20.6	28.268	33.4765	5.47044	0.163412	-2.61342	0.000221556	0.00170419	chr11	125820010	125826214	0.142048	0.000299051
RP11-712L6.7	0.551992	0.559853	0.517584	0.9245	-0.113255	0.836878	0.927271	chr11	126162816	126164149	0.0907954	0.0211994
KIRREL3-AS1	16.9464	1.66666	83.8268	50.2964	5.65238	2.4692e-30	2.67168e-28	chr11	126413841	126480843	0.133628	0.000674435
RP11-890B15.3	363.673	399.578	206.514	0.51683	-0.95224	0.00135619	0.00815219	chr11	130736148	130740142	0.406332	0
AP004372.1	79.8524	97.4073	3.0137	0.0309391	-5.01442	4.59163e-16	1.62005e-14	chr11	131747573	131767002	0.197104	4.61289e-07
RP11-598F7.5	23.7541	24.2464	21.5994	0.890829	-0.166779	0.810587	0.912965	chr12	273829	275487	NA	NA
RP11-598F7.6	26.576	27.4626	22.6953	0.826408	-0.275075	0.676323	0.860919	chr12	276021	291565	NA	NA
RP11-283I3.6	414.365	425.323	366.402	0.861468	-0.215131	0.430491	0.703362	chr12	383119	386289	NA	NA
RP11-218M22.1	494.734	468.631	608.989	1.29951	0.377964	0.150633	0.357426	chr12	740056	772872	NA	NA
RP11-359B12.1	76.0521	68.5935	108.699	1.58468	0.664189	0.139494	0.340449	chr12	1084463	1099207	0.579377	0
RP5-1096D14.2	57.4835	69.7021	4.00233	0.0574206	-4.12229	2.59342e-10	5.53831e-09	chr12	2038367	2045740	-0.0294473	0.455668
RP4-816N1.7	0.130617	0.135655	0.108566	0.800311	-0.321367	1	1	chr12	2906301	2913104	0.017328	0.660725
RP11-253E3.3	148.632	123.842	257.14	2.07636	1.05406	0.0013668	0.00818568	chr12	3150602	3154116	0.422935	0
RP11-1038A11.3	20.3342	20.6665	18.8793	0.913518	-0.130495	1	1	chr12	5399645	5492819	0.160053	4.50093e-05
RP1-102E24.8	26.05	23.6	36.7734	1.55819	0.639875	0.221012	0.46767	chr12	6503070	6504235	0.39395	0
CD27-AS1	575.543	538.682	736.881	1.36793	0.451996	0.0738518	0.216748	chr12	6548166	6560733	0.645588	0
SCARNA10	7.44914	6.1234	13.252	2.16415	1.1138	0.151207	0.357426	chr12	6619440	6619688	0.21906	1.94675e-08
U47924.27	163.956	159.889	181.755	1.13676	0.184923	0.786965	0.899068	chr12	7072408	7073610	0.370113	0
C1RL-AS1	198.908	176.706	296.086	1.67559	0.744669	0.0210572	0.0823516	chr12	7260647	7275097	0.336717	0
RP11-273B20.1	22.7079	20.4814	32.4537	1.58455	0.66407	0.174552	0.395116	chr12	7281674	7283794	0.326173	0
A2M-AS1	49.284	45.4233	66.1826	1.45702	0.54302	0.229616	0.480241	chr12	9217772	9220651	0.44794	0
RP11-118B22.2	105.624	68.8527	266.576	3.87168	1.95296	1.70132e-07	2.65505e-06	chr12	9392598	9395635	0.216096	3.04512e-08
RP11-705C15.3	229.96	229.888	230.278	1.0017	0.00244935	0.981952	1	chr12	9811162	9814681	0.368554	0
RP11-291B21.2	37.9143	29.1165	76.4228	2.62472	1.39216	0.00076358	0.00493741	chr12	10705961	10710648	0.0422298	0.284589
RP11-785H5.2	29.1162	26.6679	39.8326	1.49366	0.578847	0.284268	0.554139	chr12	11318688	11323952	0.243358	3.89775e-10
RP11-392P7.6	147.222	143.725	162.531	1.13085	0.177411	0.679572	0.863025	chr12	13080659	13137579	0.352526	0
RP11-377D9.2	0.133268	0.145149	0.0812638	0.559865	-0.83685	0.704046	0.874415	chr12	13172443	13193613	0.0973078	0.0134938
RP11-695J4.2	10.437	10.1495	11.6956	1.15234	0.204561	0.682204	0.864052	chr12	14720683	14772689	0.290497	5.4623e-14
RP11-174G6.5	353.494	404.459	130.417	0.322447	-1.63286	6.57267e-07	9.04021e-06	chr12	14915437	14920865	0.100248	0.0109123
RP11-508P1.2	12.8618	15.197	2.64015	0.173728	-2.5251	0.000687185	0.00449718	chr12	15154766	15159617	0.0259923	0.510255
RERG-IT1	19.2922	22.8579	3.68539	0.161231	-2.6328	0.00027242	0.00202815	chr12	15265296	15267632	0.131389	0.000830856
RP11-877E17.2	164.618	165.171	162.198	0.981998	-0.0262086	0.774898	0.896354	chr12	26092261	26112698	0.338124	0
RP11-283G6.3	28.3223	23.9085	47.642	1.99268	0.994711	0.0697417	0.208071	chr12	26278087	26279550	0.291164	4.75175e-14
RP11-283G6.4	54.0134	28.1119	167.385	5.95426	2.57392	2.242e-09	4.43752e-08	chr12	26364096	26488789	0.413565	0
RP11-612B6.2	321.592	315.828	346.82	1.09813	0.135045	0.820143	0.916099	chr12	26488796	26489883	0.257212	3.43903e-11
RP11-421F16.3	453.357	393.168	716.807	1.82316	0.866438	0.000827939	0.00531124	chr12	27124518	27132515	0.59201	0
RP11-967K21.1	31.2105	31.1344	31.5435	1.01314	0.018832	1	1	chr12	28316230	28343299	0.321607	0
RP11-467L13.3	5.69703	5.36543	7.14847	1.33232	0.413941	0.496938	0.753767	chr12	31900808	31901031	-0.0126636	0.748395
RP11-350F4.2	616.729	637.999	523.628	0.820735	-0.285011	0.20249	0.442316	chr12	44112795	44117803	0.516273	0
RP11-96H19.1	47.1321	53.4391	19.5265	0.365397	-1.45247	0.0106862	0.0471297	chr12	46777461	46850051	0.397975	0
PCED1B-AS1	100.667	96.2405	120.043	1.24732	0.318835	0.350784	0.624256	chr12	47599680	47610239	-0.0740698	0.0602979
RP11-579D7.4	13.8744	14.6683	10.3995	0.708978	-0.496187	0.405253	0.682289	chr12	49182929	49184318	0.283766	2.15827e-13
RP11-469H8.6	51.9684	25.159	169.314	6.72976	2.75055	1.24422e-09	2.49305e-08	chr12	50345294	50356707	-0.251804	9.02831e-11
RP11-923I11.1	59.6097	64.7685	37.0294	0.571719	-0.806621	0.158464	0.370054	chr12	52203788	52206648	0.168671	1.68553e-05
RP11-1100L3.8	17.3415	17.9324	14.7552	0.822824	-0.281344	0.720019	0.878052	chr12	52452242	52453287	0.0249824	0.526831
RP1-288H2.2	9.65244	11.5131	1.50842	0.131018	-2.93216	0.000203141	0.00158508	chr12	52486268	52498081	0.26246	1.31921e-11
RP3-416H24.1	122.22	109.977	175.805	1.59855	0.676766	0.094659	0.258204	chr12	52638831	52641232	-0.110888	0.00484365
RP11-845M18.6	18.3627	11.1755	49.8214	4.45809	2.15643	4.42414e-05	0.000424875	chr12	52700399	52702155	-0.184841	2.33104e-06
RP11-983P16.4	501.048	558.265	250.605	0.4489	-1.15553	4.06363e-05	0.000397306	chr12	53408379	53448222	0.426476	0
RP11-1136G11.7	242.274	273.223	106.808	0.390919	-1.35506	0.000178488	0.0014131	chr12	53551572	53570212	0.422025	0
RP11-793H13.4	9.68583	10.1256	7.76111	0.766487	-0.383668	0.683043	0.864052	chr12	53902046	53902749	0.200002	3.0977e-07
HOXC-AS5	74.2303	68.4403	99.5733	1.45489	0.540912	0.283047	0.552811	chr12	54329111	54333427	-0.00938553	0.812098
HOTAIR	339.813	352.229	285.467	0.81046	-0.303187	0.333796	0.606664	chr12	54356091	54368740	0.0713259	0.0704766
HOXC-AS3	60.2819	62.1728	52.0054	0.836466	-0.257622	0.644046	0.845263	chr12	54375292	54379303	0.0549474	0.163695
HOXC-AS2	18.0888	18.1312	17.903	0.987414	-0.0182725	0.8813	0.950167	chr12	54388991	54390569	-0.0157648	0.689663
HOXC-AS1	38.0472	36.4719	44.9425	1.23225	0.301295	0.657953	0.852921	chr12	54392805	54393794	-0.0632132	0.10901
AC012531.25	51.2882	57.8995	22.3505	0.386022	-1.37324	0.0183553	0.0731957	chr12	54413693	54416373	0.200918	2.72782e-07
RP11-834C11.4	454.069	510.091	208.859	0.409453	-1.28823	2.18421e-05	0.000230194	chr12	54519881	54526627	0.275589	1.09202e-12
RP11-968A15.2	19.7675	18.9189	23.4816	1.24117	0.311699	0.598436	0.818939	chr12	54656398	54672847	0.228223	4.68801e-09
RP11-1049A21.2	12.1799	11.7514	14.0559	1.1961	0.258343	0.546284	0.786707	chr12	54936894	54937889	-0.0300341	0.446734
RP11-644F5.11	214.761	224.241	173.268	0.772685	-0.372047	0.303055	0.56994	chr12	56122887	56124467	0.357698	0
RP11-603J24.6	0.160722	0.171443	0.113795	0.663746	-0.591298	0.726494	0.880101	chr12	56512751	56513723	0.00719876	0.855323
RP11-977G19.5	132.349	133.943	125.373	0.936013	-0.0953989	0.701554	0.874415	chr12	56556142	56584068	0.298859	9.32587e-15
RP11-977G19.12	14.3079	14.5892	13.0766	0.896322	-0.157911	0.817241	0.916099	chr12	56702651	56703233	0.31255	4.44089e-16
RP11-620J15.3	204.611	208.439	187.854	0.901239	-0.150018	0.627471	0.838867	chr12	58325310	58329958	0.31363	4.44089e-16
RP11-631N16.2	11.6707	11.5539	12.1818	1.05434	0.0763358	0.80604	0.909105	chr12	62996531	63007855	0.129691	0.000971194
RP11-196H14.3	0.555901	0.605219	0.340033	0.561835	-0.831783	0.45471	0.726311	chr12	64540167	64541637	0.133485	0.000683523
RP11-335O4.3	5.33684	5.82001	3.22202	0.55361	-0.853057	0.273581	0.538931	chr12	68052770	68064699	0.515684	0
RP11-611E13.2	64.257	62.9451	69.9993	1.11207	0.153246	0.758296	0.890752	chr12	70297812	70637140	0.443355	0
RP11-2H8.2	64.2577	70.45	37.1539	0.527379	-0.923087	0.0615526	0.191479	chr12	72187634	72193407	0.548098	0
RP11-81K13.1	18.2516	22.4129	0.0375136	0.00167375	-9.2227	1.93536e-14	5.81683e-13	chr12	75414748	75438573	0.0917913	0.0198169
RP11-585P4.5	31.0012	29.4818	37.6518	1.27712	0.352897	0.539163	0.783403	chr12	75877903	75883600	0.189006	1.36043e-06
RP11-290L1.3	0.211788	0.176786	0.364993	2.0646	1.04586	0.214275	0.458798	chr12	76424273	76425158	-0.0352701	0.37154
RP11-408B11.2	5.74775	5.29406	7.73358	1.4608	0.54676	0.200956	0.44015	chr12	85711837	85736690	0.152587	0.000101285
SOCS2-AS1	89.7489	103.744	28.4904	0.274621	-1.86448	0.000228503	0.00174934	chr12	93936238	93965544	0.217165	2.59312e-08
TMPO-AS1	150.578	139.946	197.113	1.40849	0.494151	0.151107	0.357426	chr12	98906750	98910200	0.30281	3.9968e-15
RP11-175P13.2	8.53419	9.86757	2.69795	0.273416	-1.87083	0.0157305	0.064975	chr12	100536835	100538449	0.276572	9.01279e-13
RP11-321F8.4	8.976	8.45868	11.2403	1.32885	0.410178	0.475668	0.743031	chr12	101802149	101802838	0.230947	3.03405e-09
RP11-412D9.4	37.547	37.5745	37.4266	0.996065	-0.00568877	0.822497	0.916836	chr12	107347806	107349275	0.303234	3.55271e-15
USP30-AS1	8.9949	7.62639	14.985	1.96488	0.974442	0.087285	0.245093	chr12	109490154	109491757	-0.0214133	0.587533
RP11-443D10.3	17.9931	20.3203	7.80688	0.38419	-1.38011	0.0437581	0.147649	chr12	109549022	109563369	0.24634	2.34026e-10
RP3-462E2.3	12.391	13.3571	8.16242	0.611094	-0.710533	0.349395	0.623837	chr12	112250596	112251224	0.0624623	0.113289
MAPKAPK5-AS1	622.381	615.212	653.758	1.06265	0.0876714	0.744347	0.885986	chr12	112277570	112280706	0.440637	0
TBX5-AS1	123.303	133.802	77.3481	0.578079	-0.790661	0.0714209	0.211502	chr12	114845995	114850636	0.01919	0.626905
LINC00173	84.7144	96.2711	34.1303	0.354523	-1.49605	0.00204114	0.0115831	chr12	116971226	116974323	0.255131	4.99902e-11
RP11-227B21.2	20.9832	23.2506	11.0582	0.475609	-1.07215	0.0809865	0.232228	chr12	117890816	117894791	0.206268	1.28333e-07
PXN-AS1	72.9323	77.9692	50.8851	0.652631	-0.615661	0.175071	0.395739	chr12	120639093	120650941	0.437471	0
RP11-18C24.6	908.055	991.795	541.521	0.546	-0.873026	4.64731e-05	0.000438523	chr12	120928130	120933743	0.361558	0
RP11-340F14.5	75.3706	70.7447	95.6183	1.3516	0.434665	0.291975	0.560204	chr12	121625358	121625835	-0.0214397	0.587073
AC084018.1	288.213	303.16	222.789	0.734889	-0.444402	0.144447	0.348348	chr12	122233172	122241812	0.324137	0
RP11-282O18.3	90.6378	83.2054	123.17	1.48031	0.565899	0.147911	0.354069	chr12	123728733	123746030	0.306539	1.77636e-15
RP13-942N8.1	20.6793	19.0647	27.7469	1.45541	0.541423	0.408644	0.685863	chr12	123849499	123850660	0.19975	3.20738e-07
RP11-417L19.4	7.85341	8.10812	6.7385	0.831081	-0.266939	0.781441	0.897851	chr12	132409280	132413896	0.198659	3.72776e-07
RP13-820C6.2	100.261	99.9703	101.533	1.01563	0.0223813	0.983515	1	chr12	132562347	132565005	0.367913	0
RP13-977J11.2	44.477	47.1573	32.7453	0.694385	-0.526192	0.322571	0.594248	chr12	132671286	132674240	0.126583	0.00128618
PSPC1-OT1	13.2007	13.1435	13.4513	1.02342	0.0333986	1	1	chr13	20248763	20250024	0.523188	0
PSPC1-AS1	11.3419	12.0335	8.31435	0.690932	-0.533385	0.475593	0.743031	chr13	20252829	20253837	0.399079	0
LINC00539	26.7703	27.8261	22.1491	0.795983	-0.329191	0.609092	0.824665	chr13	21872277	21878694	0.486084	0
PAN3-AS1	37.4961	36.5305	41.7225	1.14213	0.191721	0.673429	0.858849	chr13	28710979	28712330	0.447866	0
RP11-37E23.5	39.8546	44.5237	19.4178	0.436123	-1.19719	0.0386772	0.133478	chr13	32872290	32872849	0.197392	4.43475e-07
RP11-37L2.1	11.6979	12.6304	7.61597	0.602986	-0.729804	0.270513	0.535417	chr13	34185103	34185659	0.128114	0.00112082
RP11-187A9.3	7.6045	7.62105	7.53208	0.988326	-0.0169405	0.901519	0.957569	chr13	42617862	42618383	0.336665	0
SMIM2-AS1	7.62241	6.9627	10.51	1.50947	0.59404	0.296808	0.564075	chr13	44716681	44813010	0.218981	1.97021e-08
RP11-269C23.3	95.1582	104.997	52.0915	0.496122	-1.01123	0.0251563	0.0949504	chr13	44974486	44980002	0.270055	3.17346e-12
RP11-290D2.4	1.34033	1.28142	1.59819	1.24721	0.318703	0.632074	0.841556	chr13	45911614	45911744	0.1833	2.83631e-06
TPT1-AS1	355.907	298.188	608.545	2.04081	1.02914	0.0001401	0.00116655	chr13	45915479	45965872	0.097512	0.0132985
DLEU2	85.3835	81.3498	103.039	1.26662	0.340981	0.426691	0.703362	chr13	50601268	50699856	0.236856	1.15874e-09
RP11-327P2.5	39.3219	38.0639	44.8283	1.17771	0.235986	0.594834	0.817694	chr13	52378432	52387356	0.402569	0
RBM26-AS1	57.8653	58.8667	53.4818	0.908523	-0.138404	0.768674	0.895591	chr13	79980443	79997090	0.341207	0
DNAJC3-AS1	210.736	208.865	218.926	1.04817	0.0678737	0.738978	0.882635	chr13	96325088	96329179	0.478865	0
DOCK9-AS2	37.933	32.7144	60.7751	1.85775	0.893557	0.0715668	0.211502	chr13	99740072	99740879	0.448328	0
UBAC2-AS1	67.0425	66.6	68.9794	1.03573	0.0506445	0.81888	0.916099	chr13	99848695	99852964	0.371282	0
ANKRD10-IT1	142.253	142.289	142.098	0.998661	-0.00193364	0.882256	0.950167	chr13	111547405	111551519	0.502931	0
RP11-120K24.3	50.699	48.194	61.6634	1.27948	0.35556	0.446355	0.715844	chr13	113619148	113620445	0.45431	0
MCF2L-AS1	54.1342	47.2022	84.476	1.78966	0.839686	0.0758743	0.221482	chr13	113621797	113623138	0.486764	0
RP11-120K24.5	16.3006	15.3254	20.5692	1.34216	0.424557	0.46542	0.73299	chr13	113663984	113664633	0.277875	6.98108e-13
RPPH1	84.77	63.2413	179.002	2.83046	1.50104	0.0840084	0.237599	chr14	20811206	20811844	0.0672397	0.0882003
RP11-219E7.1	11.1047	11.0712	11.2517	1.01631	0.0233382	0.865204	0.94117	chr14	21252046	21252452	0.0483352	0.220596
LINC00641	314.8	324.928	270.467	0.832391	-0.264666	0.348112	0.622859	chr14	21668237	21675059	0.204003	1.77035e-07
AE000661.37	65.342	57.4682	99.8061	1.73672	0.796365	0.0387358	0.133478	chr14	22849082	22951948	0.0641596	0.103801
RP11-298I3.4	34.8538	37.5064	23.2433	0.619715	-0.690324	0.226433	0.475422	chr14	23451906	23468287	0.288859	7.63833e-14
DHRS4-AS1	1486.57	1605.69	965.197	0.601111	-0.734296	0.000270001	0.00201941	chr14	24407939	24458048	0.541455	0
ARHGAP5-AS1	57.786	53.4199	76.8965	1.43947	0.525542	0.238516	0.493765	chr14	32544624	32545999	0.319653	0
RP11-73E17.2	82.5266	82.5918	82.2411	0.995755	-0.00613764	0.939185	0.976358	chr14	35343548	35345665	0.385008	0
RP11-317N8.5	66.6314	58.8212	100.817	1.71395	0.777328	0.0640552	0.196897	chr14	36288429	36295971	-0.0171335	0.664298
RP11-356O9.2	8.71934	10.5698	0.619991	0.0586571	-4.09155	9.45179e-06	0.00010507	chr14	38025362	38036300	0.0505822	0.199857
RP11-356O9.1	35.7951	43.4267	2.39158	0.0550716	-4.18255	8.08646e-09	1.5088e-07	chr14	38033251	38048330	0.0379383	0.33643
RP11-369C8.1	63.2598	77.5461	0.727974	0.00938764	-6.73502	2.9466e-08	5.14229e-07	chr14	46175452	46185155	0.104188	0.00814324
RP11-247L20.4	38.719	39.3993	35.7413	0.907157	-0.140575	0.840598	0.928366	chr14	50793243	50794627	0.448905	0
RP11-368P15.3	38.4947	36.7157	46.2815	1.26054	0.334039	0.506987	0.763302	chr14	53503472	53504969	0.233795	1.91401e-09
RP11-999E24.3	32.4062	35.0262	20.9386	0.597798	-0.742271	0.243514	0.499921	chr14	58460262	58461243	0.126331	0.00131548
CTD-2002H8.2	21.5461	22.8734	15.7363	0.687971	-0.53958	0.441127	0.712151	chr14	58731379	58736399	0.345041	0
RP11-349A22.5	1410.31	1506.99	987.149	0.655047	-0.610329	0.00184411	0.0106134	chr14	58732082	58764852	0.566376	0
RP11-112J1.2	30.4502	31.4238	26.1885	0.833398	-0.262923	0.816372	0.916099	chr14	59294951	59484046	-0.00931714	0.813442
RP11-701B16.2	41.8213	45.9785	23.6251	0.513829	-0.96064	0.0889398	0.248504	chr14	59945991	59992155	0.443612	0
RP11-1112J20.2	164.244	156.929	196.263	1.25065	0.322676	0.295459	0.562703	chr14	63589750	63594932	-0.120216	0.00224385
CTD-2555O16.2	43.8998	47.3192	28.9327	0.611437	-0.709724	0.211459	0.453367	chr14	64889652	64915275	0.504739	0
RP11-973N13.4	13.4643	15.0482	6.53168	0.434051	-1.20406	0.10974	0.286556	chr14	64980871	65007086	0.317577	0
LINC00238	35.2975	43.1523	0.916614	0.0212414	-5.55698	1.61425e-12	4.03066e-11	chr14	66953071	66965271	0.0999162	0.0111802
CTD-2566J3.1	60.7653	72.0424	11.405	0.158309	-2.65918	0.00470822	0.0238051	chr14	68591720	68596913	0.156922	6.35293e-05
CTD-2325P2.4	29.8573	28.8372	34.322	1.1902	0.2512	0.656755	0.852357	chr14	69093882	69095162	0.270783	2.76157e-12
RP11-718G2.4	440.968	485.811	244.69	0.503674	-0.989439	0.000521891	0.00360438	chr14	70833570	70839810	0.487672	0
RP6-65G23.3	112.169	114.792	100.688	0.877133	-0.189133	0.616272	0.827988	chr14	71276921	71282120	0.427168	0
RP1-261D10.2	32.4358	33.2196	29.005	0.873129	-0.195733	0.722504	0.878052	chr14	71759434	71788531	0.30583	2.22045e-15
RP4-647C14.2	31.3084	29.6507	38.5642	1.30062	0.379198	0.399839	0.676682	chr14	73710725	73712687	0.137437	0.000469479
RP4-693M11.3	102.383	115.84	43.4771	0.375319	-1.41381	0.00347661	0.0181432	chr14	74164805	74167054	0.301081	5.77316e-15
RP5-1021I20.1	49.2399	50.3565	44.3525	0.880771	-0.183161	0.647038	0.845705	chr14	74254062	74269973	0.263834	1.02287e-11
RP11-293M10.6	94.0921	103.145	54.4666	0.528058	-0.921232	0.0615847	0.191479	chr14	75890385	75894444	0.327872	0
RP11-488C13.5	59.6093	62.4785	47.0507	0.75307	-0.409143	0.431205	0.703362	chr14	77248082	77253067	0.435885	0
RP11-471B22.2	11.9609	12.3791	10.1305	0.818358	-0.289195	0.762195	0.890752	chr14	90868866	90871579	0.28018	4.42313e-13
CTD-3035D6.2	11.2616	10.9469	12.6393	1.1546	0.207397	0.659474	0.853502	chr14	91288708	91294472	0.189922	1.2065e-06
CTD-2547L24.4	27.3295	32.2989	5.57822	0.172706	-2.53361	0.000245516	0.00186202	chr14	91724642	91725347	0.191261	1.01118e-06
RP11-747H7.3	406.925	444.887	240.763	0.541177	-0.885828	0.00212956	0.0118497	chr14	92223102	92226142	0.43344	0
RP11-529H20.5	65.0743	65.2325	64.3818	0.986959	-0.0189376	0.941543	0.977062	chr14	92524895	92525877	0.285503	1.51879e-13
DICER1-AS1	106.707	110.353	90.7484	0.822345	-0.282184	0.564316	0.797809	chr14	95623981	95646263	0.289328	6.95e-14
CTD-2240H23.2	140.601	141.96	134.656	0.948554	-0.0761989	1	1	chr14	95651453	95652191	0.244726	3.08685e-10
LINC00341	210.358	203.201	241.686	1.18939	0.250227	0.306563	0.573933	chr14	95873605	95876427	0.0404569	0.305313
SNHG10	95.9374	88.8008	127.175	1.43213	0.518166	0.206984	0.447317	chr14	95998633	96001209	0.276416	9.29257e-13
RP11-872J21.3	27.7228	26.7585	31.9435	1.19377	0.255524	0.608098	0.824514	chr14	96967146	96968658	0.353673	0
MEG3	486.803	535.838	272.172	0.507937	-0.977279	0.000940401	0.00587027	chr14	101245746	101327368	0.122437	0.00185326
RP11-45P15.4	34.1097	35.4678	28.1651	0.794104	-0.3326	0.514157	0.769151	chr14	103798010	103798704	0.300696	6.21725e-15
RP11-894P9.1	63.4291	64.9034	56.9762	0.877862	-0.187934	0.785131	0.899068	chr14	104148698	104150352	0.290305	5.68434e-14
CTD-2134A5.4	23.9684	24.191	22.9939	0.950513	-0.0732212	0.962899	0.994033	chr14	104320702	104346448	0.261812	1.48663e-11
CTD-2134A5.3	7.86627	8.02034	7.19189	0.896706	-0.157294	0.895949	0.95578	chr14	104341391	104343815	0.21553	3.31426e-08
LINC00638	96.7851	100.701	79.6454	0.79091	-0.338414	0.524873	0.77232	chr14	105287537	105290055	0.345008	0
RP11-44N21.1	43.5722	43.0145	46.0129	1.06971	0.0972157	0.827775	0.920191	chr14	105559945	105565341	0.158239	5.50023e-05
RP11-521B24.3	104.976	108.816	88.1703	0.81027	-0.303525	0.582682	0.813149	chr14	105883220	105886076	0.331304	0
RP11-521B24.5	51.8254	55.0225	37.8316	0.687566	-0.540431	0.317498	0.586981	chr14	105934129	105936954	0.331015	0
RP11-731F5.1	47.0378	55.7739	8.79958	0.157772	-2.66408	0.114611	0.295507	chr14	106067808	106071694	NA	NA
RP11-731F5.2	1109.98	959.663	1767.94	1.84225	0.881465	0.0291484	0.10631	chr14	106110832	106115394	NA	NA
RP11-73C9.1	4.5142	3.54573	8.75322	2.46867	1.30373	0.0284388	0.103955	chr15	23812410	23814804	0.122784	0.00179818
SNHG14	961.9	1036.55	635.133	0.612735	-0.706665	0.00164709	0.00965061	chr15	25224703	25664609	0.364615	0
RP11-701H24.3	7.32456	8.31299	2.99815	0.360659	-1.47129	0.0831871	0.236036	chr15	25272882	25277194	0.277802	7.07878e-13
RP11-701H24.2	205.815	228.493	106.549	0.466312	-1.10063	0.00482368	0.0242379	chr15	25277019	25281637	0.336272	0
RP11-143J24.1	10.924	9.03292	19.2014	2.12571	1.08795	0.0410126	0.139549	chr15	30297645	30338051	-0.192314	8.79368e-07
RP11-16E12.2	26.5645	20.1485	54.6476	2.71225	1.43949	0.00211254	0.0118229	chr15	31514201	31523041	-0.019743	0.617008
RP11-3D4.2	10.9459	10.3116	13.7224	1.33077	0.412265	0.486691	0.749013	chr15	34150917	34157026	0.211216	6.27422e-08
RP11-201P10.3	12.7252	13.7924	8.05389	0.583935	-0.77612	0.30216	0.569523	chr15	37109376	37110314	0.152328	0.000104104
RP11-521C20.4	110.506	110.551	110.311	0.997832	-0.00313047	0.922758	0.96877	chr15	40331511	40359491	0.239056	8.04356e-10
RP11-64K12.2	351.577	319.366	492.567	1.54233	0.625108	0.0374406	0.131528	chr15	40617416	40618916	0.146525	0.000190471
CTD-2339L15.1	70.4955	77.2751	40.8205	0.528249	-0.920711	0.0607597	0.190373	chr15	40978921	40987305	0.416174	0
RP11-532F12.5	362.008	381.825	275.271	0.720935	-0.472059	0.0652636	0.199854	chr15	41128005	41136585	0.469484	0
OIP5-AS1	2954.45	3092.76	2349.03	0.759526	-0.396828	0.00867294	0.0399892	chr15	41576187	41601901	0.63912	0
RP11-107F6.3	7.64747	7.68837	7.46844	0.971395	-0.04187	0.969384	0.998927	chr15	42063129	42064930	0.0569725	0.148693
CTD-2382E5.3	115.09	116.404	109.337	0.939289	-0.0903585	0.785149	0.899068	chr15	42189687	42190773	0.351902	0
RP11-151N17.2	296.393	319.809	193.899	0.606297	-0.721903	0.0227423	0.0872768	chr15	44819454	44829121	0.452975	0
RP11-519G16.5	16.4704	8.50414	51.339	6.03694	2.59382	7.1327e-06	8.15237e-05	chr15	45722849	45734006	0.0370429	0.347968
RP11-353B9.1	125.428	139.97	61.7774	0.441362	-1.17997	0.00517136	0.025667	chr15	49944335	49948429	0.437065	0
GABPB1-AS1	165.594	169.68	147.707	0.870501	-0.200083	0.562799	0.79775	chr15	50647155	50659636	0.549489	0
CTD-3110H11.1	11.1415	11.4436	9.81923	0.858055	-0.220857	0.795372	0.905251	chr15	50651646	50652391	0.308135	1.33227e-15
RP11-562A8.4	9.25002	9.76825	6.98169	0.714733	-0.484524	0.464656	0.73299	chr15	50789391	50790941	0.400835	0
RP11-120K9.2	10.9283	11.3284	9.17678	0.810067	-0.303886	0.701261	0.874415	chr15	50849797	50852697	0.356071	0
RP11-707P17.2	21.3692	22.6465	15.7783	0.696721	-0.521346	0.411844	0.687886	chr15	51749482	51752779	0.322824	0
RP11-56B16.3	81.8519	84.0677	72.1529	0.858272	-0.220493	0.559872	0.794796	chr15	52206914	52207768	0.360316	0
RP11-23N2.4	54.7499	64.342	12.765	0.198392	-2.33357	7.49015e-05	0.000682951	chr15	52870038	52890906	0.346502	0
RP11-139H15.1	139.023	140.392	133.029	0.947559	-0.0777122	0.801888	0.907995	chr15	55609381	55611359	0.517678	0
RP11-50C13.1	47.3838	47.8021	45.553	0.952949	-0.0695287	0.885054	0.950657	chr15	58879705	58883875	0.27136	2.47313e-12
RP11-244F12.3	115.466	111.404	133.247	1.19607	0.258307	0.517453	0.769151	chr15	63338232	63341586	0.170003	1.44163e-05
RP11-321G12.1	250.357	304.939	11.4488	0.0375445	-4.73526	3.68357e-26	2.84687e-24	chr15	63682334	63729347	0.237788	9.93069e-10
AC100830.5	4.91326	5.14373	3.90446	0.75907	-0.397695	0.697465	0.874415	chr15	64988820	64989060	0.325934	0
CTD-3185P2.1	32.6138	33.8021	27.4127	0.810975	-0.302271	0.644337	0.845263	chr15	66782085	66784447	0.445746	0
IQCH-AS1	378.375	389.535	329.531	0.84596	-0.241339	0.396164	0.671865	chr15	67695956	67814182	0.554463	0
RP11-709B3.2	97.4029	108.413	49.21	0.453911	-1.13952	0.0158644	0.064975	chr15	68591127	68593343	0.0230967	0.558502
LINC00277	257.583	298.751	77.3862	0.259032	-1.9488	1.78855e-07	2.76459e-06	chr15	69365265	69388148	0.206366	1.26545e-07
RP11-279F6.1	230.593	282.045	5.38466	0.0190915	-5.71093	1.21418e-30	1.40759e-28	chr15	69755364	69863775	0.0549304	0.163825
RP11-279F6.2	41.4034	50.8309	0.139055	0.00273564	-8.51391	1.43472e-16	5.59239e-15	chr15	69857062	69858129	-0.000675558	0.986349
RP11-1006G14.4	99.983	102.618	88.4508	0.861944	-0.214334	0.615721	0.827933	chr15	72882031	72884186	0.530509	0
LOXL1-AS1	393.396	427.396	244.576	0.572248	-0.805289	0.00581239	0.028244	chr15	74200423	74220589	0.387021	0
RP11-10O17.2	104.566	108.467	87.4931	0.806637	-0.310009	0.487755	0.749042	chr15	74753605	74773643	0.571405	0
RP11-817O13.8	53.1174	54.9786	44.971	0.817973	-0.289875	0.531296	0.778243	chr15	75660495	75661925	0.491607	0
RP11-797A18.3	3.90937	3.53798	5.53493	1.56443	0.645639	0.295615	0.562703	chr15	77336021	77337502	0.128162	0.00111603
RP11-307C19.2	15.328	16.0241	12.2808	0.766396	-0.383838	0.63644	0.84315	chr15	77861311	77901023	0.235933	1.3489e-09
RP11-650L12.2	22.48	17.3652	44.8674	2.58375	1.36947	0.00720189	0.0342776	chr15	78881464	78883618	0.178083	5.44538e-06
RP11-358L4.1	15.1621	13.1226	24.089	1.83569	0.876319	0.102744	0.272473	chr15	79705699	79706228	0.315174	2.22045e-16
RP11-38G5.4	16.4825	18.0063	9.81296	0.544973	-0.875742	0.197114	0.434668	chr15	80135888	80136646	0.427577	0
RP11-752G15.3	41.506	41.8244	40.1124	0.959066	-0.0602978	1	1	chr15	83316520	83361572	0.0159522	0.686169
RP11-752G15.6	62.0857	55.7089	89.9975	1.6155	0.691978	0.115697	0.297585	chr15	83419315	83425958	0.418165	0
RP11-382A20.2	50.457	53.6768	36.3638	0.677458	-0.561796	0.385246	0.663276	chr15	83782368	83783318	0.360549	0
RP11-182J1.1	45.5531	47.9035	35.2654	0.736177	-0.441875	0.486881	0.749013	chr15	85175128	85177218	0.443717	0
LINC00052	282.332	344.444	10.466	0.0303852	-5.04049	1.26925e-06	1.67479e-05	chr15	88120159	88122917	0.0238242	0.546175
AC142401.2	2.19926	2.36921	1.45534	0.614272	-0.703051	0.381113	0.660623	chr15	89002947	89054752	0.2445	3.20892e-10
CTD-2335A18.1	192.98	212.049	109.512	0.516444	-0.953316	0.0378883	0.131959	chr15	89904809	89939471	0.331759	0
RP11-617F23.1	91.6629	88.5849	105.135	1.18683	0.247117	0.574424	0.808578	chr15	90617746	90625439	0.304093	3.10862e-15
RP11-697E2.4	8.11166	8.46995	6.5434	0.772544	-0.372312	0.631348	0.841279	chr15	90788644	90789043	0.379764	0
CTD-3094K11.1	9.76008	5.62485	27.8602	4.95305	2.30832	2.58004e-05	0.000267634	chr15	91382953	91384608	0.134729	0.000607988
RP11-4F5.2	85.0478	63.5825	179.002	2.81528	1.49328	0.00014931	0.00122389	chr15	95024039	95027181	0.252782	7.5953e-11
RP11-35O15.1	23.5624	27.2596	7.37946	0.270711	-1.88518	0.0126184	0.0534716	chr15	99190179	99190600	0.559052	0
RP11-168G16.1	42.6383	47.6531	20.6884	0.434146	-1.20375	0.0298752	0.108705	chr15	100884661	100890438	0.403967	0
RP11-66B24.2	74.4512	60.202	136.821	2.27269	1.1844	0.00169696	0.00983629	chr15	101389765	101404501	0.303841	3.10862e-15
RP11-66B24.1	5.08507	1.33499	21.4994	16.1045	4.00939	3.03734e-12	7.35762e-11	chr15	101402047	101414195	0.244544	3.18451e-10
RP11-505E24.3	12.1322	10.2093	20.5486	2.01273	1.00915	0.103679	0.274058	chr15	101583920	101589661	0.293669	2.81997e-14
RP11-299G20.2	62.9803	70.2311	31.2431	0.444861	-1.16857	0.0261406	0.0979818	chr15	101835623	101845942	0.358722	0
AL022341.3	10.806	11.2642	8.80036	0.781271	-0.356106	0.578548	0.812211	chr16	698472	699200	0.439191	0
LA16c-313D11.12	79.0459	85.9441	48.8521	0.568417	-0.814978	0.0808205	0.232162	chr16	739000	742554	0.471464	0
LA16c-380A1.1	7.78781	8.92692	2.80188	0.313868	-1.67177	0.0278087	0.10281	chr16	760745	761277	0.412951	0
LA16c-306A4.1	10.5415	10.1273	12.3545	1.21992	0.286792	0.602675	0.821968	chr16	933779	935090	0.296746	1.46549e-14
RP11-161M6.2	144.521	35.8236	620.296	17.3153	4.11397	2.67374e-22	1.66903e-20	chr16	1025760	1031596	-0.170005	1.44132e-05
RP11-616M22.7	78.8732	95.3546	6.73339	0.0706142	-3.8239	5.69626e-11	1.24933e-09	chr16	1344551	1349167	0.433631	0
LA16c-358B7.3	101.902	107.439	77.668	0.722907	-0.468119	0.306593	0.573933	chr16	1367891	1372846	0.44695	0
LA16c-316G12.2	2.54921	2.81839	1.37104	0.486462	-1.0396	0.180324	0.404235	chr16	1408900	1411406	0.366028	0
LA16c-390E6.4	13.2384	14.1312	9.33039	0.660267	-0.598878	0.410573	0.687678	chr16	1501760	1502654	0.366634	0
LA16c-425C2.1	8.1663	9.39309	2.7966	0.29773	-1.74792	0.0236226	0.089788	chr16	1629242	1630309	0.446544	0
SNHG9	193.517	190.39	207.207	1.08833	0.122113	0.994882	1	chr16	2014959	2015510	0.25581	4.42621e-11
RP11-304L19.1	5.68265	5.79105	5.20817	0.899347	-0.15305	0.895118	0.955774	chr16	2141436	2145426	0.260958	1.73908e-11
RP11-304L19.5	520.071	476.235	711.945	1.49495	0.580092	0.126223	0.316172	chr16	2204797	2205359	0.155771	7.19965e-05
hsa-mir-940	17.8319	18.4814	14.9888	0.811021	-0.302189	0.634863	0.842504	chr16	2318155	2323419	0.401699	0
RP11-715J22.3	18.4755	18.6305	17.7973	0.955276	-0.0660103	0.926144	0.969294	chr16	2502581	2502978	0.362848	0
RP11-715J22.6	12.3222	11.762	14.7742	1.25609	0.328941	0.455412	0.726311	chr16	2526558	2527062	0.0993635	0.0116388
LA16c-325D7.2	18.7825	21.5865	6.50936	0.301548	-1.72954	0.010017	0.0449107	chr16	2916348	2917619	0.560651	0
RP11-473M20.5	83.592	87.6179	65.9703	0.752931	-0.40941	0.361581	0.637876	chr16	3082481	3089134	0.435445	0
RP11-473M20.7	62.0257	58.9755	75.3767	1.2781	0.354003	0.404305	0.681399	chr16	3101991	3109371	0.349553	0
RP11-473M20.11	15.3601	17.9628	3.96759	0.220877	-2.17868	0.00260124	0.0139795	chr16	3156764	3159577	0.572211	0
ZNF205-AS1	31.2242	35.7642	11.3524	0.317423	-1.65552	0.00918149	0.0416245	chr16	3160460	3165599	0.606705	0
RP11-473M20.14	305.241	317.124	253.226	0.798507	-0.324624	0.219601	0.465996	chr16	3166042	3184883	0.609604	0
RP11-473M20.16	24.6779	27.1906	13.6798	0.503106	-0.991067	0.105686	0.278908	chr16	3206736	3207484	0.555016	0
RP11-95P2.3	10.9537	12.0703	6.06612	0.502565	-0.992618	0.163516	0.377506	chr16	4230117	4233516	0.445419	0
RP11-95P2.1	171.121	182.934	119.414	0.652772	-0.615349	0.103547	0.274058	chr16	4295825	4303790	0.539118	0
AC005356.1	8.10132	7.15101	12.2609	1.71456	0.777841	0.2676	0.530946	chr16	4374667	4378341	0.218328	2.17523e-08
RP11-77H9.2	32.4628	31.368	37.2546	1.18766	0.248124	0.528517	0.776275	chr16	8941961	8954274	0.266254	6.51124e-12
RP11-473I1.9	573.744	603.312	444.32	0.736468	-0.441304	0.0968062	0.261425	chr16	9198704	9200618	0.534325	0
RP11-473I1.5	96.8166	104.791	61.9134	0.590829	-0.759188	0.120974	0.307332	chr16	9199690	9201031	0.39968	0
RP11-473I1.10	3043.36	3261.42	2088.9	0.640486	-0.64276	9.7338e-05	0.000853943	chr16	9201097	9207038	0.688662	0
RP11-876N24.5	65.0168	59.0487	91.1393	1.54346	0.626168	0.14281	0.345941	chr16	11032742	11033901	0.212879	4.91369e-08
RP11-876N24.4	35.4526	33.1444	45.5553	1.37445	0.458851	0.316378	0.586947	chr16	11034575	11036878	0.175773	7.22561e-06
RP11-65J21.3	38.1066	42.1952	20.2106	0.478978	-1.06197	0.0600947	0.189455	chr16	14396144	14420210	0.373894	0
RP11-65J21.1	8.27981	10.0965	0.327912	0.0324777	-4.94441	2.77707e-07	4.13503e-06	chr16	14456965	14464123	0.345124	0
RP11-1021N1.2	38.5145	44.9294	10.4361	0.232277	-2.10608	0.000608139	0.00408992	chr16	15506576	15507125	0.449248	0
AF001548.5	65.0615	70.9187	39.424	0.555905	-0.847091	0.0951556	0.258649	chr16	15820530	15826850	0.427122	0
RP11-626G11.4	15.1066	16.6977	8.14235	0.487635	-1.03613	0.139163	0.340449	chr16	19098177	19109432	0.253496	6.6906e-11
CTA-363E6.7	0.287112	0.336468	0.0710768	0.211244	-2.24302	0.0690069	0.206969	chr16	19513010	19513608	0.142916	0.000274296
RP11-141O15.1	72.7249	74.9594	62.9444	0.839713	-0.252032	0.520186	0.769151	chr16	22298028	22300059	0.383057	0
CTD-2270L9.4	17.0664	18.6809	9.99992	0.535302	-0.901575	0.160958	0.373727	chr16	23464078	23468927	0.537263	0
CTD-2196E14.9	289.024	302.589	229.651	0.758954	-0.397916	0.244212	0.50045	chr16	23681331	23684448	0.36527	0
CTD-2196E14.4	85.001	88.3422	70.3766	0.796636	-0.328008	0.516197	0.769151	chr16	23683452	23686820	0.449244	0
RP11-57A19.2	59.7283	45.53	121.875	2.6768	1.42051	0.000841267	0.0053755	chr16	28296205	28303385	0.163322	3.11927e-05
RP11-22P6.2	7.64557	7.96465	6.24896	0.784586	-0.349996	0.651	0.848653	chr16	28873486	28874661	0.393014	0
RP11-22P6.3	11.7475	10.2677	18.2248	1.77497	0.827792	0.157655	0.368695	chr16	28890277	28891241	0.182119	3.29303e-06
RP11-264B17.2	27.0279	27.7763	23.7522	0.855124	-0.225795	0.750733	0.88608	chr16	28968007	28978204	0.343202	0
RP11-264B17.4	10.6504	11.1671	8.3886	0.751186	-0.412759	0.63851	0.84315	chr16	28986293	28990145	0.36574	0
AC009133.12	167.425	181.616	105.307	0.579833	-0.786292	0.0440404	0.147987	chr16	29829300	29832573	0.614566	0
CTD-2574D22.5	24.9586	26.6503	17.5544	0.658694	-0.60232	0.316558	0.586947	chr16	29874913	29879371	0.269237	3.70814e-12
CTD-2574D22.4	115.032	114.471	117.489	1.02637	0.0375467	0.885655	0.950673	chr16	29930956	29933226	0.456161	0
CTD-2574D22.2	37.1174	38.2588	32.1216	0.839589	-0.252245	0.726248	0.880101	chr16	29938156	29940254	0.432208	0
RP11-455F5.3	79.012	71.1362	113.485	1.59532	0.673844	0.145605	0.350099	chr16	30107750	30115437	0.382963	0
RP11-347C12.10	120.865	137.189	49.4178	0.360218	-1.47306	0.00125882	0.00762339	chr16	30366761	30367848	0.699317	0
RP11-146F11.1	22.9253	21.0237	31.2484	1.48634	0.571763	0.338934	0.613256	chr16	30709029	30710379	0.316104	2.22045e-16
MIR4519	17.297	16.4634	20.946	1.27228	0.347416	0.592391	0.817694	chr16	30886542	30906541	0.294042	2.62013e-14
FBXL19-AS1	182.029	194.761	126.298	0.648477	-0.624872	0.102103	0.271216	chr16	30930639	30934590	0.513057	0
AC135048.13	0.708202	0.726374	0.628662	0.86548	-0.208427	0.951019	0.985635	chr16	30959706	30967832	0.313509	4.44089e-16
RP11-196G11.2	8.37741	8.98959	5.69788	0.633831	-0.657829	0.422444	0.698195	chr16	31054470	31061201	0.413779	0
RP11-196G11.4	29.1559	31.9598	16.883	0.528257	-0.920687	0.139309	0.340449	chr16	31129398	31130068	0.560302	0
RP11-388M20.9	58.4894	70.4771	6.01871	0.0853996	-3.54963	0.0271925	0.100992	chr16	31237280	31238481	0.226709	5.95676e-09
RP11-452L6.1	62.3456	66.3732	44.7163	0.67371	-0.569801	0.246138	0.501532	chr16	31460855	31464814	0.565322	0
RP11-452L6.5	267.943	286.9	184.966	0.644707	-0.633283	0.0500199	0.162716	chr16	31468031	31471057	0.659178	0
RP11-452L6.7	11.7416	11.4821	12.8776	1.12153	0.165472	0.81769	0.916099	chr16	31519791	31520569	0.381919	0
CTD-2358C21.4	64.7722	66.7897	55.9416	0.837579	-0.255702	0.613954	0.826981	chr16	31720433	31723305	0.406972	0
RP11-3M1.1	50.2167	61.3604	1.44039	0.0234743	-5.41278	2.99275e-14	8.83133e-13	chr16	48198862	48201149	0.120503	0.00218945
RP11-401P9.4	64.458	67.9909	48.9941	0.720597	-0.472735	0.388192	0.665297	chr16	50679719	50683160	0.128908	0.00104306
RP11-44F14.8	70.1444	78.9673	31.5261	0.39923	-1.32471	0.00664083	0.0317937	chr16	53420855	53422997	0.187565	1.64121e-06
FTO-IT1	37.9373	39.1815	32.4914	0.829252	-0.270117	0.914278	0.96418	chr16	54073304	54074638	0.22681	5.86297e-09
CRNDE	1640.95	1740.57	1204.93	0.692262	-0.53061	0.00160401	0.0094323	chr16	54952774	54963101	0.358422	0
CTD-3032H12.2	22.7049	22.1755	25.0221	1.12836	0.174233	0.750542	0.88608	chr16	54968824	54988577	0.337256	0
CTD-3032H12.1	71.9709	87.4666	4.14556	0.0473959	-4.39909	2.74996e-12	6.7624e-11	chr16	54971697	54972583	0.00433697	0.912531
RP11-325K4.2	8.67812	8.68006	8.6696	0.998795	-0.0017395	0.90146	0.957569	chr16	56974939	56975638	0.279131	5.44897e-13
RP11-256I9.1	40.553	47.4106	10.5369	0.222247	-2.16977	0.000432521	0.00306542	chr16	65318401	65610203	-0.138414	0.00042719
CTD-2258A20.4	56.5837	51.9451	76.8873	1.48017	0.565759	0.252295	0.509931	chr16	66442426	66446038	0.351662	0
RP11-61A14.2	90.1723	91.3317	85.0973	0.931739	-0.102003	0.871601	0.946224	chr16	66921917	66922834	0.517549	0
RP11-61A14.3	237.544	233.345	255.924	1.09676	0.133248	0.708772	0.876779	chr16	66923071	66924996	0.551813	0
RP11-297D21.3	37.9853	39.676	30.5854	0.770881	-0.375419	0.573199	0.807554	chr16	67466594	67468931	0.0432219	0.273416
CTD-2012K14.1	20.7182	23.1989	9.86031	0.425034	-1.23435	0.062953	0.194245	chr16	67551609	67562578	0.0206782	0.600424
CTC-479C5.16	48.9113	44.9276	66.3478	1.47677	0.562444	0.246058	0.501532	chr16	67903862	67906470	0.452926	0
RP11-96D1.6	12.3319	14.1008	4.58925	0.32546	-1.61945	0.0258042	0.0969449	chr16	68270747	68271570	0.207449	1.08353e-07
CTD-2033A16.3	5.76894	5.57687	6.60965	1.18519	0.245118	0.690631	0.870935	chr16	69760915	69776466	0.411152	0
RP11-296I10.3	357.408	339.552	435.565	1.28277	0.359258	0.204105	0.444052	chr16	70190242	70207351	0.3995	0
RP11-529K1.4	3.72328	3.63761	4.09822	1.12662	0.172005	0.737464	0.882635	chr16	70413359	70433405	0.248387	1.64235e-10
RP11-49C24.1	61.7691	53.9153	96.1454	1.78327	0.834524	0.0450222	0.150352	chr16	70610203	70611571	0.427589	0
RP11-498D10.6	40.3208	41.9518	33.1819	0.790952	-0.338338	0.465012	0.73299	chr16	71963913	71965102	0.268879	3.96883e-12
RP5-991G20.1	8.66975	7.58143	13.4334	1.77187	0.825277	0.151299	0.357426	chr16	72699068	72821143	0.439269	0
RP5-991G20.4	133.053	122.597	178.82	1.45861	0.54459	0.114707	0.295507	chr16	72823141	72825522	0.407811	0
AC009120.6	36.2813	35.7107	38.7785	1.08591	0.1189	0.805502	0.909105	chr16	74339099	74369244	0.323935	0
AC009120.5	19.8651	19.8211	20.0578	1.01194	0.0171237	1	1	chr16	74347234	74349532	0.326748	0
RP11-252A24.7	1020.13	916.533	1473.58	1.60778	0.685067	0.000463654	0.0032665	chr16	74481324	74483790	0.408255	0
RP11-18F14.2	1506.12	1739.6	484.142	0.278306	-1.84526	1.62867e-19	8.52688e-18	chr16	80631802	80636416	-0.0287837	0.465891
RP11-303E16.2	151.759	115.493	310.5	2.68848	1.42679	6.92337e-05	0.000638445	chr16	81064374	81065090	0.483437	0
MIR4720	563.27	496.546	855.322	1.72254	0.784541	0.000869515	0.00551259	chr16	81416873	81424489	0.571841	0
RP11-510J16.3	64.2949	45.5823	146.201	3.2074	1.6814	0.000105315	0.000904369	chr16	81993523	81996298	0.338376	0
RP11-510J16.5	15.3366	17.3253	6.63206	0.382797	-1.38535	0.0660854	0.200855	chr16	82077940	82173236	0.256534	3.88631e-11
RP11-483P21.2	128.061	150.852	28.3029	0.18762	-2.41411	1.50711e-07	2.3748e-06	chr16	83823571	83841439	0.0274304	0.487128
RP11-505K9.1	30.0668	28.2661	37.9484	1.34254	0.424965	0.494956	0.752871	chr16	84150655	84151176	0.276962	8.34888e-13
CTD-2015G9.2	48.9823	3.84734	246.54	64.0808	6.00182	1.27294e-45	5.16494e-43	chr16	86755696	86771432	0.428626	0
RP5-1142A6.9	37.8988	36.5882	43.6351	1.1926	0.25411	0.593514	0.817694	chr16	88785022	88786867	0.375499	0
RP11-46C24.7	104.886	102.813	113.958	1.1084	0.148483	0.677923	0.86228	chr16	89281637	89284061	0.396523	0
AC137932.5	17.9057	17.7905	18.4101	1.03483	0.0493889	0.926294	0.969294	chr16	89363915	89364724	NA	NA
RP11-368I7.2	144.984	103.126	328.2	3.18251	1.67016	1.9347e-06	2.39696e-05	chr16	89778263	89784573	NA	NA
RP11-566K11.7	0.467448	0.409587	0.720705	1.75959	0.815238	0.279881	0.548606	chr16	89972564	89984641	NA	NA
RP11-1260E13.1	15.5206	18.2765	3.45778	0.189193	-2.40207	0.119548	0.306036	chr17	171182	172244	NA	NA
PITPNA-AS1	17.492	17.5144	17.394	0.993123	-0.00995586	0.991627	1	chr17	1420224	1421390	0.362517	0
MIR22HG	535.769	550.259	472.348	0.85841	-0.220261	0.382166	0.660623	chr17	1614804	1620468	0.320867	0
RP11-667K14.3	29.8423	29.6606	30.6371	1.03292	0.0467313	0.916787	0.965893	chr17	1946768	1948262	0.429925	0
RP1-59D14.5	36.4941	38.4301	28.0202	0.729122	-0.455768	0.436052	0.707005	chr17	2278354	2282600	0.343845	0
RP1-59D14.6	55.7299	57.3737	48.5347	0.845941	-0.241371	0.700711	0.874415	chr17	2292559	2295372	0.282868	2.58682e-13
RP11-74E22.3	5.63768	4.56107	10.35	2.26921	1.18219	0.0450163	0.150352	chr17	2615602	2616127	0.230294	3.36936e-09
RP11-235E17.6	17.1165	14.6956	27.7128	1.88578	0.915164	0.114443	0.295507	chr17	3558914	3561386	0.235989	1.33668e-09
CTD-3195I5.5	28.494	28.2752	29.4519	1.04162	0.0588233	1	1	chr17	3705458	3706676	0.334076	0
CTD-3195I5.1	450.548	453.33	438.369	0.966996	-0.048418	0.786345	0.899068	chr17	3710041	3712148	0.610665	0
RP13-580F15.2	47.8144	56.2424	10.9245	0.19424	-2.36409	9.5163e-05	0.000839399	chr17	4385260	4389648	0.282151	2.9865e-13
RP11-314A20.2	7.19179	6.6376	9.6175	1.44894	0.535001	0.371615	0.649926	chr17	4607524	4608824	0.219973	1.69372e-08
RP11-81A22.5	13.5031	12.6877	17.072	1.34556	0.428202	0.545721	0.786594	chr17	4704453	4710308	0.195526	5.71506e-07
RP5-1050D4.4	4.83273	5.12777	3.54134	0.690621	-0.534035	0.532998	0.779289	chr17	4889760	4890619	0.20361	1.87116e-07
RP5-1050D4.5	8.38714	8.44044	8.15386	0.966047	-0.0498344	0.979192	1	chr17	4891000	4891741	0.277074	8.1668e-13
AC012146.7	53.6504	46.9914	82.7974	1.76197	0.81719	0.0866344	0.243687	chr17	5014762	5018299	0.32096	0
CTC-524C5.2	100.456	100.531	100.125	0.995962	-0.00583775	0.964357	0.994378	chr17	5328458	5336196	0.371841	0
RP11-530N7.3	13.2161	13.0439	13.9697	1.07097	0.0989246	0.857017	0.934626	chr17	6857416	6882279	0.203678	1.85348e-07
RP11-589P10.5	46.5977	45.8376	49.9243	1.08915	0.123209	0.826839	0.920191	chr17	6897960	6898508	0.3349	0
AC113189.5	142.39	140.82	149.262	1.05995	0.0839931	0.818661	0.916099	chr17	7485281	7487390	0.295614	1.86517e-14
AC025335.1	176.462	179.22	164.39	0.91725	-0.124613	0.711353	0.877299	chr17	7816641	7819271	0.466887	0
LINC00324	161.236	172.058	113.863	0.661769	-0.595601	0.123484	0.311869	chr17	8123959	8127361	0.510635	0
CTB-41I6.1	9.81113	8.85461	13.9979	1.58086	0.660707	0.243646	0.499921	chr17	8869212	8870387	0.128777	0.00105548
CTB-41I6.2	17.0702	15.3467	24.6137	1.60384	0.681534	0.185923	0.413928	chr17	8870839	8880312	0.143014	0.000271614
CTC-297N7.10	0.87018	0.843526	0.986847	1.16991	0.226394	0.705016	0.874415	chr17	10584050	10587305	0.138962	0.00040504
COX10-AS1	64.6921	67.053	54.3585	0.810681	-0.302794	0.585071	0.813883	chr17	13932608	13972775	0.476154	0
CTD-3157E16.1	13.8735	15.1923	8.1014	0.533258	-0.907093	0.202838	0.442481	chr17	15691100	15691519	0.372092	0
C17orf76-AS1	8253.61	7887.1	9857.89	1.24988	0.321784	0.0163619	0.0665546	chr17	16342135	16381992	0.461667	0
RP11-45M22.6	58.793	60.9696	49.2657	0.808037	-0.307506	0.597423	0.818939	chr17	17089778	17092814	0.278421	6.2661e-13
RP11-45M22.1	1188.07	1206.74	1106.36	0.916822	-0.125286	0.534787	0.780455	chr17	17091981	17095962	0.368086	0
SMCR2	12.3839	14.2821	4.07521	0.285336	-1.80927	0.0138549	0.0578061	chr17	17577339	17581002	0.247542	1.90133e-10
RP1-178F10.3	1479.16	1546.29	1185.31	0.766551	-0.383545	0.0554302	0.178145	chr17	18227535	18231369	0.55541	0
RP11-663N22.1	10.4763	12.2503	2.71144	0.221337	-2.17568	0.00728659	0.0345794	chr17	25564884	25568687	0.382889	0
RP11-173M1.8	57.2038	57.5975	55.4809	0.963252	-0.0540145	1	1	chr17	25641668	25642952	0.497366	0
CTD-2350C19.1	40.8953	45.4587	20.9207	0.460214	-1.11962	0.0596337	0.188666	chr17	26729127	26731067	0.402417	0
RP11-192H23.8	17.4942	17.3224	18.246	1.05332	0.0749436	0.883599	0.950302	chr17	26928844	26929302	0.454036	0
AC010761.13	11.8695	13.1365	6.32369	0.481383	-1.05474	0.159311	0.371497	chr17	26997071	26999822	0.411186	0
AC010761.9	8.09022	8.22382	7.50544	0.912646	-0.131873	1	1	chr17	27072586	27074670	0.484357	0
RP11-68I3.7	4.81244	5.47084	1.93062	0.352893	-1.5027	0.0618965	0.19208	chr17	27918720	27919259	0.356464	0
RP11-354P11.2	11.7743	14.3472	0.512764	0.0357397	-4.80633	1.96554e-05	0.000209874	chr17	28565758	28579255	0.0998358	0.011246
CTD-2349P21.10	8.23934	8.52468	6.99036	0.820015	-0.286279	0.729631	0.88044	chr17	29108510	29109239	0.435069	0
CTD-2349P21.9	13.8987	14.3075	12.1094	0.846365	-0.240648	0.727669	0.880101	chr17	29119389	29119851	0.47944	0
RP11-848P1.3	24.4609	24.7215	23.3206	0.943333	-0.0841616	0.9317	0.972443	chr17	29291952	29292518	0.00502907	0.898643
RP11-848P1.5	7.92623	8.21579	6.65882	0.810491	-0.303132	0.71852	0.878052	chr17	29417804	29422468	0.364205	0
RP11-227G15.2	14.7775	16.1283	8.86506	0.54966	-0.863388	0.181266	0.405787	chr17	30655459	30656414	0.525265	0
RP5-837J1.2	84.1819	89.4929	60.9355	0.680897	-0.554491	0.253172	0.511067	chr17	33332106	33336762	0.608313	0
RP11-799D4.4	58.1285	50.9415	89.5865	1.75862	0.81444	0.0587414	0.18657	chr17	33558468	33569982	0.190479	1.1212e-06
RP11-47L3.1	20.3095	19.3248	24.6193	1.27397	0.34933	0.384692	0.663276	chr17	33640520	33651919	-0.0186278	0.637039
RP11-686D22.4	21.4604	21.7596	20.1507	0.92606	-0.110822	0.900914	0.957569	chr17	33730855	33731392	0.0427985	0.278147
RP11-686D22.8	120.89	119.775	125.773	1.05008	0.0704941	0.818833	0.916099	chr17	33733702	33736787	0.0579522	0.141822
RP11-1094M14.5	15.3997	13.7123	22.7856	1.66169	0.732649	0.114106	0.295364	chr17	33826708	33837289	0.0277722	0.481715
RP11-1094M14.11	187.202	163.433	291.242	1.78203	0.833522	0.0158619	0.064975	chr17	33895138	33901811	0.321174	0
AC015849.19	17.9401	19.3008	11.984	0.620908	-0.687548	0.332642	0.605244	chr17	34143720	34157297	0.525033	0
CTB-58E17.1	136.177	142.072	110.375	0.776895	-0.364208	0.233275	0.48482	chr17	36858704	36861000	0.698619	0
CTB-58E17.3	5.60304	5.78148	4.82199	0.834042	-0.261809	0.664429	0.855169	chr17	36859732	36862514	0.541759	0
RP11-690G19.3	536.179	568.829	393.27	0.691368	-0.532475	0.0240946	0.0911552	chr17	37408915	37410550	0.816578	0
CTB-131K11.1	1201.69	1256.92	959.977	0.763755	-0.388818	0.0920285	0.254017	chr17	37558045	37562486	0.910569	0
AC087491.2	33.5587	32.5152	38.1263	1.17257	0.229673	0.642522	0.845263	chr17	37775865	37778766	0.550538	0
RP11-94L15.2	748.167	674.759	1069.48	1.58498	0.664461	0.000632618	0.00420794	chr17	37913973	37920089	0.228144	4.74709e-09
CTD-2267D19.2	76.1754	79.6018	61.1782	0.768553	-0.379783	0.390616	0.66804	chr17	38497118	38499388	0.459376	0
RP5-1028K7.2	41.5478	37.7084	58.353	1.54748	0.62992	0.116155	0.298291	chr17	38673277	38683254	-0.024802	0.529821
RP11-156E6.1	1094.89	1152.82	841.319	0.729794	-0.45444	0.0254255	0.0957436	chr17	40004769	40007699	0.704068	0
RP11-229E13.2	151.421	146.731	171.951	1.17188	0.228828	0.524556	0.77232	chr17	40127181	40129749	0.40239	0
CTD-2132N18.2	29.1987	31.6395	18.5154	0.585199	-0.773001	0.241248	0.496256	chr17	40192730	40195135	0.453807	0
RAMP2-AS1	157.587	180.779	56.073	0.310174	-1.68885	0.000146628	0.00120801	chr17	40905931	40913275	0.347891	0
RP11-242D8.1	36.4955	37.5201	32.0112	0.853174	-0.229087	0.716186	0.878052	chr17	41316199	41322420	0.579372	0
CTB-175E5.4	302.197	310.003	268.032	0.864611	-0.209877	0.51884	0.769151	chr17	42253340	42264085	0.651147	0
RP5-882C2.2	105.61	115.931	60.4335	0.521287	-0.939851	0.0402673	0.137877	chr17	42298768	42301078	0.575049	0
AC002117.1	6.06966	6.58029	3.8346	0.582741	-0.779073	0.314214	0.584342	chr17	43227766	43238877	0.422692	0
MAP3K14-AS1	87.3263	85.4624	95.4844	1.11727	0.159976	0.660672	0.853718	chr17	43325291	43345997	0.529791	0
RP11-105N13.4	93.4577	92.8316	96.1986	1.03627	0.0514009	0.716598	0.878052	chr17	43699273	43893909	0.461833	0
MAPT-AS1	35.2672	43.2284	0.420603	0.0097298	-6.68337	5.03993e-15	1.63596e-13	chr17	43921016	43972966	0.198631	3.7426e-07
RP11-669E14.6	11.0057	11.7529	7.73532	0.658163	-0.603483	0.435888	0.707005	chr17	44112678	44113136	0.399883	0
KANSL1-AS1	88.844	91.7839	75.9763	0.827774	-0.272691	0.543029	0.784805	chr17	44270941	44274089	0.214715	3.74285e-08
RP11-6N17.4	128.393	124.915	143.616	1.14972	0.201277	0.587721	0.813883	chr17	45968620	45973178	0.509178	0
AC003665.1	95.4407	98.4485	82.2754	0.83572	-0.258908	0.647026	0.845705	chr17	45974695	46018776	0.712752	0
RP11-6N17.3	17.5234	18.5446	13.0537	0.703909	-0.50654	0.460087	0.728561	chr17	46007047	46010472	0.361282	0
HOXB-AS1	51.6254	60.2362	13.9357	0.231351	-2.11185	0.000349593	0.00256737	chr17	46620912	46628610	0.278798	5.81757e-13
HOXB-AS2	30.216	35.859	5.5165	0.153839	-2.70051	9.92355e-05	0.00086591	chr17	46634623	46637695	0.0802285	0.0418208
HOXB-AS5	15.4087	13.6496	23.1085	1.69298	0.759565	0.182075	0.407036	chr17	46800529	46802819	0.123462	0.00169494
RP1-117B12.4	7.30147	6.57965	10.4609	1.58989	0.668924	0.219283	0.465996	chr17	48473798	48475249	0.292926	3.28626e-14
CTC-462L7.1	176.377	191.628	109.621	0.57205	-0.805788	0.0578059	0.18432	chr17	53246183	53250993	0.62083	0
RP11-166P13.3	59.7095	58.7422	63.943	1.08854	0.122388	0.762961	0.890854	chr17	55155658	55162385	0.553153	0
RP11-159D12.2	417.725	470.149	188.264	0.400434	-1.32036	2.98129e-05	0.000296849	chr17	56066399	56072211	0.575739	0
RP11-159D12.9	1104.1	1195.39	704.521	0.589367	-0.762763	0.000577863	0.00395709	chr17	56168908	56172897	0.377885	0
hsa-mir-142	33.8082	28.6647	56.3215	1.96484	0.974412	0.027961	0.102904	chr17	56408244	56409869	-0.122425	0.00185524
AC099850.1	27.8353	25.8213	36.6505	1.41939	0.505272	0.259326	0.518333	chr17	57183958	57195628	0.533981	0
CTD-2510F5.4	169.994	154.756	236.693	1.52946	0.613023	0.218614	0.465631	chr17	57280037	57281190	0.447278	0
CTD-2319I12.1	84.2852	53.2122	220.293	4.1399	2.0496	2.41374e-06	2.92351e-05	chr17	58160926	58169246	0.102881	0.00898328
CTD-2319I12.4	36.839	35.6433	42.0725	1.18038	0.239247	0.554779	0.791302	chr17	58203895	58213005	0.574498	0
RP11-214C8.5	1082.39	1148.02	795.134	0.692612	-0.529881	0.0122423	0.0521513	chr17	62116509	62119203	0.368129	0
RP11-329L6.1	43.423	43.9139	41.2745	0.939895	-0.089428	0.765143	0.892759	chr17	62223329	62223836	0.458887	0
hsa-mir-6080	369.304	350.33	452.355	1.29122	0.368738	0.175364	0.39585	chr17	62745780	62778117	0.232028	2.54901e-09
RP11-160O5.1	70.5906	69.7491	74.2737	1.06487	0.0906757	0.799536	0.906811	chr17	63096929	63107176	0.419485	0
RP11-349A8.3	7.59054	9.06371	1.14241	0.126043	-2.98802	0.000419633	0.00300028	chr17	65016049	65017859	0.465041	0
RP11-855A2.5	7.28772	8.6202	1.45538	0.168834	-2.56632	0.00313126	0.0165001	chr17	65989995	65992547	0.282467	2.8022e-13
RP11-120M18.2	15.8202	18.2913	5.0041	0.273578	-1.86998	0.00855214	0.0396062	chr17	66409782	66489811	0.383309	0
RP1-193H18.2	164.815	149.865	230.252	1.5364	0.619553	0.0959774	0.259619	chr17	67547498	67550002	0.0898571	0.0225779
AC005152.3	106.853	10.2971	529.483	51.4206	5.68427	1.70509e-47	9.22453e-45	chr17	70017991	70030233	0.0316093	0.42325
RP11-84E24.3	30.9985	9.90157	123.341	12.4567	3.63885	1.48278e-15	4.91134e-14	chr17	70026431	70034889	0.105978	0.00710725
RP11-84E24.2	23.5006	2.98369	113.304	37.9745	5.24696	2.07078e-27	1.86715e-25	chr17	70030247	70053871	0.0417379	0.290241
LINC00511	261.411	129.097	840.557	6.51103	2.70289	2.14882e-23	1.45314e-21	chr17	70319263	70636611	0.0591715	0.133614
RP11-143K11.1	96.9903	112.987	26.9727	0.238724	-2.06658	5.41202e-05	0.000507728	chr17	71171621	71172772	0.102232	0.00942795
RP11-649A18.12	45.3632	46.4106	40.779	0.878658	-0.186626	0.805935	0.909105	chr17	73267449	73269976	0.50933	0
RP11-666A8.9	2.9425	3.34204	1.19368	0.35717	-1.48532	0.0815381	0.233357	chr17	74565873	74567322	0.275036	1.21636e-12
LINC00338	135.847	129.483	163.701	1.26427	0.3383	0.357644	0.632994	chr17	75082797	75091068	0.587672	0
RP11-153A23.6	285.173	274.879	330.229	1.20136	0.264672	0.326764	0.597233	chr17	76103478	76107880	0.195185	5.98497e-07
RP11-806H10.4	33.8061	32.2737	40.5134	1.2553	0.328037	0.597437	0.818939	chr17	76356533	76369992	0.460848	0
RP11-353N14.2	156.89	178.757	61.178	0.342241	-1.54692	0.000371109	0.00270094	chr17	77797250	77801503	0.135193	0.000581807
RP11-334C17.5	159.842	168.595	121.528	0.720829	-0.472272	0.166891	0.384205	chr17	78174471	78179748	0.439598	0
CTD-2047H16.2	19.7475	21.2715	13.077	0.614766	-0.701891	0.280923	0.549986	chr17	78289450	78290433	0.28498	1.68976e-13
BAIAP2-AS1	1134.65	1220.45	759.095	0.62198	-0.685059	0.000969669	0.00602978	chr17	79002932	79008501	0.492129	0
RP11-1055B8.4	65.9998	73.6778	32.3928	0.439655	-1.18556	0.0128599	0.0543533	chr17	79361929	79364056	0.0188368	0.633264
RP13-766D20.2	18.2071	20.2101	9.44025	0.467107	-1.09818	0.120326	0.306576	chr17	79481072	79494802	0.268395	4.34985e-12
RP13-1032I1.7	57.3035	53.5937	73.5415	1.3722	0.456494	0.346538	0.620785	chr17	79668353	79670330	0.494195	0
RP11-1376P16.2	11.03	11.6239	8.43025	0.72525	-0.463449	0.537249	0.781321	chr17	80111305	80112691	0.398744	0
RP13-516M14.1	123.602	117.523	150.213	1.27816	0.35407	0.338831	0.613256	chr17	80251591	80252786	0.527939	0
RP13-20L14.6	28.8624	28.7241	29.4677	1.02589	0.0368715	0.85746	0.934626	chr17	80412148	80416397	0.50542	0
RP13-638C3.3	13.0162	11.6473	19.008	1.63197	0.706613	0.168619	0.384907	chr17	80545188	80546287	0.425961	0
RP11-720L2.4	47.8051	54.3792	19.0295	0.34994	-1.51482	0.0103077	0.0458339	chr18	316736	319165	NA	NA
RP11-720L2.3	25.0229	28.0459	11.7907	0.420408	-1.25014	0.0566096	0.181576	chr18	316739	317366	NA	NA
RP11-806L2.6	2.2536	2.23533	2.33355	1.04394	0.0620329	1	1	chr18	706522	707648	0.19439	6.66195e-07
RP13-270P17.2	87.5895	80.59	118.227	1.46701	0.552882	0.183291	0.40919	chr18	3190394	3247275	0.487923	0
RP11-838N2.4	27.5874	29.5248	19.1075	0.647166	-0.627793	0.310035	0.579042	chr18	3466247	3478976	0.0900475	0.0222921
DLGAP1-AS1	274.842	281.427	246.021	0.874192	-0.193978	0.547581	0.787875	chr18	3593729	3598350	0.345741	0
DLGAP1-AS2	73.4942	70.7414	85.5432	1.20924	0.274098	0.519206	0.769151	chr18	3602997	3608334	0.382156	0
DLGAP1-AS5	54.6434	37.6457	129.043	3.42783	1.7773	3.45785e-05	0.0003422	chr18	4264601	4295405	0.212745	5.01148e-08
LINC00667	976.774	951.874	1085.76	1.14066	0.189868	0.411969	0.687886	chr18	5232874	5246507	0.442782	0
LINC00526	68.2601	65.3804	80.8646	1.23683	0.30665	0.415147	0.689335	chr18	5236722	5238597	0.406648	0
RP11-143J12.2	30.721	31.3719	27.872	0.888439	-0.170656	0.781678	0.897851	chr18	9121262	9136643	0.479382	0
RP11-703I16.1	20.8713	12.6739	56.7515	4.47782	2.1628	2.78404e-05	0.000282406	chr18	12031176	12032180	0.405381	0
RP11-973H7.3	45.1405	44.0136	50.0734	1.13768	0.186096	0.70235	0.874415	chr18	12670424	12671144	0.551846	0
RP11-773H22.4	6.92688	5.98528	11.0483	1.84592	0.884337	0.16391	0.377877	chr18	12984692	12991172	0.271991	2.19114e-12
RP11-53B2.5	13.1328	13.5132	11.4678	0.848639	-0.236778	0.81301	0.914425	chr18	13500639	13501288	0.269245	3.70215e-12
RP11-701H16.4	6.81848	7.60891	3.35873	0.441421	-1.17977	0.146164	0.350924	chr18	13644813	13645684	0.20996	7.53614e-08
RP11-527H14.4	20.1692	24.746	0.136276	0.00550701	-7.50451	1.16179e-13	3.30805e-12	chr18	14903578	14915627	0.0289377	0.463507
RP11-13N13.2	20.4769	20.7885	19.1131	0.919405	-0.121228	0.872768	0.946224	chr18	19210098	19213485	0.374535	0
RP11-17J14.2	1.53074	1.48266	1.74117	1.17435	0.231863	0.751776	0.88608	chr18	20837127	20840318	0.217298	2.54166e-08
RP11-799B12.4	26.5642	27.718	21.5137	0.776164	-0.365566	0.515384	0.769151	chr18	21739472	21742175	0.380056	0
RP11-17A19.1	126.803	153.395	10.4114	0.0678732	-3.88101	5.65422e-14	1.63871e-12	chr18	24267584	24283602	0.0699395	0.0761309
RP11-408H20.1	66.6678	39.0078	187.737	4.81281	2.26688	3.42046e-08	5.84359e-07	chr18	28638805	28639359	0.226049	6.60903e-09
RP11-549B18.1	28.0453	21.8612	55.1132	2.52105	1.33402	0.00491838	0.0245616	chr18	29265617	29266786	0.40051	0
RP11-49I11.1	209.251	191.065	288.851	1.51179	0.596257	0.100057	0.267339	chr18	33759958	33767411	0.49542	0
RP11-95O2.5	7.65181	7.72815	7.31767	0.946885	-0.0787389	0.961285	0.993736	chr18	34823738	34827179	0.387419	0
LINC00669	62.8289	53.1442	105.219	1.97989	0.985417	0.0184688	0.0732883	chr18	36786887	37380282	0.344418	0
RP11-456K23.1	85.2123	95.7896	38.9153	0.406259	-1.29953	0.0087102	0.0400472	chr18	42256891	42259682	0.26388	1.01408e-11
RP11-15F12.1	15.4123	15.8334	13.5693	0.857001	-0.222631	0.728145	0.880101	chr18	46550072	46574844	0.35799	0
CTD-2171N6.1	126.325	137.134	79.0146	0.576184	-0.795398	0.0548416	0.176603	chr18	52773134	52791537	-0.0653745	0.0974042
RP11-35G9.3	66.5061	63.2418	80.7942	1.27754	0.353373	0.438464	0.709499	chr18	55297533	55405276	0.515982	0
RP11-108P20.1	64.6796	59.0023	89.5291	1.51738	0.601585	0.16756	0.384907	chr18	56419379	56421709	0.439749	0
RP11-28F1.2	18.8897	21.9887	5.32509	0.242173	-2.04589	0.00252329	0.0136966	chr18	60981034	60981315	0.354839	0
RP11-635N19.1	25.4576	23.0717	35.9006	1.55605	0.637884	0.239746	0.49442	chr18	61034560	61048862	0.46232	0
RP11-231E4.4	430.687	434.016	416.115	0.958756	-0.0607647	0.811404	0.913252	chr18	72259009	72265744	0.691034	0
RP11-17M16.2	19.5122	20.3782	15.7218	0.771501	-0.374261	0.479054	0.746127	chr18	74203607	74205487	0.402868	0
CTD-2286N8.2	21.6822	20.3247	27.6239	1.35913	0.442683	0.398655	0.675383	chr18	76877206	76877920	NA	NA
AC139100.3	65.9661	72.3048	38.2216	0.528617	-0.919704	0.0414752	0.140825	chr18	77941562	77960875	NA	NA
AC009005.2	47.128	49.3872	37.2394	0.754028	-0.407311	0.494019	0.752151	chr19	567211	572215	0.248308	1.66506e-10
AC006273.5	25.4249	27.6071	15.8734	0.574976	-0.798426	0.160913	0.373727	chr19	782795	785080	0.161936	3.64721e-05
CIRBP-AS1	24.7315	25.4021	21.7962	0.858047	-0.220872	0.740193	0.883333	chr19	1268164	1270240	0.25595	4.31666e-11
CTB-25B13.12	121.998	126.767	101.124	0.797715	-0.326055	0.505258	0.762112	chr19	1457663	1462764	0.331269	0
AC005943.5	50.593	47.4123	64.515	1.36073	0.444376	0.29337	0.562147	chr19	1573594	1575474	0.224013	9.08564e-09
CTB-31O20.2	24.3544	23.983	25.9799	1.08326	0.11538	0.863399	0.940013	chr19	1874880	1876168	0.287555	9.99201e-14
AC005306.3	10.2206	10.3159	9.8032	0.950299	-0.0735468	0.981045	1	chr19	1989399	1990369	0.224279	8.71709e-09
AC006538.1	34.6095	32.0328	45.8879	1.43253	0.518564	0.261613	0.522261	chr19	2727740	2729325	0.230688	3.16286e-09
PLAC2	885.237	759.527	1435.48	1.88996	0.918358	1.57255e-06	2.00877e-05	chr19	5558177	5568045	0.0673381	0.0877351
AC104532.4	9.77868	10.1647	8.08901	0.795794	-0.329533	0.684658	0.86542	chr19	5911588	5913910	0.277385	7.68274e-13
CTC-232P5.1	12.7227	13.9757	7.23846	0.517932	-0.949167	0.17737	0.399267	chr19	5978413	6020374	0.203231	1.97384e-07
CTC-503J8.6	2351.05	2291.71	2610.79	1.13923	0.188065	0.211422	0.453367	chr19	6210389	6212492	0.55448	0
CTD-3128G10.6	17.3217	17.2721	17.5391	1.01546	0.0221286	1	1	chr19	6748303	6751478	0.323233	0
CTD-3214H19.6	54.4299	63.7	13.8542	0.217491	-2.20097	0.000155889	0.00125875	chr19	7698651	7701876	0.154573	8.19261e-05
CTD-2325M2.1	9.31483	8.3925	13.3519	1.59093	0.669873	0.240792	0.495946	chr19	8073612	8080909	0.28405	2.03837e-13
RAB11B-AS1	26.799	26.6774	27.3314	1.02452	0.0349442	1	1	chr19	8439256	8455569	0.252492	7.99467e-11
CTC-325H20.4	32.1425	31.5692	34.6519	1.09765	0.134419	0.720584	0.878052	chr19	9402190	9405158	0.251383	9.72331e-11
ILF3-AS1	561.958	545.468	634.134	1.16255	0.217292	0.381754	0.660623	chr19	10762537	10764520	0.377599	0
ZNF833P	79.2078	80.1716	74.9892	0.93536	-0.096407	0.913816	0.96418	chr19	11750590	11797382	0.294733	2.26485e-14
CTD-2006C1.12	9.82755	10.7697	5.70387	0.529624	-0.916959	0.204627	0.444591	chr19	12050773	12064196	0.287421	1.02807e-13
CTD-3252C9.4	223.281	203.687	309.045	1.51726	0.601467	0.0637733	0.196403	chr19	13945329	13947103	0.30893	8.88178e-16
CTC-548K16.1	11.6216	8.1946	26.6216	3.24868	1.69985	0.00175067	0.0101115	chr19	14444554	14454725	0.261492	1.57661e-11
CTC-429P9.2	44.5812	45.5604	40.2952	0.884434	-0.177174	0.735499	0.882635	chr19	16721221	16747342	0.405444	0
CTC-429P9.1	34.5909	35.5145	30.5481	0.860158	-0.217326	0.667097	0.855599	chr19	16741553	16754753	0.373416	0
CTC-429P9.3	190.949	190.957	190.913	0.999773	-0.000327083	0.88297	0.950302	chr19	16744613	16746080	0.446419	0
CTC-429P9.5	29.8937	30.963	25.2135	0.814312	-0.296346	0.579385	0.812211	chr19	16750777	16751479	0.337619	0
CTD-2521M24.9	115.278	121.387	88.5423	0.729424	-0.45517	0.246254	0.501532	chr19	17516502	17529713	0.168787	1.66282e-05
CTB-52I2.5	156.909	160.332	141.923	0.885179	-0.175958	0.735192	0.882635	chr19	18122107	18142348	-0.0293598	0.457009
AC004447.2	108.087	110.343	98.213	0.890069	-0.168011	0.731397	0.88126	chr19	19101701	19104419	0.415343	0
LINC00663	106.085	114.341	69.9497	0.611765	-0.708951	0.109161	0.285756	chr19	19868174	19887232	0.327174	0
CTC-559E9.6	18.9913	19.2653	17.7921	0.92353	-0.11477	0.919972	0.968298	chr19	19887410	19945736	0.418891	0
CTC-559E9.5	65.114	68.7198	49.3311	0.717858	-0.47823	0.299381	0.565652	chr19	19899563	19901340	0.229523	3.81165e-09
CTC-559E9.8	24.2354	25.2166	19.9404	0.790767	-0.338676	0.649823	0.848481	chr19	20003241	20006656	0.367744	0
CTD-2561J22.5	120.069	112.339	153.904	1.37	0.454175	0.29431	0.562703	chr19	21627042	21646710	0.238	9.58746e-10
CTD-2291D10.4	38.5005	37.385	43.3831	1.16044	0.214674	0.728707	0.880101	chr19	23258002	23283163	0.20206	2.3261e-07
RP11-15H20.7	20.9972	20.3143	23.9865	1.18077	0.239727	0.653207	0.849484	chr19	23440056	23457034	0.355576	0
CTB-175P5.4	56.01	57.266	50.5125	0.882067	-0.181039	0.600285	0.819397	chr19	23582034	23598877	0.0980568	0.0127898
CTB-92J24.2	63.2479	56.4946	92.8075	1.64277	0.716129	0.144856	0.348816	chr19	24110589	24112089	0.173943	9.01687e-06
CTD-2017D11.1	102.629	104.341	95.1356	0.911776	-0.133248	0.639311	0.84315	chr19	24216246	24249711	0.116986	0.00294688
LINC00662	444.975	394.6	665.47	1.68644	0.753983	0.00300366	0.0159312	chr19	28175487	28284848	0.502212	0
CTC-459F4.3	221.624	200.901	312.329	1.55465	0.636587	0.0461148	0.153056	chr19	28284370	28475892	0.63406	0
AC007773.2	25.163	22.5419	36.6356	1.62522	0.700637	0.171423	0.39021	chr19	32880955	32896445	0.375277	0
CTD-2538C1.2	66.4703	62.2748	84.8343	1.36226	0.445998	0.382209	0.660623	chr19	33177994	33182656	0.258802	2.57827e-11
CTD-2085J24.4	69.6124	69.3817	70.6223	1.01788	0.025569	0.851479	0.932812	chr19	33366830	33369327	0.449922	0
CTD-2540B15.8	113.511	109.233	132.238	1.21061	0.275734	0.479918	0.746127	chr19	33793762	33795960	0.270521	2.90368e-12
AC010504.2	15.2744	15.9252	12.4257	0.780254	-0.357984	0.606467	0.823679	chr19	34839260	34850317	0.279571	4.99156e-13
SCGB1B2P	369.252	447.088	28.5614	0.0638832	-3.96842	0.289072	0.558529	chr19	35067637	35068606	0.111922	0.00445941
CTC-523E23.4	42.5233	48.4307	16.6661	0.344122	-1.53901	0.0189248	0.0747324	chr19	35282723	35323773	0.0273903	0.487765
CTC-523E23.1	84.8664	96.4578	34.1304	0.353838	-1.49884	0.0066141	0.0317594	chr19	35302737	35305249	0.028703	0.467143
AC020907.6	3.18548	2.96386	4.15553	1.40207	0.487555	0.388755	0.665559	chr19	35500022	35501430	0.176606	6.52766e-06
CTD-2527I21.11	16.8107	5.16188	67.7983	13.1344	3.71528	2.83237e-13	7.41441e-12	chr19	35549962	35597208	0.411175	0
AD000684.2	24.6971	25.8514	19.6449	0.759918	-0.396084	0.544148	0.785723	chr19	35753748	35755707	0.260572	1.86677e-11
AD000090.2	124.968	106.421	206.149	1.93712	0.95391	0.0116681	0.0504997	chr19	36031639	36036931	0.522745	0
AC002398.11	58.6012	58.2346	60.2058	1.03385	0.0480266	0.936808	0.975416	chr19	36237957	36244316	0.356102	0
AC002398.13	4.00184	3.77469	4.99609	1.32358	0.404442	0.496329	0.753547	chr19	36260045	36261930	0.228057	4.81335e-09
LINC00665	942.822	820.899	1476.49	1.79862	0.846889	2.46296e-05	0.000257896	chr19	36803968	36822620	0.475408	0
CTD-2630F21.1	34.0617	31.6011	44.832	1.41868	0.504553	0.297519	0.564104	chr19	36980550	36981942	0.488216	0
AC092295.7	121.976	105.232	195.266	1.85558	0.891872	0.0283361	0.103955	chr19	37063971	37085610	0.52233	0
AC074138.3	43.1952	39.6552	58.69	1.48001	0.565603	0.273616	0.538931	chr19	37176341	37178351	0.456444	0
CTD-2162K18.5	75.2966	69.2413	101.801	1.47024	0.556049	0.20076	0.44015	chr19	37288419	37319017	0.245311	2.79266e-10
CTD-3220F14.2	7.44824	8.09053	4.63688	0.573124	-0.803082	0.319231	0.589433	chr19	37828137	37828645	0.154683	8.09648e-05
CTD-2086O20.3	109.504	101.758	143.409	1.40932	0.495	0.223188	0.47166	chr19	37978900	37979554	0.401008	0
CTD-3064H18.1	82.7227	75.7192	113.378	1.49734	0.582406	0.180231	0.404235	chr19	37988062	37997948	0.308796	1.11022e-15
CTD-2528L19.6	79.4327	78.1127	85.2106	1.09087	0.125475	0.746743	0.885986	chr19	38219486	38221544	0.479717	0
CTD-2554C21.2	57.7577	48.0486	100.255	2.08652	1.0611	0.00981505	0.0441269	chr19	38307998	38317278	0.316719	2.22045e-16
CTD-2554C21.3	160.414	135.147	271.008	2.00528	1.0038	0.00264091	0.0141459	chr19	38320190	38322797	0.267419	5.22959e-12
AC026806.2	233.737	259.36	121.585	0.468788	-1.09299	0.00223284	0.0123262	chr19	38822273	38822716	0.14386	0.000249547
AC005789.11	42.5831	44.2505	35.2845	0.797379	-0.326662	0.540919	0.78385	chr19	38888820	38890521	0.147022	0.000181021
CTD-2540F13.2	24.9176	19.384	49.1382	2.53498	1.34198	0.00781579	0.0365563	chr19	39228923	39230503	0.345645	0
CTC-246B18.10	10.9816	9.23794	18.6135	2.0149	1.01071	0.109143	0.285756	chr19	39832412	39832585	0.354105	0
CTB-60E11.4	153.076	130.798	250.584	1.9158	0.937949	0.00401894	0.0206416	chr19	39916574	39919055	0.261091	1.69709e-11
AC093063.3	5.89854	5.78752	6.38446	1.10314	0.141619	0.843302	0.928366	chr19	40175883	40185217	0.109637	0.00534826
CTC-471F3.6	35.6753	37.0446	29.6817	0.801243	-0.319688	0.667181	0.855599	chr19	40526291	40526948	0.338359	0
CTC-490E21.10	17.7532	18.3816	15.0025	0.816172	-0.293055	0.762053	0.890752	chr19	41337125	41343115	0.253312	6.913e-11
AC092071.1	19.3517	23.7296	0.189563	0.00798848	-6.96786	3.57439e-13	9.20832e-12	chr19	41452251	41453355	0.0497752	0.207135
AC011526.1	119.635	118.824	123.183	1.03668	0.0519765	0.928466	0.970316	chr19	41960073	42006559	-0.0207949	0.598369
AC006129.1	34.4082	40.2946	8.64332	0.214503	-2.22093	0.000609834	0.00408992	chr19	42037565	42038534	0.0887103	0.0243677
AC006129.2	26.9196	24.0421	39.5143	1.64355	0.716813	0.0984393	0.264515	chr19	42051553	42061832	0.0475286	0.228405
CTB-50E14.6	594.133	564.779	722.618	1.27947	0.355546	0.0990346	0.265675	chr19	42901279	43156171	0.0212863	0.58975
AC115522.3	14.4963	9.22735	37.5586	4.07036	2.02515	0.000162802	0.00130733	chr19	44298460	44299810	0.149121	0.00014577
AC069278.4	67.8437	68.7569	63.8467	0.928587	-0.106891	0.841894	0.928366	chr19	44978644	44979403	0.443789	0
CTB-171A8.1	57.4726	63.4042	31.5099	0.496969	-1.00877	0.142232	0.345057	chr19	45135499	45222031	0.266671	6.02007e-12
CTB-179K24.4	6.74214	7.59463	3.01074	0.39643	-1.33486	0.0957138	0.259338	chr19	45579767	45593649	0.214943	3.6178e-08
CTB-179K24.3	12.2863	13.8274	5.54072	0.400706	-1.31938	0.0800815	0.230644	chr19	45588586	45593632	0.24029	6.54312e-10
AC006126.4	23.9686	25.0019	19.4457	0.777771	-0.362582	0.595007	0.817694	chr19	45741889	45748628	-0.00238518	0.951828
AC074212.5	60.9937	59.814	66.1574	1.10605	0.145419	0.760417	0.890752	chr19	46268042	46272943	0.327943	0
AC074212.6	32.9467	32.7472	33.8195	1.03275	0.0464842	1	1	chr19	46271053	46275762	0.327312	0
CTD-3023J11.2	13.958	16.8081	1.48288	0.0882243	-3.50268	7.79039e-06	8.84182e-05	chr19	47849964	47850584	0.192779	8.26627e-07
NAPA-AS1	23.4865	22.7864	26.5507	1.1652	0.220578	0.701589	0.874415	chr19	47987538	48004854	0.210768	6.69927e-08
CTC-241F20.3	97.3328	93.2192	115.338	1.23728	0.307174	0.394262	0.670038	chr19	48758931	48761456	0.148237	0.000159743
CTC-273B12.8	886.059	940.008	649.918	0.691396	-0.532416	0.00766128	0.0359372	chr19	48983103	48985571	0.384799	0
AC010524.2	102.344	98.9445	117.223	1.18473	0.244558	0.526988	0.774729	chr19	49871961	49891338	0.0244344	0.53594
PTOV1-AS1	574.415	552.598	669.912	1.2123	0.277741	0.22781	0.477695	chr19	50341895	50354933	0.58285	0
AC018766.5	42.0174	43.4201	35.8777	0.826292	-0.275277	0.659979	0.853502	chr19	50360226	50362546	0.370786	0
AC018766.4	14.6282	14.9018	13.4309	0.901296	-0.149928	0.91137	0.962991	chr19	50363138	50363771	0.34975	0
CTD-2545M3.8	22.6799	21.8059	26.5056	1.21553	0.28158	0.578902	0.812211	chr19	50990066	50990895	0.250032	1.23252e-10
AC018755.15	30.7656	34.2696	15.428	0.450195	-1.15138	0.0704043	0.209322	chr19	52094162	52095761	0.269121	3.7903e-12
CTC-429C10.4	38.9464	45.997	8.08541	0.175781	-2.50815	0.000184931	0.00144996	chr19	52452386	52484620	0.159658	4.70274e-05
CTC-471J1.2	40.6192	42.0924	34.1713	0.811817	-0.300773	0.594448	0.817694	chr19	52561742	52566956	0.371356	0
CTD-3018O17.3	242.283	239.471	254.59	1.06314	0.0883266	0.881776	0.950167	chr19	52892094	52901019	0.167989	1.82508e-05
CTD-3099C6.11	40.0851	41.0775	35.7412	0.870092	-0.200761	0.753443	0.887401	chr19	53100951	53102140	0.433702	0
CTD-3099C6.9	143.766	138.815	165.441	1.19181	0.253152	0.373134	0.650479	chr19	53153689	53156537	0.262254	1.37024e-11
CTD-2331H12.6	18.3305	19.4738	13.326	0.684302	-0.547295	0.446111	0.715844	chr19	53418448	53426723	0.278444	6.23945e-13
CTD-2620I22.1	39.5087	41.1156	32.4754	0.789855	-0.340341	0.584947	0.813883	chr19	53459293	53484907	0.0508477	0.197504
CTD-2620I22.7	37.6595	37.0985	40.1151	1.08131	0.112784	0.844188	0.928366	chr19	53638189	53638575	0.307354	1.33227e-15
CTD-2245F17.2	15.15	15.4522	13.8274	0.894852	-0.160279	0.814734	0.915729	chr19	53665680	53666816	0.249704	1.30531e-10
CTD-2245F17.3	46.5633	48.7888	36.8225	0.754732	-0.405963	0.500005	0.757378	chr19	53700363	53714268	0.171389	1.22368e-05
CTD-3093M3.1	40.8234	40.0116	44.3768	1.1091	0.149384	0.689111	0.869694	chr19	54697730	54698394	0.546425	0
CTD-2587H19.1	42.5946	40.886	50.0732	1.2247	0.292434	0.491466	0.750873	chr19	54862990	54864894	0.00972152	0.805503
AC008746.12	19.9466	20.4101	17.918	0.877898	-0.187874	0.772799	0.896086	chr19	54949846	54950362	0.368639	0
LENG8-AS1	62.7935	65.1398	52.5235	0.806319	-0.310577	0.587325	0.813883	chr19	54955990	54960223	0.471433	0
CTD-2537I9.12	42.6857	40.8051	50.9172	1.24782	0.319405	0.427623	0.703362	chr19	56173266	56186081	0.399161	0
AC006116.24	199.431	211.645	145.969	0.689691	-0.535978	0.177709	0.399476	chr19	56888072	56888653	0.261908	1.46052e-11
ZNF582-AS1	40.6152	41.9827	34.6298	0.824858	-0.277783	0.639482	0.84315	chr19	56905024	56910541	0.20824	9.66879e-08
AC004696.2	132.106	105.738	247.521	2.3409	1.22706	0.000540814	0.00371924	chr19	56988618	57012035	0.155806	7.17182e-05
CTC-444N24.8	260.613	262.786	251.098	0.955524	-0.0656365	0.877798	0.948513	chr19	57772721	57774106	0.549525	0
CTC-444N24.6	20.736	20.3703	22.3366	1.09653	0.132942	0.849134	0.931809	chr19	57778587	57791702	0.377336	0
CTC-444N24.11	1311.52	1308.95	1322.77	1.01056	0.0151594	0.911103	0.962991	chr19	57815672	57819930	0.567327	0
CTD-2583A14.8	387.866	440.829	156.045	0.353979	-1.49826	2.01521e-06	2.45916e-05	chr19	58378405	58379540	0.509326	0
CTD-3138B18.5	115.947	112.527	130.915	1.16342	0.218367	0.539917	0.783592	chr19	58768638	58790174	0.522217	0
CTD-3138B18.6	15.602	15.9086	14.26	0.896371	-0.157832	0.855329	0.934185	chr19	58778000	58779051	0.371819	0
ERVK3-1	369.56	400.342	234.821	0.586551	-0.769671	0.0178958	0.0718931	chr19	58816714	58827023	0.563251	0
A1BG-AS1	71.9986	77.2499	49.0133	0.634477	-0.656361	0.233299	0.48482	chr19	58859116	58866549	0.467923	0
CTD-2619J13.9	52.8145	57.6305	31.7343	0.550652	-0.860788	0.151661	0.357426	chr19	58869364	58870969	0.471642	0
CTD-2619J13.3	18.7606	20.3698	11.7169	0.575209	-0.797843	0.257608	0.516763	chr19	58873950	58877958	0.492815	0
CTD-2619J13.13	37.5927	40.8085	23.5171	0.57628	-0.795159	0.146556	0.351345	chr19	58911587	58912046	NA	NA
CTD-2619J13.14	206.717	220.063	148.297	0.673883	-0.56943	0.168262	0.384907	chr19	58915604	58919851	NA	NA
CTD-2619J13.16	17.511	18.6246	12.6365	0.678485	-0.559611	0.521513	0.770169	chr19	58929926	58930677	NA	NA
CTD-2619J13.17	68.3833	70.8151	57.7392	0.815351	-0.294507	0.682569	0.864052	chr19	58939998	58942515	NA	NA
AC016629.8	65.8725	71.4379	41.5126	0.5811	-0.783142	0.175859	0.396416	chr19	59070495	59086164	NA	NA
RP5-1103G7.4	132.093	134.028	123.625	0.922379	-0.116568	0.713467	0.877307	chr20	300956	328868	NA	NA
RP11-276A18.2	16.4536	17.213	13.13	0.762799	-0.390626	0.492404	0.751101	chr20	825766	838106	0.203736	1.83825e-07
SDCBP2-AS1	66.3365	68.9786	54.7721	0.794045	-0.332708	0.545571	0.786594	chr20	1306064	1358827	0.405156	0
RP11-314N13.3	17.7048	17.0227	20.6903	1.21546	0.281497	0.571166	0.806089	chr20	1342265	1343229	0.367424	0
RP11-128M1.1	12.4173	13.0376	9.70221	0.744171	-0.426294	0.457688	0.727059	chr20	2187862	2193797	0.214566	3.82671e-08
RP11-119B16.2	19.6613	19.0997	22.1197	1.15812	0.21178	0.650972	0.848653	chr20	3868885	3869515	0.358745	0
LINC00654	197.495	196.404	202.273	1.02988	0.0424787	0.643139	0.845263	chr20	5476821	5485259	0.131419	0.000828596
RP4-568F9.3	0.260391	0.241046	0.345066	1.43154	0.517566	0.531094	0.778243	chr20	18294408	18295755	0.0970425	0.0137513
RP1-122P22.2	27.5877	29.2784	20.1876	0.689505	-0.536367	0.420216	0.69593	chr20	19738351	19790319	0.280964	3.78586e-13
RP4-694B14.5	69.7144	74.6191	48.2463	0.646568	-0.629125	0.19905	0.437156	chr20	25604680	25658710	0.462761	0
RP13-401N8.1	21.2611	20.6629	23.8797	1.15568	0.208745	0.784489	0.899068	chr20	25731853	25733397	0.241497	5.34158e-10
RP3-410C9.1	91.4141	79.5922	143.159	1.79866	0.846924	0.0315309	0.113469	chr20	26167555	26232162	-0.0197077	0.617638
HM13-IT1	13.0143	12.9482	13.3033	1.02742	0.0390283	0.907866	0.961793	chr20	30150968	30151879	0.342533	0
RP5-1184F4.5	19.2113	19.5459	17.7466	0.907947	-0.13932	0.891358	0.953521	chr20	31037557	31041410	0.173826	9.14515e-06
RP5-1085F17.3	278.622	273.612	300.55	1.09845	0.135474	0.863561	0.940013	chr20	31444847	31446557	0.120426	0.002204
RP5-1125A11.1	93.9188	97.6364	77.6468	0.795265	-0.330492	0.441902	0.712221	chr20	32570857	32582163	0.553358	0
RP1-64K7.4	13.1176	12.3736	16.3742	1.32331	0.404155	0.407541	0.68472	chr20	32668954	32669754	0.329761	0
MMP24-AS1	1810.54	1885.21	1483.67	0.787002	-0.345561	0.0172545	0.069489	chr20	33804633	33865934	0.558408	0
RP4-614O4.11	12.0242	12.7104	9.02028	0.709675	-0.49477	0.465627	0.73299	chr20	33855687	33867846	0.236687	1.19143e-09
LINC00657	5262.78	5549.03	4009.87	0.722626	-0.468679	0.000665192	0.00437087	chr20	34633543	34638882	0.682597	0
RP4-564F22.2	884.054	796	1269.47	1.59482	0.673391	0.00248606	0.0135854	chr20	37049234	37063996	0.430542	0
SNORA71B	7.99306	7.90743	8.36784	1.05823	0.0816468	0.873348	0.946224	chr20	37053842	37053978	0.376354	0
SNORA71A	5.62335	5.15748	7.66252	1.48571	0.571154	0.394023	0.670038	chr20	37055948	37056086	0.343994	0
SNHG11	482.436	514.612	341.604	0.663808	-0.591161	0.0190615	0.0750892	chr20	37075220	37079564	0.663322	0
RP4-616B8.4	3.43162	3.44738	3.36262	0.975413	-0.0359153	0.936532	0.975416	chr20	37590567	37590754	0.337058	0
RP1-269M15.3	41.7737	50.3895	4.06203	0.0806126	-3.63285	8.31995e-08	1.35033e-06	chr20	41818861	41830011	0.00981268	0.803716
RP5-995J12.2	427.518	437.721	382.859	0.874663	-0.193201	0.44142	0.712151	chr20	42839599	42854667	0.524346	0
RP11-445H22.4	17.9	20.4665	6.66592	0.325699	-1.61839	0.0160845	0.0655909	chr20	43323532	43374662	0.400924	0
RP3-461P17.10	28.4036	32.6944	9.62259	0.294319	-1.76455	0.00434647	0.0221834	chr20	44076041	44076982	0.349524	0
RP11-465L10.7	38.5384	38.0652	40.6098	1.06685	0.0933566	1	1	chr20	44650414	44656438	0.372874	0
RP11-347D21.3	79.3118	96.8293	2.63676	0.027231	-5.19861	0.00485646	0.0243273	chr20	46609231	46617488	0.188658	1.42358e-06
ZNFX1-AS1	3688.48	3705.56	3613.72	0.975215	-0.0362079	0.580508	0.812211	chr20	47894714	47905797	0.410993	0
RP4-791K14.2	75.1128	48.2922	192.508	3.98631	1.99506	8.82427e-07	1.17392e-05	chr20	47980422	47984296	0.0465541	0.238097
RP11-290F20.3	140.599	107.747	284.394	2.63945	1.40024	5.73834e-05	0.000535248	chr20	48884022	48896332	-0.0447766	0.256515
RP11-290F20.1	47.3629	45.6739	54.756	1.19885	0.261647	0.60751	0.824406	chr20	48909256	48931459	0.232728	2.27634e-09
RP5-914P20.5	35.0073	34.6379	36.6241	1.05734	0.0804411	0.876564	0.94781	chr20	49547520	49561316	0.520974	0
RP4-724E16.2	71.5911	78.8127	39.9816	0.507298	-0.979094	0.0521644	0.168988	chr20	52169308	52191847	0.42763	0
RP11-261P9.4	19.7779	22.0131	9.9943	0.454015	-1.13919	0.0718037	0.211502	chr20	57285850	57286689	0.417469	0
RP1-309F20.3	23.061	22.1834	26.9025	1.21273	0.278262	0.663092	0.855169	chr20	57438582	57463864	0.239394	7.6025e-10
RP11-157P1.4	46.1499	47.283	41.1904	0.871145	-0.199015	0.617814	0.82853	chr20	60880487	60881381	0.452502	0
OGFR-AS1	18.9759	20.2495	13.4014	0.661814	-0.595503	0.359694	0.635238	chr20	61431978	61436939	0.528172	0
HAR1B	18.5234	22.1629	2.59331	0.117012	-3.09528	0.00470365	0.0238051	chr20	61727149	61733631	0.122319	0.00187242
HAR1A	53.9213	64.1238	9.26453	0.144479	-2.79107	0.00590554	0.0285259	chr20	61733556	61735738	0.174268	8.67111e-06
CTD-3184A7.4	136.493	124.855	187.432	1.5012	0.586116	0.151996	0.357522	chr20	62258579	62260177	NA	NA
RP13-152O15.5	4.17882	4.24285	3.89858	0.91886	-0.122083	0.930668	0.971991	chr20	62688155	62688437	NA	NA
AP001347.6	36.2945	33.7334	47.5048	1.40824	0.493898	0.344846	0.619806	chr21	15399741	15516789	0.298248	1.06581e-14
AF127936.5	13.7465	13.2233	16.0366	1.21276	0.278288	0.536466	0.781321	chr21	16134030	16135411	-0.00502212	0.898782
AF127936.7	216.094	238.935	116.119	0.485987	-1.04101	0.00311367	0.0164609	chr21	16193528	16254296	0.164657	2.6798e-05
MIR155HG	64.4403	53.679	111.543	2.07796	1.05517	0.0073381	0.0347223	chr21	26934220	26947480	0.074055	0.0603491
AP000251.2	30.845	25.2665	55.2622	2.18718	1.12907	0.0224894	0.0866992	chr21	32931536	32932800	0.279097	5.4845e-13
AP000295.7	14.1899	12.0576	23.5231	1.9509	0.964136	0.0847051	0.239089	chr21	34636177	34638565	0.225296	7.43669e-09
AP000304.2	5.47172	5.62571	4.79771	0.852819	-0.229688	0.805194	0.909105	chr21	34931847	34950669	0.210786	6.68104e-08
LINC00649	223.392	225.867	212.557	0.941073	-0.0876218	0.954248	0.988351	chr21	35287837	35349992	0.144339	0.000237801
LINC00160	47.6674	55.6729	12.6268	0.226804	-2.14048	0.000151336	0.00122809	chr21	36096104	36109478	0.00735332	0.852252
AP000330.8	66.8086	71.6689	45.5352	0.635355	-0.654366	0.143799	0.347818	chr21	36118053	36157183	-0.0325788	0.409162
AF015262.2	9.48911	10.6714	4.31426	0.404284	-1.30656	0.0914636	0.253753	chr21	36508934	36511519	-0.082356	0.0366672
AP000688.8	119.858	36.808	483.37	13.1322	3.71504	1.29366e-22	8.39846e-21	chr21	37377635	37379899	0.0678281	0.0854468
CBR3-AS1	241.821	268.709	124.128	0.461941	-1.11422	0.000987216	0.00611547	chr21	37504064	37528605	0.406526	0
AP000695.6	31.5335	33.5804	22.5742	0.672243	-0.572946	0.371595	0.649926	chr21	37802657	37853368	-0.0288618	0.464682
AP000696.2	19.4665	19.4958	19.3386	0.991941	-0.0116744	0.972814	1	chr21	38004978	38009331	0.12291	0.00177871
AP000704.5	10.0129	9.58304	11.8944	1.2412	0.311732	0.549864	0.788365	chr21	38338811	38344128	0.365477	0
AP001432.14	10.199	9.98642	11.1296	1.11448	0.156369	0.680537	0.863151	chr21	38593719	38610045	0.364804	0
AP001434.2	13.0132	12.124	16.9051	1.39435	0.479592	0.307692	0.575328	chr21	39609138	39610123	-0.00891846	0.821287
DSCAM-AS1	681.894	836.286	6.11185	0.00730833	-7.09624	3.4935e-20	1.88999e-18	chr21	41755009	41757285	0.00411631	0.916965
AP001610.5	8.6134	8.51658	9.03716	1.06113	0.0855957	0.717227	0.878052	chr21	42813320	42814669	0.120577	0.00217556
AP001626.1	59.8716	21.6193	227.304	10.5139	3.39423	3.56933e-07	5.17234e-06	chr21	44019389	44035168	0.158301	5.46249e-05
AP001631.9	10.9663	6.2301	31.6967	5.08766	2.347	1.71782e-05	0.000184637	chr21	44560632	44561202	0.104255	0.00810206
AP001052.9	3.90756	3.91192	3.88848	0.99401	-0.00866772	1	1	chr21	45141572	45152146	0.201964	2.35759e-07
AP001053.11	115.06	95.7799	199.448	2.08236	1.05822	0.00552303	0.0272458	chr21	45225638	45232448	0.326997	0
AP001057.1	44.2686	49.229	22.5567	0.4582	-1.12595	0.0800702	0.230644	chr21	45621172	45622579	0.16639	2.19639e-05
AP001058.3	9.60507	10.2428	6.81382	0.665232	-0.588071	0.475017	0.743031	chr21	45626407	45627282	0.155722	7.23769e-05
AP001062.7	59.4824	54.8971	79.5524	1.44912	0.535176	0.238911	0.493951	chr21	45751116	45755734	0.369173	0
AP001065.2	167.834	164.477	182.531	1.10977	0.150255	0.791891	0.901922	chr21	45834472	45845155	0.206761	1.19582e-07
ITGB2-AS1	56.3915	47.1241	96.9555	2.05745	1.04086	0.00930384	0.0419811	chr21	46340965	46349593	0.0161253	0.682947
LINC00162	29.5688	5.06045	136.843	27.0417	4.75712	3.57602e-25	2.63813e-23	chr21	46419121	46424642	0.139827	0.000372258
BX322557.10	137.382	133.79	153.106	1.14438	0.194563	0.386694	0.664132	chr21	46707966	46711653	0.299845	7.54952e-15
LINC00205	232.346	219.611	288.083	1.31179	0.391533	0.151502	0.357426	chr21	46713199	46717269	0.360908	0
MCM3AP-AS1	172.725	170.65	181.808	1.06538	0.0913719	0.717507	0.878052	chr21	47649130	47679304	0.39695	0
AP001469.9	56.7974	48.8661	91.5131	1.87273	0.905143	0.0374151	0.131528	chr21	47671462	47674047	NA	NA
CECR7	147.974	97.4753	369.011	3.78569	1.92056	1.23796e-08	2.23245e-07	chr22	17517459	17539682	0.225352	7.37251e-09
XXbac-B476C20.9	19.2049	16.392	31.5172	1.92272	0.943149	0.0585068	0.186189	chr22	18559292	18560563	0.374486	0
AC006547.13	38.3172	38.1702	38.9607	1.02071	0.0295703	0.882035	0.950167	chr22	20050502	20058045	0.268479	4.28058e-12
XXbac-B135H6.15	30.7784	32.0377	25.2662	0.788638	-0.342564	0.504293	0.761365	chr22	21311379	21318967	0.265994	6.83587e-12
THAP7-AS1	95.7684	94.7956	100.026	1.05518	0.0774856	0.775911	0.896354	chr22	21356174	21364631	0.318854	0
AP000346.2	32.4466	30.9672	38.9224	1.25689	0.329862	0.530943	0.778243	chr22	23974070	23981128	0.263887	1.01279e-11
KB-318B8.7	15.6237	16.6308	11.2152	0.674359	-0.568412	0.491792	0.750873	chr22	24497651	24499317	0.22295	1.07164e-08
CTA-221G9.11	80.5286	77.9989	91.6012	1.17439	0.231913	0.479949	0.746127	chr22	25498406	25508659	0.430136	0
CTA-445C9.14	209.442	222.861	150.707	0.676238	-0.564397	0.130014	0.322649	chr22	26908502	26910534	0.398266	0
CTA-445C9.15	256.578	274.891	176.422	0.641787	-0.639833	0.0571787	0.182679	chr22	26917948	26921002	0.238373	9.01175e-10
MIAT	302.403	296.991	326.092	1.09799	0.134862	0.350551	0.624256	chr22	27042391	27072438	0.0884468	0.0247958
CTA-211A9.5	70.3461	72.9862	58.7903	0.805498	-0.312047	0.54271	0.784805	chr22	27068729	27176170	0.426866	0
TTC28-AS1	425.979	429.26	411.621	0.958908	-0.0605358	0.838193	0.927465	chr22	28315363	28404569	0.527622	0
CTA-292E10.6	73.0263	79.6625	43.9793	0.552071	-0.857075	0.0684664	0.206161	chr22	29196670	29244547	0.384609	0
CTA-984G1.5	8.12747	7.73806	9.83196	1.2706	0.345506	0.53521	0.780455	chr22	29656877	29658026	0.40312	0
MORC2-AS1	324.315	304.185	412.428	1.35585	0.439193	0.124412	0.31354	chr22	31318294	31328436	0.302198	4.44089e-15
TUG1	11031.1	10699.4	12483.1	1.16672	0.222454	0.0438721	0.147727	chr22	31366662	31374831	0.57838	0
RP3-412A9.10	66.2977	58.0076	102.584	1.76845	0.822486	0.0612302	0.191109	chr22	31497861	31500743	0.390537	0
RP11-247I13.7	70.0304	69.0941	74.1287	1.07287	0.10147	0.789137	0.900476	chr22	31832962	31835893	0.511624	0
RP1-90G24.6	9.0428	8.33207	12.1537	1.45866	0.544645	0.341628	0.616754	chr22	32669406	32673173	0.18046	4.05464e-06
LL22NC03-104C7.1	19.0919	22.6247	3.62852	0.160378	-2.64045	0.000269155	0.00201941	chr22	32979285	32980190	0.0693985	0.0784354
RP1-5O6.6	15.1151	15.9414	11.4983	0.721289	-0.47135	0.533033	0.779289	chr22	38616981	38618939	0.206706	1.20538e-07
RP3-508I15.9	49.9772	48.7868	55.1872	1.13119	0.177843	0.639506	0.84315	chr22	39063589	39077825	0.34165	0
RP3-508I15.19	3.62015	3.41156	4.53316	1.32876	0.410083	0.470175	0.738002	chr22	39130734	39134995	0.237663	1.01395e-09
RP1-85F18.5	9.5024	9.56449	9.23066	0.965098	-0.0512531	1	1	chr22	41570594	41593460	0.343124	0
RP5-821D11.7	150.269	127.769	248.753	1.94689	0.961173	0.00718953	0.0342776	chr22	42227218	42230669	0.533111	0
CTA-250D10.23	40.5177	30.3824	84.8804	2.79374	1.4822	0.000580275	0.00395709	chr22	42318026	42319104	0.185857	2.04625e-06
RP4-669P10.16	12.0486	12.6595	9.37471	0.740528	-0.433374	0.586926	0.813883	chr22	42532441	42535938	0.240724	6.08409e-10
Z83851.4	60.3877	53.3675	91.1154	1.70732	0.771733	0.0946533	0.258204	chr22	42672360	42673057	0.463378	0
Z83851.1	100.336	52.3824	310.229	5.92239	2.56618	3.46699e-12	8.15497e-11	chr22	42760405	42765242	0.453518	0
CTA-126B4.7	22.3685	18.3114	40.1269	2.19136	1.13183	0.0420297	0.142113	chr22	42834028	42842201	0.234494	1.70788e-09
CTA-217C2.1	220.514	200.431	308.418	1.53878	0.621785	0.0657244	0.200557	chr22	45529709	45559662	0.428894	0
WI2-85898F10.1	35.2152	39.8493	14.9314	0.374698	-1.4162	0.0165327	0.0670816	chr22	46271878	46283628	0.19468	6.40645e-07
CITF22-92A6.1	55.8795	53.2576	67.3558	1.26472	0.338815	0.482473	0.747303	chr22	46409485	46411378	0.403136	0
RP11-398F12.1	133.665	131.324	143.913	1.09586	0.132064	0.87539	0.947804	chr22	46436145	46440733	0.280042	4.54747e-13
RP6-109B7.3	101.506	100.447	106.143	1.05671	0.0795777	0.944547	0.979552	chr22	46449584	46453090	0.455291	0
RP3-439F8.1	89.784	100.389	43.3667	0.431988	-1.21094	0.00914061	0.0416245	chr22	46937391	46944093	0.167971	1.8288e-05
CTA-29F11.1	107.274	90.5602	180.43	1.99237	0.994489	0.0130268	0.0547733	chr22	47157790	47158460	0.514635	0
CTA-384D8.31	123.841	66.8616	373.241	5.5823	2.48086	5.79703e-06	6.72041e-05	chr22	50984843	50986081	NA	NA
CTA-384D8.20	36.2298	35.4616	39.5923	1.11648	0.158962	0.77679	0.896679	chr22	51021454	51022306	NA	NA
RP11-733O18.1	28.0706	27.172	32.0041	1.17783	0.236136	0.722784	0.878052	chrX	5571461	5644346	0.0323302	0.412748
GS1-526D21.5	13.5015	13.8704	11.8868	0.85699	-0.222649	0.779021	0.897196	chrX	13785518	13785984	0.255652	4.5534e-11
RP11-431J24.2	379.998	464.078	11.9764	0.0258069	-5.2761	7.69565e-34	1.13546e-31	chrX	16171063	16188992	0.130611	0.000892679
GS1-358P8.4	2558.3	2409.29	3210.48	1.33254	0.414179	0.0129525	0.0546023	chrX	24563632	24568583	0.232821	2.24201e-09
MID1IP1-AS1	27.2015	31.3957	8.84327	0.281671	-1.82792	0.00561498	0.0276155	chrX	38660820	38663136	0.149438	0.000141047
ZNF674-AS1	131.922	126.366	156.238	1.23639	0.306128	0.414934	0.689335	chrX	46404927	46407671	0.163509	3.05379e-05
RP11-1148L6.5	420.876	434.858	359.676	0.827111	-0.273847	0.258285	0.516888	chrX	48438161	48439545	0.113743	0.00384933
AF238380.5	57.7278	60.908	43.808	0.719248	-0.475438	0.411502	0.687886	chrX	49641891	49643844	0.100657	0.0105904
RP13-188A5.1	24.5675	23.805	27.9047	1.17222	0.229244	0.613864	0.826981	chrX	55934555	56041606	0.0871473	0.0270038
RP11-622K12.1	1033.84	1059.53	921.411	0.869641	-0.201508	0.274738	0.539178	chrX	56755691	56844813	0.214127	4.0846e-08
RP11-357C3.3	67.227	66.9042	68.64	1.02594	0.0369531	0.857355	0.934626	chrX	62729821	62780929	0.207124	1.13524e-07
DLG3-AS1	10.0521	11.4595	3.89174	0.339607	-1.55806	0.0345449	0.122683	chrX	69672807	69675844	0.0693464	0.0786604
XIST	18779.1	20346.3	11919.4	0.585827	-0.771453	8.08782e-09	1.5088e-07	chrX	73040485	73072588	0.174142	8.80345e-06
JPX	618.68	638.837	530.454	0.830344	-0.268219	0.257578	0.516763	chrX	73164176	73220326	0.244786	3.05552e-10
RP13-216E22.4	11.2595	12.122	7.4842	0.617404	-0.695713	0.327347	0.597233	chrX	73168807	73169393	0.0873103	0.0267179
RP11-524D16__A.3	87.0223	97.1074	42.8794	0.441567	-1.1793	0.0158525	0.064975	chrX	99928326	99928978	0.0562201	0.154139
RP3-341D10.4	80.8565	76.5607	99.6597	1.30171	0.380407	0.383918	0.662871	chrX	100258820	100262962	0.180662	3.95385e-06
RP4-545K15.5	14.502	15.0437	12.1308	0.806369	-0.310488	0.705893	0.874553	chrX	100882857	100883508	0.101778	0.00975076
LL0XNC01-237H1.2	33.2263	35.1117	24.9739	0.711271	-0.491528	0.431187	0.703362	chrX	102139341	102161086	0.0947425	0.0161709
LL0XNC01-250H12.3	2.25618	2.30438	2.04518	0.887519	-0.17215	0.843799	0.928366	chrX	102752450	102755245	0.0607958	0.123255
ALG13-AS1	4.27982	4.68359	2.51247	0.536441	-0.898509	0.257904	0.516763	chrX	110949876	110954329	0.0514556	0.192191
SLC25A5-AS1	73.6276	74.8592	68.2369	0.911536	-0.133628	0.756099	0.889837	chrX	118599996	118603061	0.225337	7.39e-09
RP3-327A19.5	76.2359	84.2285	41.252	0.489763	-1.02984	0.0380913	0.132099	chrX	119055223	119056803	0.11639	0.00309679
RP4-655L22.2	25.898	26.1875	24.6309	0.940559	-0.0884104	0.854876	0.934185	chrX	119745183	119754929	0.20556	1.41961e-07
RP1-315G1.3	5.8839	5.26757	8.58159	1.62914	0.704108	0.287811	0.557419	chrX	123093082	123095191	0.115025	0.00346634
RP11-453F18__B.1	75.1648	52.0152	176.492	3.39309	1.7626	2.62559e-05	0.000268009	chrX	130836677	130964671	0.109254	0.00551216
RP5-842K24.2	131.968	141.288	91.174	0.645308	-0.631939	0.117063	0.300146	chrX	131351174	131566890	0.14932	0.000142785
AC004383.4	68.1825	70.3563	58.6678	0.833866	-0.262112	0.604942	0.822985	chrX	133677366	133680662	-0.000337539	0.993179
LINC00086	53.2788	46.9478	80.9898	1.7251	0.786683	0.060964	0.190645	chrX	134555867	134559682	0.0475638	0.22806
AF011889.5	50.7092	55.6099	29.2588	0.526145	-0.926469	0.0912541	0.253605	chrX	148564620	148614672	0.11099	0.00480447
LL0XNC01-37G1.1	105.142	102.135	118.301	1.15828	0.211985	0.549574	0.788365	chrX	152617486	152625568	0.111396	0.0046514
U82695.10	76.8195	78.6678	68.7295	0.873668	-0.194843	0.737585	0.882635	chrX	152689209	152691934	0.0466286	0.237346
RP11-66N11.8	44.7392	40.3834	63.8051	1.57998	0.65991	0.21078	0.453107	chrX	152864794	152869808	0.106693	0.00672724
