# Supplementary material for: Comprehensive analysis of long non-coding RNAs in human breast cancer clinical subtypes
Source: Oncotarget. 2014 Sep 8;5(20):9864–76. doi: 10.18632/oncotarget.2454 (PMC4259443; doi:10.18632/oncotarget.2454)
Supplement: Supplementary file 6 [file oncotarget-05-9864-s006.xlsx]

## Sheet: Table 5 HER2 enriched
	OverallAverage	Others.Mean	Cluster2.Her2.enriched.Mean	foldChange	log2FoldChange	pval	padj	chr	start	end	DNACopy.corr.coeff	DNACopy.cor.pvalue
RP11-48O20.4	100.55	67.6463	433.49	6.40818	2.67992	1.48976e-06	4.31765e-05	chr1	159931007	159948851	0.127857	0.00114719
SCGB1B2P	369.252	225.779	1821.01	8.06542	3.01175	0.128842	0.394549	chr19	35067637	35068606	0.111922	0.00445941
RP11-547I7.2	9.32486	7.23298	30.4919	4.21568	2.07576	0.00133089	0.0135852	chr1	190447680	190449865	0.189029	1.3563e-06
GS1-465N13.1	215.779	136.192	1021.1	7.49749	2.90641	0.0135682	0.0866974	chr7	19037465	19042039	0.00732452	0.852824
RP4-781K5.8	104.763	91.6606	237.341	2.58934	1.37259	1.41842e-09	9.59206e-08	chr1	234861147	234867390	0.166682	2.12362e-05
RP4-533D7.5	15.7215	14.4071	29.0218	2.01442	1.01036	0.000108045	0.00163886	chr1	46599042	46604753	0.0924233	0.0189809
RP11-414K1.3	279.945	226.714	818.565	3.61055	1.85222	1.38426e-11	1.60475e-09	chr10	17428934	17455502	0.321783	0
RP11-536K7.3	21.4821	18.7789	48.8343	2.60048	1.37878	7.91063e-07	2.62019e-05	chr10	5979078	5987863	0.271448	2.43139e-12
RP11-1081L13.4	14.9145	12.1354	43.0348	3.54622	1.82628	1.17328e-11	1.4648e-09	chr11	18728083	18762115	0.165196	2.51958e-05
RP11-783K16.5	9.47005	7.76484	26.7245	3.44174	1.78314	1.02858e-10	8.34692e-09	chr11	64013435	64015689	0.231078	2.9709e-09
RP11-757G1.6	70.5225	62.3399	153.319	2.4594	1.29831	0.00479315	0.0375811	chr11	68638131	68642010	0.212466	5.22188e-08
RP11-142C4.6	71.6998	63.9856	149.757	2.34048	1.22681	1.38964e-06	4.17663e-05	chr11	58701115	58826132	0.206675	1.21068e-07
AP000438.2	12.7554	11.4784	25.6772	2.237	1.16156	0.000201784	0.00277538	chr11	62677017	62685833	0.255012	5.10689e-11
RP13-25N22.1	57.6966	52.1451	113.871	2.18374	1.1268	3.39808e-06	8.11043e-05	chr11	1592582	1620414	0.211383	6.12254e-08
RP1-288H2.2	9.65244	8.61832	20.1164	2.33414	1.22289	0.00078816	0.00900834	chr12	52486268	52498081	0.26246	1.31921e-11
RP3-416H24.1	122.22	111.918	226.462	2.02346	1.01683	1.888e-06	5.19807e-05	chr12	52638831	52641232	-0.110888	0.00484365
CTD-2566J3.1	60.7653	31.6351	355.524	11.2383	3.49035	6.6923e-07	2.26284e-05	chr14	68591720	68596913	0.156922	6.35293e-05
RP11-369C8.1	63.2598	38.9385	309.359	7.94481	2.99001	2.84087e-05	0.000538044	chr14	46175452	46185155	0.104188	0.00814324
RP11-731F5.2	1109.98	846.731	3773.73	4.45682	2.15601	0.00138921	0.0140043	chr14	106110832	106115394	NA	NA
CTD-3035D6.2	11.2616	9.95014	24.532	2.46549	1.30188	2.56892e-05	0.000496352	chr14	91288708	91294472	0.189922	1.2065e-06
RP11-16E12.2	26.5645	24.2705	49.7767	2.05092	1.03627	0.00164135	0.0158566	chr15	31514201	31523041	-0.019743	0.617008
CTC-429C10.4	38.9464	31.9612	109.627	3.43001	1.77821	0.0269511	0.142018	chr19	52452386	52484620	0.159658	4.70274e-05
RP11-510J16.5	15.3366	11.3328	55.8497	4.92815	2.30105	2.53787e-12	3.74451e-10	chr16	82077940	82173236	0.256534	3.88631e-11
RP11-3M1.1	50.2167	40.4913	148.624	3.67052	1.87598	3.26661e-06	7.91299e-05	chr16	48198862	48201149	0.120503	0.00218945
CTD-2258A20.4	56.5837	47.805	145.413	3.04179	1.60492	9.73485e-13	1.75552e-10	chr16	66442426	66446038	0.351662	0
RP11-1021N1.2	38.5145	33.7297	86.9301	2.57726	1.36584	2.92404e-05	0.000539285	chr16	15506576	15507125	0.449248	0
CTD-2033A16.3	5.76894	5.12093	12.3259	2.40696	1.26721	0.000342995	0.00448936	chr16	69760915	69776466	0.411152	0
RP11-469H8.6	51.9684	44.7359	125.151	2.79756	1.48417	0.0274437	0.143681	chr12	50345294	50356707	-0.251804	9.02831e-11
RP11-401P9.4	64.458	58.443	125.321	2.14433	1.10053	8.26702e-06	0.000186352	chr16	50679719	50683160	0.128908	0.00104306
AC087491.2	33.5587	24.3351	126.889	5.21426	2.38246	0.000510164	0.00622554	chr17	37775865	37778766	0.550538	0
HOXB-AS5	15.4087	12.2117	47.758	3.91084	1.96748	0.000124826	0.00185572	chr17	46800529	46802819	0.123462	0.00169494
RP1-117B12.4	7.30147	5.93946	21.0831	3.54967	1.82768	2.78164e-09	1.80584e-07	chr17	48473798	48475249	0.292926	3.28626e-14
RP11-94L15.2	748.167	641.491	1827.58	2.84896	1.51043	1.09142e-05	0.0002271	chr17	37913973	37920089	0.228144	4.74709e-09
CTB-131K11.1	1201.69	1060.46	2630.81	2.48082	1.31082	2.67944e-06	6.58898e-05	chr17	37558045	37562486	0.910569	0
HOXB-AS1	51.6254	46.6395	102.076	2.18862	1.13002	0.00406355	0.0328117	chr17	46620912	46628610	0.278798	5.81757e-13
AC109826.1	58.9521	39.7605	253.145	6.36674	2.67056	2.27345e-08	1.22994e-06	chr2	99378400	99388543	0.244763	3.06735e-10
AC114730.3	65.5678	51.8335	204.54	3.94609	1.98042	1.09135e-07	4.54171e-06	chr2	242749406	242753111	NA	NA
AC096579.13	172.803	141.8	486.511	3.43096	1.77861	0.000394108	0.00499717	chr2	89109983	89161075	0.144349	0.000237564
AC073257.2	24.4572	20.433	65.1765	3.18977	1.67345	2.48448e-06	6.24639e-05	chr2	121300484	121301902	0.175872	7.13867e-06
AC020571.3	51.4572	44.3322	123.552	2.78697	1.4787	0.00326704	0.0279561	chr2	197124747	197128928	0.0188603	0.63284
AC096579.7	127981	110386	306021	2.77228	1.47107	0.000429853	0.00528523	chr2	89130699	89165653	0.129454	0.00099249
RP11-734K21.5	62.5788	55.38	135.421	2.4453	1.29001	0.00396707	0.0323546	chr2	9246721	9249994	0.205095	1.51653e-07
RP11-734K21.2	13.9495	12.3527	30.1069	2.43727	1.28527	0.00250481	0.0229678	chr2	9243568	9245243	0.213699	4.35232e-08
AP001057.1	44.2686	38.7428	100.182	2.58582	1.37062	2.27048e-08	1.22994e-06	chr21	45621172	45622579	0.16639	2.19639e-05
RP11-486M23.1	17.6118	15.7657	36.2916	2.30193	1.20285	0.0477617	0.208941	chr8	29384828	29387840	0.257085	3.51863e-11
CTA-126B4.7	22.3685	20.2887	43.4138	2.1398	1.09748	0.000182979	0.00253825	chr22	42834028	42842201	0.234494	1.70788e-09
RP11-206M11.7	1252.79	997.545	3835.52	3.84496	1.94297	4.57281e-05	0.00078954	chr3	149002568	149051440	-0.114335	0.00366784
RP11-167H9.6	16.4276	13.9723	41.2712	2.95378	1.56256	2.50164e-06	6.24639e-05	chr3	149956305	149957996	0.0622305	0.114636
RP11-38P22.2	66.0019	60.0956	125.766	2.09277	1.06541	5.23286e-05	0.000875559	chr3	152557178	152559228	0.123996	0.00161753
RP11-294O2.2	45.034	35.4088	142.427	4.02237	2.00805	1.77525e-07	7.02739e-06	chr4	165675215	165724947	0.139341	0.000390337
CTD-2194D22.3	9.59646	7.91734	26.5868	3.35805	1.74762	2.24851e-06	5.98251e-05	chr5	1884079	1884763	0.192627	8.43475e-07
CTC-353G13.1	10.5166	9.37411	22.0768	2.35508	1.23578	0.000125773	0.00185572	chr5	167364721	167380474	-0.164532	2.71826e-05
PART1	150.516	135.901	298.4	2.19571	1.13469	0.0011967	0.0128626	chr5	59783539	59843484	-0.17943	4.60972e-06
RP11-91K9.1	73.3919	66.5684	142.437	2.13971	1.09742	0.0510774	0.216902	chr3	177534652	177617012	0.23609	1.31453e-09
RP11-221J22.2	13.4234	12.2017	25.7851	2.11323	1.07945	0.343892	0.656078	chr3	101679201	101716770	0.260751	1.80655e-11
RP11-65F13.2	148.407	135.133	282.72	2.09215	1.06499	1.38139e-06	4.17663e-05	chr5	92746994	92921354	0.0669026	0.0898101
RP5-1120P11.1	83.1444	64.8821	267.935	4.12956	2.04599	1.84947e-05	0.000369036	chr6	43963459	44042389	0.209873	7.6321e-08
RP5-1112D6.4	43.7547	39.7914	83.8577	2.10743	1.07549	6.69066e-05	0.00109686	chr6	111599134	111599945	0.397159	0
LINC00578	85.9527	78.4327	162.044	2.06603	1.04686	0.046932	0.208116	chr3	177159708	177470093	0.236151	1.30152e-09
RP5-1121A15.4	9.01746	7.76758	21.6645	2.78909	1.4798	4.40751e-08	2.23543e-06	chr7	156799000	156799826	0.113315	0.00398547
RP4-659J6.2	339.445	307.133	666.394	2.16972	1.11751	1.30802e-06	4.08254e-05	chr7	139877060	139879440	0.254814	5.29057e-11
AC093063.3	5.89854	5.39679	10.9755	2.03372	1.02412	0.0649261	0.253736	chr19	40175883	40185217	0.109637	0.00534826
RP11-400K9.4	313.774	286.943	585.263	2.03965	1.02832	3.29661e-05	0.000594489	chr8	54427730	54436491	0.0209552	0.595552
DLG3-AS1	10.0521	9.03907	20.3028	2.24611	1.16743	1.81864e-05	0.000368957	chrX	69672807	69675844	0.0693464	0.0786604
HOTAIR	339.813	312.876	612.381	1.95727	0.968841	2.98841e-05	0.000544966	chr12	54356091	54368740	0.0713259	0.0704766
CTD-2589M5.4	7.84386	7.22512	14.1047	1.95218	0.965083	0.0109446	0.0730991	chr11	46277905	46296098	0.0566539	0.150981
RP11-54O7.3	142.455	131.234	255.998	1.9507	0.963989	0.000886095	0.00998703	chr1	852249	855072	NA	NA
CTD-2335A18.1	192.98	177.926	345.3	1.94069	0.95657	0.000779226	0.00896939	chr15	89904809	89939471	0.331759	0
RP11-736K20.5	43.4055	40.0454	77.4041	1.93291	0.950772	0.000143574	0.00208055	chr11	86603255	86636079	0.165658	2.38951e-05
ARHGAP5-AS1	57.786	53.3349	102.825	1.92792	0.947042	0.000314948	0.00418984	chr14	32544624	32545999	0.319653	0
RP13-259F12.2	392.184	362.423	693.327	1.91303	0.935863	0.000536935	0.00645515	chr11	106544737	106550066	0.0456731	0.247106
SMIM2-AS1	7.62241	7.04509	13.4641	1.91113	0.934428	0.00430083	0.0339074	chr13	44716681	44813010	0.218981	1.97021e-08
RP3-467N11.1	78.7583	72.8145	138.901	1.9076	0.931757	0.00127853	0.0134744	chr6	101329346	101330847	0.547659	0
RP11-146I2.1	18.4928	17.101	32.5765	1.90495	0.929755	0.00216434	0.0204028	chr6	14977018	15090234	0.25248	8.01128e-11
CTA-221G9.11	80.5286	74.5302	141.224	1.89486	0.922088	0.000364288	0.00469237	chr22	25498406	25508659	0.430136	0
RP11-483P21.2	128.061	118.729	222.486	1.87389	0.906039	0.000164796	0.00233674	chr16	83823571	83841439	0.0274304	0.487128
RP11-269C23.3	95.1582	88.2606	164.952	1.86892	0.902206	0.000321501	0.00424224	chr13	44974486	44980002	0.270055	3.17346e-12
RP11-806O11.1	28.2598	26.2131	48.9705	1.86817	0.901626	0.0741428	0.275885	chr8	17666449	17678377	0.362496	0
HOXC-AS3	60.2819	55.9228	104.389	1.86667	0.900467	0.000101459	0.00155348	chr12	54375292	54379303	0.0549474	0.163695
RP11-499E18.1	24.325	22.6002	41.7777	1.84856	0.886401	0.00130445	0.013551	chr4	103339758	103371167	0.135098	0.000587064
AP001434.2	13.0132	12.0928	22.3255	1.84618	0.884543	0.00127269	0.0134744	chr21	39609138	39610123	-0.00891846	0.821287
XXbac-B476C20.9	19.2049	17.8556	32.8587	1.84025	0.879902	0.00302955	0.0265781	chr22	18559292	18560563	0.374486	0
RP11-385J1.2	23.3639	21.7331	39.8656	1.83432	0.875248	0.269216	0.60019	chr3	178244292	178578193	0.276761	8.68638e-13
AC010524.2	102.344	95.3346	173.268	1.81747	0.861933	0.00219993	0.0204028	chr19	49871961	49891338	0.0244344	0.53594
RP11-356O9.1	35.7951	33.3467	60.5703	1.81638	0.861067	0.0578154	0.235233	chr14	38033251	38048330	0.0379383	0.33643
RP11-65J3.1	124.126	115.682	209.571	1.81161	0.857272	0.00204277	0.0193884	chr9	132094578	132121817	0.219236	1.89535e-08
CTD-2523D13.2	24.6849	23.0057	41.6768	1.81159	0.857254	0.00134714	0.0136651	chr11	119600292	119610333	0.176452	6.652e-06
RP11-356O9.2	8.71934	8.12914	14.6914	1.80725	0.853797	0.0197809	0.113291	chr14	38025362	38036300	0.0505822	0.199857
CBR3-AS1	241.821	225.614	405.81	1.79869	0.846946	0.00114182	0.0123567	chr21	37504064	37528605	0.406526	0
RP11-1038A11.3	20.3342	18.9827	34.0088	1.79156	0.84122	0.0537249	0.225705	chr12	5399645	5492819	0.160053	4.50093e-05
RP11-626G11.4	15.1066	14.1169	25.1206	1.77947	0.831449	0.00606791	0.0460197	chr16	19098177	19109432	0.253496	6.6906e-11
AP001058.3	9.60507	8.98299	15.8997	1.76998	0.823729	0.00515956	0.039876	chr21	45626407	45627282	0.155722	7.23769e-05
RP11-475N22.4	115.457	108.012	190.799	1.76646	0.820865	0.00495959	0.038514	chr3	128208054	128221191	0.0865327	0.0281057
RP5-1121A15.1	71.2341	66.6474	117.646	1.7652	0.819833	0.0018082	0.017263	chr7	156803498	156809120	0.138828	0.000410331
CTA-363E6.7	0.287112	0.268655	0.473875	1.76388	0.818754	0.410157	0.70893	chr16	19513010	19513608	0.142916	0.000274296
RP11-284N8.3	145.969	136.63	240.466	1.75998	0.815555	0.00961959	0.0658759	chr1	111196181	111199662	0.10043	0.0107681
DGUOK-AS1	42.5444	39.8339	69.9711	1.75657	0.812763	0.0013192	0.013551	chr2	74174768	74208568	0.35405	0
AP001626.1	59.8716	56.0828	98.2087	1.75114	0.808291	0.473618	0.761825	chr21	44019389	44035168	0.158301	5.46249e-05
RP11-384O8.1	27.007	25.3505	43.7679	1.72651	0.787858	0.0685587	0.263034	chr2	223181960	223183372	0.0481279	0.222585
RP11-358L4.1	15.1621	14.2467	24.4254	1.71446	0.777757	0.00823601	0.057866	chr15	79705699	79706228	0.315174	2.22045e-16
MIR210HG	146.403	137.592	235.558	1.712	0.775686	0.00339548	0.0285537	chr11	565659	568457	0.117167	0.00290275
AC005162.3	14.328	13.4694	23.0158	1.70875	0.772941	0.0041601	0.0332227	chr7	29040586	29049868	0.285396	1.55431e-13
CTD-2291D10.4	38.5005	36.2299	61.4759	1.69683	0.76284	0.00302886	0.0265781	chr19	23258002	23283163	0.20206	2.3261e-07
KB-1562D12.1	57.3154	53.946	91.4086	1.69445	0.760813	0.00154904	0.0151451	chr8	102473404	102504727	0.381235	0
CTD-2538C1.2	66.4703	62.5821	105.814	1.69081	0.757713	0.0494461	0.213434	chr19	33177994	33182656	0.258802	2.57827e-11
CIRBP-AS1	24.7315	23.3332	38.88	1.66629	0.736642	0.00952698	0.0655182	chr19	1268164	1270240	0.25595	4.31666e-11
LINC00340	9.0496	8.54296	14.176	1.65938	0.730646	0.0184367	0.107636	chr6	22056774	22111157	0.322631	0
AP000251.2	30.845	29.1237	48.2617	1.65713	0.728683	0.00228581	0.0210788	chr21	32931536	32932800	0.279097	5.4845e-13
AC005083.1	106.458	100.581	165.923	1.64963	0.722147	0.00288621	0.025738	chr7	20257199	20261323	0.30154	5.32907e-15
LINC00342	73.2172	69.1838	114.03	1.64822	0.720908	0.00056345	0.00662666	chr2	96472865	96481963	0.106302	0.0069328
LINC00263	331.318	313.099	515.661	1.64696	0.719803	0.0107247	0.0722248	chr10	102133371	102143125	0.223252	1.0226e-08
CTC-548K16.1	11.6216	10.9914	17.9984	1.6375	0.711496	0.0970009	0.330741	chr19	14444554	14454725	0.261492	1.57661e-11
RP11-290F20.3	140.599	133.018	217.314	1.63372	0.708162	0.00306653	0.026758	chr20	48884022	48896332	-0.0447766	0.256515
AC005041.17	11.4669	10.8531	17.6767	1.62872	0.703735	0.01552	0.0961413	chr2	74725814	74726494	0.166856	2.08144e-05
KDM5B-AS1	279.385	264.567	429.317	1.62271	0.698408	0.00398948	0.0323746	chr1	202780081	202781284	0.182537	3.12395e-06
AC011526.1	119.635	113.309	183.647	1.62077	0.696677	0.0015296	0.0150457	chr19	41960073	42006559	-0.0207949	0.598369
RP11-44F21.5	27.8978	26.4261	42.7897	1.61922	0.695301	0.153584	0.431256	chr4	76006911	76009927	0.119227	0.00244086
CTB-58E17.1	136.177	128.998	208.818	1.61876	0.69489	0.00722383	0.0523405	chr17	36858704	36861000	0.698619	0
LINC00649	223.392	211.752	341.172	1.61119	0.688123	0.016004	0.0967968	chr21	35287837	35349992	0.144339	0.000237801
AC106786.1	27.5524	26.1232	42.0143	1.60831	0.685548	0.0207061	0.11595	chr5	122422942	122425994	0.214443	3.89728e-08
CTD-2256P15.2	80.3652	76.2403	122.104	1.60157	0.679485	0.0136486	0.0868691	chr5	10352812	10353713	0.416253	0
RP11-839D17.3	16.6105	15.7652	25.1645	1.59621	0.674648	0.00333306	0.0283223	chr11	113149158	113185159	0.316394	2.22045e-16
AC079767.4	20.7767	19.7259	31.4095	1.5923	0.671113	0.0150702	0.0940727	chr2	208527098	208531748	0.0897599	0.0227251
RP13-580F15.2	47.8144	45.399	72.255	1.59156	0.670438	0.0538188	0.225705	chr17	4385260	4389648	0.282151	2.9865e-13
RP11-513G11.4	47.1611	44.7973	71.0799	1.5867	0.666028	0.00152386	0.0150457	chr3	193920804	193967942	0.119759	0.00233305
AC009005.2	47.128	44.7718	70.9703	1.58516	0.664626	0.0117245	0.077669	chr19	567211	572215	0.248308	1.66506e-10
CTB-167B5.2	271.788	258.217	409.114	1.58438	0.663922	0.0688538	0.263034	chr7	87900206	87903065	0.118737	0.00254415
AC023797.1	8.02839	7.63288	12.0304	1.57613	0.656387	0.0604267	0.243356	chr3	196358368	196359458	0.398488	0
AP001053.11	115.06	109.425	172.073	1.57252	0.653076	0.00815882	0.0578145	chr21	45225638	45232448	0.326997	0
RP11-54A4.2	15.4374	14.6822	23.079	1.57191	0.652515	0.00791979	0.0568753	chr1	150521039	150530949	0.11717	0.00290204
RP11-799D4.4	58.1285	55.2969	86.7809	1.56936	0.65018	0.00296551	0.0263007	chr17	33558468	33569982	0.190479	1.1212e-06
RP11-663N22.1	10.4763	9.97206	15.5784	1.56221	0.643588	0.0511852	0.216902	chr17	25564884	25568687	0.382889	0
DNMBP-AS1	28.7687	27.4009	42.609	1.55503	0.636938	0.026625	0.141217	chr10	101686766	101718138	0.188441	1.46457e-06
RP11-326F20.5	39.1725	37.3256	57.8609	1.55017	0.632425	0.0160433	0.0967968	chr9	33166972	33179981	0.415822	0
AGAP1-IT1	26.1868	24.9587	38.6142	1.54713	0.629591	0.0628522	0.247614	chr2	236414394	236416210	0.190142	1.1721e-06
RP11-114M1.1	36.3037	34.6211	53.3301	1.54039	0.6233	0.393937	0.695312	chr3	177401414	177409022	0.27319	1.7395e-12
RP11-390F4.3	108.753	103.762	159.256	1.53482	0.618069	0.016502	0.0981052	chr9	6716547	6727438	0.291007	4.90719e-14
RP11-758P17.3	5.06311	4.83387	7.38264	1.52727	0.610958	0.0864115	0.306508	chr7	100033826	100036127	0.382295	0
AC016747.3	274.531	262.105	400.272	1.52714	0.610836	0.0276954	0.144435	chr2	61368731	61372104	0.22697	5.71606e-09
RP11-297K8.2	0.842944	0.806027	1.2165	1.50925	0.593833	0.251203	0.580772	chr1	161123549	161129139	0.16739	1.95656e-05
HOXD-AS1	205.671	196.732	296.12	1.50519	0.589949	0.0147449	0.0927556	chr2	177037922	177053686	0.0770744	0.0505786
RP6-65G23.3	112.169	107.295	161.485	1.50505	0.589811	0.0345147	0.167941	chr14	71276921	71282120	0.427168	0
AP004372.1	79.8524	76.396	114.826	1.50304	0.587879	0.055425	0.22926	chr11	131747573	131767002	0.197104	4.61289e-07
KB-1991G8.1	11.931	11.4147	17.1553	1.50291	0.587756	0.116109	0.368675	chr8	101349822	101362935	0.202377	2.22523e-07
RP11-336K24.6	8.11293	7.76352	11.6485	1.50041	0.585361	0.124414	0.384618	chr1	155966113	155972355	0.174405	8.52832e-06
RP11-588K22.2	810.67	775.785	1163.66	1.49997	0.584937	0.0159921	0.0967968	chr4	156655599	156658214	0.0644689	0.102142
RP11-304L19.1	5.68265	5.44033	8.13463	1.49525	0.580383	0.0278279	0.144435	chr16	2141436	2145426	0.260958	1.73908e-11
TP53TG1	720.366	690.181	1025.79	1.48626	0.57169	0.0309589	0.156603	chr7	86954540	86974831	0.243598	3.74194e-10
AC144450.1	58.2507	55.8123	82.924	1.48577	0.571206	0.0555139	0.22926	chr2	1550436	1623885	-0.0511906	0.194494
CTD-2001E22.2	245.605	235.437	348.49	1.48018	0.565777	0.0703382	0.266726	chr5	9546311	9550721	0.131975	0.000786993
AC009336.24	36.5779	35.0653	51.8836	1.47963	0.565236	0.0581035	0.235755	chr2	177042444	177043737	0.0709322	0.072046
PLAC2	885.237	849.175	1250.13	1.47217	0.557947	0.044077	0.198164	chr19	5558177	5568045	0.0673381	0.0877351
RP11-800A3.4	512.051	491.699	717.99	1.46022	0.546189	0.0199086	0.113374	chr11	72950019	72953380	0.305494	2.22045e-15
AC141930.2	10.3577	9.94799	14.5035	1.45793	0.543926	0.0553548	0.22926	chr2	1576325	1584083	-0.0115093	0.770658
RP11-295G20.2	230.25	221.223	321.592	1.4537	0.539729	0.0453023	0.201993	chr1	231658133	231664302	0.49331	0
RP11-47L3.1	20.3095	19.5161	28.3375	1.45201	0.538049	0.0491648	0.21286	chr17	33640520	33651919	-0.0186278	0.637039
RP11-603J24.6	0.160722	0.154446	0.224222	1.45178	0.537825	0.633415	0.851325	chr12	56512751	56513723	0.00719876	0.855323
RP11-303E16.2	151.759	145.871	211.34	1.44882	0.534876	0.0267402	0.141366	chr16	81064374	81065090	0.483437	0
AC017074.2	16.6083	15.9674	23.0931	1.44626	0.53233	0.148126	0.42475	chr2	114435278	114461655	0.1498	0.000135812
RP11-390P2.4	56.0482	53.8876	77.9103	1.44579	0.531862	0.0451918	0.201993	chr6	139013684	139018425	0.400348	0
AC093673.5	206.597	198.684	286.666	1.44283	0.528897	0.0502175	0.215048	chr7	143076784	143077588	0.343077	0
RP11-408H20.1	66.6678	64.1394	92.2526	1.43831	0.524379	0.047116	0.208363	chr18	28638805	28639359	0.226049	6.60903e-09
AC144450.2	59.5456	57.2873	82.3961	1.4383	0.524361	0.0837503	0.30075	chr2	1624281	1629191	-0.0533767	0.176094
RP11-290F20.1	47.3629	45.5969	65.2332	1.43065	0.516672	0.0854951	0.305635	chr20	48909256	48931459	0.232728	2.27634e-09
RP1-85F18.5	9.5024	9.15107	13.0574	1.42688	0.512861	0.0984517	0.333265	chr22	41570594	41593460	0.343124	0
RP11-384L8.1	126.318	121.671	173.337	1.42464	0.510596	0.0475838	0.208941	chr3	32278179	32280070	0.171975	1.14136e-05
RP11-1149O23.2	29.7496	28.6564	40.8115	1.42417	0.510122	0.0628571	0.247614	chr8	23046791	23048188	0.509486	0
CTD-2620I22.1	39.5087	38.0723	54.0439	1.41951	0.505392	0.0379959	0.178624	chr19	53459293	53484907	0.0508477	0.197504
CTA-384D8.31	123.841	119.351	169.266	1.41821	0.504072	0.311261	0.6322	chr22	50984843	50986081	NA	NA
AP000295.7	14.1899	13.6772	19.3776	1.41678	0.502611	0.0706087	0.267128	chr21	34636177	34638565	0.225296	7.43669e-09
AE000661.37	65.342	63.0135	88.9037	1.41087	0.496583	0.0367275	0.173969	chr14	22849082	22951948	0.0641596	0.103801
RP3-523K23.2	367.139	354.228	497.784	1.40526	0.490841	0.0198242	0.113291	chr6	54807964	54809897	0.32783	0
AC139666.1	108.389	104.578	146.954	1.40521	0.490788	0.0969863	0.330741	chr3	195869506	195887761	0.295294	1.9984e-14
TRBV11-2	8.78409	8.4753	11.9087	1.40511	0.490679	0.175741	0.469603	chr7	142197569	142198069	-0.0473884	0.229782
RP11-690G19.3	536.179	517.344	726.768	1.40481	0.490371	0.0542563	0.226953	chr17	37408915	37410550	0.816578	0
RP11-49C24.1	61.7691	59.6129	83.5863	1.40215	0.487641	0.0657638	0.255346	chr16	70610203	70611571	0.427589	0
RP11-845M18.6	18.3627	17.7219	24.8466	1.40202	0.487511	0.0569734	0.233504	chr12	52700399	52702155	-0.184841	2.33104e-06
RP11-51B10.2	5.51183	5.3195	7.45791	1.40199	0.487481	0.258622	0.587055	chr10	35104694	35105314	0.278554	6.10401e-13
THAP7-AS1	95.7684	92.427	129.579	1.40196	0.487448	0.0546205	0.22789	chr22	21356174	21364631	0.318854	0
RP11-495O11.1	2.86224	2.76315	3.86487	1.39872	0.484105	0.155345	0.435448	chr11	45673078	45674241	0.0993617	0.0116403
RP11-315O6.1	16.1921	15.6347	21.8322	1.39639	0.481699	0.0556666	0.229307	chr11	102323649	102332739	0.416515	0
LBX2-AS1	5.05215	4.87854	6.80879	1.39566	0.480949	0.11374	0.364665	chr2	74729721	74731744	0.0964734	0.0143182
HOXB-AS2	30.216	29.1825	40.6734	1.39376	0.478982	0.292373	0.624259	chr17	46634623	46637695	0.0802285	0.0418208
MYLK-AS1	17.2244	16.6471	23.0659	1.38558	0.470488	0.049182	0.21286	chr3	123304388	123363415	0.358019	0
RP11-421L21.3	180.051	174.107	240.201	1.37962	0.464272	0.0132613	0.0860925	chr1	101491408	101552821	0.37316	0
RP11-67L3.6	2.81361	2.72189	3.7417	1.37467	0.459084	0.349322	0.659481	chr1	55314137	55316072	0.148193	0.000160481
RP11-1149O23.3	53.7725	52.0276	71.4281	1.37289	0.457213	0.0868722	0.306508	chr8	23081983	23088439	0.506921	0
RP11-7K24.3	104.279	100.935	138.116	1.36837	0.452456	0.0462041	0.20545	chr6	42059975	42061997	0.136038	0.000536885
RP11-464F9.20	21.8116	21.1182	28.8273	1.36504	0.448945	0.248217	0.577375	chr10	75385753	75386548	0.394353	0
CTD-2325P2.4	29.8573	28.9093	39.4497	1.36461	0.448484	0.0985627	0.333265	chr14	69093882	69095162	0.270783	2.76157e-12
RP11-379B8.1	27.5804	26.7141	36.3461	1.36056	0.4442	0.186981	0.491053	chr6	82554901	82643197	0.207596	1.06085e-07
RP11-6N17.4	128.393	124.367	169.131	1.35994	0.443544	0.0669334	0.259267	chr17	45968620	45973178	0.509178	0
CTD-3094K11.1	9.76008	9.45409	12.8563	1.35986	0.443461	0.229164	0.546962	chr15	91382953	91384608	0.134729	0.000607988
RP11-545E17.3	96.7494	93.7476	127.124	1.35602	0.439383	0.106917	0.351266	chr9	131486723	131495473	0.442234	0
AP000695.6	31.5335	30.5607	41.377	1.35393	0.43715	0.0897596	0.313286	chr21	37802657	37853368	-0.0288618	0.464682
RP11-342C23.4	20.2855	19.6612	26.6025	1.35305	0.436211	0.130846	0.397012	chr9	97320995	97330312	0.155626	7.31334e-05
RP5-1028K7.2	41.5478	40.2709	54.4684	1.35255	0.435682	0.076592	0.283164	chr17	38673277	38683254	-0.024802	0.529821
AP001062.7	59.4824	57.6669	77.8521	1.35003	0.432991	0.0603684	0.243356	chr21	45751116	45755734	0.369173	0
MORC2-AS1	324.315	314.466	423.98	1.34825	0.431092	0.0742833	0.275885	chr22	31318294	31328436	0.302198	4.44089e-15
AC062029.1	63.6129	61.7033	82.936	1.34411	0.426652	0.114725	0.366533	chr2	88927056	88931337	0.26843	4.32099e-12
PDZK1IP1-AS1	37.1775	36.066	48.4251	1.34268	0.425116	0.0803398	0.293675	chr1	47644921	47646011	0.191663	9.58855e-07
AP002954.4	6.98306	6.77604	9.07784	1.3397	0.421906	0.225865	0.544039	chr11	118575315	118620973	0.0852087	0.0306115
RP11-120K24.5	16.3006	15.8225	21.1384	1.33597	0.417889	0.0779266	0.287443	chr13	113663984	113664633	0.277875	6.98108e-13
RP11-492E3.1	1574.2	1528.04	2041.18	1.33581	0.417714	0.134172	0.40092	chr9	132245729	132275947	0.457846	0
RP11-617F23.1	91.6629	88.9837	118.773	1.33477	0.416592	0.0561608	0.230757	chr15	90617746	90625439	0.304093	3.10862e-15
AC006538.1	34.6095	33.6022	44.8015	1.33329	0.414989	0.116495	0.368675	chr19	2727740	2729325	0.230688	3.16286e-09
LINC00160	47.6674	46.301	61.4933	1.32812	0.409384	0.57998	0.82716	chr21	36096104	36109478	0.00735332	0.852252
CTA-29F11.1	107.274	104.205	138.323	1.32741	0.40861	0.138744	0.40942	chr22	47157790	47158460	0.514635	0
AC074117.10	134.784	130.935	173.728	1.32683	0.407981	0.138729	0.40942	chr2	27579112	27590489	0.447924	0
AC108463.1	12.1492	11.8035	15.6468	1.3256	0.406643	0.190301	0.494174	chr2	111953539	111964071	0.10524	0.00751905
BHLHE40-AS1	86.6351	84.1932	111.344	1.32248	0.403251	0.0620344	0.247046	chr3	4938492	5021646	0.291696	4.26326e-14
RP1-90G24.6	9.0428	8.78907	11.6101	1.32098	0.401604	0.134381	0.40092	chr22	32669406	32673173	0.18046	4.05464e-06
RP11-291B21.2	37.9143	36.8553	48.6305	1.3195	0.39999	0.288812	0.622314	chr12	10705961	10710648	0.0422298	0.284589
Z83851.1	100.336	97.5544	128.477	1.31698	0.397237	0.122386	0.381576	chr22	42760405	42765242	0.453518	0
RP11-408B11.2	5.74775	5.58943	7.34979	1.31494	0.395002	0.471251	0.761689	chr12	85711837	85736690	0.152587	0.000101285
RP11-480D4.3	163.495	158.994	209.035	1.31473	0.394768	0.259197	0.587538	chr5	8457605	8460776	0.221282	1.38602e-08
CTD-2510F5.4	169.994	165.333	217.159	1.31346	0.393374	0.568112	0.823255	chr17	57280037	57281190	0.447278	0
RP4-635E18.6	19.744	19.2041	25.2072	1.3126	0.392422	0.153197	0.430916	chr1	11159731	11162157	0.327691	0
CTD-2587H19.1	42.5946	41.4481	54.1948	1.30753	0.386846	0.0837578	0.30075	chr19	54862990	54864894	0.00972152	0.805503
AL450992.2	97.7643	95.135	124.37	1.3073	0.38659	0.208921	0.520547	chr1	151814352	151822861	0.275248	1.16707e-12
RP11-650L12.2	22.48	21.8797	28.554	1.30505	0.384103	0.292581	0.624259	chr15	78881464	78883618	0.178083	5.44538e-06
RP11-1049A21.2	12.1799	11.8554	15.4637	1.30436	0.38334	0.211533	0.523352	chr12	54936894	54937889	-0.0300341	0.446734
RP11-159D12.9	1104.1	1074.73	1401.21	1.30377	0.38269	0.166196	0.455635	chr17	56168908	56172897	0.377885	0
RP5-1125A11.1	93.9188	91.444	118.96	1.30091	0.379522	0.200835	0.511704	chr20	32570857	32582163	0.553358	0
RP11-6N17.3	17.5234	17.064	22.1724	1.29937	0.377814	0.138094	0.408989	chr17	46007047	46010472	0.361282	0
RP11-206M11.4	12.9442	12.6075	16.3513	1.29695	0.375125	0.318346	0.635692	chr3	148994296	149009587	-0.0730959	0.0637615
RP11-400N13.3	27.6724	26.9529	34.9529	1.29681	0.374971	0.172013	0.465295	chr1	222215046	222238105	0.0115383	0.770095
RP11-792D21.2	200.861	195.665	253.434	1.29524	0.373223	0.145325	0.420338	chr4	79567056	79603853	0.0621461	0.115129
RP11-204J18.3	66.8426	65.1392	84.0792	1.29076	0.368224	0.148895	0.425451	chr3	62247497	62355005	0.175501	7.46878e-06
RP11-747H7.3	406.925	396.624	511.153	1.28876	0.36598	0.180934	0.481404	chr14	92223102	92226142	0.43344	0
RP11-166P13.3	59.7095	58.2125	74.8569	1.28593	0.362807	0.216888	0.530877	chr17	55155658	55162385	0.553153	0
RP1-212P9.2	26.7106	26.0431	33.465	1.28499	0.361754	0.490966	0.772129	chr1	29194086	29197779	0.0800561	0.042264
RP11-279F6.2	41.4034	40.3689	51.8712	1.28493	0.361687	0.768174	0.914649	chr15	69857062	69858129	-0.000675558	0.986349
RP1-223E5.4	92.8469	90.5277	116.314	1.28485	0.361599	0.254935	0.582767	chr6	13614342	13615387	0.480807	0
HAR1B	18.5234	18.0666	23.146	1.28115	0.357443	0.617056	0.847646	chr20	61727149	61733631	0.122319	0.00187242
RP11-89C21.2	165.865	161.813	206.868	1.27844	0.354384	0.15116	0.428154	chr10	11605185	11615495	0.589011	0
AC092580.4	16.3209	15.9279	20.2969	1.2743	0.349704	0.296422	0.624259	chr2	7865931	7870836	0.161182	3.96867e-05
PRKAG2-AS1	139.254	135.906	173.127	1.27388	0.349224	0.222217	0.540062	chr7	151574126	151576299	0.312032	4.44089e-16
Z83851.4	60.3877	58.9406	75.0301	1.27298	0.348206	0.209117	0.520547	chr22	42672360	42673057	0.463378	0
RP5-821D11.7	150.269	146.678	186.608	1.27223	0.347358	0.16162	0.447929	chr22	42227218	42230669	0.533111	0
CTB-50E14.6	594.133	580.04	736.745	1.27016	0.345013	0.161106	0.447929	chr19	42901279	43156171	0.0212863	0.58975
RP11-275I14.4	11.9795	11.6993	14.8145	1.26627	0.340582	0.18296	0.48441	chr1	226335703	226342772	0.392725	0
MIR4720	563.27	550.103	696.501	1.26613	0.340424	0.185733	0.490154	chr16	81416873	81424489	0.571841	0
ST7-AS1	50.037	48.8682	61.8641	1.26594	0.340208	0.208668	0.520547	chr7	116592499	116594388	0.207151	1.1309e-07
RP11-585P4.5	31.0012	30.2863	38.2345	1.26244	0.33621	0.17305	0.465771	chr12	75877903	75883600	0.189006	1.36043e-06
RP1-315G1.3	5.8839	5.7494	7.24481	1.2601	0.333537	0.33349	0.647434	chrX	123093082	123095191	0.115025	0.00346634
RP11-157P1.4	46.1499	45.1033	56.7408	1.25802	0.331155	0.0332395	0.163478	chr20	60880487	60881381	0.452502	0
CTD-2171N6.1	126.325	123.467	155.245	1.25738	0.330416	0.280921	0.614467	chr18	52773134	52791537	-0.0653745	0.0974042
RP11-1094M14.5	15.3997	15.0532	18.906	1.25594	0.32877	0.24202	0.570099	chr17	33826708	33837289	0.0277722	0.481715
RP11-325K4.2	8.67812	8.48301	10.6524	1.25573	0.328525	0.255819	0.583958	chr16	56974939	56975638	0.279131	5.44897e-13
AC092171.4	466.685	456.287	571.898	1.25337	0.325816	0.260954	0.588234	chr7	5515434	5519442	0.33988	0
RP13-20L14.6	28.8624	28.2211	35.3514	1.25266	0.324991	0.131114	0.397012	chr17	80412148	80416397	0.50542	0
AC079807.2	25.8047	25.2322	31.5975	1.25227	0.324544	0.276897	0.610031	chr2	48132816	48134949	0.478351	0
AC010894.3	31.3153	30.6248	38.3019	1.25068	0.322715	0.292078	0.624259	chr2	175352116	175353028	0.323672	0
RP11-293M10.6	94.0921	92.0307	114.95	1.24904	0.320823	0.393589	0.695312	chr14	75890385	75894444	0.327872	0
RP11-22C11.2	157.105	153.74	191.149	1.24332	0.314202	0.177425	0.472842	chr8	95649512	95651695	0.591459	0
HOXC-AS2	18.0888	17.7023	21.9996	1.24275	0.31354	0.110216	0.358715	chr12	54388991	54390569	-0.0157648	0.689663
RP11-335O4.3	5.33684	5.22304	6.48837	1.24226	0.312966	0.288337	0.622301	chr12	68052770	68064699	0.515684	0
RP11-96H19.1	47.1321	46.1408	57.1631	1.23888	0.30904	0.335866	0.649714	chr12	46777461	46850051	0.397975	0
RP3-340N1.5	46.7858	45.8187	56.5722	1.2347	0.304157	0.267818	0.599246	chr1	20510734	20512979	0.226321	6.33225e-09
AC006129.2	26.9196	26.3633	32.548	1.2346	0.304039	0.454755	0.750487	chr19	42051553	42061832	0.0475286	0.228405
AC074389.9	32.1428	31.4797	38.8526	1.23421	0.303588	0.436057	0.734149	chr7	1778265	1781927	0.0818777	0.0377762
USP30-AS1	8.9949	8.81022	10.8637	1.23307	0.302259	0.285048	0.619321	chr12	109490154	109491757	-0.0214133	0.587533
RP11-67L3.5	1.1088	1.08606	1.3389	1.2328	0.301943	0.623641	0.848006	chr1	55352547	55353674	0.146136	0.00019819
RP4-612B15.3	31.9516	31.299	38.5548	1.23182	0.30079	0.21509	0.529728	chr1	87169184	87170145	0.510752	0
RP11-1094M14.11	187.202	183.395	225.728	1.23083	0.299634	0.175856	0.469603	chr17	33895138	33901811	0.321174	0
AC079305.10	6.49701	6.36586	7.82415	1.22908	0.29758	0.420514	0.722216	chr2	178129086	178130243	0.296152	1.68754e-14
AC005789.11	42.5831	41.7372	51.1416	1.22532	0.293162	0.107335	0.351928	chr19	38888820	38890521	0.147022	0.000181021
RP11-317N8.5	66.6314	65.3347	79.7523	1.22067	0.287677	0.28911	0.622314	chr14	36288429	36295971	-0.0171335	0.664298
CTD-2231H16.1	37.3987	36.672	44.7522	1.22034	0.287279	0.2052	0.519562	chr5	92265	139978	NA	NA
CTD-3032H12.2	22.7049	22.2664	27.142	1.21897	0.28566	0.30432	0.628132	chr16	54968824	54988577	0.337256	0
TUG1	11031.1	10820.5	13161.9	1.21638	0.28259	0.303292	0.628132	chr22	31366662	31374831	0.57838	0
AC006126.4	23.9686	23.5114	28.5943	1.21619	0.282367	0.356456	0.664538	chr19	45741889	45748628	-0.00238518	0.951828
RP4-639F20.1	137.63	135.013	164.115	1.21555	0.28161	0.379628	0.687541	chr1	95393121	95428826	0.29285	3.33067e-14
AC092431.1	28.2004	27.6645	33.6226	1.21537	0.281394	0.304971	0.628132	chr2	69871556	70008692	0.19611	5.28019e-07
KIAA1984-AS1	88.2645	86.5913	105.195	1.21485	0.280777	0.517242	0.787509	chr9	139698378	139703300	0.306281	1.77636e-15
AC093850.2	332.011	325.745	395.411	1.21387	0.27961	0.11091	0.358731	chr2	216582765	216584147	0.130776	0.000879187
CTC-276P9.1	25.3855	24.9088	30.2087	1.21277	0.278305	0.404715	0.707165	chr5	134374527	134375737	-0.103779	0.00839835
AF015262.2	9.48911	9.31097	11.2916	1.21272	0.27825	0.203352	0.517304	chr21	36508934	36511519	-0.082356	0.0366672
RP3-462E2.3	12.391	12.1598	14.7305	1.21142	0.276694	0.426228	0.727343	chr12	112250596	112251224	0.0624623	0.113289
RP11-649G15.2	12.4632	12.231	14.8127	1.21108	0.276289	0.216401	0.530541	chr8	107532701	107669776	0.365407	0
RP11-175P13.2	8.53419	8.37536	10.1413	1.21085	0.276025	0.46578	0.756718	chr12	100536835	100538449	0.276572	9.01279e-13
CTD-2203K17.1	25.5697	25.1031	30.2911	1.20667	0.271032	0.298861	0.626681	chr5	33424130	33440725	0.348895	0
AC079354.5	134.362	131.912	159.15	1.20648	0.270803	0.344007	0.656078	chr2	203043382	203044114	-0.0024297	0.95093
RP11-483F11.7	4.95891	4.86885	5.87024	1.20567	0.269839	0.510259	0.7834	chr10	101411745	101413662	0.152118	0.000106453
MIR4519	17.297	16.9836	20.4686	1.2052	0.269269	0.353501	0.661743	chr16	30886542	30906541	0.294042	2.62013e-14
RP11-329L6.1	43.423	42.6366	51.3805	1.20508	0.269129	0.351035	0.66094	chr17	62223329	62223836	0.458887	0
RP11-224O19.2	26.5121	26.0325	31.3641	1.2048	0.2688	0.319838	0.635692	chr1	218517537	218519020	0.150723	0.000123316
RP11-505K9.1	30.0668	29.528	35.5188	1.20289	0.266502	0.590987	0.835071	chr16	84150655	84151176	0.276962	8.34888e-13
RP11-57A19.2	59.7283	58.6614	70.524	1.20222	0.265704	0.319394	0.635692	chr16	28296205	28303385	0.163322	3.11927e-05
RP11-66N11.8	44.7392	43.9405	52.8214	1.20211	0.265571	0.457289	0.750519	chrX	152864794	152869808	0.106693	0.00672724
TRAPPC12-AS1	37.3304	36.6705	44.0076	1.20008	0.263133	0.286478	0.621597	chr2	3485012	3486180	0.289774	6.35048e-14
AC003665.1	95.4407	93.7597	112.45	1.19934	0.26224	0.264594	0.594786	chr17	45974695	46018776	0.712752	0
CTD-2012K14.1	20.7182	20.3547	24.3963	1.19856	0.261297	0.564446	0.823043	chr16	67551609	67562578	0.0206782	0.600424
TPBGL	39.5104	38.8191	46.5064	1.19803	0.260663	0.31201	0.6322	chr11	74952562	74954742	0.0561248	0.15484
RP1-302G2.5	15.8875	15.6096	18.6999	1.19797	0.260595	0.478068	0.762935	chr6	44184675	44185901	-0.0496985	0.207837
RP11-244F12.3	115.466	113.452	135.85	1.19743	0.259935	0.403761	0.706909	chr15	63338232	63341586	0.170003	1.44163e-05
RP1-28O10.1	8.56765	8.41831	10.0787	1.19724	0.259709	0.572483	0.825169	chr1	209834708	209897470	-0.0593623	0.132363
RP13-638C3.3	13.0162	12.7894	15.311	1.19716	0.259618	0.426018	0.727343	chr17	80545188	80546287	0.425961	0
WI2-85898F10.1	35.2152	34.603	41.4098	1.19671	0.259077	0.200678	0.511704	chr22	46271878	46283628	0.19468	6.40645e-07
RP5-1129J21.3	223.455	219.584	262.628	1.19602	0.258247	0.333457	0.647434	chr7	152160870	152162634	0.392635	0
LGALS8-AS1	13.8748	13.6356	16.2956	1.19508	0.257111	0.394139	0.695312	chr1	236686368	236687808	0.127937	0.00113891
LINC00511	261.411	256.936	306.698	1.19367	0.25541	0.346545	0.6569	chr17	70319263	70636611	0.0591715	0.133614
AC034243.1	10.2849	10.1091	12.0641	1.19339	0.255062	0.399107	0.701788	chr5	138080122	138088998	0.141274	0.00032288
CTB-52I2.5	156.909	154.234	183.977	1.19284	0.254403	0.365797	0.673116	chr19	18122107	18142348	-0.0293598	0.457009
RP11-872J21.3	27.7228	27.2502	32.505	1.19284	0.254396	0.547231	0.81093	chr14	96967146	96968658	0.353673	0
RP11-555M1.3	6.5908	6.47877	7.72445	1.19227	0.253713	0.416112	0.716933	chr3	156881240	156886922	0.348237	0
PCED1B-AS1	100.667	98.9588	117.953	1.19194	0.253308	0.360008	0.667764	chr12	47599680	47610239	-0.0740698	0.0602979
CTC-471J1.2	40.6192	39.9334	47.5589	1.19095	0.252119	0.425545	0.727343	chr19	52561742	52566956	0.371356	0
AC004840.9	78.7739	77.4491	92.1794	1.19019	0.251196	0.574768	0.825529	chr7	2477397	2487485	0.262314	1.3552e-11
RP11-67L3.4	15.6558	15.3944	18.3006	1.18878	0.249485	0.48249	0.766586	chr1	55353235	55354523	0.318385	0
RP11-923I11.1	59.6097	58.6249	69.5748	1.18678	0.247051	0.311649	0.6322	chr12	52203788	52206648	0.168671	1.68553e-05
AC006129.1	34.4082	33.8399	40.1588	1.18673	0.246989	0.390613	0.693615	chr19	42037565	42038534	0.0887103	0.0243677
ABHD11-AS1	59.9348	58.9463	69.9368	1.18645	0.246649	0.73181	0.891582	chr7	73149367	73150384	0.0866447	0.027902
RP13-152O15.5	4.17882	4.11042	4.87095	1.18502	0.244915	0.381327	0.689005	chr20	62688155	62688437	NA	NA
SNHG10	95.9374	94.3766	111.73	1.18387	0.243514	0.571905	0.825068	chr14	95998633	96001209	0.276416	9.29257e-13
RP11-658F2.8	464.727	457.172	541.181	1.18376	0.243374	0.538708	0.808061	chr11	66433506	66435845	0.689953	0
MEG3	486.803	478.922	566.543	1.18295	0.242394	0.22658	0.544084	chr14	101245746	101327368	0.122437	0.00185326
RP5-894A10.2	57.8121	56.8897	67.1455	1.18028	0.239124	0.192723	0.499664	chr7	141352180	141356610	0.331606	0
CTC-241F20.3	97.3328	95.7962	112.881	1.17835	0.236768	0.352183	0.661566	chr19	48758931	48761456	0.148237	0.000159743
RP11-60I3.5	26.597	26.1785	30.8313	1.17773	0.236009	0.402154	0.706381	chr9	102648607	102668883	0.244007	3.49015e-10
RP11-204J18.2	6.1689	6.0719	7.15045	1.17763	0.235888	0.408755	0.708311	chr3	62246539	62248415	0.157895	5.71156e-05
RP11-27I1.2	1091.64	1074.56	1264.51	1.17677	0.234836	0.29598	0.624259	chr9	123587105	123616651	0.401376	0
RP11-334J6.4	5.76622	5.6764	6.67504	1.17593	0.233798	0.445907	0.739231	chr9	134365872	134365958	0.219697	1.76656e-08
RP11-598F7.5	23.7541	23.3853	27.4857	1.17534	0.233075	0.441075	0.737244	chr12	273829	275487	NA	NA
RP11-274N19.2	9.13577	8.99395	10.5708	1.17533	0.233061	0.471945	0.761689	chr1	154675204	154680702	-0.110549	0.00497601
RP11-709B3.2	97.4029	95.8975	112.636	1.17454	0.2321	0.257972	0.58678	chr15	68591127	68593343	0.0230967	0.558502
RP11-532F12.5	362.008	356.428	418.473	1.17407	0.231522	0.435226	0.733512	chr15	41128005	41136585	0.469484	0
RP11-357C3.3	67.227	66.1936	77.6832	1.17357	0.23091	0.508064	0.782516	chrX	62729821	62780929	0.207124	1.13524e-07
RP4-584D14.5	44.8139	44.1264	51.7707	1.17324	0.230496	0.37619	0.683803	chr7	150060865	150069679	0.511039	0
RP11-196G18.22	1191.08	1172.81	1375.96	1.17322	0.230476	0.386601	0.691993	chr1	149816064	149820591	0.0702244	0.0749397
CTD-2003C8.1	488.991	481.517	564.624	1.17259	0.229703	0.476281	0.76258	chr11	10879805	10928349	0.318532	0
ARHGEF26-AS1	75.2157	74.0662	86.847	1.17256	0.229661	0.381709	0.689005	chr3	153742189	153839121	0.234329	1.75437e-09
DANCR	1760.7	1733.91	2031.79	1.1718	0.228724	0.306039	0.62825	chr4	53578596	53586518	0.362211	0
CTD-2319I12.1	84.2852	83.0045	97.2438	1.17155	0.228416	0.66637	0.86656	chr17	58160926	58169246	0.102881	0.00898328
CTD-2319I12.4	36.839	36.2827	42.4678	1.17047	0.227087	0.533692	0.80512	chr17	58203895	58213005	0.574498	0
RP11-66B24.2	74.4512	73.3307	85.7886	1.16989	0.226369	0.513653	0.783513	chr15	101389765	101404501	0.303841	3.10862e-15
AC007283.5	265.53	261.54	305.905	1.16963	0.226053	0.368306	0.676199	chr2	202031687	202032269	0.381107	0
RP11-644F5.11	214.761	211.545	247.306	1.16905	0.225332	0.346216	0.6569	chr12	56122887	56124467	0.357698	0
RP11-169K16.9	156.949	154.599	180.726	1.169	0.225271	0.339419	0.652698	chr1	16160559	16174642	0.423256	0
CTA-398F10.2	18.7781	18.4997	21.5957	1.16736	0.223245	0.715685	0.882168	chr8	8314418	8318847	0.362147	0
RP11-312B8.1	10.4478	10.2931	12.0126	1.16705	0.222868	0.507406	0.782516	chr1	6843951	6844903	0.328067	0
RP11-361F15.2	159.937	157.572	183.872	1.16691	0.222691	0.38547	0.691291	chr6	147708799	147711601	0.312582	4.44089e-16
RP11-82L18.2	22.879	22.5408	26.3013	1.16683	0.222598	0.290866	0.624259	chr9	91703518	91724849	0.0742123	0.0598043
MIR155HG	64.4403	63.489	74.0654	1.16659	0.222293	0.340626	0.65347	chr21	26934220	26947480	0.074055	0.0603491
AP000696.2	19.4665	19.185	22.3151	1.16315	0.218038	0.139319	0.410373	chr21	38004978	38009331	0.12291	0.00177871
RP11-25K19.1	29.9735	29.5452	34.3073	1.16118	0.215594	0.459667	0.751298	chr8	60031598	60033905	-0.023178	0.557118
RP11-307C12.11	119.726	118.049	136.702	1.15802	0.211654	0.318461	0.635692	chr1	155017666	155018594	0.413195	0
AC022007.5	172.225	169.815	196.612	1.1578	0.211386	0.275962	0.610031	chr3	10048101	10052893	0.483528	0
AC068491.1	298.004	293.869	339.839	1.15643	0.209675	0.328561	0.643875	chr2	111965352	112252677	0.154146	8.5765e-05
RP11-283G6.3	28.3223	27.9314	32.2782	1.15562	0.20867	0.315436	0.635177	chr12	26278087	26279550	0.291164	4.75175e-14
RP1-64K7.4	13.1176	12.9411	14.904	1.15168	0.203741	0.393923	0.695312	chr20	32668954	32669754	0.329761	0
RP11-201P10.3	12.7252	12.5547	14.4502	1.15097	0.202855	0.575558	0.825933	chr15	37109376	37110314	0.152328	0.000104104
RP11-598F7.6	26.576	26.2217	30.1615	1.15025	0.201946	0.499698	0.779775	chr12	276021	291565	NA	NA
RP11-695J4.2	10.437	10.2989	11.8349	1.14914	0.200557	0.608747	0.842124	chr12	14720683	14772689	0.290497	5.4623e-14
RP5-1024G6.5	106.297	104.896	120.475	1.14852	0.199781	0.325019	0.642053	chr1	53704281	53708455	0.462281	0
MIAT	302.403	298.422	342.68	1.1483	0.199505	0.260903	0.588234	chr22	27042391	27072438	0.0884468	0.0247958
RP11-264I13.2	78.9527	77.9312	89.2883	1.14573	0.19627	0.293224	0.624259	chr9	2041899	2046023	0.570402	0
RP11-121A14.2	6.33519	6.2533	7.16379	1.1456	0.196104	0.558316	0.817822	chr9	127021528	127023435	0.298739	9.76996e-15
CTA-211A9.5	70.3461	69.4398	79.5166	1.14512	0.195493	0.443059	0.73828	chr22	27068729	27176170	0.426866	0
LINC00467	332.261	328.011	375.268	1.14407	0.194176	0.314562	0.634992	chr1	211556144	211605878	0.533625	0
TMEM44-AS1	138.06	136.297	155.899	1.14382	0.193861	0.592154	0.835071	chr3	194304739	194310989	0.465973	0
hsa-mir-6080	369.304	364.649	416.41	1.14195	0.191495	0.300484	0.627428	chr17	62745780	62778117	0.232028	2.54901e-09
ZNF674-AS1	131.922	130.269	148.642	1.14103	0.19034	0.471388	0.761689	chrX	46404927	46407671	0.163509	3.05379e-05
RP11-1112J20.2	164.244	162.188	185.051	1.14097	0.19026	0.392766	0.695312	chr14	63589750	63594932	-0.120216	0.00224385
RP11-378J18.3	110.331	108.953	124.266	1.14054	0.189717	0.508365	0.782516	chr1	222763166	222766374	0.239355	7.65145e-10
PSMG3-AS1	359.546	355.064	404.9	1.14036	0.189488	0.567459	0.823043	chr7	1609708	1629262	0.302205	4.44089e-15
AP001065.2	167.834	165.747	188.95	1.13999	0.189021	0.444704	0.738524	chr21	45834472	45845155	0.206761	1.19582e-07
RP11-3N2.1	28.4707	28.1186	32.0336	1.13923	0.188062	0.63574	0.851325	chr7	63539166	63545179	0.106951	0.00659486
AC113189.5	142.39	140.637	160.131	1.13861	0.187278	0.571882	0.825068	chr17	7485281	7487390	0.295614	1.86517e-14
RP11-126H7.3	38.1665	37.6974	42.9134	1.13837	0.186964	0.650139	0.85828	chr10	79687129	79689582	0.454529	0
RP4-616B8.4	3.43162	3.38961	3.8567	1.1378	0.18625	0.702401	0.877761	chr20	37590567	37590754	0.337058	0
RP11-738B7.1	7.41482	7.3247	8.32674	1.1368	0.184982	0.440978	0.737244	chr7	129423209	129425025	0.389252	0
RP11-279F6.1	230.593	227.803	258.826	1.13619	0.184199	0.850587	0.94168	chr15	69755364	69863775	0.0549304	0.163825
HOXC-AS5	74.2303	73.3345	83.2945	1.13582	0.183729	0.434687	0.733512	chr12	54329111	54333427	-0.00938553	0.812098
RP11-574K11.5	6.48362	6.40541	7.27496	1.13575	0.183649	0.503936	0.782516	chr10	75573275	75574495	0.334488	0
RP11-452F19.3	187.919	185.665	210.721	1.13495	0.182627	0.475871	0.76258	chr1	222988363	223010726	0.496398	0
RP11-429G19.3	126.586	125.075	141.87	1.13427	0.18177	0.457758	0.750519	chr10	97593264	97633515	0.315762	2.22045e-16
SLC25A5-AS1	73.6276	72.7494	82.5141	1.13422	0.181705	0.547039	0.81093	chrX	118599996	118603061	0.225337	7.39e-09
RP11-64K12.2	351.577	347.386	393.982	1.13413	0.181589	0.45615	0.750519	chr15	40617416	40618916	0.146525	0.000190471
AC010761.9	8.09022	7.99494	9.0543	1.1325	0.179516	0.65359	0.861429	chr17	27072586	27074670	0.484357	0
RP13-270P17.2	87.5895	86.5603	98.0036	1.1322	0.179129	0.484042	0.767187	chr18	3190394	3247275	0.487923	0
RP11-325F22.4	98.504	97.3547	110.134	1.13126	0.177936	0.444523	0.738524	chr7	104653871	104654768	0.244311	3.31384e-10
KB-1460A1.5	219.135	216.595	244.839	1.1304	0.176831	0.313802	0.634247	chr8	102179032	102181857	0.598071	0
RP11-492E3.51	7.9534	7.8613	8.88532	1.13026	0.176656	0.610668	0.842293	chr9	132264268	132275965	0.282665	2.6934e-13
DNAJC3-AS1	210.736	208.313	235.25	1.12931	0.175443	0.620009	0.847646	chr13	96325088	96329179	0.478865	0
RP4-647J21.1	42.0532	41.5729	46.9136	1.12847	0.174364	0.398512	0.701503	chr7	44998597	45000508	-0.0185365	0.638691
RP11-469M7.1	179.602	177.562	200.239	1.12771	0.173395	0.549846	0.812751	chr2	201689395	201692061	0.211844	5.7224e-08
RP13-188A5.1	24.5675	24.2892	27.3828	1.12736	0.172953	0.507285	0.782516	chrX	55934555	56041606	0.0871473	0.0270038
AC007255.8	67.7607	67.0005	75.4532	1.12616	0.171409	0.460659	0.751449	chr7	29554384	29603286	0.311789	4.44089e-16
RP11-336K24.4	8.61226	8.51614	9.58482	1.12549	0.17055	0.455293	0.750487	chr1	155955165	155976861	0.225446	7.26455e-09
RP13-942N8.1	20.6793	20.4486	23.0139	1.12545	0.1705	0.460685	0.751449	chr12	123849499	123850660	0.19975	3.20738e-07
CTB-31O20.2	24.3544	24.0839	27.091	1.12486	0.169744	0.540665	0.808426	chr19	1874880	1876168	0.287555	9.99201e-14
RP11-1334A24.6	11.4878	11.3611	12.7694	1.12396	0.168591	0.559602	0.818966	chr5	176921995	176930648	0.0771962	0.0502141
UBAC2-AS1	67.0425	66.3105	74.4495	1.12274	0.167024	0.463359	0.753539	chr13	99848695	99852964	0.371282	0
RP11-567I13.1	530.317	524.546	588.713	1.12233	0.166494	0.554784	0.815592	chr11	11373972	11374854	0.014669	0.710225
RP11-162J8.3	2.85582	2.82491	3.16861	1.12167	0.165647	0.595116	0.836357	chr6	149348835	149353709	0.146455	0.000191846
RP11-511I2.2	14.9297	14.7681	16.5642	1.12162	0.165579	0.731669	0.891582	chr1	47846599	47874149	0.0276252	0.48404
CTC-458I2.2	31.6317	31.2911	35.0778	1.12101	0.164804	0.665911	0.86656	chr5	79424183	79439706	0.293899	2.68674e-14
RP11-146F11.1	22.9253	22.6788	25.4196	1.12085	0.164599	0.604374	0.84053	chr16	30709029	30710379	0.316104	2.22045e-16
RP11-159D12.2	417.725	413.235	463.157	1.12081	0.164538	0.554041	0.815239	chr17	56066399	56072211	0.575739	0
RP11-553A21.3	5.11865	5.06485	5.66309	1.11812	0.16107	0.974112	0.994329	chr6	74405257	74405854	0.201961	2.35859e-07
RP11-247I13.7	70.0304	69.2955	77.4666	1.11792	0.160812	0.574413	0.825529	chr22	31832962	31835893	0.511624	0
TBX5-AS1	123.303	122.01	136.385	1.11782	0.160691	0.493796	0.775078	chr12	114845995	114850636	0.01919	0.626905
RP3-341D10.4	80.8565	80.0102	89.4205	1.11761	0.160423	0.500151	0.779775	chrX	100258820	100262962	0.180662	3.95385e-06
AP001432.14	10.199	10.0924	11.2777	1.11745	0.160205	0.598609	0.837143	chr21	38593719	38610045	0.364804	0
GS1-124K5.4	43.5411	43.0903	48.1019	1.1163	0.15873	0.525586	0.79722	chr7	65958692	65960461	0.413249	0
RP11-226L15.5	418.982	414.662	462.697	1.11584	0.158132	0.56473	0.823043	chr1	159994742	159996584	0.306942	1.77636e-15
RP1-228H13.5	237.986	235.625	261.881	1.11143	0.152422	0.541226	0.808426	chr1	40929990	40932436	0.514878	0
CTD-2201E18.3	143.931	142.516	158.241	1.11033	0.150995	0.493676	0.775078	chr5	43014515	43067521	0.144045	0.000244933
hsa-mir-142	33.8082	33.4779	37.1497	1.10968	0.150142	0.481263	0.766526	chr17	56408244	56409869	-0.122425	0.00185524
CTC-459F4.3	221.624	219.459	243.523	1.10965	0.150102	0.717914	0.883377	chr19	28284370	28475892	0.63406	0
RP11-453E17.1	586.98	581.254	644.926	1.10954	0.149964	0.586509	0.830314	chr4	68566997	68946670	0.566935	0
LINC00116	312.275	309.261	342.774	1.10836	0.148432	0.625021	0.848006	chr2	110969105	111002997	0.204702	1.60358e-07
RP11-327P2.5	39.3219	38.9428	43.158	1.10824	0.148271	0.387141	0.691993	chr13	52378432	52387356	0.402569	0
RP4-568F9.3	0.260391	0.257896	0.285635	1.10756	0.147379	0.779315	0.917949	chr20	18294408	18295755	0.0970425	0.0137513
RP11-336K24.5	5.86889	5.8136	6.42842	1.10576	0.145032	0.547615	0.81093	chr1	155961180	155971578	0.235027	1.56509e-09
RP11-115C21.2	120.554	119.428	131.952	1.10487	0.143871	0.455471	0.750487	chr8	6261071	6264663	0.470166	0
RP11-187A9.3	7.6045	7.53361	8.3218	1.10462	0.143553	0.462074	0.752202	chr13	42617862	42618383	0.336665	0
RP11-467L13.3	5.69703	5.64458	6.22771	1.10331	0.141836	0.728574	0.889989	chr12	31900808	31901031	-0.0126636	0.748395
CTA-292E10.6	73.0263	72.3548	79.8204	1.10318	0.141668	0.689495	0.875626	chr22	29196670	29244547	0.384609	0
AP000330.8	66.8086	66.2245	72.7192	1.09807	0.134972	1	1	chr21	36118053	36157183	-0.0325788	0.409162
RP11-524D16__A.3	87.0223	86.268	94.6549	1.09722	0.133852	0.43019	0.731098	chrX	99928326	99928978	0.0562201	0.154139
RP11-566E18.3	379.805	376.537	412.869	1.09649	0.132893	0.473495	0.761825	chr2	217081767	217084915	0.135098	0.00058709
RP11-254F7.2	120.443	119.423	130.763	1.09496	0.130877	0.580743	0.827521	chr2	10179218	10180790	0.388738	0
RP11-44F14.8	70.1444	69.5521	76.1381	1.09469	0.130524	0.807105	0.923874	chr16	53420855	53422997	0.187565	1.64121e-06
RP11-705C15.3	229.96	228.03	249.495	1.09413	0.129789	0.573534	0.825218	chr12	9811162	9814681	0.368554	0
RP11-660L16.2	126.102	125.044	136.815	1.09413	0.129789	0.694194	0.877474	chr11	71159719	71163203	0.436806	0
RP11-4F5.2	85.0478	84.3379	92.2308	1.09359	0.129067	0.604271	0.84053	chr15	95024039	95027181	0.252782	7.5953e-11
RP11-718G2.4	440.968	437.309	477.999	1.09305	0.128355	0.619363	0.847646	chr14	70833570	70839810	0.487672	0
RP11-160O5.1	70.5906	70.0074	76.4911	1.09261	0.127784	0.667934	0.86656	chr17	63096929	63107176	0.419485	0
RP1-238O23.4	33.7529	33.4749	36.5653	1.09232	0.127394	0.511899	0.7834	chr6	41107593	41108570	0.222898	1.08033e-08
LINC00205	232.346	230.445	251.574	1.09169	0.126559	0.482345	0.766586	chr21	46713199	46717269	0.360908	0
RP11-314A20.2	7.19179	7.13438	7.77264	1.08946	0.123615	0.552257	0.814141	chr17	4607524	4608824	0.219973	1.69372e-08
RP11-298I3.4	34.8538	34.5783	37.6417	1.08859	0.122467	0.807363	0.923874	chr14	23451906	23468287	0.288859	7.63833e-14
RP11-10O17.2	104.566	103.748	112.847	1.08771	0.121292	0.693631	0.877474	chr15	74753605	74773643	0.571405	0
CTD-2286N8.2	21.6822	21.5127	23.3976	1.08762	0.121173	0.661932	0.86656	chr18	76877206	76877920	NA	NA
SOS1-IT1	70.2023	69.6617	75.6731	1.08629	0.119415	0.576184	0.826101	chr2	39219419	39220998	0.457918	0
CTD-3065J16.9	69.8674	69.3319	75.2853	1.08587	0.118849	0.749324	0.901912	chr8	145132904	145134168	0.590249	0
CTA-217C2.1	220.514	218.866	237.187	1.08371	0.11598	0.496087	0.777922	chr22	45529709	45559662	0.428894	0
RP3-512B11.3	105.294	104.51	113.226	1.08339	0.115557	0.601041	0.83733	chr6	7540683	7541571	0.353613	0
RP11-18H7.1	52.7373	52.3557	56.5984	1.08104	0.112413	0.65541	0.861615	chr3	119813741	119855630	0.353967	0
AF127936.5	13.7465	13.6471	14.7521	1.08097	0.11233	0.645896	0.857804	chr21	16134030	16135411	-0.00502212	0.898782
RP11-473I1.9	573.744	569.64	615.269	1.0801	0.111168	0.722766	0.88532	chr16	9198704	9200618	0.534325	0
RP11-313D6.4	73.3459	72.8241	78.6265	1.07968	0.1106	0.943038	0.978416	chr10	112629625	112631991	0.311406	4.44089e-16
AC046143.3	18.7263	18.5947	20.0578	1.07869	0.109277	0.538435	0.808061	chr3	194353651	194366130	0.186987	1.76881e-06
FOXD2-AS1	119.989	119.171	128.265	1.07631	0.106092	0.68572	0.87532	chr1	47897804	47900313	0.140479	0.000349196
RP11-466C23.4	5.31523	5.27905	5.6813	1.0762	0.105944	0.624696	0.848006	chr11	63534955	63536113	0.233447	2.0254e-09
SNHG9	193.517	192.207	206.777	1.0758	0.105414	0.650015	0.85828	chr16	2014959	2015510	0.25581	4.42621e-11
SETD5-AS1	491.041	487.78	524.039	1.07434	0.103444	0.566961	0.823043	chr3	9391372	9440263	0.48466	0
RP11-453F18__B.1	75.1648	74.6734	80.1376	1.07317	0.101885	0.545374	0.81093	chrX	130836677	130964671	0.109254	0.00551216
RP11-429J17.6	2272.52	2257.69	2422.61	1.07305	0.101714	0.767316	0.914356	chr8	144816309	144828507	0.713738	0
AC131097.3	38.1903	37.9418	40.7042	1.07281	0.10139	0.579151	0.82716	chr2	242823513	243020873	NA	NA
AC091729.9	199.276	197.998	212.216	1.07181	0.100048	0.739137	0.896577	chr7	1199661	1204903	0.449977	0
RP13-516M14.1	123.602	122.813	131.587	1.07144	0.0995513	0.676627	0.870179	chr17	80251591	80252786	0.527939	0
LINC00086	53.2788	52.9395	56.7117	1.07125	0.0993009	0.646736	0.857804	chrX	134555867	134559682	0.0475638	0.22806
RP5-886K2.3	25.3694	25.2094	26.9877	1.07054	0.0983389	0.598758	0.837143	chr1	24086871	24104777	0.341774	0
AC112721.2	17.5059	17.3969	18.6089	1.06967	0.0971626	0.584315	0.830093	chr2	238337562	238343465	0.089086	0.0237683
RP11-61J19.4	134.64	133.804	143.101	1.06948	0.0969128	0.72255	0.88532	chr1	212731174	212733073	0.058456	0.138385
CTD-2382E5.3	115.09	114.381	122.261	1.06889	0.0961173	0.650373	0.85828	chr15	42189687	42190773	0.351902	0
SNHG3	586.776	583.178	623.179	1.06859	0.0957095	0.584847	0.830093	chr1	28832491	28837404	0.320958	0
CTB-92J24.2	63.2479	62.8612	67.1608	1.0684	0.0954499	0.6284	0.848006	chr19	24110589	24112089	0.173943	9.01687e-06
AC007620.3	342.014	339.945	362.951	1.06768	0.0944732	0.883024	0.953571	chr3	179114748	179116979	0.196726	4.8561e-07
RP11-703I16.1	20.8713	20.7463	22.1357	1.06697	0.0935198	0.51103	0.7834	chr18	12031176	12032180	0.405381	0
RP11-73E17.2	82.5266	82.0414	87.4359	1.06575	0.0918731	0.724016	0.886183	chr14	35343548	35345665	0.385008	0
AC073046.25	33.928	33.7287	35.9448	1.0657	0.0918044	0.679286	0.872216	chr2	74212258	74213470	0.295937	1.75415e-14
RP11-4O1.2	135.038	134.249	143.019	1.06533	0.0913041	0.56672	0.823043	chr9	114794834	114800010	0.350009	0
RP11-145F16.2	240.992	239.596	255.115	1.06477	0.0905401	0.545532	0.81093	chr3	150181244	150184218	0.127429	0.00119223
RP4-607I7.1	23.8275	23.6915	25.2034	1.06381	0.0892457	0.771294	0.916059	chr11	35154201	35159579	0.225782	6.89154e-09
RP11-164P12.4	91.1559	90.6428	96.3471	1.06293	0.0880477	0.680603	0.87315	chr4	152588375	152591654	0.244533	3.19071e-10
LINC00662	444.975	442.495	470.079	1.06234	0.0872449	0.893153	0.955562	chr19	28175487	28284848	0.502212	0
TMEM254-AS1	187.183	186.146	197.678	1.06195	0.0867179	0.843301	0.940026	chr10	81806615	81838668	0.490993	0
RP11-739N20.2	14.83	14.7492	15.6483	1.06096	0.0853724	0.897831	0.957509	chr1	204346977	204404974	0.216409	2.90545e-08
RP11-355O1.11	76.9583	76.5388	81.2026	1.06093	0.0853343	0.802755	0.923411	chr9	125699901	125702612	0.393119	0
OIP5-AS1	2954.45	2938.54	3115.4	1.06019	0.08432	0.805747	0.923874	chr15	41576187	41601901	0.63912	0
RP1-290I10.6	43.7069	43.4722	46.0816	1.06002	0.0840953	0.789385	0.923411	chr6	10409572	10416679	0.432406	0
RP11-378A13.1	76.3499	75.9413	80.4847	1.05983	0.0838309	0.748378	0.901912	chr2	219120041	219122087	0.266247	6.51967e-12
RP11-715J22.3	18.4755	18.3796	19.4469	1.05807	0.0814349	0.705113	0.877761	chr16	2502581	2502978	0.362848	0
AC007383.4	209.021	207.955	219.811	1.05701	0.0799891	0.798756	0.923411	chr2	206980270	206987047	0.401244	0
RP11-785H5.2	29.1162	28.9678	30.6179	1.05696	0.0799243	0.993844	1	chr12	11318688	11323952	0.243358	3.89775e-10
RP5-890O3.9	95.5185	95.0389	100.372	1.05611	0.0787655	0.622859	0.848006	chr1	1252960	1254069	NA	NA
RP11-143J24.1	10.924	10.8695	11.4752	1.05572	0.0782297	0.991354	1	chr15	30297645	30338051	-0.192314	8.79368e-07
RP5-1148A21.3	65.9006	65.5747	69.1987	1.05527	0.0776059	0.814933	0.928814	chr6	64280909	64282313	0.326348	0
RP11-431I8.1	81.9535	81.5488	86.0482	1.05517	0.0774811	0.633776	0.851325	chr3	159944269	159945841	-0.118008	0.0027053
RP11-686D22.4	21.4604	21.3556	22.5214	1.05459	0.0766854	0.635251	0.851325	chr17	33730855	33731392	0.0427985	0.278147
RP11-856B14.1	76.6771	76.3065	80.4269	1.054	0.0758721	0.920667	0.970379	chr11	65335952	65337894	0.378072	0
RP11-77H9.2	32.4628	32.3077	34.0322	1.05338	0.0750249	0.618069	0.847646	chr16	8941961	8954274	0.266254	6.51124e-12
RP11-61A14.2	90.1723	89.7442	94.5034	1.05303	0.0745473	0.693259	0.877474	chr16	66921917	66922834	0.517549	0
RP11-488L18.8	23.6534	23.5434	24.766	1.05193	0.0730357	0.672058	0.868108	chr1	247373992	247405125	0.38101	0
RP11-56B16.3	81.8519	81.4732	85.683	1.05167	0.0726833	0.840276	0.939223	chr15	52206914	52207768	0.360316	0
RP11-876N24.5	65.0168	64.7196	68.0242	1.05106	0.0718453	0.88474	0.953571	chr16	11032742	11033901	0.212879	4.91369e-08
CTD-3074O7.5	48.263	48.0458	50.4602	1.05025	0.0707333	0.795542	0.923411	chr11	66240960	66247704	0.550159	0
RP11-165J3.6	27.2359	27.115	28.4595	1.04959	0.0698223	0.686042	0.87532	chr9	96197613	96199403	0.316303	2.22045e-16
RP11-522I20.3	62.2057	61.9314	64.9812	1.04925	0.0693528	0.721609	0.88532	chr9	86322508	86328293	0.428941	0
CTD-2240H23.2	140.601	139.984	146.848	1.04903	0.0690589	0.926885	0.973049	chr14	95651453	95652191	0.244726	3.08685e-10
CTC-228N24.3	954.113	949.948	996.257	1.04875	0.068668	0.77879	0.917949	chr5	127276117	127418792	0.528361	0
RP11-175O19.4	581.773	579.237	607.432	1.04868	0.0685681	0.74205	0.898767	chr10	98752206	98755716	0.448164	0
RP11-228B15.4	41.8238	41.6432	43.6512	1.04822	0.0679417	0.799002	0.923411	chr9	130578344	130584799	0.274018	1.48193e-12
RP11-145M9.4	1094.37	1089.65	1142.15	1.04819	0.0678947	0.816088	0.928829	chr3	179113876	179115965	0.230901	3.05654e-09
RP1-12G14.7	13.871	13.8114	14.4741	1.04798	0.0676158	0.956844	0.983107	chr6	149912890	149913799	0.361106	0
LINC00539	26.7703	26.6557	27.9294	1.04778	0.0673398	0.768688	0.914649	chr13	21872277	21878694	0.486084	0
RP11-153A23.6	285.173	283.968	297.362	1.04717	0.0664911	0.627209	0.848006	chr17	76103478	76107880	0.195185	5.98497e-07
RP3-412A9.10	66.2977	66.0218	69.0893	1.04646	0.0655208	0.536791	0.806678	chr22	31497861	31500743	0.390537	0
FLVCR1-AS1	94.6976	94.3072	98.6482	1.04603	0.0649247	0.607767	0.841643	chr1	213025449	213031430	0.216331	2.93961e-08
RP11-192H23.8	17.4942	17.4232	18.2126	1.04531	0.0639267	0.663695	0.86656	chr17	26928844	26929302	0.454036	0
RP5-1014C4.3	188.319	187.57	195.907	1.04445	0.0627405	0.668854	0.867053	chr1	92864530	92867613	0.364626	0
RP11-767N6.7	63.5779	63.3312	66.0744	1.04331	0.0611739	0.701236	0.877761	chr1	46160355	46162747	0.336162	0
RP11-340F14.5	75.3706	75.0827	78.2833	1.04263	0.0602228	0.829841	0.934718	chr12	121625358	121625835	-0.0214397	0.587073
RP3-510D11.2	1.43261	1.42734	1.48596	1.04107	0.0580672	0.844346	0.940308	chr1	9242270	9243855	0.197716	4.24293e-07
RP11-701B16.2	41.8213	41.6706	43.3465	1.04022	0.0568834	0.841545	0.939223	chr14	59945991	59992155	0.443612	0
RP11-252A24.7	1020.13	1016.56	1056.22	1.03901	0.0552046	0.772485	0.916059	chr16	74481324	74483790	0.408255	0
BX322557.10	137.382	136.906	142.203	1.03869	0.0547689	0.78307	0.921626	chr21	46707966	46711653	0.299845	7.54952e-15
RP11-111M22.3	164.434	163.865	170.194	1.03862	0.054674	0.609882	0.842293	chr11	76152381	76155724	0.657777	0
RP11-509E16.1	272.811	271.886	282.173	1.03783	0.0535749	0.806627	0.923874	chr2	25380062	25382006	0.16308	3.2056e-05
RP11-173M1.8	57.2038	57.0104	59.161	1.03772	0.0534203	0.7575	0.906654	chr17	25641668	25642952	0.497366	0
RP11-848P1.3	24.4609	24.3783	25.2966	1.03767	0.0533415	0.789565	0.923411	chr17	29291952	29292518	0.00502907	0.898643
RP1-151F17.1	38.2691	38.142	39.556	1.03707	0.0525172	0.748874	0.901912	chr6	16761368	16762883	0.143122	0.000268693
CTC-444N24.8	260.613	259.748	269.363	1.03702	0.0524424	0.691032	0.876207	chr19	57772721	57774106	0.549525	0
RP11-214C8.5	1082.39	1078.8	1118.72	1.037	0.0524223	0.832834	0.935425	chr17	62116509	62119203	0.368129	0
RP11-790G19.2	14.4218	14.3749	14.8959	1.03625	0.0513652	0.627806	0.848006	chr10	72976980	72977969	0.109831	0.00526692
RP11-219E7.1	11.1047	11.0693	11.4634	1.0356	0.0504654	0.830536	0.934718	chr14	21252046	21252452	0.0483352	0.220596
RP1-90J20.7	99.1482	98.8323	102.345	1.03554	0.0503833	0.711474	0.880123	chr6	2988200	2991401	0.450007	0
RP11-477J21.5	0.527869	0.526194	0.544822	1.0354	0.0501913	0.79006	0.923411	chr9	123970071	124027464	0.0828708	0.0355044
RP11-472B18.2	1338.15	1333.99	1380.34	1.03475	0.0492761	0.797058	0.923411	chr4	39549455	39551432	0.521988	0
RP1-317E23.3	8.88905	8.8616	9.1669	1.03445	0.0488669	0.807749	0.923874	chr1	26143239	26146263	0.385212	0
RP11-1398P2.1	29.8629	29.7716	30.7867	1.0341	0.0483695	0.89692	0.957509	chr4	1575788	1581980	0.235537	1.43955e-09
RP11-282O18.3	90.6378	90.3673	93.3754	1.03329	0.0472415	0.822083	0.933035	chr12	123728733	123746030	0.306539	1.77636e-15
AP001372.2	286.881	286.058	295.206	1.03198	0.0454167	0.697599	0.877516	chr11	74204410	74209578	0.596896	0
CTD-3184A7.4	136.493	136.113	140.332	1.031	0.044043	0.703765	0.877761	chr20	62258579	62260177	NA	NA
AP006216.10	12.6055	12.5722	12.9425	1.02945	0.0418797	0.696845	0.877516	chr11	116644104	116644921	0.315134	2.22045e-16
RP11-535M15.1	20.215	20.162	20.7509	1.02921	0.0415387	0.663125	0.86656	chr9	99449337	99483403	0.296854	1.44329e-14
RP11-85F14.5	82.5438	82.3284	84.7233	1.02909	0.0413695	0.830225	0.934718	chr3	136560567	136580896	0.457187	0
ZNF833P	79.2078	79.0032	81.2782	1.0288	0.040958	0.849458	0.94168	chr19	11750590	11797382	0.294733	2.26485e-14
RP5-1085F17.3	278.622	277.904	285.883	1.02871	0.0408357	0.705778	0.877761	chr20	31444847	31446557	0.120426	0.002204
RP5-1061H20.4	64.3438	64.1788	66.0132	1.02858	0.0406574	0.846746	0.94168	chr1	229394027	229406775	0.412224	0
RP11-505E24.3	12.1322	12.1025	12.4325	1.02727	0.03881	0.874996	0.950742	chr15	101583920	101589661	0.293669	2.81997e-14
RHPN1-AS1	238.474	237.903	244.253	1.02669	0.0380052	0.79997	0.923411	chr8	144448800	144450718	0.676176	0
HOXC-AS1	38.0472	37.9621	38.9083	1.02492	0.0355168	0.579388	0.82716	chr12	54392805	54393794	-0.0632132	0.10901
AC007773.2	25.163	25.1117	25.6824	1.02273	0.0324211	0.935232	0.973721	chr19	32880955	32896445	0.375277	0
CTD-2561J22.5	120.069	119.83	122.489	1.02219	0.0316654	0.923743	0.970379	chr19	21627042	21646710	0.238	9.58746e-10
RP11-465N4.4	48.0075	47.9153	48.9409	1.0214	0.0305526	0.947557	0.978416	chr1	201969221	201979481	0.213519	4.47043e-08
RP11-21L23.3	21.3968	21.3569	21.8004	1.02077	0.0296541	1	1	chr11	76493624	76494106	0.45998	0
RP5-997D16.2	77.2246	77.0847	78.6405	1.02018	0.0288282	0.905441	0.962365	chr1	35316294	35317156	0.404805	0
RP11-89K21.1	133.525	133.285	135.95	1.01999	0.0285571	0.553076	0.814557	chr2	45147331	45166338	0.278699	5.93303e-13
TOPORS-AS1	75.1581	75.0234	76.5206	1.01996	0.0285071	0.740355	0.897383	chr9	32551141	32567003	0.530598	0
AC004383.4	68.1825	68.0619	69.4037	1.01971	0.0281656	0.828211	0.934718	chrX	133677366	133680662	-0.000337539	0.993179
CTC-329D1.2	18.0522	18.0206	18.3725	1.01953	0.0279002	0.913681	0.966691	chr5	139750475	139780952	0.319996	0
RP11-61A14.3	237.544	237.129	241.745	1.01946	0.0278112	0.796573	0.923411	chr16	66923071	66924996	0.551813	0
MIR22HG	535.769	534.835	545.224	1.01942	0.0277548	0.707747	0.879169	chr17	1614804	1620468	0.320867	0
RP11-16E18.3	45.6013	45.524	46.3836	1.01888	0.0269885	0.844712	0.940308	chr8	64128538	64130592	0.650649	0
RP11-98I9.4	85.7197	85.5801	87.1324	1.01814	0.025935	0.942496	0.978416	chr6	99872797	99879249	0.425326	0
LYPD8	46.3719	46.2964	47.1361	1.01814	0.0259334	0.947154	0.978416	chr1	248881946	248885506	NA	NA
WAC-AS1	1094.85	1093.12	1112.37	1.01761	0.0251871	0.889355	0.954645	chr10	28811580	28821672	0.65069	0
RP1-122P22.2	27.5877	27.5445	28.0251	1.01745	0.024955	0.933101	0.973279	chr20	19738351	19790319	0.280964	3.78586e-13
RP5-1068B5.3	34.0093	33.9571	34.538	1.01711	0.0244732	0.847198	0.94168	chr1	229576030	229576767	0.43932	0
AC005943.5	50.593	50.5165	51.3663	1.01682	0.0240678	0.640238	0.855232	chr19	1573594	1575474	0.224013	9.08564e-09
RP11-471B22.2	11.9609	11.9432	12.1407	1.01654	0.0236621	1	1	chr14	90868866	90871579	0.28018	4.42313e-13
RP11-69E11.4	113.034	112.869	114.695	1.01617	0.0231448	0.734717	0.893218	chr1	39987951	40011859	0.111862	0.00448088
RP11-534G20.3	1034.35	1032.88	1049.22	1.01582	0.0226397	0.871823	0.949034	chr10	29698330	29776674	0.625537	0
AP000304.2	5.47172	5.46422	5.54762	1.01526	0.0218546	0.798452	0.923411	chr21	34931847	34950669	0.210786	6.68104e-08
CTA-250D10.23	40.5177	40.4652	41.0483	1.01441	0.0206382	0.884396	0.953571	chr22	42318026	42319104	0.185857	2.04625e-06
RP1-92O14.6	17.3976	17.3752	17.6242	1.01433	0.0205302	0.76098	0.909478	chr1	43850783	43854826	0.477335	0
RP11-113K21.5	194.048	193.802	196.538	1.01412	0.0202274	0.784668	0.922019	chr11	82783107	82817761	0.666761	0
RP1-102E24.8	26.05	26.0196	26.3574	1.01298	0.0186107	0.670879	0.867699	chr12	6503070	6504235	0.39395	0
RP11-611L7.1	895.417	894.413	905.585	1.01249	0.0179089	1	1	chr7	6694494	6696063	0.475991	0
HCG11	294.13	293.801	297.458	1.01245	0.0178505	0.870565	0.94891	chr6	26522075	26526807	0.288901	7.59393e-14
CTD-2134A5.4	23.9684	23.9416	24.2391	1.01243	0.0178156	0.993803	1	chr14	104320702	104346448	0.261812	1.48663e-11
RP11-65J21.3	38.1066	38.0644	38.5338	1.01233	0.0176835	0.867524	0.946867	chr16	14396144	14420210	0.373894	0
RP11-229E13.2	151.421	151.272	152.93	1.01096	0.0157245	0.682617	0.874083	chr17	40127181	40129749	0.40239	0
RP11-626H12.2	31.6378	31.6084	31.935	1.01033	0.014829	0.71272	0.880323	chr11	69860963	69867165	0.0325581	0.40946
AC008280.5	54.9528	54.903	55.4569	1.01009	0.014481	0.979233	0.997675	chr2	54197974	54307601	0.321261	0
TSTD3	40.6275	40.5944	40.9621	1.00906	0.0130073	0.922299	0.970379	chr6	99968568	99979794	0.462199	0
AC108488.3	173.869	173.729	175.284	1.00895	0.0128544	0.866882	0.946803	chr2	3606081	3609324	0.391094	0
AC093620.5	10.8653	10.8571	10.9482	1.00838	0.0120443	0.952443	0.980847	chr7	5459457	5460398	0.317683	0
RP11-10A14.3	9.31994	9.31309	9.38931	1.00818	0.0117592	0.685992	0.87532	chr8	8998933	9002945	0.0742071	0.0598223
RP5-858B6.3	22.4897	22.475	22.6381	1.00726	0.0104301	0.900057	0.957896	chr1	231010591	231014761	0.245033	2.92892e-10
CTA-445C9.15	256.578	256.436	258.017	1.00616	0.00886484	0.883017	0.953571	chr22	26917948	26921002	0.238373	9.01175e-10
RP3-406A7.7	71.0239	70.9871	71.3966	1.00577	0.00829789	0.721266	0.88532	chr6	136656851	136657225	0.402082	0
RP11-18F14.2	1506.12	1505.48	1512.55	1.00469	0.00675757	0.912159	0.966341	chr16	80631802	80636416	-0.0287837	0.465891
RP11-752G15.3	41.506	41.489	41.6778	1.00455	0.00655101	0.907493	0.963914	chr15	83316520	83361572	0.0159522	0.686169
RP11-107F6.3	7.64747	7.64466	7.67585	1.00408	0.00587402	0.919066	0.970379	chr15	42063129	42064930	0.0569725	0.148693
ILF3-AS1	561.958	561.757	563.987	1.00397	0.00571419	0.931954	0.973279	chr19	10762537	10764520	0.377599	0
TTC28-AS1	425.979	425.858	427.206	1.00317	0.00456027	0.898952	0.957509	chr22	28315363	28404569	0.527622	0
RP11-293A21.1	16.3227	16.3181	16.3696	1.00316	0.00455167	0.955607	0.982858	chr4	26861427	26862221	0.260628	1.84759e-11
RP5-991G20.1	8.66975	8.66748	8.69275	1.00292	0.00420044	0.897371	0.957509	chr16	72699068	72821143	0.439269	0
RP11-711M9.1	16.962	16.9576	17.0058	1.00284	0.00409421	0.92105	0.970379	chr2	74213652	74220867	0.310182	8.88178e-16
CTD-2015H6.3	376.264	376.187	377.044	1.00228	0.00328349	0.88483	0.953571	chr5	79778111	79783882	0.6143	0
CTC-246B18.10	10.9816	10.9797	11.0004	1.00188	0.00271111	0.945328	0.978416	chr19	39832412	39832585	0.354105	0
AC093375.1	30.6399	30.6386	30.6529	1.00046	0.00067055	0.948245	0.978416	chr2	156868128	156881125	0.0729269	0.0643793
HMGA1P4	11.0866	11.0867	11.0864	0.999981	-2.71706e-05	1	1	chr9	131425412	131425857	0.261357	1.61622e-11
AC009506.1	69.3587	69.3683	69.2613	0.998457	-0.00222843	0.897944	0.957509	chr2	160471806	160473593	0.338334	0
RP11-755F10.1	51.7734	51.7821	51.685	0.998124	-0.00270966	0.881134	0.953571	chr11	66012310	66013710	0.375941	0
RP1-193H18.2	164.815	164.857	164.391	0.997172	-0.00408631	0.866313	0.946803	chr17	67547498	67550002	0.0898571	0.0225779
RP4-794H19.1	35.0013	35.0176	34.8362	0.994819	-0.00749392	0.875175	0.950742	chr1	59348539	59362375	0.283997	2.06057e-13
CTD-2540B15.8	113.511	113.566	112.961	0.994676	-0.00770207	0.85449	0.942307	chr19	33793762	33795960	0.270521	2.90368e-12
CTD-3138B18.5	115.947	116.009	115.316	0.994031	-0.00863789	0.929944	0.973279	chr19	58768638	58790174	0.522217	0
AC009299.3	108.089	108.155	107.432	0.993316	-0.00967579	0.570131	0.824708	chr2	162101249	162105561	0.155472	7.43575e-05
AC007040.5	9.27908	9.28476	9.2216	0.993198	-0.0098465	0.619005	0.847646	chr2	71115000	71117089	0.32605	0
RP11-108P20.1	64.6796	64.7218	64.2521	0.992742	-0.0105088	0.943838	0.978416	chr18	56419379	56421709	0.439749	0
MAGI2-AS3	403.016	403.315	399.991	0.991758	-0.0119403	0.915356	0.967832	chr7	79082197	79100524	-0.02714	0.491753
RP11-473I1.5	96.8166	96.8888	96.086	0.991714	-0.0120041	0.910901	0.965638	chr16	9199690	9201031	0.39968	0
RP3-475N16.1	46.1368	46.1713	45.7881	0.991701	-0.0120223	0.866259	0.946803	chr6	42908101	42911708	0.377364	0
CTD-2228K2.7	143.039	143.152	141.891	0.991187	-0.0127702	0.792099	0.923411	chr5	478237	480999	NA	NA
RP1-101K10.6	0.818046	0.818702	0.811415	0.9911	-0.0128974	0.826389	0.934718	chr6	153304884	153310358	0.209412	8.16034e-08
LL0XNC01-37G1.1	105.142	105.227	104.275	0.99095	-0.0131155	1	1	chrX	152617486	152625568	0.111396	0.0046514
ERVK3-1	369.56	369.879	366.33	0.990407	-0.0139066	0.923546	0.970379	chr19	58816714	58827023	0.563251	0
RP11-3D4.2	10.9459	10.9581	10.8228	0.987651	-0.0179262	0.868905	0.947737	chr15	34150917	34157026	0.211216	6.27422e-08
CTC-232P5.1	12.7227	12.737	12.5782	0.987531	-0.0181018	0.971257	0.992389	chr19	5978413	6020374	0.203231	1.97384e-07
RP11-134G8.8	93.0202	93.1259	91.9516	0.98739	-0.0183074	0.779237	0.917949	chr1	201433510	201434274	0.139484	0.000384952
RP11-697E2.4	8.11166	8.12167	8.01039	0.986299	-0.0199035	0.932525	0.973279	chr15	90788644	90789043	0.379764	0
AC004696.2	132.106	132.285	130.296	0.984969	-0.0218495	0.801278	0.923411	chr19	56988618	57012035	0.155806	7.17182e-05
MAPKAPK5-AS1	622.381	623.225	613.838	0.984939	-0.0218942	0.988906	1	chr12	112277570	112280706	0.440637	0
RP11-417L19.4	7.85341	7.86406	7.74555	0.984929	-0.0219077	0.675184	0.869701	chr12	132409280	132413896	0.198659	3.72776e-07
RP11-529K1.4	3.72328	3.72853	3.67015	0.984344	-0.0227653	0.890958	0.955102	chr16	70413359	70433405	0.248387	1.64235e-10
CTC-479C5.16	48.9113	48.9811	48.2047	0.984149	-0.0230515	0.815502	0.928814	chr16	67903862	67906470	0.452926	0
ENTPD3-AS1	117.294	117.48	115.409	0.982367	-0.0256665	0.9716	0.992389	chr3	40355292	40494820	0.515847	0
DLGAP1-AS2	73.4942	73.6138	72.2833	0.981926	-0.0263138	0.871848	0.949034	chr18	3602997	3608334	0.382156	0
RP1-27K12.4	16.7824	16.8103	16.4994	0.981502	-0.0269373	0.762767	0.910919	chr6	53367982	53371717	0.0534862	0.175207
PINK1-AS	168.319	168.6	165.466	0.981409	-0.0270738	0.885448	0.953605	chr1	20969149	20978686	0.500287	0
RAB11B-AS1	26.799	26.8441	26.3422	0.981304	-0.0272283	0.930193	0.973279	chr19	8439256	8455569	0.252492	7.99467e-11
KANSL1-AS1	88.844	89.0046	87.2194	0.979943	-0.0292301	0.890839	0.955102	chr17	44270941	44274089	0.214715	3.74285e-08
CTA-14H9.5	52.9273	53.0239	51.9498	0.979744	-0.0295231	0.970623	0.992389	chr6	26527290	26527632	0.211295	6.20199e-08
RP11-68I3.7	4.81244	4.82126	4.72322	0.979665	-0.0296389	0.850374	0.94168	chr17	27918720	27919259	0.356464	0
RP11-389C8.2	163.081	163.389	159.958	0.978997	-0.030624	0.960022	0.984903	chr5	71735729	71738214	0.157266	6.11868e-05
FBXL19-AS1	182.029	182.38	178.474	0.978582	-0.0312358	0.888399	0.95425	chr16	30930639	30934590	0.513057	0
RP11-732M18.3	52.5071	52.6134	51.4325	0.977555	-0.0327496	0.825147	0.934718	chr6	158703294	158733390	0.256623	3.82454e-11
RP11-96D1.6	12.3319	12.357	12.0772	0.977353	-0.0330479	0.88805	0.95425	chr16	68270747	68271570	0.207449	1.08353e-07
RP11-313D6.3	9.00252	9.02132	8.81219	0.976818	-0.033838	0.796599	0.923411	chr10	112629500	112631352	0.262994	1.19509e-11
RP6-109B7.3	101.506	101.728	99.2635	0.975778	-0.0353751	0.945398	0.978416	chr22	46449584	46453090	0.455291	0
MID1IP1-AS1	27.2015	27.2609	26.6002	0.975761	-0.0354003	0.773211	0.916059	chrX	38660820	38663136	0.149438	0.000141047
RP11-22P6.3	11.7475	11.7741	11.4782	0.97487	-0.0367176	0.963106	0.986819	chr16	28890277	28891241	0.182119	3.29303e-06
RP11-399O19.8	27.0848	27.1463	26.463	0.974832	-0.0367748	1	1	chr10	90775592	90776816	0.0671613	0.088573
CTA-445C9.14	209.442	209.919	204.62	0.974759	-0.0368822	0.854202	0.942307	chr22	26908502	26910534	0.398266	0
RP11-48B3.4	139.446	139.766	136.208	0.974546	-0.0371977	0.850274	0.94168	chr8	81453534	81455339	0.521004	0
AGBL5-IT1	6.84381	6.85953	6.68475	0.974521	-0.037235	0.922741	0.970379	chr2	27283905	27284683	0.196715	4.86365e-07
RP11-307C19.2	15.328	15.3633	14.9711	0.974475	-0.0373029	0.923043	0.970379	chr15	77861311	77901023	0.235933	1.3489e-09
RP11-876N24.4	35.4526	35.5363	34.6054	0.973805	-0.0382958	0.803779	0.923411	chr16	11034575	11036878	0.175773	7.22561e-06
AP001462.6	9.68202	9.70501	9.44943	0.973666	-0.0385015	0.810223	0.926051	chr11	64546425	64546877	0.296555	1.53211e-14
CTD-2619J13.14	206.717	207.231	201.51	0.972391	-0.0403914	0.670338	0.867699	chr19	58915604	58919851	NA	NA
RP4-756H11.3	35.406	35.4954	34.5013	0.971993	-0.0409817	0.950733	0.979708	chr7	66119524	66134842	0.325982	0
CTD-2086O20.3	109.504	109.79	106.609	0.971027	-0.042417	0.962471	0.986791	chr19	37978900	37979554	0.401008	0
RP1-39G22.7	285.614	286.378	277.879	0.970322	-0.0434643	0.922509	0.970379	chr1	40722098	40723639	0.427718	0
RP11-750H9.5	56.2642	56.4148	54.7404	0.970321	-0.0434667	0.953257	0.981063	chr11	47404698	47430741	-0.081863	0.0378108
RP5-1142A6.9	37.8988	38.0005	36.869	0.970224	-0.0436103	1	1	chr16	88785022	88786867	0.375499	0
AC074138.3	43.1952	43.3125	42.0089	0.969904	-0.0440868	0.929547	0.973279	chr19	37176341	37178351	0.456444	0
ATP6V0E2-AS1	99.5911	99.8694	96.7746	0.969012	-0.0454142	0.785108	0.922019	chr7	149564785	149577699	0.423478	0
CTA-384D8.20	36.2298	36.3356	35.1591	0.96762	-0.0474878	0.859695	0.943755	chr22	51021454	51022306	NA	NA
RP11-46A10.5	26.4461	26.5275	25.6219	0.96586	-0.050114	0.698198	0.877516	chr1	180913177	180945618	0.267215	5.43454e-12
RP5-827C21.2	200.382	201.023	193.896	0.964544	-0.0520811	0.801518	0.923411	chr1	234492751	234501574	0.0256919	0.515157
AC006547.13	38.3172	38.4409	37.0663	0.964243	-0.0525307	0.913188	0.966691	chr22	20050502	20058045	0.268479	4.28058e-12
RP5-991G20.4	133.053	133.488	128.653	0.963783	-0.0532196	0.96987	0.992389	chr16	72823141	72825522	0.407811	0
AC068282.3	93.822	94.1314	90.6913	0.963454	-0.0537126	0.698677	0.877516	chr2	128146705	128158156	0.286867	1.15019e-13
RP11-733O18.1	28.0706	28.1639	27.1265	0.963164	-0.0541459	0.94963	0.979193	chrX	5571461	5644346	0.0323302	0.412748
RP11-435O5.2	34.6774	34.7938	33.4998	0.962811	-0.0546757	0.908266	0.964105	chr9	98177780	98189078	0.25573	4.49054e-11
AC018642.1	100.896	101.244	97.3755	0.961793	-0.0562018	0.93875	0.976661	chr7	130994502	131012981	0.256848	3.67262e-11
AC025171.1	112.682	113.073	108.721	0.961515	-0.0566194	0.791753	0.923411	chr5	43041676	43045492	0.158457	5.36989e-05
RP11-98G7.1	24.1784	24.2636	23.3166	0.960972	-0.0574343	0.935324	0.973721	chr1	156416203	156426369	0.394239	0
AC016700.5	24.1995	24.2857	23.3266	0.960507	-0.0581322	0.790944	0.923411	chr2	70351167	70352449	0.338254	0
CTC-429P9.3	190.949	191.638	183.973	0.960004	-0.0588871	0.87363	0.950336	chr19	16744613	16746080	0.446419	0
RP11-96K19.2	68.0426	68.2934	65.5042	0.959159	-0.0601586	0.899103	0.957509	chr1	111486088	111495470	0.195238	5.94254e-07
CTB-25B13.12	121.998	122.448	117.444	0.959133	-0.0601974	0.796607	0.923411	chr19	1457663	1462764	0.331269	0
AC006042.6	80.0045	80.3021	76.9932	0.958795	-0.060705	0.855205	0.942307	chr7	8153654	8156191	0.262998	1.19424e-11
RP11-328M4.2	30.4623	30.576	29.3119	0.958656	-0.060915	0.853623	0.942307	chr6	41462590	41516359	0.4658	0
RP11-95P2.1	171.121	171.765	164.603	0.958305	-0.061443	0.863899	0.946092	chr16	4295825	4303790	0.539118	0
CTC-327F10.4	28.9273	29.0366	27.8212	0.958144	-0.0616854	0.909499	0.964782	chr5	147266674	147267267	-0.22206	1.2297e-08
RP11-96C23.8	55.7645	55.9765	53.6193	0.95789	-0.0620684	0.752483	0.902646	chr10	88725495	88729158	0.154709	8.07327e-05
AC017099.3	82.3984	82.7118	79.2274	0.957873	-0.0620936	0.989666	1	chr2	98280679	98319527	0.167564	1.91751e-05
RP4-714D9.5	116.208	116.651	111.723	0.957751	-0.0622768	0.862111	0.944771	chr1	100496121	100501188	0.37201	0
RP5-997D24.5	80.212	80.5238	77.0573	0.95695	-0.0634848	1	1	chr1	54690180	54691156	0.479068	0
TAPT1-AS1	1821.24	1828.42	1748.61	0.956348	-0.064392	0.986046	1	chr4	16228285	16321763	-0.121951	0.00193299
HLA-DQB1-AS1	8.30149	8.33471	7.96542	0.955693	-0.0653812	0.839689	0.939223	chr6	32627656	32628506	0.00248095	0.949896
AP003068.9	2.24322	2.25227	2.15164	0.95532	-0.0659437	0.928472	0.973279	chr11	64878185	64879167	0.238307	9.11146e-10
RP11-727F15.12	16.319	16.385	15.6507	0.955184	-0.0661487	0.83726	0.939097	chr11	62553497	62554257	0.318668	0
STARD4-AS1	132.65	133.201	127.074	0.954003	-0.067935	1	1	chr5	110847923	111075423	0.18635	1.92048e-06
CTC-444N24.11	1311.52	1317.04	1255.67	0.953407	-0.0688358	0.882368	0.953571	chr19	57815672	57819930	0.567327	0
RP11-622K12.1	1033.84	1038.21	989.632	0.953207	-0.0691383	0.860602	0.943755	chrX	56755691	56844813	0.214127	4.0846e-08
RP5-864K19.4	13.5606	13.6186	12.974	0.952669	-0.0699526	0.842002	0.939223	chr1	39325671	39385068	0.386609	0
RP11-50C13.1	47.3838	47.5885	45.3131	0.952187	-0.0706837	0.969232	0.992389	chr15	58879705	58883875	0.27136	2.47313e-12
LINC00341	210.358	211.307	200.763	0.950102	-0.0738456	0.887471	0.95425	chr14	95873605	95876427	0.0404569	0.305313
CTD-2162K18.5	75.2966	75.6383	71.8398	0.949781	-0.0743328	0.811003	0.92629	chr19	37288419	37319017	0.245311	2.79266e-10
CTC-429P9.1	34.5909	34.7481	32.9997	0.949681	-0.0744844	0.755364	0.904764	chr19	16741553	16754753	0.373416	0
RP11-783K16.13	13.8366	13.8997	13.1989	0.949583	-0.0746334	0.975536	0.995157	chr11	64014410	64016966	0.295025	2.13163e-14
AC005076.5	30.0964	30.2356	28.687	0.948781	-0.0758531	0.881146	0.953571	chr7	86780738	86781736	0.361383	0
TMPO-AS1	150.578	151.281	143.456	0.948272	-0.0766269	0.751075	0.90229	chr12	98906750	98910200	0.30281	3.9968e-15
CTC-503J8.6	2351.05	2362.04	2239.83	0.948261	-0.0766445	0.749981	0.901912	chr19	6210389	6212492	0.55448	0
RP1-80N2.3	115.173	115.716	109.685	0.94788	-0.0772235	0.95706	0.983107	chr6	6680541	6683866	0.330191	0
SNHG14	961.9	966.535	914.993	0.946673	-0.0790618	0.695482	0.877516	chr15	25224703	25664609	0.364615	0
RP11-127L20.6	32.1195	32.276	30.5361	0.946093	-0.0799457	0.831608	0.934718	chr10	106111348	106113333	0.0479694	0.224114
CTA-392E5.1	82.4368	82.8393	78.3635	0.945969	-0.0801347	1	1	chr8	86851933	86963312	-0.18177	3.44078e-06
RP11-672A2.4	24.6974	24.8184	23.4729	0.945787	-0.080413	1	1	chr11	76365212	76367756	-0.0281381	0.475959
AC000123.4	62.5429	62.8554	59.3815	0.944732	-0.0820236	0.97854	0.997594	chr7	126990181	126991577	0.451097	0
RP11-686D22.8	120.89	121.496	114.768	0.94463	-0.0821794	0.856722	0.942685	chr17	33733702	33736787	0.0579522	0.141822
AC005306.3	10.2206	10.2724	9.69641	0.943933	-0.0832443	1	1	chr19	1989399	1990369	0.224279	8.71709e-09
RP11-473I1.10	3043.36	3058.82	2886.93	0.943805	-0.0834396	0.795092	0.923411	chr16	9201097	9207038	0.688662	0
RP1-261D10.2	32.4358	32.6022	30.7514	0.94323	-0.0843183	0.891558	0.955115	chr14	71759434	71788531	0.30583	2.22045e-15
NAPA-AS1	23.4865	23.6076	22.2608	0.942949	-0.0847483	0.784172	0.922019	chr19	47987538	48004854	0.210768	6.69927e-08
AC004893.11	112.67	113.257	106.733	0.9424	-0.0855889	0.996417	1	chr7	98610787	98645863	0.332033	0
AF001548.5	65.0615	65.4049	61.5867	0.941622	-0.0867801	1	1	chr16	15820530	15826850	0.427122	0
LINC00641	314.8	316.471	297.885	0.941269	-0.0873216	0.940965	0.978338	chr14	21668237	21675059	0.204003	1.77035e-07
RP1-50O24.6	64.2829	64.6272	60.7993	0.940769	-0.0880873	0.838489	0.939223	chr1	27202623	27204736	0.443294	0
AC046143.7	80.6911	81.1246	76.3037	0.940573	-0.0883878	0.774147	0.916059	chr3	194208182	194239008	0.280731	3.96572e-13
RP11-415J8.3	22.6426	22.7647	21.4074	0.940378	-0.088687	0.947904	0.978416	chr1	33772966	33791644	0.385505	0
CTD-2331H12.6	18.3305	18.4314	17.3089	0.939096	-0.0906553	1	1	chr19	53418448	53426723	0.278444	6.23945e-13
AKIRIN2-AS1	56.3234	56.6455	53.0637	0.936767	-0.0942373	0.732273	0.891582	chr6	88410227	88411243	0.399493	0
GS1-251I9.4	1542.26	1551.21	1451.66	0.935823	-0.0956932	0.819288	0.931334	chr8	92072136	92082417	0.787516	0
AC010761.13	11.8695	11.9389	11.1671	0.935355	-0.096414	0.860085	0.943755	chr17	26997071	26999822	0.411186	0
RP11-61J19.2	5.22483	5.25548	4.91474	0.935165	-0.0967065	0.772431	0.916059	chr1	212640157	212641085	0.170632	1.33852e-05
RP11-517P14.2	25.7437	25.8951	24.2113	0.934974	-0.0970018	0.569894	0.824708	chr10	43916046	43917254	0.182641	3.08308e-06
RP11-9E13.2	228.421	229.781	214.655	0.93417	-0.0982435	0.749989	0.901912	chr10	70237511	70240521	0.371594	0
CTD-2245F17.3	46.5633	46.8411	43.7533	0.93408	-0.0983826	0.711403	0.880123	chr19	53700363	53714268	0.171389	1.22368e-05
CTC-497E21.3	13.5758	13.6571	12.7539	0.933866	-0.0987118	0.849273	0.94168	chr11	13022636	13030706	0.170677	1.33147e-05
CTC-273B12.8	886.059	891.376	832.256	0.933675	-0.0990071	0.947853	0.978416	chr19	48983103	48985571	0.384799	0
RP11-31F19.1	12.5895	12.6656	11.8191	0.933165	-0.0997955	0.990163	1	chr9	547316	549531	NA	NA
AC002398.11	58.6012	58.9569	55.0015	0.932911	-0.100189	0.831628	0.934718	chr19	36237957	36244316	0.356102	0
AC006378.2	13.8157	13.9008	12.9538	0.93187	-0.1018	0.932137	0.973279	chr7	93598753	93640425	0.291534	4.39648e-14
RP5-995J12.2	427.518	430.2	400.386	0.930697	-0.103616	0.54938	0.812751	chr20	42839599	42854667	0.524346	0
CTC-429P9.2	44.5812	44.8615	41.7448	0.930525	-0.103883	0.715845	0.882168	chr19	16721221	16747342	0.405444	0
AC002456.2	18.4168	18.533	17.2411	0.930289	-0.104249	1	1	chr7	90219932	90226667	0.113048	0.00407268
CTD-2134A5.3	7.86627	7.91595	7.36363	0.930228	-0.104344	0.802954	0.923411	chr14	104341391	104343815	0.21553	3.31426e-08
RP11-343H5.6	6.72631	6.76886	6.29575	0.930105	-0.104535	0.879702	0.953571	chr1	206807993	206808967	0.208528	9.27484e-08
AC012307.3	137.737	138.609	128.912	0.93004	-0.104636	0.763308	0.910919	chr2	96874153	96908359	0.49856	0
MCF2L-AS1	54.1342	54.4808	50.6274	0.929271	-0.105828	0.774953	0.916059	chr13	113621797	113623138	0.486764	0
FGD5-AS1	6620.88	6663.29	6191.76	0.929235	-0.105885	0.735488	0.893485	chr3	14961853	14989931	0.710148	0
TM4SF1-AS1	54.1503	54.4989	50.6234	0.928888	-0.106424	0.814232	0.928671	chr3	149095564	149104370	0.244873	3.01065e-10
RP5-994D16.9	11.598	11.6745	10.824	0.927148	-0.109129	0.834408	0.936545	chr1	43241483	43242461	0.282921	2.55795e-13
CTC-559E9.8	24.2354	24.3961	22.6088	0.926736	-0.109769	0.787097	0.922724	chr19	20003241	20006656	0.367744	0
AC073871.2	29.6532	29.8506	27.6555	0.926465	-0.110192	0.854905	0.942307	chr7	156264889	156433286	0.330933	0
RP11-413E6.8	45.5306	45.8349	42.4517	0.926188	-0.110623	0.746247	0.901912	chr3	75721541	75728454	0.035883	0.36328
CTB-60E11.4	153.076	154.103	142.681	0.92588	-0.111103	0.840547	0.939223	chr19	39916574	39919055	0.261091	1.69709e-11
RP1-266L20.2	61.1321	61.5453	56.951	0.925351	-0.111928	0.75168	0.90235	chr6	170125186	170125950	0.390969	0
CTD-3018O17.3	242.283	243.923	225.686	0.925237	-0.112105	0.73819	0.896098	chr19	52892094	52901019	0.167989	1.82508e-05
RP11-1148L6.5	420.876	423.755	391.745	0.924461	-0.113316	0.748231	0.901912	chrX	48438161	48439545	0.113743	0.00384933
RP4-724E16.2	71.5911	72.0835	66.6082	0.924042	-0.11397	0.667423	0.86656	chr20	52169308	52191847	0.42763	0
CTD-2555O16.2	43.8998	44.2017	40.8442	0.92404	-0.113973	0.704762	0.877761	chr14	64889652	64915275	0.504739	0
RP11-152N13.5	31.6504	31.8687	29.4414	0.923835	-0.114293	0.801723	0.923411	chr10	75012548	75014107	0.403329	0
AC099850.1	27.8353	28.0285	25.88	0.923346	-0.115057	0.661479	0.86656	chr17	57183958	57195628	0.533981	0
RP5-842K24.2	131.968	132.885	122.681	0.923207	-0.115274	0.860068	0.943755	chrX	131351174	131566890	0.14932	0.000142785
RP11-18I14.7	44.8556	45.1689	41.6856	0.922883	-0.115781	0.733822	0.892798	chr10	104221151	104230846	0.170658	1.33439e-05
SBF2-AS1	73.1602	73.6728	67.9738	0.922645	-0.116152	0.586347	0.830314	chr11	9779838	9832866	0.341372	0
RP11-126K1.6	13.36	13.4537	12.4119	0.922562	-0.116282	0.849576	0.94168	chr1	151319442	151320503	0.09755	0.0132626
DHRS4-AS1	1486.57	1497.25	1378.54	0.920713	-0.119176	0.666798	0.86656	chr14	24407939	24458048	0.541455	0
RP11-337C18.8	121.634	122.515	112.716	0.920015	-0.120271	0.745753	0.901912	chr1	146644805	146646726	0.0687639	0.0812102
RP1-178F10.3	1479.16	1489.89	1370.58	0.919919	-0.120422	0.596257	0.837133	chr17	18227535	18231369	0.55541	0
THAP9-AS1	1225.34	1234.3	1134.67	0.919285	-0.121415	0.774849	0.916059	chr4	83814638	83822113	0.337317	0
ITGB2-AS1	56.3915	56.8083	52.1742	0.918425	-0.122766	0.881936	0.953571	chr21	46340965	46349593	0.0161253	0.682947
RP11-432J22.2	25.9328	26.1255	23.9839	0.918026	-0.123393	0.599548	0.837143	chr9	138799657	138805359	0.325969	0
RP11-422J8.1	261.847	263.797	242.125	0.917846	-0.123676	0.687665	0.875357	chr1	37920479	37940012	0.100772	0.0105017
RP11-368P15.3	38.4947	38.7833	35.5746	0.917265	-0.124589	0.884355	0.953571	chr14	53503472	53504969	0.233795	1.91401e-09
RP11-96C23.7	3.37186	3.39743	3.1131	0.916311	-0.126091	0.698909	0.877516	chr10	88854265	88856746	0.244565	3.17302e-10
CTA-984G1.5	8.12747	8.18927	7.50222	0.916104	-0.126416	0.702393	0.877761	chr22	29656877	29658026	0.40312	0
RP11-395P17.3	155.529	156.718	143.493	0.915616	-0.127186	0.825969	0.934718	chr9	130873449	130881013	0.339607	0
AC007092.1	202.723	204.284	186.93	0.915052	-0.128075	0.646805	0.857804	chr2	58654933	59290901	-0.149663	0.000137772
CTD-3099C6.11	40.0851	40.3944	36.9554	0.914865	-0.12837	0.896148	0.957509	chr19	53100951	53102140	0.433702	0
RP3-508I15.19	3.62015	3.64812	3.33718	0.914767	-0.128524	0.830224	0.934718	chr22	39130734	39134995	0.237663	1.01395e-09
RP11-178G16.5	99.8593	100.634	92.0251	0.914457	-0.129012	0.650452	0.85828	chr10	75880799	75881121	0.557063	0
CTC-327F10.5	14.3467	14.4589	13.211	0.913692	-0.13022	0.774054	0.916059	chr5	147265648	147266441	-0.212466	5.22205e-08
AC006116.24	199.431	201.012	183.434	0.912553	-0.132019	0.543965	0.81093	chr19	56888072	56888653	0.261908	1.46052e-11
RP11-141O15.1	72.7249	73.3026	66.8794	0.912374	-0.132302	0.90107	0.958346	chr16	22298028	22300059	0.383057	0
RP11-385F5.4	4.47498	4.51055	4.11505	0.912317	-0.132393	0.787414	0.922724	chr1	236703393	236713580	0.212459	5.22713e-08
RP11-57H14.4	172.852	174.252	158.687	0.910673	-0.134994	0.797067	0.923411	chr10	114583248	114587485	0.229752	3.6745e-09
SDCBP2-AS1	66.3365	66.8755	60.883	0.910393	-0.135439	0.855218	0.942307	chr20	1306064	1358827	0.405156	0
CTC-559E9.5	65.114	65.644	59.7512	0.910232	-0.135695	0.634932	0.851325	chr19	19899563	19901340	0.229523	3.81165e-09
RP11-21L23.2	241.359	243.347	221.238	0.909144	-0.137419	0.866617	0.946803	chr11	76511407	76515599	0.401598	0
RP4-773N10.4	260.593	262.747	238.792	0.908829	-0.137919	0.687097	0.87532	chr1	110600961	110605177	0.482958	0
RP5-884G6.2	31.3101	31.5694	28.6856	0.908651	-0.138202	0.672877	0.868108	chr1	100433938	100435420	0.209813	7.69868e-08
RP11-276A18.2	16.4536	16.5908	15.0651	0.908038	-0.139176	0.893111	0.955562	chr20	825766	838106	0.203736	1.83825e-07
GHRLOS2	31.6855	31.9506	29.0038	0.90777	-0.139602	0.830648	0.934718	chr3	10326102	10327430	0.347367	0
CTC-205M6.2	634.412	639.727	580.624	0.907611	-0.139854	0.645254	0.857804	chr5	180257956	180262726	0.6232	0
CTA-204B4.6	2787.25	2810.62	2550.78	0.907552	-0.139948	0.595189	0.836357	chr8	141530254	141539600	0.606682	0
RP11-817O13.8	53.1174	53.5633	48.606	0.90745	-0.14011	0.600227	0.837143	chr15	75660495	75661925	0.491607	0
PRRT3-AS1	45.5368	45.924	41.619	0.906257	-0.142007	0.772544	0.916059	chr3	9989087	9996471	0.217198	2.58016e-08
RP11-110G21.1	137.217	138.39	125.352	0.905786	-0.142758	0.546137	0.81093	chr8	52811884	52859733	0.558247	0
CTD-2267D19.2	76.1754	76.8328	69.5236	0.904868	-0.144221	0.87591	0.950905	chr17	38497118	38499388	0.459376	0
RP11-770J1.3	7.91768	7.98627	7.22366	0.904509	-0.144793	0.600135	0.837143	chr11	118382625	118401809	0.338807	0
AC108488.4	35.0295	35.3343	31.9456	0.904098	-0.145449	0.765116	0.912405	chr2	3579402	3584463	0.303724	3.33067e-15
CTC-429P9.5	29.8937	30.1553	27.247	0.903557	-0.146313	0.637179	0.852548	chr19	16750777	16751479	0.337619	0
RP11-738E22.2	26.6929	26.9284	24.3105	0.902784	-0.147547	0.856604	0.942685	chr4	57896938	57931769	0.00868504	0.825889
RP11-513I15.6	4102.61	4138.88	3735.71	0.90259	-0.147857	0.646921	0.857804	chr6	34247455	34254545	0.385324	0
CTD-2653M23.2	87.3693	88.1467	79.5029	0.901939	-0.148899	0.634929	0.851325	chr5	36864526	36876759	0.397823	0
CTD-3064H18.1	82.7227	83.4601	75.2618	0.90177	-0.149169	0.709077	0.879169	chr19	37988062	37997948	0.308796	1.11022e-15
AC009961.3	17.1395	17.2927	15.5896	0.901511	-0.149583	0.605946	0.84113	chr2	160527218	160568941	0.278484	6.1906e-13
RP11-113K21.4	8.64231	8.7197	7.85922	0.901317	-0.149893	0.958626	0.984092	chr11	82783443	82808238	0.0505843	0.199838
RP11-38L15.3	20.5446	20.7297	18.6714	0.900708	-0.150868	0.628559	0.848006	chr10	46951471	46966835	0.213785	4.29715e-08
CTB-41I6.1	9.81113	9.89955	8.91644	0.900691	-0.150896	0.829766	0.934718	chr17	8869212	8870387	0.128777	0.00105548
LINC00339	620.413	626.006	563.819	0.900661	-0.150944	0.700732	0.877761	chr1	22351680	22357716	0.512746	0
RP11-417E7.1	32.6505	32.9449	29.6705	0.900609	-0.151027	0.887407	0.95425	chr6	169558186	169563019	0.14687	0.00018388
CTD-3195I5.1	450.548	454.621	409.329	0.900374	-0.151404	0.62787	0.848006	chr17	3710041	3712148	0.610665	0
RP11-258F22.1	21.2916	21.4846	19.3389	0.900129	-0.151796	0.74835	0.901912	chr10	38064298	38073059	0.0199407	0.613485
RP11-98D18.9	21.3501	21.544	19.3889	0.899972	-0.152049	0.797197	0.923411	chr1	151763279	151766878	0.43212	0
RP11-148G20.1	5.54947	5.60003	5.03782	0.899605	-0.152637	0.754133	0.903957	chr3	48701208	48706607	0.348691	0
RP11-707G14.7	10.6416	10.7389	9.65641	0.899198	-0.153289	0.801009	0.923411	chr11	73639577	73641417	0.51504	0
RP11-558F24.4	37.962	38.3117	34.4236	0.898513	-0.154388	0.980076	0.997906	chr1	9739857	9747632	0.202193	2.28346e-07
RP11-760H22.2	181.011	182.681	164.115	0.898372	-0.154615	0.511375	0.7834	chr8	121064418	121068440	0.290372	5.59552e-14
LINC00654	197.495	199.32	179.03	0.898204	-0.154885	0.431963	0.732578	chr20	5476821	5485259	0.131419	0.000828596
RP5-914P20.5	35.0073	35.3309	31.7332	0.898172	-0.154936	0.786538	0.922724	chr20	49547520	49561316	0.520974	0
CTB-41I6.2	17.0702	17.2283	15.47	0.897939	-0.15531	0.793548	0.923411	chr17	8870839	8880312	0.143014	0.000271614
RP11-98D18.16	2.47108	2.49424	2.23669	0.896742	-0.157234	0.933954	0.973544	chr1	151738961	151739476	0.266753	5.92859e-12
AC093734.13	184.651	186.385	167.104	0.896549	-0.157545	0.414325	0.714612	chr7	1583449	1585885	0.364993	0
RP11-656D10.6	17.3282	17.4916	15.6744	0.89611	-0.158252	0.645216	0.857804	chr1	40981425	40982846	0.282643	2.7045e-13
RP11-429J17.5	4.27968	4.32006	3.87113	0.896082	-0.158297	0.841972	0.939223	chr8	144800415	144801061	0.457183	0
AC009133.12	167.425	169.011	151.366	0.895599	-0.159075	0.717905	0.883377	chr16	29829300	29832573	0.614566	0
HOTAIRM1	69.2633	69.925	62.5684	0.894793	-0.160374	0.675758	0.869751	chr7	27135265	27139884	0.037205	0.34586
RP11-566K11.7	0.467448	0.471914	0.422251	0.894762	-0.160424	1	1	chr16	89972564	89984641	NA	NA
RP11-248C1.2	195.976	197.855	176.969	0.894438	-0.160947	0.982038	0.999278	chr10	91589266	91600618	0.156339	6.76931e-05
RP11-108M9.4	38.4317	38.8002	34.7021	0.894379	-0.161041	0.695908	0.877516	chr1	17215032	17216144	0.231503	2.7747e-09
RP5-968P14.2	55.6565	56.1934	50.2236	0.893763	-0.162035	0.708394	0.879169	chr1	27018622	27020622	0.30741	1.33227e-15
AC016629.8	65.8725	66.5142	59.3799	0.89274	-0.163688	0.688797	0.875583	chr19	59070495	59086164	NA	NA
RP11-305E17.6	23.3829	23.6112	21.0732	0.892507	-0.164064	0.621979	0.848006	chr1	100729564	100731676	0.298254	1.06581e-14
CTC-325H20.4	32.1425	32.4588	28.9416	0.891639	-0.165468	0.616726	0.847646	chr19	9402190	9405158	0.251383	9.72331e-11
RP11-944L7.4	7.14923	7.2196	6.4372	0.891628	-0.165486	0.665108	0.86656	chr3	44598848	44727145	0.289927	6.12843e-14
RP11-46C24.7	104.886	105.921	94.4081	0.891305	-0.166009	0.697734	0.877516	chr16	89281637	89284061	0.396523	0
RP11-395B7.7	1846.1	1864.35	1661.46	0.891173	-0.166223	0.708906	0.879169	chr7	100737327	100741248	0.336082	0
KB-318B8.7	15.6237	15.7785	14.0565	0.890863	-0.166725	0.57765	0.82716	chr22	24497651	24499317	0.22295	1.07164e-08
RP11-314C16.1	14.7693	14.9157	13.2878	0.890863	-0.166725	0.667198	0.86656	chr6	8784410	8785678	0.206255	1.28556e-07
PITPNA-AS1	17.492	17.6664	15.7281	0.890287	-0.167658	0.714739	0.882145	chr17	1420224	1421390	0.362517	0
CTD-2196E14.4	85.001	85.8491	76.4202	0.890169	-0.167849	0.686773	0.87532	chr16	23683452	23686820	0.449244	0
RP11-119B16.2	19.6613	19.8578	17.6727	0.889962	-0.168185	0.550777	0.813386	chr20	3868885	3869515	0.358745	0
CTD-2574D22.2	37.1174	37.4895	33.352	0.889635	-0.168715	0.802347	0.923411	chr16	29938156	29940254	0.432208	0
RP11-77P6.2	14.4954	14.6408	13.0241	0.889576	-0.16881	0.605247	0.841025	chr10	88281701	88282443	0.301775	4.88498e-15
RP11-1006G14.4	99.983	100.987	89.8193	0.88941	-0.16908	0.62577	0.848006	chr15	72882031	72884186	0.530509	0
RP11-195F19.9	42.136	42.5618	37.8272	0.88876	-0.170135	0.859171	0.943755	chr9	34665661	34681295	0.265343	7.72182e-12
RP11-426A6.8	12.9787	13.1105	11.6441	0.888147	-0.17113	0.693995	0.877474	chr9	138356343	138356726	0.384899	0
AC010883.5	7.77016	7.84924	6.96995	0.887978	-0.171404	0.829604	0.934718	chr2	43456711	43460533	0.203123	2.00415e-07
CTC-338M12.4	39.9972	40.4052	35.8686	0.887723	-0.171818	0.527194	0.798168	chr5	180673522	180699168	NA	NA
RP11-178G16.4	77.3411	78.1311	69.3473	0.887577	-0.172056	0.631817	0.850987	chr10	75880012	75880621	0.55077	0
TMEM161B-AS1	179.878	181.724	161.202	0.887071	-0.172878	0.728771	0.889989	chr5	87564711	87732502	0.352598	0
RP11-434B12.1	38.5357	38.9322	34.5235	0.886757	-0.173389	0.704042	0.877761	chr2	8861263	8862816	0.295615	1.86517e-14
RP11-977G19.12	14.3079	14.4555	12.8141	0.886453	-0.173884	0.721917	0.88532	chr12	56702651	56703233	0.31255	4.44089e-16
RP11-253E3.3	148.632	150.166	133.112	0.886433	-0.173916	0.654263	0.861429	chr12	3150602	3154116	0.422935	0
RP11-723O4.8	9.06911	9.16273	8.12176	0.88639	-0.173986	0.683274	0.874083	chr3	128719476	128720388	0.0390803	0.322077
AC012146.7	53.6504	54.2077	48.0114	0.885692	-0.175123	0.725355	0.887152	chr17	5014762	5018299	0.32096	0
AP001258.4	302.964	306.137	270.867	0.884792	-0.176589	0.592209	0.835071	chr11	58897605	58910488	0.408061	0
AC005104.3	15.3935	15.5554	13.7549	0.884249	-0.177476	0.688922	0.875583	chr2	242290754	242292519	0.277761	7.13651e-13
RP11-999E24.3	32.4062	32.7486	28.9418	0.883757	-0.178279	0.662295	0.86656	chr14	58460262	58461243	0.126331	0.00131548
RP11-360L9.7	1.02377	1.03461	0.91412	0.883541	-0.178632	1	1	chr8	41397899	41402563	0.406843	0
RP11-122K13.12	27.0112	27.3029	24.0588	0.881179	-0.182493	0.458553	0.750519	chr10	135108690	135109481	0.339929	0
CTD-2260A17.1	21.4625	21.6958	19.1024	0.880467	-0.183659	0.655634	0.861615	chr5	96120480	96121703	0.355081	0
CTD-3185P2.1	32.6138	32.9723	28.9865	0.879117	-0.185874	0.599388	0.837143	chr15	66782085	66784447	0.445746	0
DLGAP1-AS1	274.842	277.878	244.125	0.878534	-0.186829	0.513421	0.783513	chr18	3593729	3598350	0.345741	0
AC069513.3	301.79	305.13	267.996	0.878301	-0.187212	0.659924	0.86585	chr3	195384932	195460422	0.398855	0
SERTAD4-AS1	100.457	101.572	89.1767	0.877969	-0.187757	0.690092	0.875699	chr1	210404800	210407392	0.107734	0.00620715
AC009950.2	13.9828	14.1381	12.4115	0.877877	-0.18791	0.731625	0.891582	chr2	231036814	231038939	0.161118	3.99744e-05
RP11-773H22.4	6.92688	7.00394	6.14713	0.877667	-0.188254	0.643581	0.857804	chr18	12984692	12991172	0.271991	2.19114e-12
LINC00526	68.2601	69.0219	60.5519	0.877285	-0.188882	0.584867	0.830093	chr18	5236722	5238597	0.406648	0
AP000346.2	32.4466	32.8097	28.7733	0.876975	-0.189392	0.760044	0.909028	chr22	23974070	23981128	0.263887	1.01279e-11
RP11-304L19.5	520.071	525.95	460.589	0.875727	-0.191446	0.66794	0.86656	chr16	2204797	2205359	0.155771	7.19965e-05
RP11-65J3.15	4.12124	4.16797	3.64844	0.875351	-0.192066	0.917002	0.968942	chr9	132090539	132090680	0.225955	6.70699e-09
RP5-947P14.1	20.042	20.2693	17.7425	0.875341	-0.192083	0.612982	0.844541	chr1	106615868	106627121	-0.15339	9.29862e-05
SNORA71A	5.62335	5.68725	4.9768	0.87508	-0.192512	0.803931	0.923411	chr20	37055948	37056086	0.343994	0
RP11-350F4.2	616.729	623.75	545.684	0.874844	-0.192902	0.683433	0.874083	chr12	44112795	44117803	0.516273	0
RP11-423H2.3	54.8697	55.499	48.5017	0.87392	-0.194427	0.485193	0.767305	chr5	177377335	177390961	0.415579	0
AC016683.6	587.018	593.778	518.617	0.87342	-0.195252	0.326946	0.643875	chr2	113969098	114024587	0.0796813	0.0432412
RP5-1103G7.4	132.093	133.62	116.642	0.872937	-0.196051	0.566391	0.823043	chr20	300956	328868	NA	NA
RP11-420A23.1	75.5548	76.4421	66.5764	0.870939	-0.199356	0.594281	0.836357	chr4	129213905	129440549	0.285635	1.47882e-13
CTD-2196E14.9	289.024	292.427	254.596	0.870631	-0.199866	0.552292	0.814141	chr16	23681331	23684448	0.36527	0
MMP24-AS1	1810.54	1831.91	1594.2	0.870238	-0.200518	0.535142	0.80512	chr20	33804633	33865934	0.558408	0
CTD-2037K23.2	198.54	200.887	174.788	0.870082	-0.200776	0.506176	0.782516	chr5	77638188	77656331	0.477295	0
AP000704.5	10.0129	10.1315	8.81242	0.8698	-0.201244	0.712528	0.880323	chr21	38338811	38344128	0.365477	0
CRNDE	1640.95	1660.45	1443.67	0.869446	-0.201832	0.681089	0.87315	chr16	54952774	54963101	0.358422	0
RP11-527N22.2	13.5078	13.6692	11.8751	0.868753	-0.202981	0.932862	0.973279	chr8	37262956	37264242	0.440061	0
RP11-139H15.1	139.023	140.686	122.195	0.868568	-0.203289	0.504323	0.782516	chr15	55609381	55611359	0.517678	0
ZNF32-AS2	29.7015	30.0579	26.0957	0.868183	-0.203928	0.533152	0.80512	chr10	44141389	44143467	0.319832	0
RP11-156E6.1	1094.89	1108.05	961.681	0.867903	-0.204394	0.77938	0.917949	chr17	40004769	40007699	0.704068	0
CITF22-92A6.1	55.8795	56.5566	49.0283	0.866889	-0.20608	0.38688	0.691993	chr22	46409485	46411378	0.403136	0
hsa-mir-940	17.8319	18.0481	15.6444	0.866816	-0.206203	0.585106	0.830093	chr16	2318155	2323419	0.401699	0
RP11-71H17.7	58.4711	59.1851	51.2465	0.865869	-0.20778	0.750204	0.901912	chr3	124442634	124445168	0.197166	4.57367e-07
RP11-611E13.2	64.257	65.044	56.2933	0.865464	-0.208454	0.646209	0.857804	chr12	70297812	70637140	0.443355	0
RP11-488C13.5	59.6093	60.3426	52.1895	0.864887	-0.209417	0.477297	0.76258	chr14	77248082	77253067	0.435885	0
RP11-10L12.4	54.3355	55.0053	47.5582	0.864613	-0.209874	0.508433	0.782516	chr4	103749211	103765232	0.458191	0
CTB-131B5.4	107.844	109.177	94.353	0.86422	-0.21053	0.461152	0.751456	chr5	139452441	139488215	0.425212	0
CTB-89H12.4	987.247	999.533	862.924	0.863327	-0.212021	0.499518	0.779775	chr5	148872948	148884233	0.525658	0
AC093627.10	202.201	204.721	176.7	0.863125	-0.212359	0.579476	0.82716	chr7	149596	155465	NA	NA
AC016725.4	15.5919	15.7863	13.6253	0.86311	-0.212384	0.516035	0.786409	chr2	135493033	135676280	0.256677	3.78728e-11
RP11-122G18.5	326.2	330.299	284.724	0.86202	-0.214207	0.555392	0.815747	chr1	161337811	161341754	0.558243	0
AC007383.3	49.7399	50.3655	43.4103	0.861906	-0.214398	0.512613	0.7834	chr2	206949328	206951288	0.383972	0
RP11-510N19.5	13.634	13.8057	11.8971	0.861752	-0.214655	0.776089	0.916734	chr1	201980497	201984785	0.0407438	0.301894
RP11-79N23.1	22.6959	22.9818	19.8029	0.861675	-0.214784	0.625789	0.848006	chr6	53605546	53611820	0.408432	0
CTD-3099C6.9	143.766	145.588	125.339	0.860919	-0.216051	0.458192	0.750519	chr19	53153689	53156537	0.262254	1.37024e-11
CTD-2620I22.7	37.6595	38.1402	32.7955	0.859866	-0.217816	0.626865	0.848006	chr19	53638189	53638575	0.307354	1.33227e-15
RP11-305E6.4	79.4214	80.4369	69.1463	0.859634	-0.218206	0.566133	0.823043	chr10	30591754	30594995	0.44523	0
RP11-166D19.1	513.74	520.401	446.337	0.857679	-0.22149	0.533887	0.80512	chr11	121899062	121987031	0.176258	6.81121e-06
RP11-285F7.2	270.201	273.706	234.736	0.857621	-0.221588	0.593193	0.835723	chr1	226028583	226034223	0.462173	0
RP11-712L6.7	0.551992	0.55916	0.479455	0.857455	-0.221868	0.932146	0.973279	chr11	126162816	126164149	0.0907954	0.0211994
RP11-395G23.3	52.8317	53.5278	45.7881	0.855408	-0.225315	0.704748	0.877761	chr8	107282371	107285127	0.135145	0.000584485
CTD-3195I5.5	28.494	28.87	24.6898	0.855207	-0.225655	0.618967	0.847646	chr17	3705458	3706676	0.334076	0
RP11-379F4.4	49.1044	49.7531	42.5405	0.855033	-0.225948	0.719093	0.884158	chr3	158450115	158501859	0.246103	2.4378e-10
TPRG1-AS1	10.6067	10.7473	9.18416	0.854554	-0.226756	0.362652	0.670479	chr3	188659503	188665428	0.131675	0.000809159
RP11-128M1.1	12.4173	12.5833	10.7376	0.853316	-0.228847	0.319764	0.635692	chr20	2187862	2193797	0.214566	3.82671e-08
RP11-319G6.1	115.392	116.942	99.7108	0.852652	-0.229971	0.476196	0.76258	chr3	139108656	139302161	0.289174	7.17204e-14
RP11-434D12.1	11.7448	11.9028	10.146	0.852411	-0.230379	0.606878	0.84113	chr3	14178643	14189548	0.27793	6.90337e-13
CTD-2017D11.1	102.629	104.012	88.6378	0.852191	-0.230752	0.424514	0.727343	chr19	24216246	24249711	0.116986	0.00294688
RP11-483I13.5	28.9658	29.3563	25.0152	0.852126	-0.230862	0.618732	0.847646	chr1	108742547	108744113	0.391808	0
RP11-629O1.2	74.5076	75.5134	64.33	0.851901	-0.231242	0.624098	0.848006	chr8	134584413	134586104	0.636514	0
RP4-669P10.16	12.0486	12.2113	10.4025	0.851879	-0.23128	0.634947	0.851325	chr22	42532441	42535938	0.240724	6.08409e-10
RP1-5O6.6	15.1151	15.3196	13.0455	0.851556	-0.231826	0.581465	0.827822	chr22	38616981	38618939	0.206706	1.20538e-07
DOCK9-AS2	37.933	38.4465	32.7369	0.851492	-0.231936	0.672574	0.868108	chr13	99740072	99740879	0.448328	0
RP11-196H14.3	0.555901	0.563444	0.479579	0.851157	-0.232503	0.830686	0.934718	chr12	64540167	64541637	0.133485	0.000683523
RP11-244O19.1	128.199	129.94	110.585	0.851044	-0.232694	0.534595	0.80512	chr9	124577952	124581731	0.261808	1.4877e-11
RP4-545K15.5	14.502	14.6999	12.4992	0.850292	-0.23397	0.677995	0.871248	chrX	100882857	100883508	0.101778	0.00975076
RP11-273B20.1	22.7079	23.0194	19.5561	0.849546	-0.235237	0.659237	0.865649	chr12	7281674	7283794	0.326173	0
ZNFX1-AS1	3688.48	3739.46	3172.7	0.848439	-0.237117	0.351704	0.661431	chr20	47894714	47905797	0.410993	0
CTD-3093M3.1	40.8234	41.3892	35.0986	0.848012	-0.237843	0.561257	0.81991	chr19	54697730	54698394	0.546425	0
CTD-2270L9.4	17.0664	17.3034	14.6691	0.84776	-0.238273	0.512171	0.7834	chr16	23464078	23468927	0.537263	0
USP46-AS1	124.047	125.769	106.622	0.847759	-0.238274	0.372855	0.680701	chr4	53525572	53527835	0.378653	0
AC104532.4	9.77868	9.91492	8.40003	0.847211	-0.239207	0.640781	0.855253	chr19	5911588	5913910	0.277385	7.68274e-13
H19	6108.4	6193.62	5246.07	0.847012	-0.239546	0.624604	0.848006	chr11	2016405	2022700	0.000447174	0.990963
RP11-452L6.5	267.943	271.687	230.051	0.84675	-0.239992	0.430057	0.731098	chr16	31468031	31471057	0.659178	0
AC005534.9	8.91977	9.04446	7.65807	0.846714	-0.240053	0.674729	0.869701	chr7	156461645	156469257	0.382539	0
LINC00174	334.285	338.961	286.964	0.846598	-0.240251	0.570658	0.824736	chr7	65841030	65866325	0.382845	0
JPX	618.68	627.349	530.969	0.84637	-0.24064	0.48319	0.766586	chrX	73164176	73220326	0.244786	3.05552e-10
AC004447.2	108.087	109.604	92.7384	0.846121	-0.241063	0.496992	0.778375	chr19	19101701	19104419	0.415343	0
CTD-3252C9.4	223.281	226.423	191.487	0.845706	-0.241772	0.648705	0.85828	chr19	13945329	13947103	0.30893	8.88178e-16
RP13-820C6.2	100.261	101.675	85.9567	0.84541	-0.242277	0.427976	0.728862	chr12	132562347	132565005	0.367913	0
HM13-IT1	13.0143	13.1983	11.1524	0.844989	-0.242995	0.540142	0.808426	chr20	30150968	30151879	0.342533	0
RP11-110I1.12	62.4803	63.3639	53.5398	0.844958	-0.243049	0.338963	0.652594	chr11	118865533	118868714	0.323734	0
AC020907.6	3.18548	3.23062	2.72881	0.844673	-0.243536	0.620458	0.847646	chr19	35500022	35501430	0.176606	6.52766e-06
SCARNA9	8.78306	8.90762	7.52264	0.844518	-0.243801	0.654431	0.861429	chr11	93454678	93455031	0.257866	3.05533e-11
RP11-363E7.4	476.67	483.471	407.859	0.843607	-0.245357	0.389045	0.693199	chr9	19453206	19455171	0.200896	2.73638e-07
CTB-178M22.2	12.4631	12.6414	10.6585	0.843138	-0.246159	0.389097	0.693199	chr5	167656587	167659362	0.104564	0.00791494
RP11-521C20.4	110.506	112.088	94.5018	0.843103	-0.246219	0.47879	0.763337	chr15	40331511	40359491	0.239056	8.04356e-10
RP5-827C21.4	44.3403	44.9756	37.9123	0.842953	-0.246476	0.486007	0.767305	chr1	234508552	234509339	0.337666	0
AP001052.9	3.90756	3.96374	3.33905	0.842397	-0.247428	0.600391	0.837143	chr21	45141572	45152146	0.201964	2.35759e-07
RP11-81A22.5	13.5031	13.6974	11.5371	0.842283	-0.247624	0.579877	0.82716	chr17	4704453	4710308	0.195526	5.71506e-07
RP11-124N2.1	12.5289	12.7099	10.6981	0.841714	-0.248598	0.526142	0.797319	chr3	125803062	125814192	0.276205	9.68114e-13
CTD-2325M2.1	9.31483	9.44956	7.95158	0.841477	-0.249005	0.547104	0.81093	chr19	8073612	8080909	0.28405	2.03837e-13
RP11-973H7.3	45.1405	45.7944	38.5242	0.841242	-0.249407	0.50172	0.78147	chr18	12670424	12671144	0.551846	0
RP4-564F22.2	884.054	896.877	754.31	0.84104	-0.249753	0.378575	0.687278	chr20	37049234	37063996	0.430542	0
RP11-843P14.1	14.3809	14.5896	12.2695	0.840976	-0.249864	0.506568	0.782516	chr5	175781208	175783171	0.354545	0
RP11-126L15.4	10.8528	11.0108	9.2543	0.840473	-0.250726	0.476881	0.76258	chr7	100434935	100450238	0.345635	0
RP11-296I10.3	357.408	362.65	304.366	0.839283	-0.252771	0.384444	0.691291	chr16	70190242	70207351	0.3995	0
RP11-325F22.3	64.7527	65.7038	55.1288	0.839051	-0.253169	0.699093	0.877516	chr7	104590761	104653491	0.36843	0
SNHG5	1784.97	1811.25	1519.01	0.838655	-0.253851	0.382169	0.689005	chr6	86370709	86388451	0.279586	4.97824e-13
RP11-894P9.1	63.4291	64.364	53.9691	0.838499	-0.254119	0.409287	0.708311	chr14	104148698	104150352	0.290305	5.68434e-14
RP11-498D10.6	40.3208	40.9179	34.2785	0.837737	-0.25543	0.510122	0.7834	chr16	71963913	71965102	0.268879	3.96883e-12
RP11-838N2.4	27.5874	27.997	23.4436	0.83736	-0.25608	0.418839	0.720102	chr18	3466247	3478976	0.0900475	0.0222921
RP4-655L22.2	25.898	26.2826	22.0061	0.837287	-0.256206	0.507194	0.782516	chrX	119745183	119754929	0.20556	1.41961e-07
PCBP1-AS1	578.781	587.383	491.741	0.837173	-0.256402	0.346834	0.6569	chr2	70189394	70315978	0.13313	0.000706683
LINC00657	5262.78	5341.49	4466.31	0.836153	-0.258161	0.345462	0.6569	chr20	34633543	34638882	0.682597	0
RP11-10N23.2	60.0576	60.9637	50.8891	0.834744	-0.260594	0.433505	0.733512	chr8	94731801	94733395	0.399278	0
CTD-3107M8.4	26.5676	26.97	22.4966	0.834134	-0.261649	0.433272	0.733512	chr8	30239634	30242917	0.477182	0
RP3-327A19.5	76.2359	77.3984	64.4732	0.833004	-0.263604	0.370981	0.678808	chrX	119055223	119056803	0.11639	0.00309679
RP13-1032I1.7	57.3035	58.1785	48.4497	0.832777	-0.263998	0.458728	0.750519	chr17	79668353	79670330	0.494195	0
NOP14-AS1	546.004	554.346	461.595	0.832683	-0.264161	0.311056	0.6322	chr4	2936625	2963465	0.626555	0
AC010504.2	15.2744	15.5081	12.9102	0.832482	-0.264508	0.37993	0.687541	chr19	34839260	34850317	0.279571	4.99156e-13
AC012074.2	8.21635	8.3422	6.94294	0.832267	-0.264882	0.710186	0.879872	chr2	25592041	25598714	0.318764	0
RP5-837J1.2	84.1819	85.4726	71.1217	0.832099	-0.265174	0.440435	0.737244	chr17	33332106	33336762	0.608313	0
RP11-426A6.7	29.0254	29.4719	24.507	0.831535	-0.266151	0.364276	0.671841	chr9	138359933	138364095	0.418905	0
RP11-649A18.12	45.3632	46.063	38.2825	0.831091	-0.266922	0.444937	0.738524	chr17	73267449	73269976	0.50933	0
PSPC1-AS1	11.3419	11.518	9.55972	0.829982	-0.268847	0.55645	0.815825	chr13	20252829	20253837	0.399079	0
AC093323.3	1238.62	1257.91	1043.4	0.829475	-0.26973	0.317778	0.635692	chr4	6675177	6677774	0.573913	0
RP11-150O12.1	33.7277	34.2565	28.3769	0.828365	-0.271661	0.812282	0.927098	chr8	37278858	37411701	0.5166	0
CTC-338M12.3	192.65	195.681	161.976	0.827752	-0.27273	0.405684	0.707223	chr5	180688212	180699308	NA	NA
RP11-215P8.3	12.1472	12.3386	10.21	0.827485	-0.273195	0.355312	0.664368	chr5	133735185	133737612	0.433543	0
RP11-321F8.4	8.976	9.11773	7.54182	0.827159	-0.273763	0.374797	0.683022	chr12	101802149	101802838	0.230947	3.03405e-09
RP11-473M20.14	305.241	310.068	256.393	0.826894	-0.274226	0.524755	0.796705	chr16	3166042	3184883	0.609604	0
RP11-525G13.2	7.50235	7.62134	6.29833	0.826407	-0.275076	0.490862	0.772129	chr1	165865115	165869592	0.361382	0
RP11-220I1.1	3985.1	4048.38	3344.76	0.826195	-0.275445	0.382498	0.689005	chr9	37079892	37090398	0.506109	0
U47924.27	163.956	166.567	137.53	0.825674	-0.276357	0.301579	0.627428	chr12	7072408	7073610	0.370113	0
AC018755.15	30.7656	31.256	25.8034	0.825551	-0.276571	0.337543	0.651406	chr19	52094162	52095761	0.269121	3.7903e-12
RP11-488L18.10	58.3429	59.2731	48.9305	0.825509	-0.276644	0.629302	0.848303	chr1	247350582	247351828	0.384159	0
RP1-180E22.3	143.791	146.09	120.531	0.825049	-0.277448	0.364817	0.672075	chr6	52442282	52444325	0.321468	0
CTB-129O4.1	21.736	22.0868	18.1861	0.82339	-0.280352	0.394697	0.69554	chr5	179720244	179722253	0.322659	0
SNHG7	421.466	428.27	352.618	0.823353	-0.280416	0.330161	0.643875	chr9	139615817	139622636	0.320456	0
RP11-562A8.4	9.25002	9.39951	7.7374	0.823171	-0.280735	0.535258	0.80512	chr15	50789391	50790941	0.400835	0
RP11-290D2.4	1.34033	1.36201	1.12098	0.82304	-0.280966	0.94185	0.978416	chr13	45911614	45911744	0.1833	2.83631e-06
RP11-112J1.2	30.4502	30.9428	25.4653	0.822977	-0.281075	0.364272	0.671841	chr14	59294951	59484046	-0.00931714	0.813442
RP11-843P14.2	5.4882	5.57769	4.58269	0.821612	-0.283472	0.490567	0.772129	chr5	175774943	175780587	0.244367	3.28245e-10
AC007390.6	12.6749	12.8817	10.5818	0.821457	-0.283743	0.482865	0.766586	chr2	37440609	37443336	0.130269	0.000921141
HOXD-AS2	19.654	19.9749	16.4069	0.821378	-0.283881	0.243033	0.570827	chr2	176986338	177001826	0.0162533	0.680569
RP11-490M8.1	54.2701	55.1596	45.2705	0.820719	-0.285041	0.437588	0.735963	chr2	36581891	36582257	0.263005	1.19262e-11
LINC00667	976.774	992.868	813.927	0.819774	-0.286702	0.407166	0.707988	chr18	5232874	5246507	0.442782	0
RP11-890B15.3	363.673	369.672	302.972	0.819571	-0.28706	0.370791	0.678808	chr11	130736148	130740142	0.406332	0
AP001271.3	8.30163	8.43922	6.90947	0.818733	-0.288534	0.539861	0.808426	chr11	70323381	70323697	0.301272	5.55112e-15
AC010226.4	23.2263	23.6115	19.3285	0.818606	-0.288759	0.313662	0.634247	chr5	114937753	114956356	0.324636	0
RP11-452L6.7	11.7416	11.9364	9.77086	0.818578	-0.288809	0.477376	0.76258	chr16	31519791	31520569	0.381919	0
RP11-247L20.4	38.719	39.364	32.1918	0.817796	-0.290186	0.357311	0.664538	chr14	50793243	50794627	0.448905	0
SNHG12	448.56	456.045	372.817	0.817499	-0.290711	0.447084	0.740426	chr1	28905049	28909495	0.382875	0
LINC00312	91.262	92.7867	75.8332	0.817285	-0.291088	0.408474	0.708311	chr3	8613467	8615561	0.118598	0.00257414
RP11-196G11.4	29.1559	29.6446	24.2106	0.816695	-0.292131	0.434968	0.733512	chr16	31129398	31130068	0.560302	0
RP11-417E7.2	110.801	112.662	91.9635	0.816276	-0.292872	0.470828	0.761689	chr6	169575400	169582835	0.0615732	0.118524
AF131215.2	82.1237	83.5037	68.16	0.816251	-0.292915	0.369417	0.677473	chr8	10964719	10967428	0.315472	2.22045e-16
RP5-1047A19.4	57.333	58.2993	47.5556	0.815715	-0.293863	0.284276	0.618471	chr8	146218299	146220223	NA	NA
SNHG1	1955.11	1988.29	1619.43	0.814483	-0.296044	0.346866	0.6569	chr11	62619459	62623386	0.427999	0
RP11-473M20.16	24.6779	25.0969	20.4386	0.814387	-0.296214	0.565182	0.823043	chr16	3206736	3207484	0.555016	0
RP1-43E13.2	4.85764	4.94057	4.01852	0.813371	-0.298014	0.592216	0.835071	chr1	19536994	19567198	0.293937	2.66454e-14
SNHG15	750.104	763.015	619.465	0.811865	-0.300689	0.342043	0.654641	chr7	45022621	45026560	0.290745	5.19584e-14
RP11-977G19.5	132.349	134.629	109.278	0.811695	-0.30099	0.409363	0.708311	chr12	56556142	56584068	0.298859	9.32587e-15
RP11-347C18.3	22.1879	22.5713	18.309	0.811164	-0.301935	0.508012	0.782516	chr8	95962264	95963624	0.366591	0
AC018737.1	163.06	165.878	134.541	0.811085	-0.302076	0.306	0.62825	chr2	122407225	122485784	0.416088	0
CTD-2545M3.8	22.6799	23.0733	18.6989	0.810413	-0.303271	0.45826	0.750519	chr19	50990066	50990895	0.250032	1.23252e-10
CTD-2562J17.7	392.901	399.726	323.839	0.810152	-0.303735	0.35581	0.664533	chr11	74971170	74972069	0.344855	0
RP11-137H2.4	15.7276	16.0011	12.96	0.809948	-0.304099	0.541441	0.808426	chr10	82289352	82295698	0.22938	3.89955e-09
RP11-45M22.1	1188.07	1208.74	978.903	0.809854	-0.304266	0.330208	0.643875	chr17	17091981	17095962	0.368086	0
LL0XNC01-237H1.2	33.2263	33.8054	27.3663	0.809525	-0.304853	0.336464	0.650097	chrX	102139341	102161086	0.0947425	0.0161709
RP11-667K14.3	29.8423	30.3635	24.5679	0.809126	-0.305563	0.362327	0.670479	chr17	1946768	1948262	0.429925	0
RP11-517B11.7	134.201	136.551	110.428	0.808696	-0.306331	0.300183	0.627428	chr3	131173969	131177442	0.249267	1.40882e-10
RP11-727A23.5	48.5219	49.3718	39.9215	0.808589	-0.306522	0.431216	0.732075	chr11	82902070	82904836	0.688126	0
RP11-473O4.5	112.287	114.258	92.3391	0.808162	-0.307283	0.340483	0.65347	chr8	130844546	130856750	0.562502	0
AC015987.1	14.8686	15.1298	12.226	0.808075	-0.307438	0.484578	0.767289	chr7	135611202	135617629	0.163989	2.8917e-05
LINC00094	1031.21	1049.33	847.82	0.807963	-0.30764	0.314955	0.634995	chr9	136890560	136895581	0.493261	0
RP11-541N10.3	170.649	173.676	140.019	0.806204	-0.310782	0.295884	0.624259	chr10	105637131	105639519	0.406865	0
RP11-18C24.6	908.055	924.175	744.942	0.806062	-0.311038	0.259762	0.587996	chr12	120928130	120933743	0.361558	0
LA16c-306A4.1	10.5415	10.7286	8.64782	0.80605	-0.311059	0.485959	0.767305	chr16	933779	935090	0.296746	1.46549e-14
RP11-318L16.6	18.8088	19.1428	15.4294	0.806015	-0.311121	0.546047	0.81093	chr1	211608413	211608675	0.225721	6.95733e-09
RP11-359B12.1	76.0521	77.4114	62.2974	0.804757	-0.313374	0.319465	0.635692	chr12	1084463	1099207	0.579377	0
hsa-mir-146a	52.6929	53.6377	43.1327	0.804149	-0.314464	0.497815	0.778375	chr5	159895274	159914433	-0.237299	1.07683e-09
RP11-45M22.6	58.793	59.8487	48.1109	0.803875	-0.314956	0.318254	0.635692	chr17	17089778	17092814	0.278421	6.2661e-13
AF127936.7	216.094	219.975	176.831	0.803869	-0.314968	0.487609	0.769086	chr21	16193528	16254296	0.164657	2.6798e-05
RP11-179H18.2	520.879	530.25	426.058	0.803503	-0.315625	0.306576	0.62825	chr10	121331315	121334113	0.453422	0
CTC-462L7.1	176.377	179.554	144.23	0.803266	-0.31605	0.296552	0.624259	chr17	53246183	53250993	0.62083	0
RP11-256I9.1	40.553	41.2842	33.1543	0.803075	-0.316393	0.403659	0.706909	chr16	65318401	65610203	-0.138414	0.00042719
RP1-120G22.11	18.002	18.327	14.7133	0.802817	-0.316858	0.38535	0.691291	chr1	6264899	6265840	0.291955	4.04121e-14
RP5-1096D14.2	57.4835	58.5236	46.9596	0.802404	-0.317599	0.366243	0.673174	chr12	2038367	2045740	-0.0294473	0.455668
RP11-37B2.1	256.881	261.543	209.707	0.801806	-0.318675	0.406447	0.707793	chr8	90621628	90769955	0.465216	0
RP11-168G16.1	42.6383	43.4146	34.7835	0.801195	-0.319775	0.426636	0.727343	chr15	100884661	100890438	0.403967	0
RP11-452L6.1	62.3456	63.4815	50.8521	0.801054	-0.320028	0.426216	0.727343	chr16	31460855	31464814	0.565322	0
CTC-281B15.1	185.494	188.887	151.158	0.800255	-0.321468	0.234552	0.556381	chr5	80499914	80597379	0.535309	0
RP11-134G8.7	18.1996	18.5332	14.8234	0.799827	-0.32224	0.438929	0.736692	chr1	201476368	201502736	0.170903	1.29629e-05
RP11-15H20.7	20.9972	21.3836	17.088	0.799118	-0.323519	0.353469	0.661743	chr19	23440056	23457034	0.355576	0
RP11-613M10.6	70.2495	71.5443	57.1476	0.798772	-0.324144	0.277389	0.610031	chr9	37509146	37510296	0.460134	0
AC007405.6	103.127	105.029	83.8808	0.798646	-0.324372	0.125905	0.388424	chr2	171627622	171634658	0.178921	4.91003e-06
PRKAR2A-AS1	80.4415	81.9256	65.4248	0.798589	-0.324475	0.224235	0.542375	chr3	48885004	48889414	0.435379	0
RP4-594I10.3	375.928	382.878	305.61	0.798192	-0.325191	0.316441	0.635692	chr1	24865291	24882515	0.5021	0
RP11-159F24.3	17.0035	17.3197	13.8042	0.797023	-0.327307	0.357696	0.664538	chr5	43484060	43509458	0.332022	0
WNT5A-AS1	28.1482	28.6724	22.8438	0.796717	-0.32786	0.374968	0.683022	chr3	55521726	55522336	0.204869	1.56606e-07
SH3BP5-AS1	263.489	268.429	213.505	0.795387	-0.330272	0.304177	0.628132	chr3	15295690	15306000	0.375803	0
RP11-45P15.4	34.1097	34.7494	27.6372	0.795329	-0.330376	0.297894	0.625461	chr14	103798010	103798704	0.300696	6.21725e-15
RP11-418J17.1	166.634	169.772	134.877	0.794457	-0.331958	0.268667	0.599789	chr1	119683018	119818596	0.567435	0
RP11-521B24.3	104.976	106.954	84.9673	0.79443	-0.332007	0.194247	0.502011	chr14	105883220	105886076	0.331304	0
GABPB1-AS1	165.594	168.718	133.979	0.794101	-0.332606	0.212097	0.523948	chr15	50647155	50659636	0.549489	0
A2M-AS1	49.284	50.2166	39.8472	0.793507	-0.333685	0.389999	0.693615	chr12	9217772	9220651	0.44794	0
DNM3OS	98.5482	100.414	79.6682	0.793397	-0.333886	0.474223	0.762044	chr1	172109460	172113934	-0.0379449	0.336347
RP11-685N10.1	14.7816	15.0618	11.9469	0.793196	-0.33425	0.560321	0.81928	chr11	94206073	94206736	0.414719	0
CTC-428G20.3	336.635	343.016	272.068	0.793163	-0.334311	0.288325	0.622301	chr5	114539712	114541943	0.548195	0
TPT1-AS1	355.907	362.685	287.32	0.792203	-0.336058	0.310668	0.6322	chr13	45915479	45965872	0.097512	0.0132985
RP11-37E23.5	39.8546	40.6141	32.17	0.79209	-0.336263	0.328861	0.643875	chr13	32872290	32872849	0.197392	4.43475e-07
CTC-490E21.10	17.7532	18.0922	14.3227	0.79165	-0.337066	0.273248	0.605207	chr19	41337125	41343115	0.253312	6.913e-11
RP11-121C2.2	166.308	169.487	134.139	0.791438	-0.337453	0.344728	0.656683	chr4	47842138	47846356	0.369465	0
RP4-584D14.7	15.2979	15.5909	12.3333	0.791058	-0.338146	0.610831	0.842293	chr7	150038859	150039696	0.288098	8.9484e-14
COX10-AS1	64.6921	65.9316	52.1503	0.790976	-0.338294	0.271433	0.603475	chr17	13932608	13972775	0.476154	0
RP11-349A22.5	1410.31	1437.59	1134.25	0.788989	-0.341922	0.243628	0.571207	chr14	58732082	58764852	0.566376	0
CTD-2528L19.6	79.4327	80.9714	63.8634	0.788716	-0.342422	0.318949	0.635692	chr19	38219486	38221544	0.479717	0
RP5-894A10.5	99.6563	101.588	80.1057	0.788532	-0.342758	0.327008	0.643875	chr7	141404137	141438146	0.327444	0
RP11-264B17.2	27.0279	27.5525	21.7201	0.788315	-0.343155	0.362711	0.670479	chr16	28968007	28978204	0.343202	0
LINC00669	62.8289	64.0492	50.481	0.78816	-0.343439	0.442533	0.73828	chr18	36786887	37380282	0.344418	0
RP11-509J21.3	10.1675	10.3659	8.15985	0.787184	-0.345227	0.670956	0.867699	chr9	3674545	3691814	0.292536	3.57492e-14
CTBP1-AS1	888.616	906.033	712.372	0.786254	-0.346932	0.247995	0.577375	chr4	1243087	1282079	0.597828	0
AC079922.3	62.3542	63.5791	49.9598	0.785791	-0.347783	0.211489	0.523352	chr2	113399408	113403267	0.222031	1.23514e-08
RP1-309F20.3	23.061	23.5141	18.4763	0.785756	-0.347847	0.508659	0.782516	chr20	57438582	57463864	0.239394	7.6025e-10
LA16c-313D11.12	79.0459	80.6002	63.3184	0.785587	-0.348157	0.308272	0.630132	chr16	739000	742554	0.471464	0
RSBN1L-AS1	410.182	418.28	328.245	0.784748	-0.349698	0.233824	0.555632	chr7	77286976	77325582	0.44904	0
LINC00240	42.1306	42.9667	33.6711	0.783656	-0.351707	0.38539	0.691291	chr6	26988231	26991703	0.359745	0
AC092295.7	121.976	124.398	97.4714	0.783546	-0.351909	0.30491	0.628132	chr19	37063971	37085610	0.52233	0
CTC-297N7.10	0.87018	0.887467	0.695258	0.783418	-0.352145	0.70536	0.877761	chr17	10584050	10587305	0.138962	0.00040504
CTA-204B4.2	86.7599	88.485	69.3042	0.783231	-0.35249	0.22228	0.540062	chr8	141515911	141518142	0.605154	0
AC002398.13	4.00184	4.08152	3.19555	0.78293	-0.353045	0.471909	0.761689	chr19	36260045	36261930	0.228057	4.81335e-09
SNHG11	482.436	492.081	384.849	0.782085	-0.354603	0.158683	0.443274	chr20	37075220	37079564	0.663322	0
RP13-225O21.2	11.8533	12.0903	9.45505	0.782035	-0.354694	0.371827	0.679589	chr9	129976313	129984186	0.2991	8.88178e-15
CTD-2336O2.1	302.524	308.576	241.29	0.781947	-0.354858	0.261775	0.589266	chr8	1710155	1712668	0.63063	0
RP11-181G12.2	64.6913	65.9867	51.5835	0.781725	-0.355266	0.283103	0.617575	chr1	2113232	2115828	NA	NA
RP11-420G6.4	73.678	75.1541	58.742	0.781621	-0.355459	0.278688	0.612057	chr6	2854890	2876744	0.121471	0.00201488
RP11-405L18.1	145.911	148.836	116.316	0.781503	-0.355677	0.208802	0.520547	chr9	37485958	37506561	0.4574	0
RP11-182J1.1	45.5531	46.4673	36.3022	0.781242	-0.356159	0.270543	0.602321	chr15	85175128	85177218	0.443717	0
AC096772.6	163.37	166.669	129.988	0.779921	-0.3586	0.297637	0.625461	chr2	208686013	208687493	0.320254	0
RP3-508I15.9	49.9772	50.9873	39.7561	0.779725	-0.358963	0.330604	0.643875	chr22	39063589	39077825	0.34165	0
RP11-50E11.3	112.064	114.329	89.1404	0.779681	-0.359043	0.213576	0.5268	chr10	52388909	52391396	0.115229	0.00340876
AC139887.4	5.83714	5.95552	4.63934	0.778999	-0.360307	0.448641	0.742248	chr4	758274	758862	NA	NA
AD000090.2	124.968	127.506	99.288	0.778694	-0.360871	0.321808	0.637473	chr19	36031639	36036931	0.522745	0
LA16c-380A1.1	7.78781	7.94619	6.18525	0.778391	-0.361433	0.301327	0.627428	chr16	760745	761277	0.412951	0
RP11-74E22.3	5.63768	5.75265	4.47426	0.777774	-0.362578	0.505549	0.782516	chr17	2615602	2616127	0.230294	3.36936e-09
MAP3K14-AS1	87.3263	89.1093	69.2846	0.777524	-0.363041	0.387931	0.692642	chr17	43325291	43345997	0.529791	0
AC005154.6	416.936	425.46	330.683	0.777236	-0.363575	0.330859	0.643875	chr7	30555924	30634425	0.460312	0
AC084018.1	288.213	294.111	228.541	0.777058	-0.363907	0.254826	0.582767	chr12	122233172	122241812	0.324137	0
RP3-337H4.8	25.9071	26.4377	20.5378	0.776838	-0.364314	0.322075	0.637473	chr6	43555966	43559099	0.503644	0
RP11-143J12.2	30.721	31.3527	24.3294	0.77599	-0.365889	0.25814	0.58678	chr18	9121262	9136643	0.479382	0
RP11-137L10.6	60.2446	61.4838	47.7054	0.775903	-0.366052	0.242518	0.570444	chr10	75255282	75279828	0.448777	0
KB-1208A12.3	78.2677	79.8813	61.9403	0.775404	-0.36698	0.390255	0.693615	chr8	99053953	99056349	0.566092	0
RP11-441O15.3	18.7505	19.1374	14.8353	0.775198	-0.367364	0.300792	0.627428	chr10	101190947	101195542	0.344402	0
RP11-610P16.1	19.3831	19.7845	15.3207	0.774377	-0.368892	0.22898	0.546962	chr4	152328702	152329987	0.420144	0
RP5-1142J19.1	9.77468	9.9774	7.7234	0.77409	-0.369427	0.438563	0.736692	chr7	157074229	157075380	0.198072	4.04083e-07
RP11-797A18.3	3.90937	3.99061	3.08728	0.773636	-0.370273	0.523862	0.796094	chr15	77336021	77337502	0.128162	0.00111603
RP11-119F7.5	81.59	83.2857	64.4317	0.773622	-0.3703	0.311195	0.6322	chr10	70458256	70460551	0.249619	1.32498e-10
SNORA71B	7.99306	8.16012	6.30261	0.772367	-0.372642	0.276697	0.610031	chr20	37053842	37053978	0.376354	0
RP11-834C11.4	454.069	463.562	358.013	0.772308	-0.372752	0.194958	0.503048	chr12	54519881	54526627	0.275589	1.09202e-12
CTD-2647L4.4	67.4506	68.8632	53.157	0.771922	-0.373472	0.211427	0.523352	chr8	28913451	28914202	0.487594	0
AC006026.13	13.9473	14.2397	10.9886	0.771688	-0.37391	0.32793	0.643875	chr7	23719813	23720405	0.256557	3.87013e-11
SYNPR-AS1	8.22016	8.39307	6.47057	0.770941	-0.375307	0.497386	0.778375	chr3	63409271	63535727	0.259769	2.16205e-11
CD27-AS1	575.543	587.659	452.939	0.770752	-0.375662	0.291737	0.624259	chr12	6548166	6560733	0.645588	0
RP11-120J1.1	15.8362	16.1701	12.4573	0.770387	-0.376346	0.841699	0.939223	chr9	14317083	14357907	0.304088	3.10862e-15
AC093110.3	21.5924	22.0497	16.9651	0.769399	-0.378195	0.304615	0.628132	chr2	54888147	54889929	0.285919	1.39666e-13
RP11-264B17.4	10.6504	10.876	8.36755	0.769358	-0.378274	0.376239	0.683803	chr16	28986293	28990145	0.36574	0
DLGAP1-AS5	54.6434	55.8016	42.9249	0.769243	-0.378489	0.639979	0.855232	chr18	4264601	4295405	0.212745	5.01148e-08
ARHGAP31-AS1	13.9493	14.246	10.9468	0.768411	-0.380049	0.418454	0.720102	chr3	119033139	119041607	0.281334	3.51719e-13
C1RL-AS1	198.908	203.157	155.911	0.767441	-0.381873	0.357859	0.664538	chr12	7260647	7275097	0.336717	0
ZEB1-AS1	51.5871	52.6894	40.4335	0.767394	-0.38196	0.237331	0.559866	chr10	31596657	31608810	0.487686	0
RP11-539L10.3	35.4343	36.1919	27.7684	0.767256	-0.38222	0.227071	0.544084	chr4	6672451	6675557	0.317808	0
DLEU2	85.3835	87.2114	66.8873	0.766956	-0.382784	0.293456	0.624259	chr13	50601268	50699856	0.236856	1.15874e-09
RBM26-AS1	57.8653	59.1093	45.2773	0.765992	-0.384599	0.199314	0.509428	chr13	79980443	79997090	0.341207	0
RP1-68D18.2	11.9892	12.2471	9.38018	0.765913	-0.384748	0.335201	0.649714	chr11	35234096	35235554	0.242867	4.2373e-10
ASH1L-AS1	39.4705	40.3263	30.8109	0.764039	-0.388281	0.207117	0.520547	chr1	155531820	155533775	0.459227	0
RP11-869B15.1	25.5364	26.0902	19.9332	0.764013	-0.388332	0.294653	0.624259	chr11	64552392	64553092	0.132712	0.00073481
XIST	18779.1	19186.5	14657.2	0.763936	-0.388476	0.252584	0.582307	chrX	73040485	73072588	0.174142	8.80345e-06
RP1-140A9.1	17.4622	17.842	13.6195	0.763338	-0.389606	0.236274	0.558997	chr1	1822909	1824097	NA	NA
RP11-283I3.6	414.365	423.377	323.176	0.763328	-0.389625	0.209891	0.521675	chr12	383119	386289	NA	NA
KB-1460A1.1	29.9763	30.6304	23.3575	0.76256	-0.391076	0.472125	0.761689	chr8	102134372	102138386	0.482807	0
CTC-559E9.6	18.9913	19.406	14.795	0.762391	-0.391398	0.22364	0.541742	chr19	19887410	19945736	0.418891	0
CTD-2530N21.4	20.017	20.4542	15.5934	0.762359	-0.391458	0.303484	0.628132	chr8	22112088	22132675	0.475139	0
AC069278.4	67.8437	69.3264	52.8411	0.762209	-0.391742	0.243898	0.571207	chr19	44978644	44979403	0.443789	0
CTD-2574D22.4	115.032	117.546	89.5916	0.762181	-0.391795	0.254938	0.582767	chr16	29930956	29933226	0.456161	0
RP11-429J17.7	70.8417	72.3939	55.1361	0.761612	-0.392871	0.169795	0.461603	chr8	144840322	144853992	0.590036	0
ACVR2B-AS1	71.8581	73.4382	55.8693	0.760767	-0.394474	0.116502	0.368675	chr3	38492517	38496311	0.405638	0
RP11-235E17.6	17.1165	17.494	13.2967	0.760073	-0.395791	0.352762	0.661743	chr17	3558914	3561386	0.235989	1.33668e-09
RP13-401N8.1	21.2611	21.7302	16.5147	0.759989	-0.39595	0.349447	0.659481	chr20	25731853	25733397	0.241497	5.34158e-10
CTD-3157E16.1	13.8735	14.1801	10.7719	0.759653	-0.396588	0.268055	0.599246	chr17	15691100	15691519	0.372092	0
CTD-2085J24.4	69.6124	71.1537	54.0171	0.759162	-0.39752	0.253386	0.582767	chr19	33366830	33369327	0.449922	0
AC083843.1	269.191	275.173	208.663	0.758296	-0.399167	0.405215	0.707165	chr8	135804262	135810515	0.527999	0
U82695.10	76.8195	78.5269	59.5426	0.758245	-0.399265	0.190081	0.494174	chrX	152689209	152691934	0.0466286	0.237346
LINC00338	135.847	138.871	105.252	0.757917	-0.399888	0.205975	0.519902	chr17	75082797	75091068	0.587672	0
ANKRD10-IT1	142.253	145.426	110.152	0.757446	-0.400785	0.284147	0.618471	chr13	111547405	111551519	0.502931	0
AC074183.4	65.8484	67.3185	50.9724	0.757183	-0.401286	0.161264	0.447929	chr7	84568664	84569561	0.0387046	0.326754
AC100830.5	4.91326	5.02304	3.8024	0.756992	-0.401651	0.341117	0.65364	chr15	64988820	64989060	0.325934	0
AC137932.5	17.9057	18.3074	13.8414	0.756055	-0.403438	0.282288	0.616627	chr16	89363915	89364724	NA	NA
RP11-723O4.9	18.9893	19.4162	14.6695	0.755528	-0.404442	0.25689	0.58558	chr3	128578558	128579369	0.255709	4.50679e-11
CTD-2047H16.2	19.7475	20.1918	15.252	0.755356	-0.404772	0.35709	0.664538	chr17	78289450	78290433	0.28498	1.68976e-13
RP11-390F4.6	22.8631	23.3798	17.6346	0.754268	-0.406851	0.140264	0.411661	chr9	6645955	6670635	0.23578	1.38326e-09
GAS5	1342.15	1372.49	1035.21	0.754254	-0.406877	0.23123	0.550274	chr1	173833037	173838020	0.474288	0
AP001347.6	36.2945	37.1151	27.9909	0.754165	-0.407048	0.20827	0.520547	chr21	15399741	15516789	0.298248	1.06581e-14
DICER1-AS1	106.707	109.128	82.2099	0.753334	-0.408639	0.161729	0.447929	chr14	95623981	95646263	0.289328	6.95e-14
CTD-2619J13.16	17.511	17.9095	13.479	0.752622	-0.410003	0.197109	0.505503	chr19	58929926	58930677	NA	NA
AC018766.4	14.6282	14.9611	11.2597	0.752598	-0.410049	0.301923	0.627428	chr19	50363138	50363771	0.34975	0
CTD-3138B18.6	15.602	15.9576	12.0039	0.752237	-0.410741	0.225324	0.544039	chr19	58778000	58779051	0.371819	0
RP13-582O9.5	237.958	243.383	183.059	0.752144	-0.410919	0.172522	0.465771	chr8	144362330	144363860	0.696713	0
RP11-798M19.3	7.8778	8.05838	6.05054	0.750839	-0.413425	0.249565	0.578633	chr4	174243356	174250845	0.310703	6.66134e-16
CTD-2554C21.2	57.7577	59.0865	44.3115	0.749942	-0.415149	0.171548	0.464813	chr19	38307998	38317278	0.316719	2.22045e-16
RP11-774O3.3	355.109	363.295	272.283	0.749482	-0.416035	0.163255	0.449853	chr4	8357037	8359103	0.404069	0
RP11-715J22.6	12.3222	12.6077	9.43317	0.748204	-0.418496	0.204034	0.517768	chr16	2526558	2527062	0.0993635	0.0116388
RP11-398F12.1	133.665	136.763	102.316	0.748123	-0.418653	0.188452	0.492945	chr22	46436145	46440733	0.280042	4.54747e-13
AC104135.3	270.044	276.314	206.602	0.747707	-0.419455	0.164295	0.451952	chr2	75145274	75165545	0.0658111	0.0951843
CTD-2630F21.1	34.0617	34.8567	26.0173	0.746407	-0.421966	0.130602	0.397012	chr19	36980550	36981942	0.488216	0
ZNF32-AS1	11.3974	11.6638	8.7021	0.74608	-0.422599	0.280549	0.614467	chr10	44139319	44140495	0.27665	8.87734e-13
CTD-2647L4.3	14.1768	14.5082	10.8234	0.746019	-0.422715	0.217192	0.530877	chr8	28910033	28911276	0.398857	0
RP11-527N22.1	172.156	176.191	131.333	0.745404	-0.423905	1	1	chr8	37184092	37189502	0.0572204	0.146931
PSPC1-OT1	13.2007	13.511	10.0607	0.744624	-0.425415	0.338956	0.652594	chr13	20248763	20250024	0.523188	0
RP11-158K1.3	167.009	170.941	127.223	0.74425	-0.426141	0.131627	0.39725	chr8	125500750	125503884	0.627444	0
RP11-661A12.5	5.16554	5.28718	3.9347	0.744196	-0.426246	0.294418	0.624259	chr8	144624142	144631899	0.290783	5.15143e-14
RP11-680F20.6	28.268	28.9357	21.5126	0.743462	-0.427669	0.0862009	0.306508	chr11	125820010	125826214	0.142048	0.000299051
RP11-503E24.2	17.1832	17.5891	13.0757	0.743397	-0.427794	0.251651	0.580982	chr8	42392671	42393447	0.656218	0
RP11-793H13.4	9.68583	9.91478	7.36919	0.743253	-0.428075	0.407431	0.707988	chr12	53902046	53902749	0.200002	3.0977e-07
RP11-347C12.10	120.865	123.723	91.9479	0.743174	-0.428228	0.189673	0.494174	chr16	30366761	30367848	0.699317	0
AC115522.3	14.4963	14.8392	11.0266	0.743074	-0.428421	0.422673	0.725157	chr19	44298460	44299810	0.149121	0.00014577
RP11-973N13.4	13.4643	13.7831	10.2385	0.742833	-0.428891	0.173799	0.467013	chr14	64980871	65007086	0.317577	0
AC074212.6	32.9467	33.7283	25.0373	0.742323	-0.429882	0.216118	0.530541	chr19	46271053	46275762	0.327312	0
OCIAD1-AS1	8.39387	8.5944	6.36485	0.740581	-0.43327	0.254558	0.582767	chr4	48854024	48862220	0.274751	1.28542e-12
AC093382.1	8.91743	9.13049	6.76154	0.740545	-0.43334	0.343864	0.656078	chr2	216804030	216806442	0.175469	7.49728e-06
RP1-234P15.4	13.4129	13.7337	10.1669	0.740292	-0.433834	0.16757	0.45828	chr6	75994729	76006283	0.174786	8.14463e-06
CTB-175E5.4	302.197	309.456	228.743	0.739177	-0.436008	0.170568	0.462928	chr17	42253340	42264085	0.651147	0
MIRLET7DHG	29.6552	30.3683	22.4391	0.738899	-0.436551	0.182802	0.48441	chr9	96938883	96966818	0.215396	3.38118e-08
RP11-22P6.2	7.64557	7.82989	5.78058	0.738271	-0.437778	0.335479	0.649714	chr16	28873486	28874661	0.393014	0
RP11-783K16.14	2.28855	2.34376	1.72989	0.738084	-0.438142	0.556442	0.815825	chr11	63996685	64001824	0.182464	3.15284e-06
CROCCP2	367.361	376.279	277.121	0.736478	-0.441286	0.189749	0.494174	chr1	16944750	16971178	0.304088	3.10862e-15
RP11-1C8.4	13.2608	13.5832	9.9979	0.736048	-0.442128	0.573334	0.825218	chr8	104495625	104513904	0.129471	0.000990962
RP11-755F10.3	14.9238	15.2868	11.2501	0.735938	-0.442344	0.220002	0.536132	chr11	66027037	66029305	0.324051	0
RP11-529H20.5	65.0743	66.6643	48.9851	0.734803	-0.44457	0.152195	0.430335	chr14	92524895	92525877	0.285503	1.51879e-13
RP11-231E4.4	430.687	441.213	324.182	0.734752	-0.444671	0.181655	0.482531	chr18	72259009	72265744	0.691034	0
TIPARP-AS1	27.8938	28.5759	20.9921	0.734608	-0.444953	0.197155	0.505503	chr3	156389650	156392167	0.384229	0
RP11-968A15.2	19.7675	20.2517	14.8674	0.734127	-0.445898	0.222807	0.540532	chr12	54656398	54672847	0.228223	4.68801e-09
CTD-2537I9.12	42.6857	43.7353	32.0649	0.733157	-0.447806	0.254859	0.582767	chr19	56173266	56186081	0.399161	0
RP3-410C9.1	91.4141	93.6655	68.6329	0.732745	-0.448617	0.39186	0.69507	chr20	26167555	26232162	-0.0197077	0.617638
CTD-2245O6.1	56.3228	57.7111	42.2751	0.73253	-0.44904	0.111575	0.359299	chr11	1330998	1331937	0.251048	1.03135e-10
PTOV1-AS1	574.415	588.605	430.836	0.73196	-0.450163	0.169432	0.461389	chr19	50341895	50354933	0.58285	0
RPS10P7	99.4863	101.944	74.6186	0.731958	-0.450168	0.16469	0.452271	chr1	201487830	201499602	0.288302	8.57092e-14
RP11-17J14.2	1.53074	1.56859	1.14777	0.731724	-0.450629	0.586796	0.830314	chr18	20837127	20840318	0.217298	2.54166e-08
AF238380.5	57.7278	59.1564	43.2721	0.731486	-0.451098	0.17592	0.469603	chrX	49641891	49643844	0.100657	0.0105904
AC015849.19	17.9401	18.3849	13.4393	0.730994	-0.452068	0.234825	0.556381	chr17	34143720	34157297	0.525033	0
RP11-635N19.1	25.4576	26.0908	19.0501	0.730146	-0.453742	0.272914	0.605207	chr18	61034560	61048862	0.46232	0
RP11-819C21.1	121.932	124.965	91.2404	0.730127	-0.453781	0.186468	0.491053	chr11	107182857	107186997	0.270114	3.13793e-12
AL022341.3	10.806	11.0753	8.08106	0.72965	-0.454724	0.204172	0.517768	chr16	698472	699200	0.439191	0
XXbac-B135H6.15	30.7784	31.547	23.0007	0.729091	-0.455828	0.137672	0.408485	chr22	21311379	21318967	0.265994	6.83587e-12
RP11-848P1.5	7.92623	8.12433	5.92173	0.728889	-0.45623	0.273331	0.605207	chr17	29417804	29422468	0.364205	0
RP11-2H8.2	64.2577	65.8654	47.9908	0.72862	-0.456762	0.169107	0.461278	chr12	72187634	72193407	0.548098	0
RP11-705O3.1	91.6498	93.944	68.4355	0.728471	-0.457057	0.702266	0.877761	chr11	77850816	77886369	0.690883	0
CTD-2002H8.2	21.5461	22.086	16.0831	0.728204	-0.457585	0.193055	0.499726	chr14	58731379	58736399	0.345041	0
RP11-410L14.2	23.0085	23.5861	17.1644	0.727732	-0.45852	0.265722	0.596497	chr8	100008990	100025272	0.570069	0
ZNF205-AS1	31.2242	32.0126	23.2467	0.726173	-0.461614	0.186687	0.491053	chr16	3160460	3165599	0.606705	0
RP11-190J1.7	22.3894	22.9555	16.6617	0.725825	-0.462306	0.188613	0.492945	chr10	103570751	103571371	0.325085	0
TP73-AS1	788.79	808.77	586.618	0.725322	-0.463307	0.162021	0.447973	chr1	3652547	3663900	0.384827	0
PXN-AS1	72.9323	74.7806	54.2297	0.725185	-0.46358	0.102625	0.341313	chr12	120639093	120650941	0.437471	0
LA16c-358B7.3	101.902	104.486	75.7578	0.725054	-0.463839	0.196029	0.504207	chr16	1367891	1372846	0.44695	0
RP11-552M11.4	6.53514	6.70145	4.8523	0.724067	-0.465804	0.350518	0.660733	chr1	111981259	111983986	0.319375	0
RP11-806L2.6	2.2536	2.31107	1.67211	0.723523	-0.466889	0.413857	0.714564	chr18	706522	707648	0.19439	6.66195e-07
C17orf76-AS1	8253.61	8465.01	6114.56	0.722333	-0.469264	0.11976	0.37451	chr17	16342135	16381992	0.461667	0
RP11-104L21.2	7.408	7.59782	5.48728	0.722219	-0.469493	0.227288	0.544084	chr1	167426619	167427898	0.120746	0.00214442
RP11-539I5.1	64.1351	65.7813	47.4772	0.721743	-0.470444	0.139662	0.410635	chr10	118592511	118609716	0.409066	0
RP11-531A24.5	65.1528	66.83	48.1815	0.720956	-0.472017	0.105895	0.350037	chr8	73964412	73975296	0.10905	0.0056009
AC006378.3	1.95373	2.00411	1.44394	0.720486	-0.472957	0.948274	0.978416	chr7	93594721	93597702	0.157893	5.71329e-05
IQCH-AS1	378.375	388.139	279.579	0.720305	-0.47332	0.110799	0.358731	chr15	67695956	67814182	0.554463	0
RP11-120K24.3	50.699	52.0099	37.4343	0.719753	-0.474427	0.122921	0.382185	chr13	113619148	113620445	0.45431	0
RP13-977J11.2	44.477	45.6285	32.826	0.719419	-0.475097	0.102948	0.341685	chr12	132671286	132674240	0.126583	0.00128618
RP11-967K21.1	31.2105	32.019	23.0297	0.719251	-0.475434	0.116986	0.368675	chr12	28316230	28343299	0.321607	0
RP11-18I14.10	489.338	502.052	360.69	0.718432	-0.477077	0.10637	0.350181	chr10	104209573	104220863	0.43549	0
RP11-30L4.5	29.0647	29.8201	21.4211	0.718347	-0.477248	0.188278	0.492945	chr9	96301209	96322860	0.258378	2.78486e-11
GS1-358P8.4	2558.3	2624.98	1883.51	0.717532	-0.478885	0.133351	0.399315	chrX	24563632	24568583	0.232821	2.24201e-09
RP11-334C17.5	159.842	164.025	117.516	0.716456	-0.48105	0.173006	0.465771	chr17	78174471	78179748	0.439598	0
RP11-455F5.3	79.012	81.0862	58.0235	0.715578	-0.48282	0.598355	0.837143	chr16	30107750	30115437	0.382963	0
RP11-831H9.3	0.866667	0.889434	0.636292	0.715389	-0.4832	0.819436	0.931334	chr11	62373632	62373877	0.117232	0.00288705
RP11-196I18.4	23.654	24.2784	17.336	0.714051	-0.485901	0.135845	0.404079	chr9	109879739	109883986	-0.0701921	0.0750742
RP11-412D9.4	37.547	38.5401	27.4979	0.713489	-0.487038	0.0989792	0.333978	chr12	107347806	107349275	0.303234	3.55271e-15
RP11-353B9.1	125.428	128.761	91.7068	0.712227	-0.489591	0.141096	0.412741	chr15	49944335	49948429	0.437065	0
AC025335.1	176.462	181.156	128.961	0.711875	-0.490305	0.0961972	0.33008	chr17	7816641	7819271	0.466887	0
SNHG6	1950.85	2002.8	1425.21	0.71161	-0.490842	0.132021	0.397532	chr8	67833918	67838633	0.58809	0
CTB-58E17.3	5.60304	5.75235	4.0922	0.711397	-0.491274	0.260197	0.588161	chr17	36859732	36862514	0.541759	0
GS1-526D21.5	13.5015	13.8624	9.85012	0.710564	-0.492964	0.248393	0.577375	chrX	13785518	13785984	0.255652	4.5534e-11
RP11-802E16.3	23.7741	24.4108	17.3313	0.709986	-0.494137	0.277205	0.610031	chr11	67818206	67821229	0.357779	0
RP11-500G22.2	30.3503	31.1635	22.1223	0.709878	-0.494357	0.609152	0.842124	chr10	123687826	123711480	0.418053	0
RP11-535A19.1	551.854	566.741	401.208	0.707921	-0.49834	0.606437	0.84113	chr11	75511921	75514460	0.245653	2.63362e-10
RP11-421F16.3	453.357	465.589	329.587	0.707893	-0.498397	0.105065	0.348002	chr12	27124518	27132515	0.59201	0
MIR600HG	305.913	314.184	222.227	0.707314	-0.499576	0.0954173	0.328098	chr9	125871772	125877756	0.279012	5.57776e-13
RP11-473M20.11	15.3601	15.7758	11.1534	0.706993	-0.500233	0.248666	0.577375	chr16	3156764	3159577	0.572211	0
BAIAP2-AS1	1134.65	1165.37	823.821	0.70692	-0.500382	0.128104	0.393029	chr17	79002932	79008501	0.492129	0
RP11-752G15.6	62.0857	63.7681	45.0618	0.706651	-0.50093	0.145724	0.420338	chr15	83419315	83425958	0.418165	0
RP11-549B18.1	28.0453	28.8063	20.3453	0.706281	-0.501686	0.0784453	0.2887	chr18	29265617	29266786	0.40051	0
AC074212.5	60.9937	62.6504	44.2297	0.705977	-0.502307	0.0890454	0.312147	chr19	46268042	46272943	0.327943	0
RP11-35G9.3	66.5061	68.3135	48.2172	0.705822	-0.502624	0.116787	0.368675	chr18	55297533	55405276	0.515982	0
LINC00665	942.822	968.452	683.481	0.705746	-0.502779	0.0621104	0.247046	chr19	36803968	36822620	0.475408	0
CTB-179K24.4	6.74214	6.92606	4.8811	0.704743	-0.50483	0.244341	0.571419	chr19	45579767	45593649	0.214943	3.6178e-08
FTO-IT1	37.9373	38.9731	27.457	0.704513	-0.505302	0.851752	0.942307	chr16	54073304	54074638	0.22681	5.86297e-09
AC012531.25	51.2882	52.6941	37.063	0.703362	-0.50766	0.132883	0.398957	chr12	54413693	54416373	0.200918	2.72782e-07
LINC00638	96.7851	99.4409	69.9121	0.703052	-0.508297	0.0502001	0.215048	chr14	105287537	105290055	0.345008	0
AC009120.5	19.8651	20.4122	14.3302	0.702041	-0.510372	0.207399	0.520547	chr16	74347234	74349532	0.326748	0
RP11-95O2.5	7.65181	7.86278	5.51716	0.701681	-0.511112	0.215805	0.530541	chr18	34823738	34827179	0.387419	0
RP11-7O11.3	19.3393	19.8729	13.9401	0.701462	-0.511563	0.149251	0.425718	chr1	44410041	44412223	0.260229	1.98743e-11
RP5-1057J7.6	332.182	341.353	239.394	0.701309	-0.511877	0.126124	0.388424	chr1	23607801	23613245	0.323712	0
RP4-693M11.3	102.383	105.215	73.7271	0.70073	-0.513069	0.0815992	0.297422	chr14	74164805	74167054	0.301081	5.77316e-15
CTD-2245F17.2	15.15	15.5695	10.9046	0.700381	-0.513789	0.248015	0.577375	chr19	53665680	53666816	0.249704	1.30531e-10
AP000487.6	15.9284	16.3699	11.4608	0.700111	-0.514344	0.10632	0.350181	chr11	70128472	70209474	0.690089	0
RP11-529E10.6	26.5104	27.2477	19.0492	0.699113	-0.516403	0.0931175	0.321553	chr4	3505323	3506184	0.258065	2.94724e-11
RP5-1042I8.7	104.481	107.397	74.9811	0.69817	-0.518349	0.403164	0.706909	chr1	120451877	120453236	0.453823	0
RP11-800A3.7	23.429	24.0831	16.8111	0.698047	-0.518604	0.141141	0.412741	chr11	73018279	73020406	0.373431	0
AC009120.6	36.2813	37.2972	26.0018	0.697153	-0.520454	0.1426	0.416257	chr16	74339099	74369244	0.323935	0
RP11-345P4.7	36.044	37.0533	25.8315	0.697146	-0.520468	0.111027	0.358731	chr1	1603428	1604850	NA	NA
RP11-13N13.2	20.4769	21.051	14.6686	0.696815	-0.521152	0.127011	0.390416	chr18	19210098	19213485	0.374535	0
RP1-92O14.3	33.0305	33.9571	23.6543	0.696593	-0.521612	0.130985	0.397012	chr1	43820354	43824329	0.287986	9.14824e-14
RP11-105N13.4	93.4577	96.0818	66.906	0.696344	-0.522128	0.116535	0.368675	chr17	43699273	43893909	0.461833	0
RP11-196G11.2	8.37741	8.61272	5.99637	0.696222	-0.52238	0.230497	0.549333	chr16	31054470	31061201	0.413779	0
RP11-574F21.2	9.43261	9.7004	6.72298	0.693062	-0.528943	0.116005	0.368675	chr1	160231533	160232568	0.306293	1.77636e-15
AC018766.5	42.0174	43.2174	29.8748	0.691267	-0.532686	0.131682	0.39725	chr19	50360226	50362546	0.370786	0
RP11-455B2.7	3.86292	3.97328	2.7462	0.691166	-0.532895	0.330864	0.643875	chr10	15139235	15181817	0.258967	2.50211e-11
RP11-95P2.3	10.9537	11.268	7.77368	0.689893	-0.535556	0.0760734	0.281889	chr16	4230117	4233516	0.445419	0
RP3-439F8.1	89.784	92.3607	63.7111	0.689808	-0.535733	0.082656	0.299373	chr22	46937391	46944093	0.167971	1.8288e-05
RP3-388E23.2	19.464	20.0237	13.801	0.689236	-0.53693	0.198147	0.507244	chr6	135622705	135628296	0.27675	8.70415e-13
RP11-510J16.3	64.2949	66.1447	45.5774	0.689055	-0.537309	0.219565	0.535871	chr16	81993523	81996298	0.338376	0
RP13-131K19.2	7.43402	7.64817	5.26709	0.688673	-0.538109	0.146517	0.420881	chr3	49022481	49027421	0.401518	0
HNRNPU-AS1	416.896	428.941	295.015	0.687776	-0.539988	0.0936663	0.322761	chr1	245003939	245018799	0.598531	0
RP11-545I5.3	45.674	46.9939	32.3183	0.687714	-0.54012	0.102243	0.340739	chr6	146136376	146204797	0.231584	2.73847e-09
RP11-473M20.7	62.0257	63.8228	43.8424	0.68694	-0.541744	0.129492	0.395049	chr16	3101991	3109371	0.349553	0
RP11-452K12.7	6.74111	6.9365	4.76407	0.686812	-0.542014	0.167725	0.45828	chr10	99160871	99179281	0.202473	2.19567e-07
CTC-471F3.6	35.6753	36.7095	25.2103	0.686752	-0.542139	0.0864596	0.306508	chr19	40526291	40526948	0.338359	0
CTD-2339L15.1	70.4955	72.54	49.8076	0.686623	-0.54241	0.0715253	0.268096	chr15	40978921	40987305	0.416174	0
XXyac-YX65C7_A.2	38.1492	39.2569	26.9402	0.686253	-0.543187	0.14584	0.420338	chr6	169613348	169639660	0.282983	2.52687e-13
RP11-631N16.2	11.6707	12.01	8.23743	0.685881	-0.54397	0.159552	0.444935	chr12	62996531	63007855	0.129691	0.000971194
LA16c-390E6.4	13.2384	13.624	9.33709	0.685344	-0.5451	0.175425	0.469603	chr16	1501760	1502654	0.366634	0
RP1-59D14.6	55.7299	57.3601	39.2339	0.683992	-0.547948	0.1007	0.336983	chr17	2292559	2295372	0.282868	2.58682e-13
OGFR-AS1	18.9759	19.5324	13.3454	0.683246	-0.549524	0.129481	0.395049	chr20	61431978	61436939	0.528172	0
RP11-707P17.2	21.3692	21.996	15.0259	0.683121	-0.549788	0.145744	0.420338	chr15	51749482	51752779	0.322824	0
AC058791.2	157.369	162.007	110.435	0.681668	-0.55286	0.0968505	0.330741	chr7	130626518	130794935	0.284972	1.69198e-13
RPPH1	84.77	87.2821	59.3504	0.679984	-0.556428	0.805452	0.923874	chr14	20811206	20811844	0.0672397	0.0882003
ALG13-AS1	4.27982	4.4067	2.99588	0.679847	-0.556719	0.268024	0.599246	chrX	110949876	110954329	0.0514556	0.192191
RP11-159F24.1	78.8889	81.2444	55.0543	0.677638	-0.561413	0.0572863	0.234196	chr5	43575424	43603332	0.241697	5.1641e-10
RP11-314N13.3	17.7048	18.234	12.3497	0.677289	-0.562156	0.109107	0.356299	chr20	1342265	1343229	0.367424	0
AC009948.5	201.592	207.626	140.533	0.676853	-0.563085	0.0688054	0.263034	chr2	179278665	179303866	0.245781	2.57657e-10
RP5-882C2.2	105.61	108.774	73.5948	0.676584	-0.563659	0.0822932	0.298796	chr17	42298768	42301078	0.575049	0
RP11-579D7.4	13.8744	14.2904	9.66546	0.676362	-0.564133	0.0851989	0.305249	chr12	49182929	49184318	0.283766	2.15827e-13
MALAT1	13149.2	13544.3	9151.44	0.675669	-0.56561	0.08019	0.293675	chr11	65265232	65273940	0.15864	5.26269e-05
RP11-120K9.2	10.9283	11.2575	7.59689	0.674829	-0.567406	0.145418	0.420338	chr15	50849797	50852697	0.356071	0
CTD-2011F17.2	2.82064	2.90582	1.95875	0.674078	-0.569012	0.442627	0.73828	chr11	75848358	75848775	0.370724	0
RP11-1376P16.2	11.03	11.365	7.63989	0.672229	-0.572975	0.153081	0.430916	chr17	80111305	80112691	0.398744	0
RP11-297D21.3	37.9853	39.1446	26.2551	0.670721	-0.576216	0.10008	0.336803	chr16	67466594	67468931	0.0432219	0.273416
RP11-287A8.6	1.26633	1.30513	0.873774	0.669492	-0.57886	0.47069	0.761689	chr9	108148968	108158299	0.0879954	0.0255444
CTD-3128G10.6	17.3217	17.8538	11.9378	0.668643	-0.580693	0.117772	0.370435	chr19	6748303	6751478	0.323233	0
RP11-373L24.1	608.114	626.824	418.79	0.668114	-0.581834	0.0387593	0.180765	chr2	61153043	61155287	-0.000239215	0.995166
PAN3-AS1	37.4961	38.6529	25.7909	0.667243	-0.583715	0.0982117	0.333265	chr13	28710979	28712330	0.447866	0
RP11-809O17.1	58.7718	60.596	40.3131	0.665276	-0.587975	0.0508825	0.216902	chr8	142136142	142140060	0.41261	0
CTD-2554C21.3	160.414	165.403	109.936	0.664655	-0.589323	0.0817314	0.297422	chr19	38320190	38322797	0.267419	5.22959e-12
ZNF582-AS1	40.6152	41.882	27.7976	0.663712	-0.591371	0.0373453	0.176196	chr19	56905024	56910541	0.20824	9.66879e-08
RP11-473M20.5	83.592	86.2045	57.1567	0.663035	-0.592842	0.101513	0.339003	chr16	3082481	3089134	0.435445	0
RP11-1277A3.1	135.664	139.911	92.6858	0.662462	-0.594091	0.061437	0.245596	chr5	177038253	177046755	0.442049	0
RP11-203J24.8	42.2491	43.5754	28.8285	0.661576	-0.596021	0.0908432	0.315714	chr9	130696781	130703231	0.191114	1.0311e-06
RP11-227G15.2	14.7775	15.2433	10.0638	0.660214	-0.598995	0.0890474	0.312147	chr17	30655459	30656414	0.525265	0
RP3-340B19.3	11.0053	11.3526	7.49103	0.65985	-0.59979	0.330622	0.643875	chr6	35512408	35513446	0.0821069	0.0372411
RP11-392P7.6	147.222	151.87	100.196	0.659749	-0.600012	0.0868104	0.306508	chr12	13080659	13137579	0.352526	0
RP13-216E22.4	11.2595	11.6154	7.65821	0.659314	-0.600963	0.091808	0.317707	chrX	73168807	73169393	0.0873103	0.0267179
RP11-5N23.2	58.5333	60.3851	39.7963	0.659041	-0.601559	0.295548	0.624259	chr10	6622380	6627641	0.28085	3.87246e-13
CTD-2349P21.10	8.23934	8.50005	5.60125	0.658967	-0.601722	0.148469	0.424982	chr17	29108510	29109239	0.435069	0
RP11-371I1.2	109.788	113.27	74.5559	0.658213	-0.603373	0.280411	0.614467	chr1	238643683	238649323	0.085558	0.0299326
RP11-110I1.11	14.1329	14.5835	9.57323	0.656443	-0.607258	0.0890203	0.312147	chr11	118874451	118875603	0.268532	4.23817e-12
EPB41L4A-AS1	593.623	612.6	401.606	0.655576	-0.609165	0.0365698	0.173969	chr5	111496222	111499973	0.453509	0
RP3-417O22.3	7.62498	7.86917	5.15409	0.654973	-0.610493	0.145928	0.420338	chr6	97233012	97243697	0.23477	1.63253e-09
CTD-2006C1.12	9.82755	10.1433	6.63206	0.653833	-0.613005	0.0719681	0.269134	chr19	12050773	12064196	0.287421	1.02807e-13
CTD-2619J13.17	68.3833	70.5868	46.0871	0.652915	-0.615034	0.0344785	0.167941	chr19	58939998	58942515	NA	NA
RP11-656D10.3	13.2971	13.7263	8.95458	0.652367	-0.616244	0.0984552	0.333265	chr1	40958828	40974333	0.206085	1.31726e-07
RP4-717I23.3	301.39	311.124	202.895	0.652135	-0.616757	0.05783	0.235233	chr1	93727742	93811582	0.230745	3.13437e-09
RP11-38G5.4	16.4825	17.0151	11.0937	0.651993	-0.617072	0.0424501	0.194075	chr15	80135888	80136646	0.427577	0
CTB-131B5.5	13.767	14.2124	9.26	0.651544	-0.618066	0.112587	0.361839	chr5	139536903	139548370	0.206733	1.20074e-07
CTD-2516F10.4	9.22699	9.52564	6.2051	0.65141	-0.618361	0.162856	0.449515	chr11	7590096	7593277	0.272427	2.01483e-12
RP11-565H13.2	26.4105	27.2654	17.7604	0.651391	-0.618403	0.0380801	0.178624	chr10	21462942	21463977	0.224819	8.01363e-09
RP11-73K9.2	61.5953	63.5955	41.3559	0.650295	-0.620834	0.0332089	0.163478	chr4	113150716	113152752	0.459362	0
RP4-740C4.4	14.7092	15.1878	9.86643	0.64963	-0.622311	0.226978	0.544084	chr1	2357418	2362089	NA	NA
AF011889.5	50.7092	52.361	33.9961	0.649265	-0.623121	0.0527548	0.222392	chrX	148564620	148614672	0.11099	0.00480447
RP11-15F12.1	15.4123	15.9144	10.332	0.649222	-0.623217	0.0675404	0.260995	chr18	46550072	46574844	0.35799	0
AP001469.9	56.7974	58.6583	37.968	0.647274	-0.627551	0.0622562	0.247046	chr21	47671462	47674047	NA	NA
RP1-68D18.4	21.9405	22.6598	14.6618	0.64704	-0.628074	0.0899515	0.313286	chr11	35231889	35236532	0.220985	1.45083e-08
CTD-2358C21.4	64.7722	66.8972	43.27	0.646814	-0.628578	0.113916	0.364665	chr16	31720433	31723305	0.406972	0
RP11-360F5.3	11.9893	12.3833	8.00334	0.646302	-0.629719	0.100232	0.336803	chr4	39135532	39137228	0.0954728	0.015365
RP11-589P10.5	46.5977	48.1368	31.0241	0.644499	-0.63375	0.0611594	0.245494	chr17	6897960	6898508	0.3349	0
KCNH1-IT1	11.9267	12.321	7.93782	0.644253	-0.6343	0.286898	0.621675	chr1	211305929	211306716	0.0878854	0.0257299
RP11-342M1.3	3.02263	3.12261	2.01102	0.644019	-0.634825	0.208563	0.520547	chr1	43307568	43312058	0.193495	7.5116e-07
RP5-1180C10.2	204.782	211.567	136.132	0.643446	-0.63611	0.06126	0.245494	chr1	180238787	180245359	0.430491	0
RP11-501I18.2	102.801	106.208	68.3283	0.643344	-0.636339	0.0548267	0.228164	chr6	42756997	42759057	0.346494	0
RP5-1050D4.5	8.38714	8.66534	5.57214	0.643037	-0.637025	0.118851	0.372385	chr17	4891000	4891741	0.277074	8.1668e-13
RP11-49I4.3	67.8193	70.0724	45.0205	0.642485	-0.638266	0.020959	0.116895	chr3	101542636	101543842	0.125311	0.0014404
MFI2-AS1	87.7231	90.6494	58.1128	0.641072	-0.641441	0.042606	0.19424	chr3	196726330	196731615	0.338578	0
LA16c-316G12.2	2.54921	2.6344	1.68721	0.640454	-0.642833	0.294406	0.624259	chr16	1408900	1411406	0.366028	0
RP11-443D10.3	17.9931	18.601	11.8422	0.636645	-0.651439	0.0243236	0.131154	chr12	109549022	109563369	0.24634	2.34026e-10
LA16c-425C2.1	8.1663	8.44228	5.37376	0.63653	-0.6517	0.0711073	0.267766	chr16	1629242	1630309	0.446544	0
RP11-132A1.4	67.4185	69.7027	44.3051	0.635629	-0.653743	0.047617	0.208941	chr7	100951626	100954266	0.286848	1.15463e-13
RP11-151N17.2	296.393	306.439	194.735	0.635477	-0.654089	0.0395269	0.183796	chr15	44819454	44829121	0.452975	0
CTD-2521M24.9	115.278	119.187	75.7324	0.635411	-0.654239	0.0362878	0.173221	chr19	17516502	17529713	0.168787	1.66282e-05
LINC00663	106.085	109.686	69.651	0.635005	-0.655161	0.0429714	0.195357	chr19	19868174	19887232	0.327174	0
RP11-73C9.1	4.5142	4.66743	2.96364	0.634961	-0.65526	0.150956	0.428154	chr15	23812410	23814804	0.122784	0.00179818
MCM3AP-AS1	172.725	178.617	113.11	0.633258	-0.659134	0.0403341	0.185446	chr21	47649130	47679304	0.39695	0
HAR1A	53.9213	55.763	35.2854	0.632773	-0.66024	0.664432	0.86656	chr20	61733556	61735738	0.174268	8.67111e-06
RP11-690D19.3	229.356	237.222	149.767	0.631337	-0.663519	0.0238962	0.129711	chr11	102921415	102926528	0.215983	3.09691e-08
NEAT1	19905	20588	12994.6	0.631177	-0.663884	0.024125	0.130516	chr11	65190244	65213011	0.127681	0.00116551
RP11-620J15.3	204.611	211.639	133.498	0.630781	-0.66479	0.0327466	0.163442	chr12	58325310	58329958	0.31363	4.44089e-16
RP11-701H24.2	205.815	212.894	134.18	0.630267	-0.665966	0.0199994	0.113493	chr15	25277019	25281637	0.336272	0
RP5-1021I20.1	49.2399	50.9418	32.0194	0.62855	-0.669902	0.0308553	0.156603	chr14	74254062	74269973	0.263834	1.02287e-11
RP11-597D13.9	412.544	426.818	268.104	0.628146	-0.670828	0.0835807	0.30075	chr4	159091903	159124029	0.312823	4.44089e-16
CTC-524C5.2	100.456	103.934	65.2572	0.62787	-0.671462	0.0401193	0.184982	chr17	5328458	5336196	0.371841	0
RP11-575L7.8	3.96857	4.10601	2.57791	0.627838	-0.671536	0.207596	0.520547	chr9	86587147	86590692	0.276531	9.08607e-13
AP001610.5	8.6134	8.91195	5.5925	0.627528	-0.672248	0.132986	0.398957	chr21	42813320	42814669	0.120577	0.00217556
CTD-2366F13.1	101.308	104.843	65.5371	0.625096	-0.677851	0.0169541	0.10006	chr5	52405671	52410956	0.365848	0
RP11-344B5.2	23.5627	24.3853	15.2392	0.624933	-0.678227	0.0309886	0.156603	chr9	132044736	132048007	0.0525314	0.183049
AC116366.6	64.941	67.2101	41.9808	0.624621	-0.678947	0.0329301	0.163442	chr5	131804578	131808735	0.35288	0
RP11-775D22.3	9.52637	9.86001	6.15035	0.623767	-0.68092	0.0651929	0.253736	chr7	129813557	129845201	0.356218	0
RP11-53B2.5	13.1328	13.5928	8.47814	0.623723	-0.681022	0.0384285	0.179739	chr18	13500639	13501288	0.269245	3.70215e-12
RP4-694B14.5	69.7144	72.168	44.8873	0.621983	-0.685053	0.0292422	0.149506	chr20	25604680	25658710	0.462761	0
AP001631.9	10.9663	11.3532	7.05117	0.621075	-0.687161	0.294735	0.624259	chr21	44560632	44561202	0.104255	0.00810206
AC068580.6	36.9575	38.2617	23.7601	0.620989	-0.687361	0.0498802	0.214736	chr11	1781577	1783716	0.132708	0.000735076
LL0XNC01-250H12.3	2.25618	2.33597	1.44879	0.62021	-0.68917	0.287329	0.621781	chrX	102752450	102755245	0.0607958	0.123255
RP11-428L9.2	495.821	513.386	318.083	0.619579	-0.690639	0.225929	0.544039	chr10	9012087	9015431	-0.282833	2.60459e-13
RP11-701H24.3	7.32456	7.5844	4.69533	0.619077	-0.691809	0.0626137	0.247614	chr15	25272882	25277194	0.277802	7.07878e-13
RP5-902P8.10	11.4126	11.8178	7.3121	0.618735	-0.692606	0.0650976	0.253736	chr1	1210602	1215800	NA	NA
CTC-339F2.2	8.92155	9.23851	5.71433	0.618534	-0.693076	0.0917309	0.317707	chr5	115638050	115639831	0.365576	0
RP11-720L2.3	25.0229	25.9129	16.0173	0.618122	-0.694037	0.0713039	0.267885	chr18	316739	317366	NA	NA
CTC-504A5.1	39.0135	40.4013	24.9705	0.618061	-0.69418	0.111178	0.358731	chr5	116751204	116881993	0.151134	0.000118102
RP11-1055B8.4	65.9998	68.3482	42.2373	0.617973	-0.694384	0.0453001	0.201993	chr17	79361929	79364056	0.0188368	0.633264
H1FX-AS1	89.0392	92.2075	56.9804	0.617959	-0.694418	0.0332006	0.163478	chr3	129034234	129045068	0.308162	1.33227e-15
RP5-901A4.1	15.4322	15.9816	9.87306	0.617776	-0.694843	0.0477295	0.208941	chr11	67792276	67797928	0.427982	0
RP11-118B22.2	105.624	109.385	67.5695	0.617721	-0.694973	0.300712	0.627428	chr12	9392598	9395635	0.216096	3.04512e-08
RP11-261P9.4	19.7779	20.4828	12.6453	0.61736	-0.695815	0.0866007	0.306508	chr20	57285850	57286689	0.417469	0
RP11-275F13.1	41.4613	42.9423	26.476	0.61655	-0.697711	0.0134811	0.0864818	chr1	51795325	51800996	-0.0230583	0.559157
SPTY2D1-AS1	27.7751	28.7706	17.7017	0.61527	-0.700708	0.0355597	0.171111	chr11	18621333	18631802	0.395049	0
RP11-383J24.5	184.491	191.11	117.524	0.614956	-0.701445	0.028367	0.146623	chr8	125474725	125486817	0.527581	0
RP11-290F24.6	30.9125	32.0317	19.5876	0.611506	-0.709563	0.0356349	0.171111	chr11	6223130	6224483	0.367403	0
AP006621.6	13.5471	14.0385	8.57446	0.61078	-0.711275	0.0688782	0.263034	chr11	781644	782105	0.330454	0
RP4-791K14.2	75.1128	77.8394	47.5233	0.61053	-0.711866	0.307633	0.62962	chr20	47980422	47984296	0.0465541	0.238097
RP11-548B3.3	69.3101	71.8271	43.8414	0.610374	-0.712234	0.100485	0.336956	chr9	72043163	72043637	0.100954	0.0103622
LOXL1-AS1	393.396	407.683	248.832	0.610356	-0.712278	0.03533	0.170657	chr15	74200423	74220589	0.387021	0
WDR86-AS1	26.0596	27.0069	16.4735	0.609974	-0.713181	0.311284	0.6322	chr7	151106246	151110440	0.0880965	0.0253752
LENG8-AS1	62.7935	65.083	39.6267	0.608864	-0.715808	0.0329085	0.163442	chr19	54955990	54960223	0.471433	0
AC008746.12	19.9466	20.6778	12.5483	0.606851	-0.720585	0.0432309	0.195442	chr19	54949846	54950362	0.368639	0
RP11-103G8.2	24.1227	25.011	15.1341	0.605098	-0.724759	0.0288221	0.148502	chr3	150421350	150437933	0.253861	6.27103e-11
RP11-521B24.5	51.8254	53.7402	32.4498	0.603826	-0.727794	0.0325373	0.162988	chr14	105934129	105936954	0.331015	0
AC007566.10	8.61696	8.93549	5.39385	0.603643	-0.728231	0.0899316	0.313286	chr7	92086877	92120924	0.258647	2.65166e-11
CTD-2540F13.2	24.9176	25.8394	15.5896	0.603325	-0.728994	0.0367661	0.173969	chr19	39228923	39230503	0.345645	0
RP11-499P20.2	48.2226	50.0089	30.1481	0.602855	-0.730116	0.0273473	0.14364	chr10	18802043	18834580	0.204893	1.56073e-07
CTC-444N24.6	20.736	21.5042	12.9629	0.602808	-0.730229	0.0362772	0.173221	chr19	57778587	57791702	0.377336	0
RP11-877E17.2	164.618	170.725	102.826	0.60229	-0.731469	0.0169286	0.10006	chr12	26092261	26112698	0.338124	0
RP11-242D8.1	36.4955	37.8528	22.7617	0.601322	-0.733791	0.0310697	0.156603	chr17	41316199	41322420	0.579372	0
RP11-399O19.5	58.4397	60.6151	36.4278	0.600969	-0.734637	0.0342022	0.167704	chr10	90692427	90700368	0.0706653	0.0731262
RP4-647C14.2	31.3084	32.4741	19.513	0.60088	-0.734851	0.0396355	0.183796	chr14	73710725	73712687	0.137437	0.000469479
CTD-2349P21.9	13.8987	14.4163	8.6609	0.60077	-0.735115	0.0524792	0.221807	chr17	29119389	29119851	0.47944	0
RP3-461P17.10	28.4036	29.4634	17.6796	0.600051	-0.736842	0.0150309	0.0940727	chr20	44076041	44076982	0.349524	0
RP11-49I11.1	209.251	217.059	130.24	0.600022	-0.736913	0.0278547	0.144435	chr18	33759958	33767411	0.49542	0
RP11-23N2.4	54.7499	56.7953	34.0532	0.599577	-0.737982	0.0134615	0.0864818	chr15	52870038	52890906	0.346502	0
RP4-614O4.11	12.0242	12.4747	7.46489	0.5984	-0.740818	0.0478939	0.208957	chr20	33855687	33867846	0.236687	1.19143e-09
AC026806.2	233.737	242.496	145.105	0.598381	-0.740863	0.0218996	0.120895	chr19	38822273	38822716	0.14386	0.000249547
RP11-392A22.2	153.217	159.015	94.5448	0.594564	-0.750095	0.020718	0.11595	chr3	156465134	156534851	0.0434123	0.271306
RP11-465L10.7	38.5384	40.0067	23.6815	0.591938	-0.756481	0.0691136	0.263313	chr20	44650414	44656438	0.372874	0
RP11-361K17.2	41.4825	43.0762	25.3562	0.588634	-0.764556	0.0801644	0.293675	chr1	217665316	217667625	0.300153	7.10543e-15
RP11-430C7.5	46.9447	48.7496	28.6808	0.588329	-0.765304	0.0108892	0.0730295	chr1	204595902	204598840	0.182076	3.31114e-06
RP11-666A8.9	2.9425	3.05571	1.797	0.58808	-0.765915	0.250553	0.580096	chr17	74565873	74567322	0.275036	1.21636e-12
CTB-179K24.3	12.2863	12.7592	7.50085	0.587877	-0.766413	0.0482595	0.209987	chr19	45588586	45593632	0.24029	6.54312e-10
SCARNA10	7.44914	7.73696	4.53686	0.586388	-0.770073	0.237031	0.559866	chr12	6619440	6619688	0.21906	1.94675e-08
AC006028.9	94.1184	97.7578	57.2928	0.586069	-0.770856	0.0154335	0.0959714	chr7	2757466	2762622	0.224971	7.82496e-09
CTD-3110H11.1	11.1415	11.5729	6.77617	0.58552	-0.77221	0.0345609	0.167941	chr15	50651646	50652391	0.308135	1.33227e-15
RP11-318M2.2	92.24	95.8356	55.8574	0.582846	-0.778812	0.0190355	0.110221	chr8	104169217	104311000	0.458831	0
A1BG-AS1	71.9986	74.8083	43.5678	0.582393	-0.779935	0.00700709	0.0510058	chr19	58859116	58866549	0.467923	0
RP11-13P5.2	19.6116	20.377	11.8671	0.58238	-0.779968	0.135938	0.404079	chr6	159586940	159588385	0.156013	7.01293e-05
RP11-174G6.5	353.494	367.301	213.781	0.582031	-0.780831	0.025063	0.134248	chr12	14915437	14920865	0.100248	0.0109123
RP11-123K19.1	93.5522	97.2103	56.5373	0.581598	-0.781905	0.0439132	0.197975	chr9	129351872	129375979	0.302316	4.44089e-15
RP11-701H16.4	6.81848	7.08646	4.10689	0.579541	-0.787019	0.0643517	0.252277	chr18	13644813	13645684	0.20996	7.53614e-08
RP11-436A20.4	77.6385	80.704	46.6201	0.577668	-0.791688	0.0139443	0.0882997	chr3	180698225	180700537	0.218378	2.15903e-08
RP11-612B6.2	321.592	334.367	192.321	0.57518	-0.797916	0.0113769	0.0756751	chr12	26488796	26489883	0.257212	3.43903e-11
RP11-44K6.2	2.61058	2.7146	1.5581	0.573971	-0.800951	0.450345	0.744307	chr8	39771747	39773240	-0.0311667	0.429775
CTD-2350C19.1	40.8953	42.526	24.3942	0.573631	-0.801806	0.0157004	0.0963053	chr17	26729127	26731067	0.402417	0
RP11-553L6.5	757.17	787.48	450.468	0.572037	-0.805819	0.00771459	0.0556479	chr3	114033347	114035026	0.0991392	0.0118296
RP11-698N11.4	112.582	117.108	66.7857	0.570294	-0.810223	0.0156564	0.0963053	chr11	35835881	35839557	0.444121	0
RP11-799B12.4	26.5642	27.6342	15.7375	0.569494	-0.812247	0.0323073	0.162336	chr18	21739472	21742175	0.380056	0
RP11-382A20.2	50.457	52.4977	29.8081	0.567798	-0.816551	0.0164511	0.0981052	chr15	83782368	83783318	0.360549	0
BDNF-AS	113.858	118.464	67.249	0.567674	-0.816866	0.0215228	0.119278	chr11	27528384	27719721	0.361563	0
RP11-218M22.1	494.734	514.858	291.11	0.565419	-0.822609	0.00671141	0.0495119	chr12	740056	772872	NA	NA
KB-431C1.4	46.9024	48.8121	27.5792	0.565007	-0.823661	0.00916672	0.0635465	chr8	103251621	103265561	0.566121	0
CTD-2583A14.8	387.866	403.713	227.516	0.563557	-0.827366	0.00620983	0.0462319	chr19	58378405	58379540	0.509326	0
RP11-150O12.6	63.1495	65.7314	37.0237	0.563257	-0.828135	0.150848	0.428154	chr8	37373967	37374539	0.476934	0
AC079145.4	14.6299	15.2287	8.57058	0.562792	-0.829327	0.0290758	0.149336	chr2	20189977	20203971	0.215709	3.22665e-08
RP11-459E5.1	290.259	302.17	169.733	0.561713	-0.832096	0.0431682	0.195442	chr8	22547662	22656129	0.276097	9.88987e-13
LA16c-325D7.2	18.7825	19.5577	10.9391	0.559326	-0.838239	0.0187897	0.109304	chr16	2916348	2917619	0.560651	0
RP11-731F5.1	47.0378	48.9836	27.3494	0.558339	-0.840786	0.821135	0.932611	chr14	106067808	106071694	NA	NA
SOCS2-AS1	89.7489	93.4763	52.0324	0.556637	-0.845192	0.0248716	0.133664	chr12	93936238	93965544	0.217165	2.59312e-08
RP11-281O15.4	11.9909	12.4893	6.94772	0.556294	-0.846081	0.0509251	0.216902	chr5	178396390	178417117	-0.220699	1.51588e-08
RP1-202O8.2	6.47281	6.74311	3.73774	0.554305	-0.851247	0.118701	0.372385	chr1	6503093	6507066	0.0961275	0.0146727
CTD-2083E4.7	32.4965	33.8542	18.7584	0.554093	-0.851799	0.321956	0.637473	chr5	195892	196456	NA	NA
RP11-669E14.6	11.0057	11.4657	6.35178	0.553983	-0.852086	0.0215333	0.119278	chr17	44112678	44113136	0.399883	0
RP11-527H14.4	20.1692	21.0133	11.6274	0.553335	-0.853775	0.108614	0.355403	chr18	14903578	14915627	0.0289377	0.463507
RP11-154D6.1	832.989	867.867	480.068	0.553159	-0.854235	0.0053558	0.0411965	chr6	71961060	72037931	0.410473	0
AC068580.5	11.2019	11.6714	6.45084	0.552704	-0.855422	0.0349542	0.169345	chr11	1784238	1784979	0.161449	3.85168e-05
TMEM9B-AS1	75.7413	78.9255	43.5213	0.551423	-0.858769	0.00694392	0.0509954	chr11	8986221	8999074	0.418611	0
RP1-59D14.5	36.4941	38.0386	20.8655	0.548534	-0.866347	0.0124262	0.0816504	chr17	2278354	2282600	0.343845	0
RP11-127O4.3	62.6413	65.2957	35.7821	0.548001	-0.867749	0.434195	0.733512	chr10	106234696	106240032	0.152802	9.90042e-05
RP5-1050D4.4	4.83273	5.03777	2.75794	0.547453	-0.869194	0.0599375	0.24259	chr17	4889760	4890619	0.20361	1.87116e-07
CTB-51J22.1	13.0469	13.6009	7.44077	0.54708	-0.870177	0.00819037	0.0578145	chr7	73473905	73476614	0.115994	0.00320019
RP11-720L2.4	47.8051	49.8409	27.2051	0.545839	-0.873452	0.0422316	0.193621	chr18	316736	319165	NA	NA
RP11-710F7.2	8.87161	9.25146	5.02806	0.543488	-0.879679	0.0184167	0.107636	chr4	106848216	106853879	0.208702	9.04531e-08
LINC00324	161.236	168.139	91.3804	0.543481	-0.879698	0.00626448	0.0464258	chr17	8123959	8127361	0.510635	0
CTD-2619J13.3	18.7606	19.5656	10.6149	0.542529	-0.882228	0.0162245	0.097527	chr19	58873950	58877958	0.492815	0
RP11-273G15.2	94.3707	98.4268	53.3292	0.541816	-0.884126	0.00619466	0.0462319	chr8	144063154	144099854	0.35849	0
CTD-3220F14.2	7.44824	7.76889	4.20366	0.541089	-0.886062	0.0237972	0.129607	chr19	37828137	37828645	0.154683	8.09648e-05
RP11-456K23.1	85.2123	88.8816	48.0847	0.540998	-0.886306	0.00895908	0.062675	chr18	42256891	42259682	0.26388	1.01408e-11
RP11-956J14.1	12.3535	12.8856	6.96963	0.540885	-0.886605	0.110289	0.358715	chr8	73996021	73998114	-0.0867466	0.0277179
RP13-766D20.2	18.2071	18.9966	10.2185	0.537911	-0.894559	0.0100487	0.0685253	chr17	79481072	79494802	0.268395	4.34985e-12
RP11-211G23.2	8.50627	8.87515	4.77377	0.53788	-0.894643	0.518805	0.789148	chr11	69186230	69187279	0.159081	5.01301e-05
RP5-1184F4.5	19.2113	20.0459	10.7661	0.537074	-0.896808	0.0190832	0.110221	chr20	31037557	31041410	0.173826	9.14515e-06
RP11-10A14.5	61.69	64.373	34.542	0.536591	-0.898106	0.329989	0.643875	chr8	9046520	9060364	0.0417157	0.290499
RP11-395I6.3	36.4993	38.0948	20.3545	0.53431	-0.904251	0.00582101	0.0443544	chr4	40168294	40169451	0.367659	0
RP11-317J10.2	31.0904	32.4509	17.3235	0.533835	-0.905533	0.015796	0.0963791	chr8	86354079	86377144	0.0593219	0.132628
CTD-2574D22.5	24.9586	26.0534	13.8807	0.532777	-0.908396	0.0204932	0.115488	chr16	29874913	29879371	0.269237	3.70814e-12
RP11-446H18.3	356.41	372.05	198.163	0.532626	-0.908806	0.00327274	0.0279561	chr3	106959538	107045811	0.153266	9.42324e-05
RP11-288L9.4	18.3658	19.1749	10.178	0.5308	-0.913761	0.0231444	0.127049	chr1	27995978	27996787	0.0301052	0.445658
RP11-244H3.1	101.821	106.312	56.3693	0.530223	-0.915328	0.00413443	0.0332187	chr1	35439956	35450914	0.243806	3.61216e-10
CTD-2619J13.9	52.8145	55.1607	29.0739	0.527076	-0.923916	0.00374382	0.0311601	chr19	58869364	58870969	0.471642	0
CTD-2284J15.1	169.841	177.399	93.3623	0.526285	-0.926083	0.0026063	0.0236314	chr8	87345502	87355543	0.343616	0
RP11-429J17.8	25.0788	26.1967	13.767	0.525525	-0.92817	0.00578185	0.0442639	chr8	144871089	144872629	0.428777	0
RP11-263K19.4	11.9979	12.5329	6.58501	0.525418	-0.928463	0.0191874	0.11043	chr1	155166658	155175286	0.353081	0
RP11-20F24.2	559.504	584.461	306.97	0.52522	-0.929006	0.0292931	0.149506	chr10	37529814	37530977	-0.173267	9.78077e-06
RP11-757F18.5	104.681	109.357	57.3643	0.52456	-0.930821	0.00377193	0.0312339	chr3	111852269	111854206	0.123649	0.00166742
RP11-211G3.2	20.6885	21.6132	11.3316	0.52429	-0.931564	0.00802337	0.0573653	chr3	187461473	187463208	0.0509779	0.196357
AC004540.5	68.844	71.9483	37.4318	0.52026	-0.942696	0.00326402	0.0279561	chr7	26438212	26538594	0.241833	5.04737e-10
CTD-2619J13.13	37.5927	39.2999	20.3181	0.517001	-0.95176	0.0254636	0.135945	chr19	58911587	58912046	NA	NA
AC007255.7	25.6042	26.7748	13.7596	0.513901	-0.960438	0.00430371	0.0339074	chr7	29638410	29724871	0.286952	1.13243e-13
RP11-440L14.1	81.7146	85.4594	43.8222	0.512784	-0.963578	0.00146748	0.0146118	chr4	756174	775637	NA	NA
RP11-794G24.1	49.5654	51.8433	26.5163	0.51147	-0.967279	0.00364543	0.0304976	chr11	61306987	61309731	0.153298	9.3908e-05
RP11-377D9.2	0.133268	0.139433	0.0708867	0.508393	-0.975984	1	1	chr12	13172443	13193613	0.0973078	0.0134938
AC005356.1	8.10132	8.47634	4.30663	0.508077	-0.976881	0.0637332	0.250457	chr16	4374667	4378341	0.218328	2.17523e-08
AC034220.3	116.171	121.566	61.5812	0.506564	-0.981182	0.00218255	0.0204028	chr5	131646977	131705608	0.539271	0
GS1-259H13.2	23.0238	24.0945	12.1893	0.505897	-0.983086	0.0102483	0.0693044	chr7	99195688	99208436	0.244252	3.34748e-10
RP11-855A2.5	7.28772	7.62949	3.82946	0.501928	-0.994448	0.072827	0.27172	chr17	65989995	65992547	0.282467	2.8022e-13
RP11-519G16.5	16.4704	17.2431	8.6516	0.501743	-0.994979	0.405073	0.707165	chr15	45722849	45734006	0.0370429	0.347968
RP11-396C23.2	33.3985	34.9671	17.5269	0.50124	-0.996425	0.00379373	0.0312549	chr1	226274581	226277993	0.37744	0
RP11-227B21.2	20.9832	21.9703	10.9944	0.50042	-0.998788	0.00131602	0.013551	chr12	117890816	117894791	0.206268	1.28333e-07
RP11-148B18.3	29.0286	30.405	15.1016	0.496683	-1.0096	0.00700819	0.0510058	chr1	94798822	94800404	-0.00230343	0.953477
RP11-245P10.4	11.1423	11.6726	5.77628	0.494859	-1.01491	0.0134758	0.0864818	chr1	228595081	228597395	0.295109	2.08722e-14
AC017048.3	523.161	548.063	271.193	0.494821	-1.01502	0.000667938	0.00774332	chr2	177494567	177502659	0.0156951	0.690964
RP11-382A18.1	52.3167	54.8144	27.0433	0.493362	-1.01928	0.347884	0.65806	chr8	128302061	128494384	0.228323	4.61411e-09
CECR7	147.974	155.066	76.2127	0.491484	-1.02478	0.00218972	0.0204028	chr22	17517459	17539682	0.225352	7.37251e-09
AD000684.2	24.6971	25.8855	12.6724	0.489557	-1.03045	0.00335307	0.0283439	chr19	35753748	35755707	0.260572	1.86677e-11
RP11-1136G11.7	242.274	253.981	123.818	0.487507	-1.0365	0.00113914	0.0123567	chr12	53551572	53570212	0.422025	0
RP11-930P14.2	56.5315	59.2682	28.8395	0.486593	-1.03921	0.0232996	0.127324	chr8	41685682	41687452	0.594342	0
RP11-124N14.4	153.993	161.498	78.0544	0.483316	-1.04896	0.0157245	0.0963053	chr10	17256237	17268897	0.419396	0
RP11-1100L3.8	17.3415	18.1868	8.78828	0.483222	-1.04924	0.0398643	0.18433	chr12	52452242	52453287	0.0249824	0.526831
AC135048.13	0.708202	0.742739	0.358728	0.48298	-1.04996	0.306577	0.62825	chr16	30959706	30967832	0.313509	4.44089e-16
CTB-175P5.4	56.01	58.7429	28.3575	0.482739	-1.05068	0.12249	0.381576	chr19	23582034	23598877	0.0980568	0.0127898
RP11-284F21.7	47.861	50.1986	24.208	0.482244	-1.05216	0.0017395	0.0167053	chr1	156616298	156631216	0.0593585	0.132388
CTB-36H16.2	95.1567	99.8114	48.0573	0.481481	-1.05445	0.000568378	0.00663653	chr5	122168050	122170228	0.469888	0
RP11-20F24.4	1019.59	1069.6	513.556	0.480137	-1.05848	0.0129301	0.0842795	chr10	37598112	37635957	-0.178074	5.45169e-06
RP11-31L22.7	13.9577	14.6473	6.98032	0.47656	-1.06927	0.00279441	0.0251316	chr11	72466373	72477338	0.318104	0
PVT1	674.368	708.056	333.497	0.471004	-1.08619	0.000410067	0.00512735	chr8	128806778	129113499	0.676022	0
AC017104.6	46.8458	49.1891	23.135	0.470329	-1.08826	0.00103816	0.0114622	chr2	232253686	232259702	0.197894	4.14049e-07
AC017116.8	69.8317	73.3345	34.3878	0.468917	-1.0926	0.00114203	0.0123567	chr7	44078769	44081905	0.350041	0
RP11-983P16.4	501.048	526.355	244.973	0.465414	-1.10341	0.000541854	0.00646639	chr12	53408379	53448222	0.426476	0
RP11-143K11.1	96.9903	101.959	46.7172	0.458197	-1.12596	0.152878	0.430916	chr17	71171621	71172772	0.102232	0.00942795
AC142401.2	2.19926	2.31193	1.05914	0.458122	-1.1262	0.0828209	0.299373	chr15	89002947	89054752	0.2445	3.20892e-10
AC011891.5	15.3955	16.1846	7.41024	0.457856	-1.12703	0.379991	0.687541	chr7	12693803	12694610	0.095027	0.0158526
KIRREL3-AS1	16.9464	17.821	8.09657	0.454326	-1.1382	0.157212	0.439923	chr11	126413841	126480843	0.133628	0.000674435
AC002117.1	6.06966	6.38385	2.89043	0.452772	-1.14314	0.00919005	0.0635465	chr17	43227766	43238877	0.422692	0
RP11-400N9.1	61.9434	65.1626	29.3696	0.450713	-1.14972	0.00280273	0.0251316	chr2	234259777	234262062	0.151286	0.00011623
RP11-353N14.2	156.89	165.11	73.7169	0.446471	-1.16336	0.000995607	0.0110676	chr17	77797250	77801503	0.135193	0.000581807
RP11-19E11.1	58.245	61.2972	27.3613	0.446372	-1.16368	0.205521	0.519564	chr2	119591275	119592686	0.0923217	0.0191131
AC002064.4	7.73422	8.14144	3.6137	0.443865	-1.17181	0.0164203	0.0981052	chr7	89895347	89899530	0.159283	4.90228e-05
AC016735.2	164.202	172.853	76.6666	0.443536	-1.17288	0.32518	0.642053	chr2	43254991	43266686	0.243988	3.50185e-10
CTD-3032H12.1	71.9709	75.7846	33.382	0.440486	-1.18283	0.000410693	0.00512735	chr16	54971697	54972583	0.00433697	0.912531
DSCAM-AS1	681.894	718.405	312.445	0.434915	-1.2012	0.124019	0.384128	chr21	41755009	41757285	0.00411631	0.916965
RP11-350N15.4	20.3441	21.4361	9.29533	0.43363	-1.20546	0.144089	0.419851	chr8	38279406	38283614	0.511932	0
CTD-3214H19.6	54.4299	57.3646	24.7341	0.431174	-1.21366	8.48617e-05	0.00133719	chr19	7698651	7701876	0.154573	8.19261e-05
RP11-17A19.1	126.803	133.655	57.4767	0.430039	-1.21746	0.00145743	0.0146013	chr18	24267584	24283602	0.0699395	0.0761309
RP11-445H22.4	17.9	18.8672	8.11326	0.43002	-1.21752	0.000313753	0.00418984	chr20	43323532	43374662	0.400924	0
AC008268.1	155.861	164.291	70.5609	0.429487	-1.21931	0.00310428	0.0269425	chr2	96331831	96334010	-0.148767	0.000151222
CTD-2132N18.2	29.1987	30.7975	13.0215	0.422809	-1.24192	0.000380894	0.00486765	chr17	40192730	40195135	0.453807	0
CTC-523E23.1	84.8664	89.5374	37.6022	0.41996	-1.25168	0.000111839	0.00168069	chr19	35302737	35305249	0.028703	0.467143
RP11-327L3.1	71.6055	75.5733	31.4572	0.416248	-1.26448	0.14607	0.420338	chr9	35909479	35911683	0.172796	1.03488e-05
U73167.7	40.5599	42.8094	17.7973	0.415733	-1.26627	0.000131751	0.00192641	chr3	50304072	50304803	0.396728	0
RP11-536O18.1	22.178	23.4112	9.69969	0.414318	-1.27119	0.195981	0.504207	chr9	13446524	13487510	0.252342	8.21001e-11
RP11-530N7.3	13.2161	13.9562	5.7277	0.410406	-1.28487	0.00260522	0.0236314	chr17	6857416	6882279	0.203678	1.85348e-07
RP11-354P11.2	11.7743	12.4346	5.09301	0.409583	-1.28777	0.647894	0.85828	chr17	28565758	28579255	0.0998358	0.011246
RP11-349A8.3	7.59054	8.02052	3.23969	0.403926	-1.30784	0.00620089	0.0462319	chr17	65016049	65017859	0.465041	0
FLNB-AS1	89.8584	94.9523	38.3147	0.403515	-1.30931	2.88415e-05	0.000538044	chr3	58148273	58156363	0.407146	0
RP11-120M18.2	15.8202	16.7225	6.6908	0.400109	-1.32154	0.000167013	0.00233674	chr17	66409782	66489811	0.383309	0
RP11-290L1.3	0.211788	0.223906	0.0891653	0.398226	-1.32834	0.619454	0.847646	chr12	76424273	76425158	-0.0352701	0.37154
KB-1507C5.4	14.0553	14.861	5.9032	0.397228	-1.33196	0.000351828	0.00456813	chr8	103991012	104012412	0.350309	0
RP4-706A16.2	17.8058	18.8383	7.35822	0.390599	-1.35624	7.36879e-05	0.0011863	chr1	77533604	77544167	0.11898	0.00249254
RP11-368I7.2	144.984	153.426	59.5626	0.388216	-1.36507	7.38241e-05	0.0011863	chr16	89778263	89784573	NA	NA
AC109309.4	10.7996	11.4286	4.43477	0.388042	-1.36572	0.0101838	0.0691558	chr11	3247290	3254068	0.0174198	0.659039
RP11-498B4.5	1.14482	1.21161	0.468982	0.387073	-1.36932	0.184396	0.487419	chr10	118429613	118432250	0.107857	0.00614786
EGOT	83.4471	88.3538	33.7989	0.38254	-1.38632	0.00417586	0.0332227	chr3	4790875	4793274	0.0393438	0.318822
RP1-239B22.5	91.2489	96.6241	36.8587	0.381465	-1.39038	3.82499e-05	0.000674778	chr11	17402195	17405078	0.283683	2.1938e-13
AC139100.3	65.9661	69.8688	26.4761	0.37894	-1.39996	9.10305e-05	0.0014206	chr18	77941562	77960875	NA	NA
RP11-543D5.2	18.9576	20.0802	7.59744	0.378354	-1.40219	4.92809e-05	0.000833155	chr1	48226803	48231219	0.0745321	0.0587086
RP11-44N21.1	43.5722	46.1604	17.383	0.376579	-1.40898	2.26292e-05	0.000442496	chr14	105559945	105565341	0.158239	5.50023e-05
LINC00162	29.5688	31.3299	11.7496	0.375027	-1.41493	0.0697206	0.265004	chr21	46419121	46424642	0.139827	0.000372258
RP11-806H10.4	33.8061	35.8515	13.1099	0.365672	-1.45138	1.01042e-05	0.000215778	chr17	76356533	76369992	0.460848	0
BOLA3-AS1	163.766	173.696	63.2898	0.364372	-1.45651	9.77972e-06	0.000214493	chr2	74375135	74377188	0.241246	5.57242e-10
CTC-523E23.4	42.5233	45.1123	16.3262	0.361901	-1.46633	0.000156783	0.00225185	chr19	35282723	35323773	0.0273903	0.487765
AP000688.8	119.858	127.166	45.9063	0.360995	-1.46995	0.123709	0.383899	chr21	37377635	37379899	0.0678281	0.0854468
AC006273.5	25.4249	26.9772	9.71856	0.360251	-1.47292	1.19221e-05	0.00024493	chr19	782795	785080	0.161936	3.64721e-05
CTB-171A8.1	57.4726	60.9907	21.8745	0.358653	-1.47934	0.151086	0.428154	chr19	45135499	45222031	0.266671	6.02007e-12
LINC00277	257.583	273.643	95.0732	0.347435	-1.52519	0.000166331	0.00233674	chr15	69365265	69388148	0.206366	1.26545e-07
RP11-865I6.2	12.2096	12.9796	4.41747	0.340339	-1.55496	0.445026	0.738524	chr8	69760976	69764998	0.11975	0.00233483
AC005355.2	21.6048	22.9679	7.81241	0.340145	-1.55578	1.24217e-06	3.95303e-05	chr5	133842242	133844415	0.454066	0
CTD-2547L24.4	27.3295	29.0734	9.68322	0.333061	-1.58614	8.40139e-06	0.000186787	chr14	91724642	91725347	0.191261	1.01118e-06
AC007743.1	42.9118	45.6545	15.1588	0.332033	-1.5906	0.0682036	0.262932	chr2	56400668	56412905	-0.111201	0.00472423
CTA-392C11.1	251.802	267.914	88.772	0.331345	-1.59359	0.291418	0.624259	chr8	40156259	40200921	0.156898	6.36954e-05
LL22NC03-104C7.1	19.0919	20.322	6.6451	0.32699	-1.61268	0.00612588	0.0462319	chr22	32979285	32980190	0.0693985	0.0784354
RP11-283G6.4	54.0134	57.5704	18.0206	0.313018	-1.67568	0.0119883	0.0790935	chr12	26364096	26488789	0.413565	0
SMCR2	12.3839	13.2011	4.11491	0.311709	-1.68173	1.04228e-05	0.00021969	chr17	17577339	17581002	0.247542	1.90133e-10
AC017048.4	25.6671	27.3652	8.48415	0.310034	-1.6895	2.6225e-07	9.67344e-06	chr2	177502437	177520686	0.00964013	0.8071
RP11-508P1.2	12.8618	13.7131	4.24757	0.309746	-1.69084	0.00128708	0.013477	chr12	15154766	15159617	0.0259923	0.510255
RP11-150O12.3	81.2394	86.6537	26.4532	0.305275	-1.71182	5.44788e-06	0.000124534	chr8	37454997	37457376	0.474662	0
CTD-2527I21.11	16.8107	17.9365	5.41964	0.302157	-1.72663	0.0202328	0.114418	chr19	35549962	35597208	0.411175	0
RP4-792G4.2	46.4796	49.6034	14.87	0.299778	-1.73803	1.88962e-06	5.19807e-05	chr1	63786554	63790112	0.114926	0.00349455
RP11-496I9.1	37.7031	40.2559	11.8721	0.294916	-1.76162	8.86922e-07	2.87895e-05	chr11	557594	560107	0.313397	4.44089e-16
RP11-503N18.4	6.35737	6.80035	1.87503	0.275725	-1.8587	2.85193e-05	0.000538044	chr4	2465523	2465851	0.284422	1.89182e-13
RP11-299G20.2	62.9803	67.3879	18.3804	0.272755	-1.87432	6.30605e-08	2.9242e-06	chr15	101835623	101845942	0.358722	0
RP11-503N18.2	26.082	27.922	7.46314	0.267285	-1.90355	6.19248e-08	2.9242e-06	chr4	2428247	2452087	0.329242	0
RP11-675F6.3	68.2562	73.1037	19.2062	0.262726	-1.92837	0.0139822	0.0882997	chr8	38401169	38410198	0.706433	0
RP11-37L2.1	11.6979	12.5286	3.29153	0.262721	-1.9284	1.44162e-06	4.2541e-05	chr13	34185103	34185659	0.128114	0.00112082
RP11-616M22.7	78.8732	84.499	21.9475	0.259737	-1.94488	8.88196e-08	3.89606e-06	chr16	1344551	1349167	0.433631	0
AF186192.1	31.1928	33.4454	8.39916	0.25113	-1.99349	5.17595e-07	1.86679e-05	chr8	145923998	145924570	NA	NA
RP11-675F6.4	28.7629	30.8467	7.6778	0.248902	-2.00635	0.0038775	0.0317838	chr8	38409765	38416538	0.73417	0
RP11-321G12.1	250.357	268.649	65.2687	0.242952	-2.04126	6.1226e-10	4.32042e-08	chr15	63682334	63729347	0.237788	9.93069e-10
LINC00505	11.5879	12.4377	2.98964	0.24037	-2.05667	1.62454e-06	4.62566e-05	chr1	46921494	46948147	-0.0393258	0.319044
AP000439.3	258.767	277.793	66.253	0.238498	-2.06795	0.07084	0.26738	chr11	69291900	69294708	0.544427	0
RP11-119J18.1	21.0597	22.6115	5.35768	0.236944	-2.07738	0.00495368	0.038514	chr5	135148355	135162271	0.273642	1.59384e-12
RP11-17M16.2	19.5122	20.9537	4.92625	0.235102	-2.08864	9.23457e-08	3.94413e-06	chr18	74203607	74205487	0.402868	0
RP11-347D21.3	79.3118	85.2993	18.7263	0.219537	-2.18746	0.533087	0.80512	chr20	46609231	46617488	0.188658	1.42358e-06
RP11-161M6.2	144.521	155.479	33.6464	0.216405	-2.20819	0.0256411	0.136445	chr16	1025760	1031596	-0.170005	1.44132e-05
AC092667.2	60.0861	64.6479	13.9265	0.215421	-2.21477	1.13688e-07	4.61288e-06	chr2	100721380	100723966	-0.0554247	0.16006
RP11-388M20.9	58.4894	62.9354	13.5022	0.21454	-2.22068	0.439522	0.736926	chr16	31237280	31238481	0.226709	5.95676e-09
CTB-33O18.3	79.5265	85.6534	17.5305	0.204669	-2.28864	0.000846428	0.00960666	chr5	173006645	173012071	0.258461	2.74305e-11
RP11-178A10.1	83.4904	89.9243	18.388	0.204483	-2.28995	0.000970748	0.0108657	chr10	42970990	42990784	0.266459	6.26565e-12
AC016995.3	73.0193	78.6681	15.8611	0.20162	-2.31029	0.0127817	0.0836482	chr2	38633860	38742882	0.36225	0
RAMP2-AS1	157.587	169.794	34.066	0.200631	-2.31738	4.96178e-11	5.0331e-09	chr17	40905931	40913275	0.347891	0
RP1-269M15.3	41.7737	45.0112	9.01442	0.20027	-2.31998	9.69348e-05	0.00149833	chr20	41818861	41830011	0.00981268	0.803716
RP11-909N17.2	9.1672	9.90188	1.7333	0.175048	-2.51418	4.84256e-06	0.000112278	chr8	144494918	144499224	0.227827	4.99197e-09
RP11-28F1.2	18.8897	20.4085	3.52193	0.172572	-2.53473	1.19936e-08	7.20948e-07	chr18	60981034	60981315	0.354839	0
RP11-326C3.2	202.737	219.068	37.4932	0.171149	-2.54668	3.67146e-05	0.000654811	chr11	287304	288987	NA	NA
RP11-267A15.1	64.1022	69.2734	11.7766	0.170002	-2.55638	0.0231709	0.127049	chr5	173763297	173959460	0.0736059	0.0619277
LINC00472	158.131	170.988	28.0412	0.163995	-2.60827	5.49928e-12	7.43778e-10	chr6	72054046	72130472	0.155147	7.70161e-05
RP11-66B24.1	5.08507	5.4989	0.897737	0.163258	-2.61478	0.00155916	0.0151528	chr15	101402047	101414195	0.244544	3.18451e-10
SIAH2-AS1	14.0978	15.2481	2.45837	0.161225	-2.63285	5.64074e-11	5.38524e-09	chr3	150479723	150480325	0.0455846	0.248024
RERG-IT1	19.2922	20.8778	3.24875	0.155608	-2.68401	1.26895e-08	7.35538e-07	chr12	15265296	15267632	0.131389	0.000830856
RP11-1260E13.1	15.5206	16.7966	2.60907	0.155333	-2.68656	0.32	0.635692	chr17	171182	172244	NA	NA
CTD-3023J11.2	13.958	15.1068	2.33301	0.154434	-2.69494	8.25835e-11	7.05437e-09	chr19	47849964	47850584	0.192779	8.26627e-07
AC093642.3	421.847	456.708	69.1003	0.151301	-2.72451	0.0179017	0.10527	chr2	242912833	242919427	NA	NA
RP11-379F12.4	1.83998	1.99286	0.293128	0.14709	-2.76523	0.000292402	0.00395474	chr10	8093503	8095047	-0.221809	1.27823e-08
RP11-168E14.1	45.3229	49.1291	6.80994	0.138613	-2.85086	8.14092e-08	3.6702e-06	chr4	95664950	95678684	0.164399	2.75975e-05
RP4-816N1.7	0.130617	0.14172	0.0182688	0.128908	-2.95559	0.472991	0.761825	chr12	2906301	2913104	0.017328	0.660725
RP11-13L2.4	5273.13	5723.22	718.813	0.125596	-2.99314	6.07079e-07	2.14193e-05	chr3	140290547	140296239	-0.0242476	0.539063
LINC00173	84.7144	91.9473	11.527	0.125366	-2.99579	1.08927e-10	8.41851e-09	chr12	116971226	116974323	0.255131	4.99902e-11
AC061961.2	41.6764	45.246	5.55626	0.122801	-3.02561	4.21871e-06	9.92314e-05	chr2	155552973	155554329	0.03884	0.325064
RP11-809M12.1	7.15521	7.76975	0.936939	0.120588	-3.05184	1.8662e-07	7.21152e-06	chr10	63212396	63227351	-0.0231796	0.557091
RP11-107I14.2	24.4022	26.5153	3.02003	0.113897	-3.13419	0.000418431	0.00518407	chr10	103070774	103071262	0.184624	2.39644e-06
RP11-84E24.3	30.9985	33.6894	3.76997	0.111904	-3.15967	0.000536881	0.00645515	chr17	70026431	70034889	0.105978	0.00710725
RP11-65J21.1	8.27981	9.00105	0.981768	0.109073	-3.19664	6.66345e-11	6.00821e-09	chr16	14456965	14464123	0.345124	0
RP11-379F12.3	5.31937	5.78467	0.611112	0.105643	-3.24273	2.89919e-09	1.80976e-07	chr10	8094204	8095412	-0.237788	9.93138e-10
AC093838.7	178.173	193.948	18.5504	0.0956463	-3.38615	1.8145e-12	2.94493e-10	chr2	132394597	132407188	0.0278064	0.481176
RP11-379F12.7	142.05	154.666	14.4009	0.0931097	-3.42492	1.81347e-17	7.35814e-15	chr10	8092412	8095447	-0.283546	2.25664e-13
RP11-680B3.2	108.771	118.5	10.3288	0.0871628	-3.52014	0.00920112	0.0635465	chr3	148568719	148677899	0.00252126	0.949083
AC092071.1	19.3517	21.1028	1.6334	0.077402	-3.69149	4.26607e-08	2.23349e-06	chr19	41452251	41453355	0.0497752	0.207135
CTD-2015G9.2	48.9823	53.4201	4.07815	0.076341	-3.7114	4.79635e-05	0.000819419	chr16	86755696	86771432	0.428626	0
RP11-286B14.1	43.5594	47.5061	3.62424	0.07629	-3.71236	1.86451e-05	0.000369036	chr1	95975715	96247898	0.035426	0.369428
RP11-817J15.2	67.9292	74.1281	5.20497	0.0702159	-3.83206	4.12031e-05	0.000719061	chr11	102477646	102498801	0.200382	2.93873e-07
LINC00052	282.332	308.152	21.0677	0.0683679	-3.87054	0.00819306	0.0578145	chr15	88120159	88122917	0.0238242	0.546175
CTC-321K16.1	20.357	22.2366	1.33788	0.0601657	-4.05491	0.000556448	0.00659209	chr5	134895266	134970564	0.209329	8.2596e-08
RP11-483I13.4	207.521	226.736	13.1015	0.057783	-4.11321	2.29441e-11	2.48255e-09	chr1	108815564	108918572	0.0548328	0.164577
RP11-473L15.3	185.108	202.464	9.49465	0.0468955	-4.41441	0.000274877	0.00374895	chr5	44495719	44510384	0.0338615	0.390955
CTB-33O18.2	66.4253	72.6616	3.32156	0.0457128	-4.45126	6.01196e-08	2.9242e-06	chr5	173001940	173003278	0.292497	3.59712e-14
RP11-93K22.6	15.389	16.8454	0.652261	0.0387204	-4.69076	3.89171e-23	6.31624e-20	chr3	129672947	129688137	0.0665383	0.0915759
RP3-443C4.2	36.2056	39.6338	1.51689	0.0382727	-4.70754	1.03866e-14	2.4082e-12	chr6	152134410	152135314	0.0496474	0.208306
RP11-35O15.1	23.5624	25.7936	0.985027	0.0381887	-4.71071	0.00127419	0.0134744	chr15	99190179	99190600	0.559052	0
RP11-431J24.2	379.998	416.042	15.2852	0.0367395	-4.76652	1.59735e-15	4.32084e-13	chrX	16171063	16188992	0.130611	0.000892679
MAPT-AS1	35.2672	38.6181	1.36084	0.0352383	-4.82671	1.82058e-16	5.90962e-14	chr17	43921016	43972966	0.198631	3.7426e-07
CTB-33O18.1	162.698	178.222	5.61678	0.0315157	-4.98779	3.78812e-13	7.68516e-11	chr5	172989480	173000202	0.33397	0
AC009223.2	35.8366	39.2775	1.0193	0.0259513	-5.26805	8.41175e-05	0.00133719	chr2	41370919	41383954	-0.175722	7.27031e-06
ELOVL2-AS1	28.4478	31.1888	0.712379	0.0228408	-5.45224	1.11679e-22	9.06279e-20	chr6	11043992	11078459	0.0217293	0.58203
RP3-468B3.3	238.442	261.422	5.91627	0.0226311	-5.46555	6.31617e-07	2.18109e-05	chr6	33835282	33864691	-0.0598571	0.129162
RP11-53O19.1	1244.77	1364.74	30.7741	0.0225494	-5.47076	3.97138e-21	2.14852e-18	chr5	44745001	44808879	0.0776123	0.048985
LINC00238	35.2975	38.701	0.858456	0.0221818	-5.49448	4.06227e-10	2.99685e-08	chr14	66953071	66965271	0.0999162	0.0111802
AC005152.3	106.853	117.159	2.57499	0.0219787	-5.50775	2.48734e-06	6.24639e-05	chr17	70017991	70030233	0.0316093	0.42325
RP11-84E24.2	23.5006	25.7698	0.539529	0.0209365	-5.57784	1.9685e-07	7.42993e-06	chr17	70030247	70053871	0.0417379	0.290241
RP11-81K13.1	18.2516	20.0327	0.229419	0.0114522	-6.44823	9.93717e-06	0.00021504	chr12	75414748	75438573	0.0917913	0.0198169
RP11-730G20.1	33.6701	36.9665	0.314923	0.00851914	-6.87508	5.86465e-05	0.000971258	chr8	75521932	75545555	0.128038	0.00112855
RP11-503D12.1	23.9291	26.2756	0.18624	0.00708795	-7.14042	2.29116e-06	5.99768e-05	chr5	44698532	44700910	0.0676118	0.086451
RP11-53O19.2	480.551	527.755	2.90278	0.00550024	-7.50629	2.005e-06	5.42352e-05	chr5	44753050	44765846	0.0758842	0.0542593
