# Supplementary material for: Comprehensive analysis of long non-coding RNAs in human breast cancer clinical subtypes
Source: Oncotarget. 2014 Sep 8;5(20):9864–76. doi: 10.18632/oncotarget.2454 (PMC4259443; doi:10.18632/oncotarget.2454)
Supplement: Supplementary file 7 [file oncotarget-05-9864-s007.xlsx]

## Sheet: Table 6 Luminal A enriched
	OverallAverage	Others.Mean	Cluster3.LumA.Mean	foldChange	log2FoldChange	pval	padj	chr	start	end	DNACopy.corr.coeff	DNACopy.cor.pvalue
RP11-54O7.3	142.455	156.11	107.429	0.688164	-0.539175	0.00929654	0.0354185	chr1	852249	855072	NA	NA
RP5-902P8.10	11.4126	10.9265	12.6595	1.15861	0.212399	0.491848	0.651649	chr1	1210602	1215800	NA	NA
RP5-890O3.9	95.5185	99.599	85.0513	0.853937	-0.227798	0.178084	0.324024	chr1	1252960	1254069	NA	NA
RP11-345P4.7	36.044	34.2439	40.6616	1.18741	0.247819	0.137561	0.273605	chr1	1603428	1604850	NA	NA
RP1-140A9.1	17.4622	20.0719	10.7679	0.536467	-0.898438	7.49568e-06	8.50733e-05	chr1	1822909	1824097	NA	NA
RP11-181G12.2	64.6913	63.5592	67.5954	1.0635	0.0888241	0.753541	0.846295	chr1	2113232	2115828	NA	NA
RP4-740C4.4	14.7092	13.614	17.5185	1.2868	0.363789	0.141369	0.279127	chr1	2357418	2362089	NA	NA
TP73-AS1	788.79	727.603	945.746	1.29981	0.3783	0.0342939	0.0984982	chr1	3652547	3663900	0.384827	0
RP1-120G22.11	18.002	18.8742	15.7647	0.835251	-0.259718	0.149541	0.288935	chr1	6264899	6265840	0.291955	4.04121e-14
RP1-202O8.2	6.47281	5.32341	9.42126	1.76978	0.82357	0.000377257	0.00254061	chr1	6503093	6507066	0.0961275	0.0146727
RP11-312B8.1	10.4478	11.938	6.62493	0.554944	-0.849586	9.42328e-05	0.000778594	chr1	6843951	6844903	0.328067	0
RP3-510D11.2	1.43261	1.40087	1.51402	1.08076	0.112053	0.80055	0.88028	chr1	9242270	9243855	0.197716	4.24293e-07
RP11-558F24.4	37.962	40.4191	31.6591	0.78327	-0.352418	0.0805773	0.184506	chr1	9739857	9747632	0.202193	2.28346e-07
RP4-635E18.6	19.744	21.0869	16.2994	0.772962	-0.37153	0.0753479	0.17621	chr1	11159731	11162157	0.327691	0
RP11-169K16.9	156.949	162.041	143.885	0.887951	-0.171448	0.289124	0.45632	chr1	16160559	16174642	0.423256	0
CROCCP2	367.361	363.39	377.545	1.03895	0.05513	0.862796	0.919506	chr1	16944750	16971178	0.304088	3.10862e-15
RP11-108M9.4	38.4317	36.2457	44.039	1.21501	0.280972	0.0547373	0.136885	chr1	17215032	17216144	0.231503	2.7747e-09
RP1-43E13.2	4.85764	4.71086	5.23416	1.11108	0.151966	0.623026	0.754043	chr1	19536994	19567198	0.293937	2.66454e-14
RP11-53O19.2	480.551	138.898	1356.96	9.76952	3.28829	2.96599e-10	1.37537e-08	chr5	44753050	44765846	0.0758842	0.0542593
PINK1-AS	168.319	166.069	174.089	1.04829	0.0680387	0.637442	0.76578	chr1	20969149	20978686	0.500287	0
LINC00339	620.413	618.897	624.299	1.00873	0.0125375	0.944754	0.969472	chr1	22351680	22357716	0.512746	0
RP5-1057J7.6	332.182	311.098	386.27	1.24163	0.31224	0.067065	0.161016	chr1	23607801	23613245	0.323712	0
RP5-886K2.3	25.3694	26.6013	22.2091	0.834887	-0.260348	0.173284	0.319592	chr1	24086871	24104777	0.341774	0
RP4-594I10.3	375.928	369.205	393.175	1.06492	0.0907515	0.659338	0.783386	chr1	24865291	24882515	0.5021	0
RP1-317E23.3	8.88905	8.73118	9.29403	1.06446	0.0901266	0.697908	0.803336	chr1	26143239	26146263	0.385212	0
RP5-968P14.2	55.6565	53.2726	61.7716	1.15954	0.213552	0.287572	0.454901	chr1	27018622	27020622	0.30741	1.33227e-15
RP1-50O24.6	64.2829	64.1314	64.6717	1.00843	0.0121048	0.983569	0.993981	chr1	27202623	27204736	0.443294	0
RP11-288L9.4	18.3658	18.1927	18.8097	1.03392	0.0481213	0.656669	0.781932	chr1	27995978	27996787	0.0301052	0.445658
SNHG3	586.776	670.6	371.748	0.554352	-0.851127	4.0686e-06	5.00253e-05	chr1	28832491	28837404	0.320958	0
SNHG12	448.56	492.343	336.246	0.68295	-0.550148	0.00163171	0.00865444	chr1	28905049	28909495	0.382875	0
RP1-212P9.2	26.7106	31.5435	14.3133	0.453764	-1.13999	0.00527791	0.0229653	chr1	29194086	29197779	0.0800561	0.042264
RP11-415J8.3	22.6426	23.0951	21.4821	0.930159	-0.10445	0.538236	0.690559	chr1	33772966	33791644	0.385505	0
RP5-997D16.2	77.2246	74.8631	83.2826	1.11247	0.15376	0.392803	0.563179	chr1	35316294	35317156	0.404805	0
RP11-244H3.1	101.821	91.3703	128.627	1.40776	0.493401	0.00577914	0.0245538	chr1	35439956	35450914	0.243806	3.61216e-10
RP11-422J8.1	261.847	248.706	295.557	1.18838	0.248991	0.141123	0.278988	chr1	37920479	37940012	0.100772	0.0105017
RP5-864K19.4	13.5606	13.9684	12.5144	0.895905	-0.158582	0.558808	0.708551	chr1	39325671	39385068	0.386609	0
RP11-69E11.4	113.034	112.545	114.287	1.01548	0.0221599	0.90183	0.943695	chr1	39987951	40011859	0.111862	0.00448088
RP1-39G22.7	285.614	301.598	244.609	0.811044	-0.302149	0.0930658	0.206347	chr1	40722098	40723639	0.427718	0
RP1-228H13.5	237.986	257.525	187.864	0.729496	-0.455029	0.012516	0.0438735	chr1	40929990	40932436	0.514878	0
RP11-656D10.3	13.2971	13.8079	11.9868	0.868109	-0.204053	0.382686	0.551279	chr1	40958828	40974333	0.206085	1.31726e-07
RP11-656D10.6	17.3282	18.3375	14.7389	0.803755	-0.315172	0.101917	0.22122	chr1	40981425	40982846	0.282643	2.7045e-13
RP5-994D16.9	11.598	11.2764	12.423	1.10169	0.139719	0.570148	0.713693	chr1	43241483	43242461	0.282921	2.55795e-13
RP11-342M1.3	3.02263	2.96767	3.16364	1.06603	0.0922544	0.732219	0.830463	chr1	43307568	43312058	0.193495	7.5116e-07
RP1-92O14.3	33.0305	36.7387	23.5183	0.64015	-0.643518	0.000587683	0.00376999	chr1	43820354	43824329	0.287986	9.14824e-14
RP1-92O14.6	17.3976	19.2678	12.6	0.653944	-0.612761	0.00187293	0.00971173	chr1	43850783	43854826	0.477335	0
RP11-7O11.3	19.3393	19.9188	17.8525	0.896263	-0.158006	0.394645	0.564324	chr1	44410041	44412223	0.260229	1.98743e-11
RP11-767N6.7	63.5779	64.7474	60.578	0.935605	-0.0960285	0.571045	0.713693	chr1	46160355	46162747	0.336162	0
RP4-533D7.5	15.7215	17.2894	11.6995	0.676688	-0.563437	0.0110598	0.0398889	chr1	46599042	46604753	0.0924233	0.0189809
LINC00505	11.5879	11.257	12.4368	1.10481	0.1438	0.395966	0.564711	chr1	46921494	46948147	-0.0393258	0.319044
PDZK1IP1-AS1	37.1775	33.6084	46.3331	1.37862	0.463221	0.00499395	0.0219059	chr1	47644921	47646011	0.191663	9.58855e-07
RP11-511I2.2	14.9297	16.1103	11.9012	0.738733	-0.436875	0.024421	0.0750669	chr1	47846599	47874149	0.0276252	0.48404
FOXD2-AS1	119.989	132.216	88.6237	0.670294	-0.577135	0.00167647	0.00883411	chr1	47897804	47900313	0.140479	0.000349196
RP11-473L15.3	185.108	69.214	482.403	6.96973	2.8011	1.51971e-09	5.73601e-08	chr5	44495719	44510384	0.0338615	0.390955
RP11-275F13.1	41.4613	36.7227	53.6169	1.46005	0.546014	0.00213782	0.0108417	chr1	51795325	51800996	-0.0230583	0.559157
RP5-1024G6.5	106.297	118.303	75.4993	0.638186	-0.647952	0.00112184	0.00647951	chr1	53704281	53708455	0.462281	0
RP5-997D24.5	80.212	86.9561	62.912	0.723491	-0.466954	0.0160326	0.0537622	chr1	54690180	54691156	0.479068	0
RP11-67L3.6	2.81361	2.97893	2.38956	0.802154	-0.318049	0.214856	0.370181	chr1	55314137	55316072	0.148193	0.000160481
RP11-67L3.5	1.1088	1.07366	1.19895	1.1167	0.159239	0.752002	0.845221	chr1	55352547	55353674	0.146136	0.00019819
RP11-67L3.4	15.6558	15.9783	14.8286	0.928051	-0.107725	0.718099	0.817304	chr1	55353235	55354523	0.318385	0
RP4-794H19.1	35.0013	35.3841	34.0194	0.961432	-0.0567427	0.730827	0.829757	chr1	59348539	59362375	0.283997	2.06057e-13
RP4-792G4.2	46.4796	52.6472	30.6582	0.582332	-0.780086	0.00021915	0.00160216	chr1	63786554	63790112	0.114926	0.00349455
RP4-706A16.2	17.8058	16.4823	21.2007	1.28627	0.36319	0.0320249	0.0931477	chr1	77533604	77544167	0.11898	0.00249254
RP4-612B15.3	31.9516	31.1618	33.9776	1.09036	0.124801	0.472922	0.634865	chr1	87169184	87170145	0.510752	0
RP5-1014C4.3	188.319	191.937	179.039	0.932802	-0.100358	0.639548	0.767175	chr1	92864530	92867613	0.364626	0
RP4-717I23.3	301.39	284.788	343.978	1.20784	0.272425	0.119451	0.247282	chr1	93727742	93811582	0.230745	3.13437e-09
RP11-148B18.3	29.0286	24.4249	40.8382	1.67199	0.741569	0.00013252	0.00103903	chr1	94798822	94800404	-0.00230343	0.953477
RP4-639F20.1	137.63	122.898	175.422	1.42738	0.513367	0.00169645	0.00891049	chr1	95393121	95428826	0.29285	3.33067e-14
RP11-286B14.1	43.5594	37.8134	58.299	1.54176	0.624574	0.113456	0.237906	chr1	95975715	96247898	0.035426	0.369428
RP5-884G6.2	31.3101	31.2562	31.4482	1.00614	0.00883298	0.993233	1	chr1	100433938	100435420	0.209813	7.69868e-08
RP4-714D9.5	116.208	121.975	101.415	0.831437	-0.266322	0.133647	0.268451	chr1	100496121	100501188	0.37201	0
RP11-305E17.6	23.3829	23.0721	24.1803	1.04803	0.0676804	0.688007	0.80039	chr1	100729564	100731676	0.298254	1.06581e-14
RP11-421L21.3	180.051	186.138	164.438	0.88342	-0.178828	0.34884	0.518943	chr1	101491408	101552821	0.37316	0
RP5-947P14.1	20.042	18.7021	23.4794	1.25544	0.328197	0.104378	0.223786	chr1	106615868	106627121	-0.15339	9.29862e-05
RP11-483I13.5	28.9658	29.414	27.8162	0.945678	-0.0805796	0.6685	0.790449	chr1	108742547	108744113	0.391808	0
AC009223.2	35.8366	17.2368	83.5492	4.84715	2.27714	2.47907e-07	4.52081e-06	chr2	41370919	41383954	-0.175722	7.27031e-06
RP4-773N10.4	260.593	262.94	254.573	0.968179	-0.0466538	0.644389	0.770881	chr1	110600961	110605177	0.482958	0
RP11-284N8.3	145.969	154.931	122.979	0.793768	-0.333211	0.119011	0.246876	chr1	111196181	111199662	0.10043	0.0107681
RP11-96K19.2	68.0426	66.9738	70.7841	1.05689	0.0798287	0.553308	0.70376	chr1	111486088	111495470	0.195238	5.94254e-07
RP11-552M11.4	6.53514	7.0233	5.28289	0.752195	-0.410821	0.0879124	0.197894	chr1	111981259	111983986	0.319375	0
RP11-418J17.1	166.634	165.686	169.064	1.02039	0.02912	0.835647	0.902103	chr1	119683018	119818596	0.567435	0
RP5-1042I8.7	104.481	104.73	103.844	0.991542	-0.0122539	0.733953	0.831848	chr1	120451877	120453236	0.453823	0
RP11-337C18.8	121.634	113.878	141.528	1.2428	0.31359	0.0394218	0.107895	chr1	146644805	146646726	0.0687639	0.0812102
RP11-196G18.22	1191.08	1212.08	1137.21	0.938233	-0.0919817	0.682799	0.798978	chr1	149816064	149820591	0.0702244	0.0749397
RP11-54A4.2	15.4374	14.3471	18.2342	1.27093	0.345887	0.0898137	0.200933	chr1	150521039	150530949	0.11717	0.00290204
RP11-126K1.6	13.36	14.2117	11.1751	0.786333	-0.346788	0.151987	0.291922	chr1	151319442	151320503	0.09755	0.0132626
RP11-98D18.16	2.47108	2.25914	3.01474	1.33446	0.416256	0.209763	0.364113	chr1	151738961	151739476	0.266753	5.92859e-12
RP11-98D18.9	21.3501	22.0521	19.5494	0.886507	-0.173796	0.440855	0.608168	chr1	151763279	151766878	0.43212	0
AL450992.2	97.7643	101.141	89.1021	0.880968	-0.182839	0.510726	0.666044	chr1	151814352	151822861	0.275248	1.16707e-12
RP11-274N19.2	9.13577	8.60997	10.4846	1.21772	0.284187	0.125157	0.255509	chr1	154675204	154680702	-0.110549	0.00497601
RP11-307C12.11	119.726	112.386	138.557	1.23287	0.302016	0.0549534	0.137187	chr1	155017666	155018594	0.413195	0
RP11-263K19.4	11.9979	10.7253	15.2626	1.42305	0.508983	0.00975452	0.0368691	chr1	155166658	155175286	0.353081	0
ASH1L-AS1	39.4705	39.8597	38.4722	0.965191	-0.0511136	0.868951	0.924792	chr1	155531820	155533775	0.459227	0
RP11-336K24.4	8.61226	7.8105	10.669	1.36598	0.449933	0.0498722	0.126671	chr1	155955165	155976861	0.225446	7.26455e-09
RP11-336K24.5	5.86889	5.24402	7.47183	1.42483	0.510789	0.0456703	0.119007	chr1	155961180	155971578	0.235027	1.56509e-09
RP11-17A19.1	126.803	62.344	292.156	4.68618	2.22841	9.84241e-26	1.59742e-22	chr18	24267584	24283602	0.0699395	0.0761309
RP11-98G7.1	24.1784	25.4289	20.9706	0.824676	-0.2781	0.211112	0.366062	chr1	156416203	156426369	0.394239	0
AC093642.3	421.847	218.763	942.801	4.3097	2.10759	3.07385e-06	3.83759e-05	chr2	242912833	242919427	NA	NA
RP11-48O20.4	100.55	123.975	40.4597	0.326354	-1.61549	0.00647323	0.0269386	chr1	159931007	159948851	0.127857	0.00114719
RP11-226L15.5	418.982	411.218	438.9	1.06732	0.0939889	0.491712	0.651649	chr1	159994742	159996584	0.306942	1.77636e-15
RP11-574F21.2	9.43261	8.82972	10.9792	1.24343	0.314329	0.110293	0.233384	chr1	160231533	160232568	0.306293	1.77636e-15
RP11-297K8.2	0.842944	0.892323	0.716276	0.802709	-0.31705	0.580754	0.721717	chr1	161123549	161129139	0.16739	1.95656e-05
RP11-122G18.5	326.2	330.315	315.645	0.955588	-0.0655395	0.692534	0.80157	chr1	161337811	161341754	0.558243	0
RP11-525G13.2	7.50235	7.53724	7.41283	0.983494	-0.0240125	0.898383	0.941909	chr1	165865115	165869592	0.361382	0
RP11-104L21.2	7.408	7.63974	6.81353	0.891854	-0.165121	0.283612	0.451989	chr1	167426619	167427898	0.120746	0.00214442
DNM3OS	98.5482	94.2901	109.471	1.16101	0.215375	0.467181	0.630812	chr1	172109460	172113934	-0.0379449	0.336347
GAS5	1342.15	1379.51	1246.33	0.903457	-0.146472	0.569899	0.713693	chr1	173833037	173838020	0.474288	0
RP5-1180C10.2	204.782	199.319	218.797	1.09772	0.134516	0.4419	0.608831	chr1	180238787	180245359	0.430491	0
RP11-46A10.5	26.4461	29.0759	19.7	0.677535	-0.561633	0.00379303	0.0176899	chr1	180913177	180945618	0.267215	5.43454e-12
RP11-547I7.2	9.32486	10.1083	7.3152	0.723683	-0.466569	0.39571	0.564711	chr1	190447680	190449865	0.189029	1.3563e-06
RP11-134G8.8	93.0202	89.645	101.678	1.13423	0.181717	0.243383	0.40062	chr1	201433510	201434274	0.139484	0.000384952
RP11-134G8.7	18.1996	17.4607	20.095	1.15087	0.202724	0.31299	0.481501	chr1	201476368	201502736	0.170903	1.29629e-05
RPS10P7	99.4863	95.3734	110.037	1.15375	0.206325	0.241815	0.399743	chr1	201487830	201499602	0.288302	8.57092e-14
RP11-465N4.4	48.0075	51.6398	38.69	0.749228	-0.416523	0.0331902	0.0960207	chr1	201969221	201979481	0.213519	4.47043e-08
RP11-510N19.5	13.634	13.8081	13.1875	0.95506	-0.0663373	0.675444	0.793805	chr1	201980497	201984785	0.0407438	0.301894
KDM5B-AS1	279.385	326.373	158.848	0.486706	-1.03888	7.87714e-08	1.66034e-06	chr1	202780081	202781284	0.182537	3.12395e-06
RP11-739N20.2	14.83	14.0615	16.8015	1.19486	0.256841	0.186716	0.335964	chr1	204346977	204404974	0.216409	2.90545e-08
RP11-430C7.5	46.9447	47.6574	45.1165	0.946685	-0.0790432	0.816064	0.889709	chr1	204595902	204598840	0.182076	3.31114e-06
RP11-343H5.6	6.72631	7.66502	4.31832	0.56338	-0.82782	0.000971084	0.00576492	chr1	206807993	206808967	0.208528	9.27484e-08
RP1-28O10.1	8.56765	7.59942	11.0514	1.45424	0.540264	0.062575	0.152951	chr1	209834708	209897470	-0.0593623	0.132363
SERTAD4-AS1	100.457	104.168	90.9377	0.872994	-0.195956	0.299711	0.46919	chr1	210404800	210407392	0.107734	0.00620715
CTA-392E5.1	82.4368	44.7807	179.033	3.99799	1.99927	1.02922e-06	1.44003e-05	chr8	86851933	86963312	-0.18177	3.44078e-06
LINC00467	332.261	315.749	374.62	1.18645	0.246649	0.0972001	0.212782	chr1	211556144	211605878	0.533625	0
RP11-318L16.6	18.8088	17.8909	21.1636	1.18293	0.242361	0.166271	0.311613	chr1	211608413	211608675	0.225721	6.95733e-09
RP11-61J19.2	5.22483	5.71423	3.96941	0.694654	-0.525634	0.0436243	0.115879	chr1	212640157	212641085	0.170632	1.33852e-05
RP11-61J19.4	134.64	153.908	85.2146	0.553673	-0.852893	2.00284e-06	2.64277e-05	chr1	212731174	212733073	0.058456	0.138385
FLVCR1-AS1	94.6976	94.9627	94.0176	0.990048	-0.0144296	0.933134	0.964021	chr1	213025449	213031430	0.216331	2.93961e-08
RP11-361K17.2	41.4825	35.4878	56.8602	1.60225	0.680097	0.000190217	0.00142927	chr1	217665316	217667625	0.300153	7.10543e-15
RP11-224O19.2	26.5121	24.0818	32.7463	1.3598	0.443394	0.0450858	0.118565	chr1	218517537	218519020	0.150723	0.000123316
RP11-400N13.3	27.6724	28.2108	26.2912	0.931954	-0.10167	0.775304	0.862453	chr1	222215046	222238105	0.0115383	0.770095
RP11-378J18.3	110.331	103.959	126.676	1.21852	0.285135	0.0669276	0.160924	chr1	222763166	222766374	0.239355	7.65145e-10
RP11-452F19.3	187.919	192.799	175.401	0.909759	-0.136444	0.59918	0.735049	chr1	222988363	223010726	0.496398	0
RP11-285F7.2	270.201	250.462	320.838	1.28099	0.357254	0.0206121	0.0653388	chr1	226028583	226034223	0.462173	0
RP11-396C23.2	33.3985	34.8342	29.7159	0.853068	-0.229268	0.207718	0.36095	chr1	226274581	226277993	0.37744	0
RP11-275I14.4	11.9795	11.0529	14.3563	1.29887	0.377257	0.0375136	0.103369	chr1	226335703	226342772	0.392725	0
RP11-245P10.4	11.1423	11.8568	9.30924	0.785137	-0.348984	0.104094	0.223472	chr1	228595081	228597395	0.295109	2.08722e-14
RP5-1061H20.4	64.3438	66.2103	59.5559	0.899497	-0.15281	0.409215	0.575525	chr1	229394027	229406775	0.412224	0
RP5-1068B5.3	34.0093	34.3864	33.042	0.960905	-0.057535	0.805097	0.884082	chr1	229576030	229576767	0.43932	0
RP5-858B6.3	22.4897	23.7622	19.2254	0.809073	-0.305658	0.146576	0.286026	chr1	231010591	231014761	0.245033	2.92892e-10
RP11-295G20.2	230.25	246.175	189.399	0.769367	-0.378257	0.101991	0.22122	chr1	231658133	231664302	0.49331	0
RP5-827C21.2	200.382	194.851	214.572	1.10121	0.139091	0.389189	0.558985	chr1	234492751	234501574	0.0256919	0.515157
RP5-827C21.4	44.3403	46.632	38.4616	0.824789	-0.277902	0.190878	0.341938	chr1	234508552	234509339	0.337666	0
RP4-781K5.8	104.763	102.5	110.569	1.07873	0.109328	0.528732	0.682141	chr1	234861147	234867390	0.166682	2.12362e-05
LGALS8-AS1	13.8748	13.8541	13.928	1.00534	0.0076782	0.943947	0.969472	chr1	236686368	236687808	0.127937	0.00113891
RP11-385F5.4	4.47498	3.90879	5.92738	1.51642	0.600673	0.0156407	0.0528852	chr1	236703393	236713580	0.212459	5.22713e-08
RP11-371I1.2	109.788	119.436	85.0398	0.712011	-0.490029	0.0468	0.120442	chr1	238643683	238649323	0.085558	0.0299326
HNRNPU-AS1	416.896	398.448	464.219	1.16507	0.220415	0.171005	0.317702	chr1	245003939	245018799	0.598531	0
RP11-488L18.10	58.3429	57.7682	59.8173	1.03547	0.0502875	0.595616	0.731782	chr1	247350582	247351828	0.384159	0
RP11-488L18.8	23.6534	22.7859	25.8786	1.13573	0.183616	0.326949	0.497318	chr1	247373992	247405125	0.38101	0
LYPD8	46.3719	49.0777	39.4308	0.803435	-0.315746	0.50279	0.659684	chr1	248881946	248885506	NA	NA
AC144450.1	58.2507	56.031	63.9449	1.14124	0.190605	0.404484	0.572873	chr2	1550436	1623885	-0.0511906	0.194494
AC141930.2	10.3577	9.81415	11.752	1.19746	0.259976	0.194895	0.345287	chr2	1576325	1584083	-0.0115093	0.770658
AC144450.2	59.5456	56.8993	66.3338	1.16581	0.221334	0.267624	0.433921	chr2	1624281	1629191	-0.0533767	0.176094
TRAPPC12-AS1	37.3304	38.4311	34.5069	0.89789	-0.155389	0.344875	0.516594	chr2	3485012	3486180	0.289774	6.35048e-14
AC108488.4	35.0295	35.6726	33.3798	0.935727	-0.0958407	0.670489	0.790449	chr2	3579402	3584463	0.303724	3.33067e-15
AC108488.3	173.869	188.446	136.476	0.724219	-0.465502	0.0103192	0.0381506	chr2	3606081	3609324	0.391094	0
AC092580.4	16.3209	19.24	8.83269	0.45908	-1.12318	1.48503e-05	0.000153516	chr2	7865931	7870836	0.161182	3.96867e-05
RP11-434B12.1	38.5357	37.0797	42.2707	1.14	0.189029	0.206648	0.359475	chr2	8861263	8862816	0.295615	1.86517e-14
RP11-734K21.2	13.9495	14.3935	12.8105	0.890021	-0.168089	0.457377	0.6238	chr2	9243568	9245243	0.213699	4.35232e-08
RP11-734K21.5	62.5788	64.5349	57.5609	0.891934	-0.16499	0.475441	0.63772	chr2	9246721	9249994	0.205095	1.51653e-07
RP11-254F7.2	120.443	130.768	93.9571	0.718504	-0.476933	0.0111203	0.0400184	chr2	10179218	10180790	0.388738	0
AC079145.4	14.6299	15.0105	13.6534	0.909587	-0.136717	0.462684	0.627257	chr2	20189977	20203971	0.215709	3.22665e-08
RP11-509E16.1	272.811	288.897	231.549	0.801494	-0.319237	0.0574669	0.141962	chr2	25380062	25382006	0.16308	3.2056e-05
AC012074.2	8.21635	9.02912	6.13142	0.679071	-0.558365	0.0077592	0.0309415	chr2	25592041	25598714	0.318764	0
AGBL5-IT1	6.84381	6.99481	6.45646	0.923037	-0.11554	0.687208	0.80039	chr2	27283905	27284683	0.196715	4.86365e-07
AC074117.10	134.784	150.327	94.9119	0.631369	-0.663445	0.000344952	0.00238237	chr2	27579112	27590489	0.447924	0
RP11-490M8.1	54.2701	53.8668	55.3049	1.0267	0.0380132	0.792805	0.875917	chr2	36581891	36582257	0.263005	1.19262e-11
AC007390.6	12.6749	11.955	14.5216	1.21469	0.280587	0.135578	0.270322	chr2	37440609	37443336	0.130269	0.000921141
AC016995.3	73.0193	91.9243	24.5239	0.266784	-1.90626	6.56414e-05	0.00056668	chr2	38633860	38742882	0.36225	0
SOS1-IT1	70.2023	79.6587	45.9445	0.576767	-0.79394	6.08324e-05	0.000533681	chr2	39219419	39220998	0.457918	0
RP11-267A15.1	64.1022	35.0651	138.589	3.95233	1.98271	5.65769e-07	8.74517e-06	chr5	173763297	173959460	0.0736059	0.0619277
AC016735.2	164.202	207.049	54.2916	0.262216	-1.93117	0.00026631	0.00188743	chr2	43254991	43266686	0.243988	3.50185e-10
AC010883.5	7.77016	8.18768	6.69913	0.818196	-0.289481	0.231811	0.390684	chr2	43456711	43460533	0.203123	2.00415e-07
RP11-89K21.1	133.525	166.101	49.958	0.300768	-1.73328	9.99247e-07	1.41024e-05	chr2	45147331	45166338	0.278699	5.93303e-13
AC079807.2	25.8047	27.8853	20.4673	0.73398	-0.446187	0.0340943	0.0981119	chr2	48132816	48134949	0.478351	0
AC008280.5	54.9528	53.36	59.0386	1.10642	0.145898	0.407258	0.573768	chr2	54197974	54307601	0.321261	0
AC093110.3	21.5924	22.0245	20.484	0.930055	-0.104612	0.530062	0.683313	chr2	54888147	54889929	0.285919	1.39666e-13
AC007743.1	42.9118	47.2428	31.8018	0.673157	-0.570985	0.284458	0.451989	chr2	56400668	56412905	-0.111201	0.00472423
AC007092.1	202.723	197.45	216.248	1.0952	0.131199	0.46995	0.631921	chr2	58654933	59290901	-0.149663	0.000137772
RP11-373L24.1	608.114	568.363	710.085	1.24935	0.321179	0.0581317	0.143386	chr2	61153043	61155287	-0.000239215	0.995166
AC016747.3	274.531	290.57	233.387	0.803204	-0.316161	0.12188	0.249762	chr2	61368731	61372104	0.22697	5.71606e-09
AC092431.1	28.2004	27.9398	28.869	1.03326	0.0471999	0.835666	0.902103	chr2	69871556	70008692	0.19611	5.28019e-07
PCBP1-AS1	578.781	524.354	718.399	1.37007	0.454244	0.00529966	0.0229824	chr2	70189394	70315978	0.13313	0.000706683
AC016700.5	24.1995	27.3363	16.1528	0.59089	-0.759039	0.000138915	0.00108393	chr2	70351167	70352449	0.338254	0
AC007040.5	9.27908	11.9054	2.54186	0.213504	-2.22766	9.32966e-11	4.88453e-09	chr2	71115000	71117089	0.32605	0
DGUOK-AS1	42.5444	44.3999	37.7846	0.851006	-0.232759	0.334965	0.506138	chr2	74174768	74208568	0.35405	0
AC073046.25	33.928	36.8857	26.341	0.714127	-0.485748	0.0119814	0.0424583	chr2	74212258	74213470	0.295937	1.75415e-14
RP11-711M9.1	16.962	18.6023	12.7541	0.685617	-0.544524	0.00539285	0.0232164	chr2	74213652	74220867	0.310182	8.88178e-16
BOLA3-AS1	163.766	185.482	108.059	0.582585	-0.77946	1.39066e-05	0.000146561	chr2	74375135	74377188	0.241246	5.57242e-10
AC005041.17	11.4669	11.8445	10.498	0.886313	-0.174112	0.343137	0.515366	chr2	74725814	74726494	0.166856	2.08144e-05
LBX2-AS1	5.05215	5.25463	4.53272	0.862615	-0.213212	0.428175	0.595993	chr2	74729721	74731744	0.0964734	0.0143182
AC104135.3	270.044	275.246	256.701	0.932625	-0.10063	0.590126	0.72724	chr2	75145274	75165545	0.0658111	0.0951843
AC062029.1	63.6129	65.7825	58.0474	0.882414	-0.180473	0.444691	0.611121	chr2	88927056	88931337	0.26843	4.32099e-12
AC096579.13	172.803	197.245	110.104	0.558208	-0.841125	0.0298803	0.0879979	chr2	89109983	89161075	0.144349	0.000237564
AC096579.7	127981	149444	72926.1	0.487984	-1.03509	0.00257935	0.0126474	chr2	89130699	89165653	0.129454	0.00099249
AC008268.1	155.861	130.084	221.984	1.70646	0.77101	0.000341506	0.00237882	chr2	96331831	96334010	-0.148767	0.000151222
LINC00342	73.2172	73.9355	71.3745	0.965361	-0.0508591	0.715058	0.816574	chr2	96472865	96481963	0.106302	0.0069328
AC012307.3	137.737	141.035	129.278	0.916642	-0.12557	0.507805	0.664561	chr2	96874153	96908359	0.49856	0
AC017099.3	82.3984	77.0796	96.0423	1.24601	0.31732	0.0627652	0.153129	chr2	98280679	98319527	0.167564	1.91751e-05
AC109826.1	58.9521	66.7627	38.9162	0.582904	-0.77867	0.081296	0.185836	chr2	99378400	99388543	0.244763	3.06735e-10
AC092667.2	60.0861	65.5991	45.9441	0.700378	-0.513795	0.0165534	0.0548288	chr2	100721380	100723966	-0.0554247	0.16006
LINC00116	312.275	327.382	273.524	0.835489	-0.259308	0.235778	0.394557	chr2	110969105	111002997	0.204702	1.60358e-07
AC108463.1	12.1492	11.799	13.0476	1.10583	0.145124	0.40706	0.573768	chr2	111953539	111964071	0.10524	0.00751905
AC068491.1	298.004	290.087	318.313	1.0973	0.133964	0.340522	0.512678	chr2	111965352	112252677	0.154146	8.5765e-05
AC079922.3	62.3542	67.542	49.0463	0.72616	-0.461641	0.00983144	0.0370219	chr2	113399408	113403267	0.222031	1.23514e-08
AC016683.6	587.018	564.155	645.667	1.14449	0.194699	0.17764	0.32358	chr2	113969098	114024587	0.0796813	0.0432412
AC017074.2	16.6083	15.146	20.3594	1.3442	0.426753	0.0216321	0.0676473	chr2	114435278	114461655	0.1498	0.000135812
RP11-19E11.1	58.245	79.3971	3.98518	0.050193	-4.31637	5.01082e-14	5.80897e-12	chr2	119591275	119592686	0.0923217	0.0191131
AC073257.2	24.4572	24.3085	24.8385	1.02181	0.0311212	0.902657	0.943951	chr2	121300484	121301902	0.175872	7.13867e-06
AC018737.1	163.06	161.422	167.259	1.03616	0.0512477	0.745793	0.840687	chr2	122407225	122485784	0.416088	0
AC068282.3	93.822	99.0312	80.4592	0.812462	-0.299627	0.17317	0.319592	chr2	128146705	128158156	0.286867	1.15019e-13
AC093838.7	178.173	159.654	225.679	1.41354	0.499317	0.0198758	0.0636262	chr2	132394597	132407188	0.0278064	0.481176
AC016725.4	15.5919	15.0802	16.9045	1.12098	0.164754	0.495713	0.653987	chr2	135493033	135676280	0.256677	3.78728e-11
AC061961.2	41.6764	42.7808	38.8433	0.907963	-0.139295	0.920334	0.955633	chr2	155552973	155554329	0.03884	0.325064
AC093375.1	30.6399	30.5677	30.825	1.00841	0.0120893	0.69574	0.802848	chr2	156868128	156881125	0.0729269	0.0643793
AC009506.1	69.3587	64.0682	82.9298	1.2944	0.372281	0.0143037	0.0489766	chr2	160471806	160473593	0.338334	0
AC009961.3	17.1395	16.0857	19.8429	1.23358	0.302847	0.0881384	0.198128	chr2	160527218	160568941	0.278484	6.1906e-13
AC009299.3	108.089	112.567	96.6034	0.858184	-0.220641	0.217726	0.373936	chr2	162101249	162105561	0.155472	7.43575e-05
AC007405.6	103.127	96.527	120.057	1.24376	0.314711	0.0353738	0.100206	chr2	171627622	171634658	0.178921	4.91003e-06
AC010894.3	31.3153	34.5843	22.9294	0.663001	-0.592917	0.00409755	0.0186283	chr2	175352116	175353028	0.323672	0
HOXD-AS2	19.654	18.8113	21.8156	1.1597	0.213756	0.215638	0.371135	chr2	176986338	177001826	0.0162533	0.680569
HOXD-AS1	205.671	208.751	197.77	0.9474	-0.0779544	0.944981	0.969472	chr2	177037922	177053686	0.0770744	0.0505786
AC009336.24	36.5779	40.3634	26.8673	0.665635	-0.587196	0.0367802	0.102744	chr2	177042444	177043737	0.0709322	0.072046
AC017048.3	523.161	442.185	730.883	1.65289	0.724991	6.79496e-06	7.76635e-05	chr2	177494567	177502659	0.0156951	0.690964
RP11-956J14.1	12.3535	7.12171	25.7742	3.61911	1.85563	5.38281e-11	2.9121e-09	chr8	73996021	73998114	-0.0867466	0.0277179
AC079305.10	6.49701	7.15043	4.82086	0.674205	-0.56874	0.0176452	0.0573912	chr2	178129086	178130243	0.296152	1.68754e-14
AC009948.5	201.592	208.511	183.843	0.881696	-0.181647	0.326589	0.497318	chr2	179278665	179303866	0.245781	2.57657e-10
AC020571.3	51.4572	51.5341	51.26	0.994682	-0.00769317	0.782436	0.868737	chr2	197124747	197128928	0.0188603	0.63284
RP11-469M7.1	179.602	182.016	173.408	0.952707	-0.0698962	0.769842	0.858731	chr2	201689395	201692061	0.211844	5.7224e-08
AC007283.5	265.53	272.55	247.521	0.908165	-0.138974	0.50475	0.661186	chr2	202031687	202032269	0.381107	0
AC079354.5	134.362	141.493	116.069	0.820314	-0.285751	0.121015	0.248741	chr2	203043382	203044114	-0.0024297	0.95093
AC007383.3	49.7399	48.3242	53.3716	1.10445	0.143327	0.404597	0.572873	chr2	206949328	206951288	0.383972	0
AC007383.4	209.021	207.84	212.051	1.02026	0.028935	0.892587	0.938818	chr2	206980270	206987047	0.401244	0
AC079767.4	20.7767	23.1584	14.6671	0.633337	-0.658954	0.00046247	0.00302657	chr2	208527098	208531748	0.0897599	0.0227251
AC096772.6	163.37	169.771	146.95	0.86558	-0.20826	0.242322	0.399743	chr2	208686013	208687493	0.320254	0
AC093850.2	332.011	322.944	355.27	1.1001	0.137634	0.379868	0.55047	chr2	216582765	216584147	0.130776	0.000879187
AC093382.1	8.91743	8.35372	10.3635	1.24058	0.311018	0.0988603	0.215659	chr2	216804030	216806442	0.175469	7.49728e-06
RP11-566E18.3	379.805	379.41	380.817	1.00371	0.00533808	0.920893	0.955633	chr2	217081767	217084915	0.135098	0.00058709
RP11-378A13.1	76.3499	73.5002	83.6599	1.13823	0.186787	0.316839	0.485581	chr2	219120041	219122087	0.266247	6.51967e-12
RP11-384O8.1	27.007	33.3382	10.7659	0.32293	-1.63071	6.22783e-05	0.000543428	chr2	223181960	223183372	0.0481279	0.222585
AC009950.2	13.9828	13.5432	15.1104	1.11572	0.157981	0.494781	0.653987	chr2	231036814	231038939	0.161118	3.99744e-05
AC017104.6	46.8458	45.3269	50.7422	1.11947	0.162818	0.450011	0.616864	chr2	232253686	232259702	0.197894	4.14049e-07
MAPT-AS1	35.2672	20.6401	72.789	3.52659	1.81827	7.12458e-18	2.31264e-15	chr17	43921016	43972966	0.198631	3.7426e-07
AGAP1-IT1	26.1868	26.6505	24.9975	0.937976	-0.092377	1	1	chr2	236414394	236416210	0.190142	1.1721e-06
AC112721.2	17.5059	18.0482	16.1148	0.892876	-0.163469	0.435187	0.602561	chr2	238337562	238343465	0.089086	0.0237683
AC005104.3	15.3935	14.9313	16.5793	1.11037	0.151044	0.503703	0.660347	chr2	242290754	242292519	0.277761	7.13651e-13
AC114730.3	65.5678	69.3286	55.9204	0.8066	-0.310075	0.145368	0.284599	chr2	242749406	242753111	NA	NA
AC131097.3	38.1903	29.8586	59.5629	1.99484	0.99627	1.21089e-08	3.22176e-07	chr2	242823513	243020873	NA	NA
RP11-503D12.1	23.9291	14.1942	48.9013	3.44516	1.78457	0.000184243	0.00139732	chr5	44698532	44700910	0.0676118	0.086451
RP11-20F24.4	1019.59	623.603	2035.39	3.26393	1.70661	3.49399e-20	1.89025e-17	chr10	37598112	37635957	-0.178074	5.45169e-06
BHLHE40-AS1	86.6351	91.2264	74.8576	0.82057	-0.285302	0.122125	0.249947	chr3	4938492	5021646	0.291696	4.26326e-14
LINC00312	91.262	89.524	95.7202	1.06921	0.0965495	0.564122	0.711885	chr3	8613467	8615561	0.118598	0.00257414
SETD5-AS1	491.041	532.393	384.964	0.723083	-0.467767	0.0103766	0.0382755	chr3	9391372	9440263	0.48466	0
PRRT3-AS1	45.5368	52.4035	27.9222	0.532831	-0.908249	2.21121e-05	0.000217448	chr3	9989087	9996471	0.217198	2.58016e-08
AC022007.5	172.225	182.587	145.645	0.797672	-0.326132	0.0720224	0.170646	chr3	10048101	10052893	0.483528	0
GHRLOS2	31.6855	33.1559	27.9138	0.841895	-0.248288	0.163389	0.308349	chr3	10326102	10327430	0.347367	0
RP11-434D12.1	11.7448	11.6981	11.8644	1.01422	0.0203646	0.88195	0.931624	chr3	14178643	14189548	0.27793	6.90337e-13
FGD5-AS1	6620.88	6755.39	6275.84	0.929013	-0.10623	0.516996	0.671553	chr3	14961853	14989931	0.710148	0
SH3BP5-AS1	263.489	261.837	267.727	1.0225	0.0320969	0.782559	0.868737	chr3	15295690	15306000	0.375803	0
RP11-384L8.1	126.318	138.449	95.1985	0.687606	-0.540346	0.00453772	0.0200128	chr3	32278179	32280070	0.171975	1.14136e-05
ACVR2B-AS1	71.8581	74.1164	66.065	0.891369	-0.165905	0.252841	0.414925	chr3	38492517	38496311	0.405638	0
ENTPD3-AS1	117.294	115.573	121.708	1.05308	0.074617	0.561715	0.710572	chr3	40355292	40494820	0.515847	0
RP11-944L7.4	7.14923	6.9476	7.66646	1.10347	0.142047	0.589423	0.72724	chr3	44598848	44727145	0.289927	6.12843e-14
RP11-148G20.1	5.54947	5.5773	5.47806	0.982207	-0.025901	0.839533	0.902957	chr3	48701208	48706607	0.348691	0
PRKAR2A-AS1	80.4415	76.5283	90.4796	1.1823	0.241599	0.16213	0.306877	chr3	48885004	48889414	0.435379	0
RP13-131K19.2	7.43402	7.21767	7.989	1.10687	0.146481	0.745896	0.840687	chr3	49022481	49027421	0.401518	0
U73167.7	40.5599	37.3778	48.7226	1.30352	0.382411	0.0732452	0.172882	chr3	50304072	50304803	0.396728	0
WNT5A-AS1	28.1482	22.1632	43.5008	1.96275	0.972876	4.55013e-08	1.10222e-06	chr3	55521726	55522336	0.204869	1.56606e-07
FLNB-AS1	89.8584	79.2957	116.954	1.47491	0.560625	0.00181307	0.00943145	chr3	58148273	58156363	0.407146	0
RP11-204J18.2	6.1689	6.62015	5.01136	0.756987	-0.40166	0.106597	0.227341	chr3	62246539	62248415	0.157895	5.71156e-05
RP11-204J18.3	66.8426	72.0039	53.6028	0.744442	-0.425768	0.0208956	0.0661084	chr3	62247497	62355005	0.175501	7.46878e-06
AC002064.4	7.73422	4.79688	15.2691	3.18314	1.67045	1.96575e-15	3.5449e-13	chr7	89895347	89899530	0.159283	4.90228e-05
RP11-413E6.8	45.5306	51.0071	31.4822	0.617212	-0.696161	0.00741661	0.0301683	chr3	75721541	75728454	0.035883	0.36328
RP11-49I4.3	67.8193	62.9937	80.1979	1.27311	0.348355	0.0450912	0.118565	chr3	101542636	101543842	0.125311	0.0014404
RP11-221J22.2	13.4234	12.4468	15.9286	1.27973	0.355843	0.520091	0.674746	chr3	101679201	101716770	0.260751	1.80655e-11
RP11-446H18.3	356.41	306.009	485.701	1.58721	0.666495	8.18588e-05	0.000695586	chr3	106959538	107045811	0.153266	9.42324e-05
RP11-757F18.5	104.681	102.844	109.393	1.06368	0.0890691	0.750559	0.844769	chr3	111852269	111854206	0.123649	0.00166742
RP11-553L6.5	757.17	671.966	975.735	1.45206	0.538101	0.000835278	0.00505842	chr3	114033347	114035026	0.0991392	0.0118296
ARHGAP31-AS1	13.9493	16.7884	6.66649	0.39709	-1.33246	2.4224e-10	1.15634e-08	chr3	119033139	119041607	0.281334	3.51719e-13
RP11-18H7.1	52.7373	55.0146	46.8957	0.852423	-0.230358	0.17177	0.318609	chr3	119813741	119855630	0.353967	0
MYLK-AS1	17.2244	19.2597	12.0035	0.623247	-0.682125	0.000984229	0.00580874	chr3	123304388	123363415	0.358019	0
RP11-71H17.7	58.4711	68.371	33.0758	0.483769	-1.04761	2.73043e-06	3.44615e-05	chr3	124442634	124445168	0.197166	4.57367e-07
RP11-124N2.1	12.5289	12.3018	13.1115	1.06581	0.0919551	0.650817	0.776103	chr3	125803062	125814192	0.276205	9.68114e-13
RP11-475N22.4	115.457	118.991	106.393	0.894131	-0.161443	0.264052	0.428985	chr3	128208054	128221191	0.0865327	0.0281057
RP11-723O4.9	18.9893	19.645	17.3074	0.88101	-0.182769	0.624985	0.75585	chr3	128578558	128579369	0.255709	4.50679e-11
RP11-723O4.8	9.06911	7.66237	12.6777	1.65454	0.726429	0.000938207	0.0055982	chr3	128719476	128720388	0.0390803	0.322077
H1FX-AS1	89.0392	94.5413	74.9251	0.792512	-0.335496	0.0372864	0.103369	chr3	129034234	129045068	0.308162	1.33227e-15
RP11-93K22.6	15.389	15.5537	14.9665	0.962242	-0.0555291	0.684572	0.799268	chr3	129672947	129688137	0.0665383	0.0915759
RP11-517B11.7	134.201	133.709	135.465	1.01313	0.0188242	1	1	chr3	131173969	131177442	0.249267	1.40882e-10
RP11-85F14.5	82.5438	90.5218	62.0783	0.685782	-0.544178	0.00392454	0.0179423	chr3	136560567	136580896	0.457187	0
RP11-319G6.1	115.392	116.406	112.791	0.968942	-0.0455178	0.768205	0.857494	chr3	139108656	139302161	0.289174	7.17204e-14
RP11-13L2.4	5273.13	4987.81	6005.04	1.20394	0.267768	0.421608	0.588366	chr3	140290547	140296239	-0.0242476	0.539063
RP11-680B3.2	108.771	85.4797	168.519	1.97145	0.979256	0.0669017	0.160924	chr3	148568719	148677899	0.00252126	0.949083
RP3-468B3.3	238.442	150.986	462.784	3.06507	1.61592	1.61679e-05	0.000165035	chr6	33835282	33864691	-0.0598571	0.129162
RP11-206M11.7	1252.79	1332.46	1048.43	0.786838	-0.345862	0.382278	0.551279	chr3	149002568	149051440	-0.114335	0.00366784
TM4SF1-AS1	54.1503	59.8469	39.5373	0.660641	-0.598061	0.0448554	0.118539	chr3	149095564	149104370	0.244873	3.01065e-10
RP11-167H9.6	16.4276	19.2042	9.30498	0.484529	-1.04535	0.000165166	0.00127045	chr3	149956305	149957996	0.0622305	0.114636
RP11-145F16.2	240.992	252.553	211.336	0.836802	-0.257043	0.178995	0.325318	chr3	150181244	150184218	0.127429	0.00119223
RP11-103G8.2	24.1227	23.6885	25.2363	1.06534	0.0913133	0.584272	0.723321	chr3	150421350	150437933	0.253861	6.27103e-11
RP11-107I14.2	24.4022	15.4923	47.2581	3.05043	1.60901	3.56139e-05	0.000326562	chr10	103070774	103071262	0.184624	2.39644e-06
RP11-38P22.2	66.0019	69.4618	57.1264	0.822414	-0.282063	0.236053	0.394557	chr3	152557178	152559228	0.123996	0.00161753
ARHGEF26-AS1	75.2157	89.805	37.791	0.420811	-1.24875	1.91273e-09	7.05538e-08	chr3	153742189	153839121	0.234329	1.75437e-09
TIPARP-AS1	27.8938	28.4587	26.4447	0.92923	-0.105892	0.706815	0.810714	chr3	156389650	156392167	0.384229	0
RP11-392A22.2	153.217	135.893	197.657	1.45451	0.540535	0.00261471	0.0127821	chr3	156465134	156534851	0.0434123	0.271306
RP11-555M1.3	6.5908	7.27316	4.8404	0.665515	-0.587456	0.00926965	0.0354185	chr3	156881240	156886922	0.348237	0
RP11-379F4.4	49.1044	53.1276	38.7839	0.730015	-0.454002	0.0246598	0.0756575	chr3	158450115	158501859	0.246103	2.4378e-10
RP11-431I8.1	81.9535	77.8406	92.5038	1.18837	0.24899	0.153243	0.293294	chr3	159944269	159945841	-0.118008	0.0027053
LINC00578	85.9527	83.4999	92.2446	1.10473	0.14369	0.660359	0.784025	chr3	177159708	177470093	0.236151	1.30152e-09
RP11-114M1.1	36.3037	41.101	23.9977	0.583873	-0.776273	0.286715	0.454432	chr3	177401414	177409022	0.27319	1.7395e-12
RP11-91K9.1	73.3919	70.7481	80.1739	1.13323	0.180441	0.417131	0.584632	chr3	177534652	177617012	0.23609	1.31453e-09
RP11-385J1.2	23.3639	30.4417	5.20794	0.171079	-2.54727	1.12044e-05	0.000119636	chr3	178244292	178578193	0.276761	8.68638e-13
RP11-145M9.4	1094.37	1203.94	813.29	0.675521	-0.565927	0.00104894	0.00616714	chr3	179113876	179115965	0.230901	3.05654e-09
AC007620.3	342.014	362.576	289.268	0.797812	-0.325879	0.0402918	0.109382	chr3	179114748	179116979	0.196726	4.8561e-07
RP11-436A20.4	77.6385	77.2713	78.5805	1.01694	0.0242384	0.970334	0.985514	chr3	180698225	180700537	0.218378	2.15903e-08
RP11-211G3.2	20.6885	18.8887	25.3055	1.33971	0.421926	0.119853	0.247798	chr3	187461473	187463208	0.0509779	0.196357
TPRG1-AS1	10.6067	9.91439	12.3827	1.24896	0.320726	0.0954148	0.209835	chr3	188659503	188665428	0.131675	0.000809159
RP11-513G11.4	47.1611	46.8059	48.0724	1.02706	0.038517	0.964707	0.983492	chr3	193920804	193967942	0.119759	0.00233305
AC046143.7	80.6911	82.0975	77.0833	0.938924	-0.0909204	0.598458	0.734718	chr3	194208182	194239008	0.280731	3.96572e-13
TMEM44-AS1	138.06	147.07	114.947	0.781581	-0.355532	0.0459594	0.119007	chr3	194304739	194310989	0.465973	0
AC046143.3	18.7263	19.4044	16.9867	0.875402	-0.191982	0.343578	0.515366	chr3	194353651	194366130	0.186987	1.76881e-06
AC069513.3	301.79	304.128	295.794	0.972599	-0.0400824	0.876474	0.928832	chr3	195384932	195460422	0.398855	0
AC139666.1	108.389	122.98	70.9603	0.577008	-0.793336	1.07846e-05	0.000116689	chr3	195869506	195887761	0.295294	1.9984e-14
AC023797.1	8.02839	9.00365	5.52664	0.613822	-0.704107	0.00345831	0.0162221	chr3	196358368	196359458	0.398488	0
MFI2-AS1	87.7231	100.928	53.8492	0.53354	-0.906332	6.37224e-07	9.66556e-06	chr3	196726330	196731615	0.338578	0
RP11-440L14.1	81.7146	83.2729	77.7172	0.933283	-0.0996128	0.646586	0.771625	chr4	756174	775637	NA	NA
AC139887.4	5.83714	5.89639	5.68515	0.964174	-0.0526346	0.683377	0.799078	chr4	758274	758862	NA	NA
CTBP1-AS1	888.616	873.93	926.286	1.05991	0.0839397	0.690632	0.80039	chr4	1243087	1282079	0.597828	0
RP11-1398P2.1	29.8629	30.8848	27.2415	0.882035	-0.181092	0.38226	0.551279	chr4	1575788	1581980	0.235537	1.43955e-09
RP11-53O19.1	1244.77	809.319	2361.78	2.91823	1.54509	1.18455e-11	8.01055e-10	chr5	44745001	44808879	0.0776123	0.048985
RP11-503N18.4	6.35737	5.30109	9.06694	1.71039	0.774325	0.00113182	0.00651396	chr4	2465523	2465851	0.284422	1.89182e-13
NOP14-AS1	546.004	542.16	555.867	1.02528	0.0360223	0.909856	0.947207	chr4	2936625	2963465	0.626555	0
RP11-529E10.6	26.5104	27.1195	24.9478	0.919919	-0.120421	0.347691	0.518397	chr4	3505323	3506184	0.258065	2.94724e-11
RP11-539L10.3	35.4343	35.1485	36.1675	1.02899	0.0412321	0.645366	0.770881	chr4	6672451	6675557	0.317808	0
AC093323.3	1238.62	1288.97	1109.45	0.860731	-0.216366	0.224947	0.381517	chr4	6675177	6677774	0.573913	0
RP11-774O3.3	355.109	327.168	426.785	1.30448	0.383477	0.0434526	0.115802	chr4	8357037	8359103	0.404069	0
TAPT1-AS1	1821.24	1946.82	1499.1	0.770025	-0.377022	0.0294994	0.0872087	chr4	16228285	16321763	-0.121951	0.00193299
RP11-293A21.1	16.3227	18.2626	11.3465	0.621295	-0.68665	0.000357368	0.00244729	chr4	26861427	26862221	0.260628	1.84759e-11
RP11-360F5.3	11.9893	10.1498	16.7082	1.64616	0.719103	9.45058e-05	0.000778594	chr4	39135532	39137228	0.0954728	0.015365
RP11-472B18.2	1338.15	1231.7	1611.22	1.30812	0.3875	0.0291085	0.0862101	chr4	39549455	39551432	0.521988	0
RP11-395I6.3	36.4993	37.9073	32.8874	0.867575	-0.20494	0.284725	0.451989	chr4	40168294	40169451	0.367659	0
RP11-121C2.2	166.308	180.904	128.866	0.712347	-0.489348	0.00566041	0.0242397	chr4	47842138	47846356	0.369465	0
OCIAD1-AS1	8.39387	8.77883	7.40637	0.843663	-0.245261	0.275894	0.443343	chr4	48854024	48862220	0.274751	1.28542e-12
USP46-AS1	124.047	120.996	131.875	1.08991	0.124212	0.461928	0.626847	chr4	53525572	53527835	0.378653	0
DANCR	1760.7	1950.88	1272.87	0.652459	-0.616042	0.00126347	0.00704592	chr4	53578596	53586518	0.362211	0
RP11-738E22.2	26.6929	24.6011	32.0589	1.30315	0.382005	0.0327264	0.0950179	chr4	57896938	57931769	0.00868504	0.825889
RP11-453E17.1	586.98	589.772	579.819	0.983124	-0.0245551	0.943809	0.969472	chr4	68566997	68946670	0.566935	0
RP11-44F21.5	27.8978	31.3593	19.0185	0.606472	-0.721488	0.0788965	0.182399	chr4	76006911	76009927	0.119227	0.00244086
RP11-792D21.2	200.861	205.346	189.355	0.922125	-0.116966	0.737773	0.832921	chr4	79567056	79603853	0.0621461	0.115129
THAP9-AS1	1225.34	1285.95	1069.85	0.831952	-0.265428	0.161438	0.306091	chr4	83814638	83822113	0.337317	0
RP11-356O9.1	35.7951	23.3276	67.777	2.90544	1.53876	3.41548e-10	1.45877e-08	chr14	38033251	38048330	0.0379383	0.33643
RP11-499E18.1	24.325	26.5204	18.6933	0.704866	-0.504579	0.0134514	0.0464503	chr4	103339758	103371167	0.135098	0.000587064
RP11-10L12.4	54.3355	53.3126	56.9595	1.06841	0.0954608	0.500409	0.657874	chr4	103749211	103765232	0.458191	0
RP11-710F7.2	8.87161	7.91652	11.3216	1.43013	0.516142	0.012362	0.0437114	chr4	106848216	106853879	0.208702	9.04531e-08
RP11-73K9.2	61.5953	57.5198	72.05	1.25261	0.324941	0.0620333	0.151855	chr4	113150716	113152752	0.459362	0
RP11-420A23.1	75.5548	76.0126	74.3802	0.978525	-0.0313198	0.930321	0.963268	chr4	129213905	129440549	0.285635	1.47882e-13
RP11-610P16.1	19.3831	19.858	18.1647	0.914727	-0.128587	0.452765	0.619594	chr4	152328702	152329987	0.420144	0
RP11-164P12.4	91.1559	100.611	66.9026	0.664966	-0.588647	0.00277978	0.0134674	chr4	152588375	152591654	0.244533	3.19071e-10
RP11-588K22.2	810.67	786.829	871.828	1.10803	0.147993	0.288018	0.455165	chr4	156655599	156658214	0.0644689	0.102142
RP11-597D13.9	412.544	353.849	563.109	1.59138	0.670282	0.00012142	0.000970762	chr4	159091903	159124029	0.312823	4.44089e-16
RP11-294O2.2	45.034	38.7627	61.1212	1.57681	0.657006	0.0495197	0.126369	chr4	165675215	165724947	0.139341	0.000390337
RP11-798M19.3	7.8778	8.37861	6.59311	0.786898	-0.345751	0.0909913	0.202856	chr4	174243356	174250845	0.310703	6.66134e-16
CTD-2231H16.1	37.3987	40.865	28.507	0.697591	-0.519546	0.00273198	0.0132755	chr5	92265	139978	NA	NA
CTD-2083E4.7	32.4965	36.8422	21.3488	0.579466	-0.787205	0.0423484	0.113418	chr5	195892	196456	NA	NA
CTD-2228K2.7	143.039	159.53	100.737	0.631464	-0.663228	8.67115e-05	0.000725427	chr5	478237	480999	NA	NA
CTD-2194D22.3	9.59646	11.4831	4.75686	0.414249	-1.27143	8.28019e-06	9.09069e-05	chr5	1884079	1884763	0.192627	8.43475e-07
RP11-480D4.3	163.495	179.349	122.825	0.684839	-0.546163	0.00283012	0.0136538	chr5	8457605	8460776	0.221282	1.38602e-08
CTD-2001E22.2	245.605	240.104	259.716	1.08168	0.113279	0.576493	0.716971	chr5	9546311	9550721	0.131975	0.000786993
CTD-2256P15.2	80.3652	88.1089	60.5009	0.686661	-0.542331	0.00382218	0.017724	chr5	10352812	10353713	0.416253	0
CTD-2203K17.1	25.5697	27.1976	21.3937	0.786603	-0.346292	0.0888429	0.199436	chr5	33424130	33440725	0.348895	0
CTD-2653M23.2	87.3693	87.7921	86.2846	0.982829	-0.0249878	0.876753	0.928832	chr5	36864526	36876759	0.397823	0
CTD-2201E18.3	143.931	148.853	131.304	0.882108	-0.180973	0.292912	0.460943	chr5	43014515	43067521	0.144045	0.000244933
AC025171.1	112.682	109.798	120.08	1.09365	0.129146	0.569978	0.713693	chr5	43041676	43045492	0.158457	5.36989e-05
RP11-159F24.3	17.0035	18.0053	14.4339	0.80165	-0.318956	0.13513	0.270094	chr5	43484060	43509458	0.332022	0
RP11-159F24.1	78.8889	80.2572	75.3788	0.939216	-0.0904712	0.482091	0.643449	chr5	43575424	43603332	0.241697	5.1641e-10
RP11-356O9.2	8.71934	5.88649	15.9862	2.71575	1.44135	7.36493e-14	7.96885e-12	chr14	38025362	38036300	0.0505822	0.199857
RP11-543D5.2	18.9576	12.8045	34.7415	2.71323	1.44001	1.41941e-14	1.91975e-12	chr1	48226803	48231219	0.0745321	0.0587086
RP11-284F21.7	47.861	32.5954	87.0206	2.66972	1.41669	1.62056e-17	3.75738e-15	chr1	156616298	156631216	0.0593585	0.132388
RP11-20F24.2	559.504	381.758	1015.46	2.65996	1.4114	1.11469e-14	1.71225e-12	chr10	37529814	37530977	-0.173267	9.78077e-06
CTD-2366F13.1	101.308	99.1339	106.886	1.0782	0.108621	0.620951	0.752092	chr5	52405671	52410956	0.365848	0
PART1	150.516	155.672	137.291	0.881924	-0.181274	0.710133	0.813306	chr5	59783539	59843484	-0.17943	4.60972e-06
RP11-389C8.2	163.081	149.342	198.323	1.32798	0.409235	0.0132842	0.046092	chr5	71735729	71738214	0.157266	6.11868e-05
CTD-2037K23.2	198.54	194.803	208.125	1.06839	0.0954347	0.615578	0.749018	chr5	77638188	77656331	0.477295	0
CTC-458I2.2	31.6317	30.7027	34.0148	1.10788	0.147797	0.53378	0.68647	chr5	79424183	79439706	0.293899	2.68674e-14
CTD-2015H6.3	376.264	349.131	445.866	1.27707	0.35284	0.0370396	0.102937	chr5	79778111	79783882	0.6143	0
CTC-281B15.1	185.494	173.816	215.448	1.23952	0.309778	0.0683909	0.163473	chr5	80499914	80597379	0.535309	0
TMEM161B-AS1	179.878	177.974	184.764	1.03815	0.0540182	0.716955	0.816574	chr5	87564711	87732502	0.352598	0
RP11-65F13.2	148.407	148.628	147.84	0.994697	-0.00767131	1	1	chr5	92746994	92921354	0.0669026	0.0898101
CTD-2260A17.1	21.4625	19.5065	26.4803	1.35751	0.440966	0.0117606	0.0420427	chr5	96120480	96121703	0.355081	0
STARD4-AS1	132.65	124.585	153.339	1.2308	0.299596	0.0596199	0.146833	chr5	110847923	111075423	0.18635	1.92048e-06
EPB41L4A-AS1	593.623	553.168	697.399	1.26074	0.334267	0.0553827	0.137862	chr5	111496222	111499973	0.453509	0
CTC-428G20.3	336.635	323.972	369.117	1.13935	0.188209	0.358825	0.527991	chr5	114539712	114541943	0.548195	0
AC010226.4	23.2263	22.2983	25.6067	1.14837	0.199586	0.223777	0.380303	chr5	114937753	114956356	0.324636	0
CTC-339F2.2	8.92155	7.96228	11.3823	1.42953	0.515539	0.0268543	0.0805629	chr5	115638050	115639831	0.365576	0
CTC-504A5.1	39.0135	45.8996	21.349	0.465125	-1.10431	5.58016e-06	6.65927e-05	chr5	116751204	116881993	0.151134	0.000118102
CTB-36H16.2	95.1567	97.3761	89.4635	0.918742	-0.122268	0.293095	0.460943	chr5	122168050	122170228	0.469888	0
AC106786.1	27.5524	26.9863	29.0047	1.07479	0.104058	0.495833	0.653987	chr5	122422942	122425994	0.214443	3.89728e-08
CTC-228N24.3	954.113	868.444	1173.87	1.3517	0.434774	0.00766584	0.0307962	chr5	127276117	127418792	0.528361	0
AC034220.3	116.171	102.438	151.402	1.47799	0.563634	0.00114377	0.00652928	chr5	131646977	131705608	0.539271	0
AC116366.6	64.941	58.8209	80.6402	1.37094	0.455169	0.0106606	0.0389686	chr5	131804578	131808735	0.35288	0
RP11-215P8.3	12.1472	11.8631	12.8759	1.08538	0.118195	0.651414	0.776245	chr5	133735185	133737612	0.433543	0
AC092071.1	19.3517	13.5119	34.3321	2.54087	1.34533	8.80635e-05	0.000732959	chr19	41452251	41453355	0.0497752	0.207135
CTC-276P9.1	25.3855	29.9198	13.7541	0.4597	-1.12123	0.00452099	0.0200006	chr5	134374527	134375737	-0.103779	0.00839835
CTC-321K16.1	20.357	17.3835	27.9845	1.60983	0.686913	0.168185	0.314475	chr5	134895266	134970564	0.209329	8.2596e-08
RP11-119J18.1	21.0597	17.9523	29.031	1.61712	0.693423	0.105222	0.224704	chr5	135148355	135162271	0.273642	1.59384e-12
AC034243.1	10.2849	10.5548	9.59266	0.908845	-0.137893	0.522953	0.677376	chr5	138080122	138088998	0.141274	0.00032288
CTB-131B5.4	107.844	104.58	116.216	1.11127	0.152205	0.465601	0.629726	chr5	139452441	139488215	0.425212	0
CTB-131B5.5	13.767	13.2686	15.0455	1.13392	0.181313	0.552125	0.702822	chr5	139536903	139548370	0.206733	1.20074e-07
CTC-329D1.2	18.0522	18.3592	17.2646	0.940377	-0.0886889	0.716675	0.816574	chr5	139750475	139780952	0.319996	0
CTC-327F10.5	14.3467	15.752	10.7418	0.681931	-0.552301	0.0356887	0.10057	chr5	147265648	147266441	-0.212466	5.22205e-08
CTC-327F10.4	28.9273	32.2713	20.3491	0.630563	-0.665287	0.00723108	0.0297115	chr5	147266674	147267267	-0.22206	1.2297e-08
CTB-89H12.4	987.247	927.76	1139.84	1.2286	0.297013	0.071909	0.170626	chr5	148872948	148884233	0.525658	0
hsa-mir-146a	52.6929	61.1685	30.9509	0.505994	-0.982807	1.80207e-05	0.00018054	chr5	159895274	159914433	-0.237299	1.07683e-09
CTC-353G13.1	10.5166	12.2325	6.11487	0.499888	-1.00032	0.000372348	0.002518	chr5	167364721	167380474	-0.164532	2.71826e-05
CTB-178M22.2	12.4631	12.251	13.0072	1.06172	0.0864049	0.5318	0.684466	chr5	167656587	167659362	0.104564	0.00791494
CTB-33O18.1	162.698	148.977	197.895	1.32836	0.409646	0.148552	0.288397	chr5	172989480	173000202	0.33397	0
CTB-33O18.2	66.4253	63.6211	73.6186	1.15714	0.210566	0.526071	0.680329	chr5	173001940	173003278	0.292497	3.59712e-14
CTB-33O18.3	79.5265	81.3387	74.8777	0.920566	-0.119407	0.83596	0.902103	chr5	173006645	173012071	0.258461	2.74305e-11
RP11-400N9.1	61.9434	43.5751	109.062	2.50286	1.32358	6.93049e-12	5.35628e-10	chr2	234259777	234262062	0.151286	0.00011623
RP11-843P14.2	5.4882	5.20953	6.20305	1.19071	0.251826	0.265108	0.43027	chr5	175774943	175780587	0.244367	3.28245e-10
RP11-843P14.1	14.3809	13.5986	16.3878	1.20511	0.26916	0.203903	0.356147	chr5	175781208	175783171	0.354545	0
RP11-1334A24.6	11.4878	11.9508	10.2999	0.861853	-0.214487	0.354067	0.522963	chr5	176921995	176930648	0.0771962	0.0502141
RP11-1277A3.1	135.664	131.479	146.398	1.11347	0.155059	0.418363	0.585348	chr5	177038253	177046755	0.442049	0
RP11-423H2.3	54.8697	53.0158	59.6253	1.12467	0.169503	0.396307	0.564711	chr5	177377335	177390961	0.415579	0
RP11-281O15.4	11.9909	13.5554	7.97756	0.588515	-0.76485	0.000359083	0.00244871	chr5	178396390	178417117	-0.220699	1.51588e-08
CTB-129O4.1	21.736	22.1287	20.7286	0.936726	-0.0943017	0.571293	0.713693	chr5	179720244	179722253	0.322659	0
CTC-205M6.2	634.412	611.584	692.971	1.13308	0.180245	0.318998	0.487967	chr5	180257956	180262726	0.6232	0
CTC-338M12.4	39.9972	39.6932	40.777	1.0273	0.0388623	1	1	chr5	180673522	180699168	NA	NA
CTC-338M12.3	192.65	197.198	180.984	0.917776	-0.123786	0.355975	0.525225	chr5	180688212	180699308	NA	NA
RP11-420G6.4	73.678	73.1022	75.1551	1.02808	0.0399572	0.846481	0.907423	chr6	2854890	2876744	0.121471	0.00201488
RP1-90J20.7	99.1482	98.3614	101.166	1.02852	0.0405658	0.643444	0.770709	chr6	2988200	2991401	0.450007	0
RP1-80N2.3	115.173	116.706	111.241	0.953172	-0.0691922	0.791449	0.875015	chr6	6680541	6683866	0.330191	0
RP3-512B11.3	105.294	122.304	61.6595	0.50415	-0.988076	3.157e-07	5.50947e-06	chr6	7540683	7541571	0.353613	0
RP11-314C16.1	14.7693	14.648	15.0804	1.02952	0.0419686	0.908942	0.946863	chr6	8784410	8785678	0.206255	1.28556e-07
RP1-290I10.6	43.7069	46.1347	37.4793	0.812388	-0.299759	0.125662	0.256219	chr6	10409572	10416679	0.432406	0
ELOVL2-AS1	28.4478	23.1666	41.9951	1.81274	0.858174	1.69514e-05	0.000170883	chr6	11043992	11078459	0.0217293	0.58203
RP1-223E5.4	92.8469	100.543	73.1048	0.7271	-0.459774	0.0214944	0.0673462	chr6	13614342	13615387	0.480807	0
RP11-146I2.1	18.4928	19.9444	14.7691	0.740515	-0.433399	0.0454179	0.11877	chr6	14977018	15090234	0.25248	8.01128e-11
RP1-151F17.1	38.2691	35.9977	44.0959	1.22496	0.29274	0.0738634	0.173488	chr6	16761368	16762883	0.143122	0.000268693
LINC00340	9.0496	9.85678	6.979	0.70804	-0.498097	0.0365593	0.102303	chr6	22056774	22111157	0.322631	0
HCG11	294.13	299.745	279.726	0.933213	-0.0997223	0.5006	0.657874	chr6	26522075	26526807	0.288901	7.59393e-14
CTA-14H9.5	52.9273	55.0907	47.3776	0.859993	-0.217603	0.271356	0.438339	chr6	26527290	26527632	0.211295	6.20199e-08
LINC00240	42.1306	44.101	37.0763	0.840715	-0.250311	0.230392	0.388697	chr6	26988231	26991703	0.359745	0
HLA-DQB1-AS1	8.30149	8.42221	7.99182	0.948898	-0.0756743	0.951864	0.975301	chr6	32627656	32628506	0.00248095	0.949896
EGOT	83.4471	59.0596	146.007	2.47219	1.30579	3.87013e-09	1.24546e-07	chr3	4790875	4793274	0.0393438	0.318822
RP11-513I15.6	4102.61	4000.46	4364.67	1.09104	0.125707	0.493633	0.65348	chr6	34247455	34254545	0.385324	0
RP3-340B19.3	11.0053	8.74122	16.8132	1.92344	0.943689	0.0100369	0.0373906	chr6	35512408	35513446	0.0821069	0.0372411
RP1-238O23.4	33.7529	37.2358	24.8184	0.666518	-0.585284	0.00532432	0.0229824	chr6	41107593	41108570	0.222898	1.08033e-08
RP11-328M4.2	30.4623	38.07	10.947	0.287548	-1.79812	3.27086e-10	1.43476e-08	chr6	41462590	41516359	0.4658	0
RP11-7K24.3	104.279	106.437	98.7422	0.927701	-0.108268	0.79343	0.876012	chr6	42059975	42061997	0.136038	0.000536885
RP11-501I18.2	102.801	105.191	96.6721	0.919019	-0.121834	0.435492	0.602561	chr6	42756997	42759057	0.346494	0
RP3-475N16.1	46.1368	47.3197	43.1025	0.910879	-0.134669	0.460289	0.62567	chr6	42908101	42911708	0.377364	0
RP3-337H4.8	25.9071	29.2206	17.4071	0.595712	-0.747313	0.000211059	0.00154999	chr6	43555966	43559099	0.503644	0
RP5-1120P11.1	83.1444	87.2012	72.7379	0.834139	-0.261641	0.731086	0.829757	chr6	43963459	44042389	0.209873	7.6321e-08
RP1-302G2.5	15.8875	15.302	17.3894	1.13641	0.184487	0.509562	0.665877	chr6	44184675	44185901	-0.0496985	0.207837
RP1-180E22.3	143.791	138.705	156.838	1.13073	0.17726	0.301697	0.471201	chr6	52442282	52444325	0.321468	0
RP1-27K12.4	16.7824	15.4511	20.1972	1.30717	0.386442	0.257193	0.421215	chr6	53367982	53371717	0.0534862	0.175207
RP11-79N23.1	22.6959	22.7695	22.5071	0.988473	-0.0167265	0.789672	0.873646	chr6	53605546	53611820	0.408432	0
RP3-523K23.2	367.139	435.85	190.881	0.437951	-1.19116	4.1981e-09	1.28557e-07	chr6	54807964	54809897	0.32783	0
RP5-1148A21.3	65.9006	61.4951	77.2017	1.25541	0.328161	0.0601411	0.147669	chr6	64280909	64282313	0.326348	0
RP11-154D6.1	832.989	846.825	797.497	0.941749	-0.0865855	0.735706	0.832091	chr6	71961060	72037931	0.410473	0
LINC00472	158.131	124.687	243.923	1.95629	0.968119	8.52702e-08	1.75182e-06	chr6	72054046	72130472	0.155147	7.70161e-05
RP11-553A21.3	5.11865	4.84707	5.81532	1.19976	0.262747	0.177494	0.32358	chr6	74405257	74405854	0.201961	2.35859e-07
RP1-234P15.4	13.4129	12.6368	15.4038	1.21897	0.285664	0.129875	0.263352	chr6	75994729	76006283	0.174786	8.14463e-06
RP11-379B8.1	27.5804	31.4504	17.653	0.561296	-0.833167	0.00216448	0.010876	chr6	82554901	82643197	0.207596	1.06085e-07
SNHG5	1784.97	1783.71	1788.2	1.00252	0.00362506	0.84034	0.903227	chr6	86370709	86388451	0.279586	4.97824e-13
AKIRIN2-AS1	56.3234	59.8653	47.2377	0.789067	-0.34178	0.0510682	0.128902	chr6	88410227	88411243	0.399493	0
RP3-417O22.3	7.62498	8.8985	4.35815	0.489762	-1.02985	3.00027e-05	0.000279853	chr6	97233012	97243697	0.23477	1.63253e-09
RP11-98I9.4	85.7197	85.4799	86.3348	1.01	0.0143563	0.824809	0.894961	chr6	99872797	99879249	0.425326	0
TSTD3	40.6275	39.1028	44.5386	1.13901	0.187784	0.200248	0.352115	chr6	99968568	99979794	0.462199	0
RP3-467N11.1	78.7583	87.662	55.9181	0.637883	-0.648637	0.000684442	0.00433925	chr6	101329346	101330847	0.547659	0
RP5-1112D6.4	43.7547	46.9267	35.6179	0.759012	-0.397805	0.0642422	0.156086	chr6	111599134	111599945	0.397159	0
RP3-388E23.2	19.464	18.0656	23.0513	1.27598	0.351606	0.0664695	0.160536	chr6	135622705	135628296	0.27675	8.70415e-13
RP3-406A7.7	71.0239	78.0439	53.0161	0.679311	-0.557857	0.00309098	0.0147178	chr6	136656851	136657225	0.402082	0
RP11-390P2.4	56.0482	65.4943	31.8169	0.485797	-1.04157	7.37433e-08	1.57481e-06	chr6	139013684	139018425	0.400348	0
RP11-545I5.3	45.674	39.6621	61.0957	1.54041	0.623311	0.000384218	0.00256619	chr6	146136376	146204797	0.231584	2.73847e-09
RP11-361F15.2	159.937	158.852	162.722	1.02436	0.0347277	0.771207	0.859663	chr6	147708799	147711601	0.312582	4.44089e-16
RP11-162J8.3	2.85582	2.91005	2.71671	0.933562	-0.0991828	0.663931	0.78654	chr6	149348835	149353709	0.146455	0.000191846
RP1-12G14.7	13.871	13.4647	14.9132	1.10758	0.147407	0.480026	0.642119	chr6	149912890	149913799	0.361106	0
RP3-443C4.2	36.2056	39.3492	28.1418	0.715181	-0.483619	0.0467428	0.120442	chr6	152134410	152135314	0.0496474	0.208306
RP1-101K10.6	0.818046	0.938868	0.508111	0.541195	-0.885779	0.0924497	0.205462	chr6	153304884	153310358	0.209412	8.16034e-08
RP11-732M18.3	52.5071	53.6988	49.4504	0.920886	-0.118906	0.592312	0.729355	chr6	158703294	158733390	0.256623	3.82454e-11
RP11-13P5.2	19.6116	22.7221	11.6325	0.511948	-0.96593	0.00135312	0.00744445	chr6	159586940	159588385	0.156013	7.01293e-05
RP11-417E7.1	32.6505	34.3003	28.4182	0.82851	-0.271408	0.28392	0.451989	chr6	169558186	169563019	0.14687	0.00018388
RP11-417E7.2	110.801	91.5456	160.194	1.74988	0.807258	7.38599e-07	1.08977e-05	chr6	169575400	169582835	0.0615732	0.118524
XXyac-YX65C7_A.2	38.1492	37.6146	39.5206	1.05067	0.0713129	0.688492	0.80039	chr6	169613348	169639660	0.282983	2.52687e-13
RP1-266L20.2	61.1321	66.2842	47.9159	0.722885	-0.468161	0.0181906	0.0589289	chr6	170125186	170125950	0.390969	0
AC093627.10	202.201	214.434	170.822	0.79662	-0.328036	0.0898814	0.200933	chr7	149596	155465	NA	NA
AC091729.9	199.276	205.355	183.683	0.894466	-0.160902	0.420109	0.586778	chr7	1199661	1204903	0.449977	0
AC093734.13	184.651	189.298	172.732	0.912489	-0.132121	0.309833	0.478458	chr7	1583449	1585885	0.364993	0
PSMG3-AS1	359.546	345.101	396.6	1.14923	0.200665	0.350148	0.520413	chr7	1609708	1629262	0.302205	4.44089e-15
AC074389.9	32.1428	41.6254	7.81795	0.187817	-2.4126	0.000323557	0.0022635	chr7	1778265	1781927	0.0818777	0.0377762
AC004840.9	78.7739	83.408	66.8866	0.80192	-0.31847	0.0362719	0.101674	chr7	2477397	2487485	0.262314	1.3552e-11
AC006028.9	94.1184	99.6064	80.0405	0.803568	-0.315509	0.0628365	0.153129	chr7	2757466	2762622	0.224971	7.82496e-09
AC093620.5	10.8653	10.3109	12.2875	1.1917	0.253018	0.192188	0.34351	chr7	5459457	5460398	0.317683	0
AC092171.4	466.685	494.526	395.267	0.799285	-0.323217	0.0718641	0.170626	chr7	5515434	5519442	0.33988	0
RP11-611L7.1	895.417	939.546	782.218	0.832549	-0.264392	0.114577	0.239946	chr7	6694494	6696063	0.475991	0
AC006042.6	80.0045	67.6753	111.631	1.64952	0.722043	2.65737e-05	0.000252217	chr7	8153654	8156191	0.262998	1.19424e-11
AC011891.5	15.3955	13.8381	19.3905	1.40124	0.486706	0.176399	0.322769	chr7	12693803	12694610	0.095027	0.0158526
GS1-465N13.1	215.779	254.854	115.544	0.453372	-1.14123	0.476712	0.638896	chr7	19037465	19042039	0.00732452	0.852824
AC005083.1	106.458	102.91	115.559	1.12291	0.167243	0.172369	0.31899	chr7	20257199	20261323	0.30154	5.32907e-15
AC006026.13	13.9473	12.6801	17.198	1.35629	0.439666	0.0199335	0.0636853	chr7	23719813	23720405	0.256557	3.87013e-11
AC004540.5	68.844	65.2234	78.1315	1.19791	0.260514	0.150686	0.289767	chr7	26438212	26538594	0.241833	5.04737e-10
HOTAIRM1	69.2633	71.163	64.3902	0.904826	-0.144287	0.486301	0.648534	chr7	27135265	27139884	0.037205	0.34586
AC005162.3	14.328	16.2835	9.31154	0.571839	-0.80632	0.000524547	0.00340536	chr7	29040586	29049868	0.285396	1.55431e-13
AC007255.8	67.7607	65.0085	74.8208	1.15094	0.202812	0.281201	0.450088	chr7	29554384	29603286	0.311789	4.44089e-16
AC007255.7	25.6042	24.4027	28.6862	1.17553	0.233316	0.232637	0.39167	chr7	29638410	29724871	0.286952	1.13243e-13
AC005154.6	416.936	403.453	451.522	1.11915	0.162397	0.299239	0.46919	chr7	30555924	30634425	0.460312	0
AC017116.8	69.8317	69.2807	71.2451	1.02835	0.0403368	0.850232	0.910242	chr7	44078769	44081905	0.350041	0
RP4-647J21.1	42.0532	46.4009	30.9006	0.665949	-0.586517	0.00117807	0.00666205	chr7	44998597	45000508	-0.0185365	0.638691
SNHG15	750.104	841.198	516.429	0.613921	-0.703875	9.54433e-05	0.000782346	chr7	45022621	45026560	0.290745	5.19584e-14
RP11-3N2.1	28.4707	31.2878	21.2442	0.678991	-0.558535	0.00381914	0.017724	chr7	63539166	63545179	0.106951	0.00659486
LINC00174	334.285	326.14	355.176	1.08903	0.123042	0.348008	0.518397	chr7	65841030	65866325	0.382845	0
GS1-124K5.4	43.5411	46.8498	35.0536	0.748212	-0.418481	0.0459751	0.119007	chr7	65958692	65960461	0.413249	0
RP4-756H11.3	35.406	38.2409	28.1337	0.735696	-0.442818	0.0180338	0.0585377	chr7	66119524	66134842	0.325982	0
ABHD11-AS1	59.9348	65.6059	45.387	0.691813	-0.531546	0.219901	0.376476	chr7	73149367	73150384	0.0866447	0.027902
CTB-51J22.1	13.0469	10.7008	19.065	1.78165	0.833214	2.33323e-05	0.000225407	chr7	73473905	73476614	0.115994	0.00320019
RSBN1L-AS1	410.182	408.493	414.517	1.01475	0.021122	0.89697	0.941035	chr7	77286976	77325582	0.44904	0
MAGI2-AS3	403.016	358.823	516.38	1.43909	0.52516	0.001441	0.00782186	chr7	79082197	79100524	-0.02714	0.491753
AC074183.4	65.8484	67.4744	61.6773	0.914085	-0.129599	0.357785	0.526937	chr7	84568664	84569561	0.0387046	0.326754
AC005076.5	30.0964	32.1783	24.7556	0.769327	-0.378332	0.0369674	0.102913	chr7	86780738	86781736	0.361383	0
TP53TG1	720.366	682.499	817.503	1.19781	0.260397	0.0692539	0.165293	chr7	86954540	86974831	0.243598	3.74194e-10
CTB-167B5.2	271.788	239.158	355.49	1.48642	0.571844	0.0869021	0.196164	chr7	87900206	87903065	0.118737	0.00254415
RP13-580F15.2	47.8144	33.906	83.4924	2.46247	1.3001	8.34504e-16	1.693e-13	chr17	4385260	4389648	0.282151	2.9865e-13
AC002456.2	18.4168	20.2108	13.815	0.683549	-0.548884	0.0284378	0.0845321	chr7	90219932	90226667	0.113048	0.00407268
AC007566.10	8.61696	8.18171	9.73348	1.18966	0.250554	0.192072	0.34351	chr7	92086877	92120924	0.258647	2.65166e-11
AC006378.3	1.95373	1.81987	2.29712	1.26225	0.335997	0.24203	0.399743	chr7	93594721	93597702	0.157893	5.71329e-05
AC006378.2	13.8157	13.5629	14.4641	1.06645	0.0928205	0.60816	0.741661	chr7	93598753	93640425	0.291534	4.39648e-14
AC004893.11	112.67	113.684	110.07	0.968212	-0.0466058	0.672393	0.791366	chr7	98610787	98645863	0.332033	0
GS1-259H13.2	23.0238	22.059	25.4985	1.15592	0.209045	0.399918	0.56836	chr7	99195688	99208436	0.244252	3.34748e-10
RP11-758P17.3	5.06311	5.6189	3.63738	0.647347	-0.627388	0.0192646	0.0620366	chr7	100033826	100036127	0.382295	0
RP11-126L15.4	10.8528	11.3773	9.50756	0.835663	-0.259007	0.236029	0.394557	chr7	100434935	100450238	0.345635	0
RP11-395B7.7	1846.1	1745.66	2103.75	1.20513	0.269186	0.150676	0.289767	chr7	100737327	100741248	0.336082	0
RP11-132A1.4	67.4185	78.2736	39.5728	0.505571	-0.984015	3.85449e-07	6.31903e-06	chr7	100951626	100954266	0.286848	1.15463e-13
RP11-325F22.3	64.7527	65.5279	62.764	0.95782	-0.0621741	0.824806	0.894961	chr7	104590761	104653491	0.36843	0
RP11-325F22.4	98.504	107.549	75.3016	0.70016	-0.514243	0.00550244	0.0236256	chr7	104653871	104654768	0.244311	3.31384e-10
ST7-AS1	50.037	51.9344	45.1698	0.869747	-0.201332	0.307281	0.475876	chr7	116592499	116594388	0.207151	1.1309e-07
AC000123.4	62.5429	63.8533	59.1815	0.926836	-0.109614	0.585957	0.724302	chr7	126990181	126991577	0.451097	0
RP11-738B7.1	7.41482	7.61945	6.8899	0.904252	-0.145203	0.666996	0.789595	chr7	129423209	129425025	0.389252	0
RP11-775D22.3	9.52637	10.1297	7.97876	0.787662	-0.344351	0.129639	0.263333	chr7	129813557	129845201	0.356218	0
AC058791.2	157.369	154.152	165.621	1.07441	0.103539	0.620783	0.752092	chr7	130626518	130794935	0.284972	1.69198e-13
AC018642.1	100.896	95.0219	115.964	1.22039	0.287344	0.0852919	0.193336	chr7	130994502	131012981	0.256848	3.67262e-11
AC015987.1	14.8686	14.2055	16.5699	1.16644	0.222116	0.193328	0.344426	chr7	135611202	135617629	0.163989	2.8917e-05
RP4-659J6.2	339.445	377.003	243.101	0.644826	-0.633019	0.000754946	0.00470945	chr7	139877060	139879440	0.254814	5.29057e-11
RP5-894A10.2	57.8121	60.6176	50.6153	0.834994	-0.260163	0.197078	0.347671	chr7	141352180	141356610	0.331606	0
RP5-894A10.5	99.6563	89.688	125.227	1.39625	0.481557	0.00165816	0.00876608	chr7	141404137	141438146	0.327444	0
TRBV11-2	8.78409	9.33111	7.38089	0.790998	-0.338254	0.108038	0.229993	chr7	142197569	142198069	-0.0473884	0.229782
AC093673.5	206.597	211.279	194.586	0.920991	-0.118741	0.626023	0.756542	chr7	143076784	143077588	0.343077	0
ATP6V0E2-AS1	99.5911	103.367	89.9038	0.869749	-0.201329	0.158893	0.301835	chr7	149564785	149577699	0.423478	0
RP4-584D14.7	15.2979	17.3492	10.0357	0.578453	-0.789728	0.000105899	0.000863689	chr7	150038859	150039696	0.288098	8.9484e-14
RP4-584D14.5	44.8139	47.5033	37.9151	0.798157	-0.325255	0.0746991	0.174945	chr7	150060865	150069679	0.511039	0
WDR86-AS1	26.0596	26.3415	25.3364	0.961845	-0.0561231	0.982437	0.993455	chr7	151106246	151110440	0.0880965	0.0253752
PRKAG2-AS1	139.254	133.631	153.678	1.15002	0.20166	0.159007	0.301835	chr7	151574126	151576299	0.312032	4.44089e-16
RP5-1129J21.3	223.455	237.466	187.515	0.789649	-0.340716	0.0728641	0.172388	chr7	152160870	152162634	0.392635	0
AC073871.2	29.6532	30.8546	26.5714	0.861182	-0.21561	0.197518	0.348069	chr7	156264889	156433286	0.330933	0
AC005534.9	8.91977	9.67755	6.97589	0.720832	-0.472266	0.0393845	0.107895	chr7	156461645	156469257	0.382539	0
RP5-1121A15.4	9.01746	10.4342	5.38332	0.515932	-0.954748	5.47892e-05	0.000483276	chr7	156799000	156799826	0.113315	0.00398547
RP5-1121A15.1	71.2341	85.843	33.7592	0.393267	-1.34642	3.26663e-12	2.65087e-10	chr7	156803498	156809120	0.138828	0.000410331
RP5-1142J19.1	9.77468	8.93829	11.9202	1.33361	0.415335	0.0666547	0.160744	chr7	157074229	157075380	0.198072	4.04083e-07
CTD-2336O2.1	302.524	283.456	351.436	1.23983	0.310137	0.045709	0.119007	chr8	1710155	1712668	0.63063	0
RP11-115C21.2	120.554	130.597	94.7932	0.725845	-0.462266	0.0160769	0.0537997	chr8	6261071	6264663	0.470166	0
CTA-398F10.2	18.7781	15.2783	27.7559	1.81668	0.861308	0.00246564	0.0121633	chr8	8314418	8318847	0.362147	0
RP11-10A14.3	9.31994	8.89894	10.3999	1.16867	0.224865	0.118693	0.246658	chr8	8998933	9002945	0.0742071	0.0598223
RP11-10A14.5	61.69	85.1993	1.38376	0.0162414	-5.94418	5.15261e-11	2.9121e-09	chr8	9046520	9060364	0.0417157	0.290499
AF131215.2	82.1237	71.2675	109.972	1.54309	0.625826	0.000270596	0.00190946	chr8	10964719	10967428	0.315472	2.22045e-16
RP11-806O11.1	28.2598	26.3697	33.1085	1.25555	0.32832	0.22527	0.381517	chr8	17666449	17678377	0.362496	0
CTD-2530N21.4	20.017	19.232	22.0307	1.14552	0.196005	0.259595	0.423866	chr8	22112088	22132675	0.475139	0
RP11-321G12.1	250.357	179.343	432.523	2.41171	1.27006	1.16049e-14	1.71225e-12	chr15	63682334	63729347	0.237788	9.93069e-10
RP11-1149O23.2	29.7496	30.0249	29.0432	0.967303	-0.0479599	0.980677	0.992912	chr8	23046791	23048188	0.509486	0
RP11-1149O23.3	53.7725	56.9811	45.5417	0.799243	-0.323294	0.137438	0.273605	chr8	23081983	23088439	0.506921	0
CTD-2647L4.3	14.1768	11.7543	20.3912	1.73478	0.794756	1.61646e-05	0.000165035	chr8	28910033	28911276	0.398857	0
CTD-2647L4.4	67.4506	55.557	97.9602	1.76324	0.818226	5.26654e-07	8.21885e-06	chr8	28913451	28914202	0.487594	0
RP11-486M23.1	17.6118	14.2251	26.2993	1.8488	0.886591	0.0357438	0.10057	chr8	29384828	29387840	0.257085	3.51863e-11
CTD-3107M8.4	26.5676	25.4989	29.3092	1.14943	0.200916	0.270272	0.437339	chr8	30239634	30242917	0.477182	0
RP11-527N22.1	172.156	92.8179	375.676	4.04745	2.01701	0.022429	0.0694564	chr8	37184092	37189502	0.0572204	0.146931
RP11-527N22.2	13.5078	14.9873	9.7126	0.648055	-0.625812	0.0172713	0.0564012	chr8	37262956	37264242	0.440061	0
RP11-150O12.1	33.7277	36.4703	26.6925	0.731896	-0.450289	0.011958	0.0424583	chr8	37278858	37411701	0.5166	0
RP11-150O12.6	63.1495	71.2685	42.3223	0.593843	-0.751847	0.0031194	0.0148035	chr8	37373967	37374539	0.476934	0
RP11-150O12.3	81.2394	79.736	85.0959	1.06722	0.0938593	0.942711	0.969472	chr8	37454997	37457376	0.474662	0
RP11-350N15.4	20.3441	24.173	10.5223	0.43529	-1.19995	0.00286873	0.013775	chr8	38279406	38283614	0.511932	0
RP11-675F6.3	68.2562	73.7518	54.1588	0.734338	-0.445483	0.157657	0.300325	chr8	38401169	38410198	0.706433	0
RP11-675F6.4	28.7629	32.065	20.2924	0.632851	-0.660062	0.0284188	0.0845321	chr8	38409765	38416538	0.73417	0
RP11-44K6.2	2.61058	3.3672	0.669687	0.198885	-2.32999	0.000106903	0.000867516	chr8	39771747	39773240	-0.0311667	0.429775
CTA-392C11.1	251.802	283.61	170.208	0.600149	-0.736607	0.378212	0.548645	chr8	40156259	40200921	0.156898	6.36954e-05
RP11-360L9.7	1.02377	1.20301	0.563991	0.468816	-1.09291	0.00910737	0.0351067	chr8	41397899	41402563	0.406843	0
RP11-930P14.2	56.5315	62.7909	40.4748	0.644597	-0.63353	0.0164549	0.0546142	chr8	41685682	41687452	0.594342	0
RP11-503E24.2	17.1832	17.6861	15.8931	0.898621	-0.154215	0.549674	0.701353	chr8	42392671	42393447	0.656218	0
RP11-110G21.1	137.217	147.303	111.345	0.75589	-0.403751	0.0217018	0.0677347	chr8	52811884	52859733	0.558247	0
RP11-400K9.4	313.774	292.811	367.547	1.25524	0.327958	0.0451467	0.118565	chr8	54427730	54436491	0.0209552	0.595552
RP11-25K19.1	29.9735	34.0253	19.5797	0.575447	-0.797245	1.11385e-05	0.000119636	chr8	60031598	60033905	-0.023178	0.557118
RP11-16E18.3	45.6013	49.4347	35.7679	0.723538	-0.46686	0.0104949	0.0386239	chr8	64128538	64130592	0.650649	0
SNHG6	1950.85	2237.6	1215.27	0.543112	-0.88068	1.27716e-06	1.75663e-05	chr8	67833918	67838633	0.58809	0
RP11-865I6.2	12.2096	13.6695	8.46442	0.619218	-0.69148	0.394643	0.564324	chr8	69760976	69764998	0.11975	0.00233483
RP11-531A24.5	65.1528	54.3414	92.8863	1.70931	0.773414	5.94161e-06	7.03886e-05	chr8	73964412	73975296	0.10905	0.0056009
RP11-168E14.1	45.3229	33.3	76.1644	2.28722	1.1936	8.19796e-07	1.18797e-05	chr4	95664950	95678684	0.164399	2.75975e-05
RP11-730G20.1	33.6701	32.6537	36.2775	1.11098	0.15183	0.604101	0.739409	chr8	75521932	75545555	0.128038	0.00112855
RP11-48B3.4	139.446	162.986	79.0599	0.485072	-1.04373	8.02326e-09	2.20708e-07	chr8	81453534	81455339	0.521004	0
RP11-317J10.2	31.0904	28.959	36.558	1.26241	0.336175	0.0253641	0.0772345	chr8	86354079	86377144	0.0593219	0.132628
AC017048.4	25.6671	18.976	42.8313	2.25713	1.17449	1.63438e-11	1.06104e-09	chr2	177502437	177520686	0.00964013	0.8071
CTD-2284J15.1	169.841	170.453	168.268	0.98718	-0.0186146	0.856605	0.91405	chr8	87345502	87355543	0.343616	0
RP11-37B2.1	256.881	289.718	172.649	0.595921	-0.746807	5.28934e-05	0.000474287	chr8	90621628	90769955	0.465216	0
GS1-251I9.4	1542.26	1689.75	1163.9	0.688797	-0.53785	0.00213468	0.0108417	chr8	92072136	92082417	0.787516	0
RP11-10N23.2	60.0576	61.9574	55.184	0.890676	-0.167028	0.333567	0.505018	chr8	94731801	94733395	0.399278	0
RP11-22C11.2	157.105	184.103	87.847	0.477161	-1.06745	7.85926e-09	2.19924e-07	chr8	95649512	95651695	0.591459	0
RP11-347C18.3	22.1879	21.8558	23.0399	1.05418	0.0761194	0.890072	0.936827	chr8	95962264	95963624	0.366591	0
KB-1208A12.3	78.2677	89.9538	48.2904	0.536836	-0.897448	1.67328e-06	2.26311e-05	chr8	99053953	99056349	0.566092	0
RP11-410L14.2	23.0085	25.4089	16.8512	0.663202	-0.59248	0.00309227	0.0147178	chr8	100008990	100025272	0.570069	0
KB-1991G8.1	11.931	14.8114	4.54216	0.306666	-1.70526	3.82336e-07	6.31903e-06	chr8	101349822	101362935	0.202377	2.22523e-07
KB-1460A1.1	29.9763	37.4024	10.9269	0.292143	-1.77525	7.91002e-10	3.05666e-08	chr8	102134372	102138386	0.482807	0
KB-1460A1.5	219.135	252.931	132.442	0.523627	-0.933389	6.57885e-08	1.4429e-06	chr8	102179032	102181857	0.598071	0
KB-1562D12.1	57.3154	67.6484	30.809	0.455429	-1.1347	4.12361e-09	1.28557e-07	chr8	102473404	102504727	0.381235	0
KB-431C1.4	46.9024	48.7728	42.1046	0.86328	-0.2121	0.206429	0.359475	chr8	103251621	103265561	0.566121	0
KB-1507C5.4	14.0553	14.418	13.1249	0.910312	-0.135567	0.302424	0.471503	chr8	103991012	104012412	0.350309	0
RP11-318M2.2	92.24	105.404	58.4709	0.554731	-0.850141	7.68296e-07	1.12337e-05	chr8	104169217	104311000	0.458831	0
RP11-1C8.4	13.2608	15.9681	6.3159	0.395533	-1.33813	2.63613e-05	0.000251672	chr8	104495625	104513904	0.129471	0.000990962
RP11-395G23.3	52.8317	64.4754	22.9631	0.356153	-1.48943	2.42571e-07	4.47378e-06	chr8	107282371	107285127	0.135145	0.000584485
RP11-649G15.2	12.4632	13.6649	9.38055	0.686472	-0.542728	0.00748335	0.0303609	chr8	107532701	107669776	0.365407	0
RP11-760H22.2	181.011	173.543	200.168	1.15342	0.205921	0.267946	0.434008	chr8	121064418	121068440	0.290372	5.59552e-14
RP11-383J24.5	184.491	202.976	137.074	0.675321	-0.566355	0.000627289	0.00400823	chr8	125474725	125486817	0.527581	0
RP11-158K1.3	167.009	177.931	138.993	0.781159	-0.356311	0.0279639	0.0834291	chr8	125500750	125503884	0.627444	0
RP11-382A18.1	52.3167	69.7299	7.64785	0.109678	-3.18865	1.41788e-05	0.000148466	chr8	128302061	128494384	0.228323	4.61411e-09
PVT1	674.368	771.269	425.797	0.552073	-0.857068	1.74835e-06	2.3451e-05	chr8	128806778	129113499	0.676022	0
RP11-473O4.5	112.287	123.552	83.3897	0.674938	-0.567173	0.00162671	0.00865444	chr8	130844546	130856750	0.562502	0
RP11-629O1.2	74.5076	87.7113	40.6372	0.463307	-1.10996	2.4011e-09	8.57658e-08	chr8	134584413	134586104	0.636514	0
AC083843.1	269.191	293.433	207.007	0.705465	-0.503354	0.0345075	0.0987741	chr8	135804262	135810515	0.527999	0
CTA-204B4.2	86.7599	94.2406	67.5701	0.716995	-0.479964	0.00390644	0.01791	chr8	141515911	141518142	0.605154	0
CTA-204B4.6	2787.25	3241.86	1621.06	0.500041	-0.999883	2.08668e-08	5.46153e-07	chr8	141530254	141539600	0.606682	0
RP11-809O17.1	58.7718	64.8213	43.2535	0.667272	-0.583653	0.00109708	0.00635913	chr8	142136142	142140060	0.41261	0
RP11-273G15.2	94.3707	107.223	61.4013	0.572649	-0.804277	6.2359e-06	7.33396e-05	chr8	144063154	144099854	0.35849	0
RP13-582O9.5	237.958	267.912	161.119	0.601389	-0.733629	2.62717e-05	0.000251672	chr8	144362330	144363860	0.696713	0
RHPN1-AS1	238.474	270.241	156.985	0.580909	-0.783617	7.70915e-06	8.5919e-05	chr8	144448800	144450718	0.676176	0
RP11-909N17.2	9.1672	10.3136	6.22657	0.603727	-0.728031	0.00682349	0.0281912	chr8	144494918	144499224	0.227827	4.99197e-09
RP11-661A12.5	5.16554	5.449	4.4384	0.814536	-0.295949	0.1748	0.320602	chr8	144624142	144631899	0.290783	5.15143e-14
RP11-429J17.5	4.27968	5.01769	2.38654	0.475625	-1.0721	2.04299e-05	0.000203422	chr8	144800415	144801061	0.457183	0
RP11-429J17.6	2272.52	2559.31	1536.83	0.600487	-0.735795	2.88712e-05	0.000270855	chr8	144816309	144828507	0.713738	0
RP11-429J17.7	70.8417	78.0932	52.2402	0.668947	-0.580036	0.000906964	0.00545186	chr8	144840322	144853992	0.590036	0
RP11-429J17.8	25.0788	26.1975	22.2089	0.847748	-0.238293	0.162241	0.306877	chr8	144871089	144872629	0.428777	0
CTD-3065J16.9	69.8674	84.6977	31.8243	0.37574	-1.41219	6.53594e-13	5.89324e-11	chr8	145132904	145134168	0.590249	0
AF186192.1	31.1928	34.1666	23.5642	0.689683	-0.535994	0.00682633	0.0281912	chr8	145923998	145924570	NA	NA
RP5-1047A19.4	57.333	61.2806	47.2067	0.770337	-0.376438	0.02962	0.0874058	chr8	146218299	146220223	NA	NA
RP11-31F19.1	12.5895	15.471	5.1979	0.335977	-1.57356	6.31621e-08	1.41557e-06	chr9	547316	549531	NA	NA
RP11-264I13.2	78.9527	81.0572	73.5541	0.907435	-0.140134	0.470924	0.632706	chr9	2041899	2046023	0.570402	0
RP11-509J21.3	10.1675	9.56996	11.7002	1.2226	0.289952	0.135345	0.270191	chr9	3674545	3691814	0.292536	3.57492e-14
RP11-390F4.6	22.8631	23.7534	20.5792	0.866365	-0.206953	0.360391	0.529335	chr9	6645955	6670635	0.23578	1.38326e-09
RP11-390F4.3	108.753	121.14	76.9796	0.635462	-0.654123	0.000314356	0.00220865	chr9	6716547	6727438	0.291007	4.90719e-14
RP11-536O18.1	22.178	25.7253	13.0785	0.508388	-0.975997	0.0353779	0.100206	chr9	13446524	13487510	0.252342	8.21001e-11
RP11-120J1.1	15.8362	20.1431	4.78823	0.237711	-2.07272	2.55161e-07	4.6014e-06	chr9	14317083	14357907	0.304088	3.10862e-15
RP11-363E7.4	476.67	433.99	586.154	1.35062	0.433619	0.00765618	0.0307962	chr9	19453206	19455171	0.200896	2.73638e-07
TOPORS-AS1	75.1581	76.8581	70.7971	0.921141	-0.118506	0.670727	0.790449	chr9	32551141	32567003	0.530598	0
RP11-326F20.5	39.1725	38.4731	40.9666	1.06481	0.0905984	0.452141	0.619261	chr9	33166972	33179981	0.415822	0
RP11-195F19.9	42.136	39.3779	49.211	1.24971	0.321593	0.0681028	0.163025	chr9	34665661	34681295	0.265343	7.72182e-12
RP11-327L3.1	71.6055	87.2264	31.5345	0.361524	-1.46783	0.00132292	0.00730305	chr9	35909479	35911683	0.172796	1.03488e-05
RP11-220I1.1	3985.1	3974.72	4011.74	1.00931	0.0133763	0.899138	0.942093	chr9	37079892	37090398	0.506109	0
RP11-405L18.1	145.911	153.25	127.086	0.829269	-0.270089	0.14803	0.287728	chr9	37485958	37506561	0.4574	0
RP11-613M10.6	70.2495	74.717	58.7892	0.786824	-0.345887	0.0528415	0.132964	chr9	37509146	37510296	0.460134	0
RP11-548B3.3	69.3101	78.1501	46.6335	0.596716	-0.744882	0.00214429	0.0108417	chr9	72043163	72043637	0.100954	0.0103622
RP11-522I20.3	62.2057	61.6443	63.6458	1.03247	0.0460987	0.583438	0.723321	chr9	86322508	86328293	0.428941	0
RP11-575L7.8	3.96857	3.6337	4.82758	1.32856	0.409858	0.124963	0.255435	chr9	86587147	86590692	0.276531	9.08607e-13
RP11-82L18.2	22.879	24.9857	17.4749	0.699396	-0.515818	0.0659036	0.159406	chr9	91703518	91724849	0.0742123	0.0598043
RP11-165J3.6	27.2359	25.1388	32.6154	1.29741	0.375637	0.0368457	0.10275	chr9	96197613	96199403	0.316303	2.22045e-16
RP11-30L4.5	29.0647	26.047	36.8057	1.41305	0.498812	0.00337288	0.0158672	chr9	96301209	96322860	0.258378	2.78486e-11
MIRLET7DHG	29.6552	26.7943	36.9939	1.38066	0.465359	0.00996005	0.0373282	chr9	96938883	96966818	0.215396	3.38118e-08
RP11-342C23.4	20.2855	24.088	10.5313	0.437202	-1.19363	3.91366e-09	1.24546e-07	chr9	97320995	97330312	0.155626	7.31334e-05
RP11-435O5.2	34.6774	39.271	22.8938	0.582968	-0.778511	0.000148331	0.00115007	chr9	98177780	98189078	0.25573	4.49054e-11
RP11-535M15.1	20.215	19.3466	22.4424	1.16002	0.214146	0.258513	0.422524	chr9	99449337	99483403	0.296854	1.44329e-14
RP11-60I3.5	26.597	26.6413	26.4834	0.994073	-0.00857697	0.554549	0.704251	chr9	102648607	102668883	0.244007	3.49015e-10
RP11-287A8.6	1.26633	1.20403	1.42615	1.18448	0.244248	0.453251	0.619736	chr9	108148968	108158299	0.0879954	0.0255444
RP11-196I18.4	23.654	25.1265	19.8768	0.791071	-0.338121	0.0536236	0.134515	chr9	109879739	109883986	-0.0701921	0.0750742
RP11-4O1.2	135.038	138.831	125.307	0.902584	-0.147867	0.406404	0.57356	chr9	114794834	114800010	0.350009	0
RP11-27I1.2	1091.64	1094.77	1083.63	0.98982	-0.0147621	0.981451	0.993077	chr9	123587105	123616651	0.401376	0
RP11-477J21.5	0.527869	0.52849	0.526278	0.995814	-0.00605134	0.959408	0.979936	chr9	123970071	124027464	0.0828708	0.0355044
RP11-244O19.1	128.199	122.202	143.584	1.17497	0.232625	0.169114	0.315484	chr9	124577952	124581731	0.261808	1.4877e-11
RP11-355O1.11	76.9583	77.8806	74.5922	0.957776	-0.0622402	0.816066	0.889709	chr9	125699901	125702612	0.393119	0
MIR600HG	305.913	309.538	296.616	0.958253	-0.061522	0.620099	0.752092	chr9	125871772	125877756	0.279012	5.57776e-13
RP11-121A14.2	6.33519	5.83069	7.62936	1.30848	0.387896	0.0416884	0.11202	chr9	127021528	127023435	0.298739	9.76996e-15
RP11-123K19.1	93.5522	89.5425	103.838	1.15965	0.213689	0.316277	0.485178	chr9	129351872	129375979	0.302316	4.44089e-15
RP13-225O21.2	11.8533	11.1617	13.6275	1.22092	0.28797	0.176956	0.323059	chr9	129976313	129984186	0.2991	8.88178e-15
RP11-228B15.4	41.8238	41.5377	42.5577	1.02456	0.0350012	0.9677	0.984687	chr9	130578344	130584799	0.274018	1.48193e-12
RP11-203J24.8	42.2491	45.3014	34.4191	0.75978	-0.396346	0.027647	0.0826356	chr9	130696781	130703231	0.191114	1.0311e-06
RP11-395P17.3	155.529	158.394	148.178	0.935501	-0.0961887	0.593955	0.730295	chr9	130873449	130881013	0.339607	0
HMGA1P4	11.0866	11.3562	10.3952	0.915378	-0.12756	0.63391	0.763798	chr9	131425412	131425857	0.261357	1.61622e-11
RP11-545E17.3	96.7494	97.1408	95.7454	0.985635	-0.0208748	0.926704	0.960435	chr9	131486723	131495473	0.442234	0
RP11-344B5.2	23.5627	20.3808	31.725	1.55662	0.638413	0.000436175	0.00288943	chr9	132044736	132048007	0.0525314	0.183049
RP11-65J3.15	4.12124	4.16425	4.01092	0.96318	-0.0541233	0.870345	0.925668	chr9	132090539	132090680	0.225955	6.70699e-09
RP11-65J3.1	124.126	134.869	96.5681	0.716012	-0.481943	0.0133237	0.0461073	chr9	132094578	132121817	0.219236	1.89535e-08
RP11-492E3.1	1574.2	1526.58	1696.33	1.1112	0.152114	0.347751	0.518397	chr9	132245729	132275947	0.457846	0
RP11-492E3.51	7.9534	7.64763	8.73778	1.14255	0.192255	0.459535	0.625168	chr9	132264268	132275965	0.282665	2.6934e-13
RP11-334J6.4	5.76622	5.81817	5.63296	0.968167	-0.0466715	0.84601	0.907423	chr9	134365872	134365958	0.219697	1.76656e-08
LINC00094	1031.21	985.249	1149.1	1.1663	0.221944	0.225431	0.381517	chr9	136890560	136895581	0.493261	0
RP11-426A6.8	12.9787	12.5754	14.013	1.11432	0.156161	0.444395	0.611121	chr9	138356343	138356726	0.384899	0
RP11-426A6.7	29.0254	27.2025	33.7015	1.23891	0.309075	0.0806007	0.184506	chr9	138359933	138364095	0.418905	0
RP11-432J22.2	25.9328	27.9584	20.7368	0.741699	-0.431094	0.0237027	0.0729971	chr9	138799657	138805359	0.325969	0
SNHG7	421.466	439.441	375.358	0.854172	-0.227402	0.190023	0.340782	chr9	139615817	139622636	0.320456	0
KIAA1984-AS1	88.2645	88.058	88.794	1.00836	0.0120075	0.940003	0.967422	chr9	139698378	139703300	0.306281	1.77636e-15
RP11-536K7.3	21.4821	22.9057	17.8302	0.77842	-0.36138	0.157231	0.299865	chr10	5979078	5987863	0.271448	2.43139e-12
RP11-5N23.2	58.5333	71.2572	25.8938	0.363385	-1.46043	2.71771e-07	4.79439e-06	chr10	6622380	6627641	0.28085	3.87246e-13
RP11-379F12.7	142.05	123.785	188.905	1.52607	0.609823	0.00170906	0.00894776	chr10	8092412	8095447	-0.283546	2.25664e-13
KCNH1-IT1	11.9267	8.83545	19.8566	2.24738	1.16824	6.64076e-06	7.69533e-05	chr1	211305929	211306716	0.0878854	0.0257299
RP11-379F12.3	5.31937	4.67501	6.97229	1.4914	0.576665	0.0111748	0.0401256	chr10	8094204	8095412	-0.237788	9.93138e-10
RP11-428L9.2	495.821	419.471	691.674	1.64892	0.72152	0.050124	0.127111	chr10	9012087	9015431	-0.282833	2.60459e-13
RP11-89C21.2	165.865	189.61	104.957	0.553542	-0.853236	5.22205e-06	6.37248e-05	chr10	11605185	11615495	0.589011	0
RP11-455B2.7	3.86292	3.73567	4.18934	1.12144	0.165354	0.608918	0.741948	chr10	15139235	15181817	0.258967	2.50211e-11
RP11-124N14.4	153.993	180.111	86.9953	0.483011	-1.04987	3.59159e-05	0.00032748	chr10	17256237	17268897	0.419396	0
RP11-414K1.3	279.945	363.449	65.7383	0.180874	-2.46695	1.74422e-22	1.41543e-19	chr10	17428934	17455502	0.321783	0
RP11-499P20.2	48.2226	47.7895	49.3337	1.03231	0.0458772	0.734936	0.832091	chr10	18802043	18834580	0.204893	1.56073e-07
RP11-565H13.2	26.4105	25.2068	29.4981	1.17024	0.226808	0.257723	0.421658	chr10	21462942	21463977	0.224819	8.01363e-09
WAC-AS1	1094.85	1148.48	957.271	0.833513	-0.262724	0.195193	0.345287	chr10	28811580	28821672	0.65069	0
RP11-534G20.3	1034.35	1087.25	898.66	0.826546	-0.274833	0.132892	0.267267	chr10	29698330	29776674	0.625537	0
RP11-305E6.4	79.4214	86.4697	61.3412	0.709395	-0.495339	0.00859535	0.0334539	chr10	30591754	30594995	0.44523	0
ZEB1-AS1	51.5871	54.3969	44.3794	0.815845	-0.293633	0.103985	0.223472	chr10	31596657	31608810	0.487686	0
RP11-51B10.2	5.51183	6.05892	4.10841	0.678076	-0.560482	0.0337296	0.0972348	chr10	35104694	35105314	0.278554	6.10401e-13
RP11-680F20.6	28.268	21.0269	46.8432	2.22777	1.1556	2.43082e-09	8.57658e-08	chr11	125820010	125826214	0.142048	0.000299051
RP11-503N18.2	26.082	19.4946	42.9801	2.20472	1.1406	4.81805e-10	1.95492e-08	chr4	2428247	2452087	0.329242	0
RP11-258F22.1	21.2916	19.4415	26.0374	1.33927	0.421443	0.0299291	0.0879979	chr10	38064298	38073059	0.0199407	0.613485
RP11-178A10.1	83.4904	105.477	27.0902	0.256836	-1.96108	2.60798e-07	4.65137e-06	chr10	42970990	42990784	0.266459	6.26565e-12
RP11-517P14.2	25.7437	25.716	25.8147	1.00384	0.00552421	1	1	chr10	43916046	43917254	0.182641	3.08308e-06
ZNF32-AS1	11.3974	11.8643	10.1997	0.859702	-0.218092	0.365625	0.535568	chr10	44139319	44140495	0.27665	8.87734e-13
ZNF32-AS2	29.7015	29.2098	30.9628	1.06001	0.0840834	0.601145	0.736902	chr10	44141389	44143467	0.319832	0
RP11-38L15.3	20.5446	21.3851	18.3886	0.859876	-0.2178	0.149162	0.28889	chr10	46951471	46966835	0.213785	4.29715e-08
RP11-50E11.3	112.064	96.2921	152.522	1.58395	0.663525	0.000110898	0.000895458	chr10	52388909	52391396	0.115229	0.00340876
RP11-809M12.1	7.15521	5.71838	10.841	1.89581	0.922817	0.000817409	0.00500624	chr10	63212396	63227351	-0.0231796	0.557091
RP11-9E13.2	228.421	208.875	278.559	1.33361	0.415342	0.0137616	0.0473202	chr10	70237511	70240521	0.371594	0
RP11-119F7.5	81.59	85.6568	71.1578	0.830732	-0.267546	0.211959	0.366446	chr10	70458256	70460551	0.249619	1.32498e-10
RP11-790G19.2	14.4218	14.2714	14.8077	1.03758	0.0532236	0.432711	0.600761	chr10	72976980	72977969	0.109831	0.00526692
RP11-152N13.5	31.6504	33.8915	25.9014	0.764243	-0.387896	0.0408752	0.110568	chr10	75012548	75014107	0.403329	0
RP11-137L10.6	60.2446	57.649	66.9027	1.16052	0.214769	0.237096	0.395484	chr10	75255282	75279828	0.448777	0
RP11-464F9.20	21.8116	23.9536	16.3167	0.68118	-0.553892	0.00893442	0.0346903	chr10	75385753	75386548	0.394353	0
RP11-574K11.5	6.48362	6.80427	5.66107	0.831988	-0.265366	0.353925	0.522963	chr10	75573275	75574495	0.334488	0
RP11-178G16.4	77.3411	82.5649	63.9409	0.774432	-0.368789	0.026506	0.0801102	chr10	75880012	75880621	0.55077	0
RP11-178G16.5	99.8593	105.027	86.6025	0.824572	-0.278283	0.0734573	0.172882	chr10	75880799	75881121	0.557063	0
RP11-126H7.3	38.1665	41.4663	29.7018	0.716288	-0.481387	0.00954847	0.0362083	chr10	79687129	79689582	0.454529	0
TMEM254-AS1	187.183	198.044	159.323	0.804481	-0.313869	0.121229	0.248741	chr10	81806615	81838668	0.490993	0
RP11-137H2.4	15.7276	16.8674	12.8037	0.759078	-0.397679	0.0504249	0.127476	chr10	82289352	82295698	0.22938	3.89955e-09
RP11-77P6.2	14.4954	15.367	12.2595	0.79778	-0.325937	0.10468	0.224059	chr10	88281701	88282443	0.301775	4.88498e-15
RP11-96C23.8	55.7645	60.2487	44.2617	0.734651	-0.44487	0.0129369	0.0451539	chr10	88725495	88729158	0.154709	8.07327e-05
RP11-96C23.7	3.37186	3.33367	3.46981	1.04084	0.0577457	0.814272	0.889709	chr10	88854265	88856746	0.244565	3.17302e-10
RP11-399O19.5	58.4397	47.0466	87.6656	1.86338	0.897921	5.73938e-08	1.34301e-06	chr10	90692427	90700368	0.0706653	0.0731262
RP11-399O19.8	27.0848	26.2738	29.1651	1.11004	0.150618	0.299219	0.46919	chr10	90775592	90776816	0.0671613	0.088573
RP11-248C1.2	195.976	198.047	190.664	0.962721	-0.0548102	0.808577	0.886703	chr10	91589266	91600618	0.156339	6.76931e-05
RP11-429G19.3	126.586	135.478	103.776	0.766003	-0.384578	0.0313602	0.0915425	chr10	97593264	97633515	0.315762	2.22045e-16
RP11-175O19.4	581.773	593.733	551.092	0.928181	-0.107522	0.563879	0.711885	chr10	98752206	98755716	0.448164	0
RP11-452K12.7	6.74111	6.87174	6.40601	0.932226	-0.101249	0.737979	0.832921	chr10	99160871	99179281	0.202473	2.19567e-07
RP11-441O15.3	18.7505	18.7842	18.6641	0.993607	-0.00925345	0.994265	1	chr10	101190947	101195542	0.344402	0
RP11-483F11.7	4.95891	5.22144	4.28548	0.820748	-0.284989	0.367196	0.537384	chr10	101411745	101413662	0.152118	0.000106453
DNMBP-AS1	28.7687	22.9538	43.6851	1.90318	0.928409	6.67855e-08	1.44524e-06	chr10	101686766	101718138	0.188441	1.46457e-06
LINC00263	331.318	341.315	305.672	0.895574	-0.159116	0.408525	0.575053	chr10	102133371	102143125	0.223252	1.0226e-08
RP3-340N1.5	46.7858	35.0264	76.9513	2.19695	1.1355	7.95216e-12	5.86652e-10	chr1	20510734	20512979	0.226321	6.33225e-09
RP11-190J1.7	22.3894	20.8697	26.2878	1.25962	0.332984	0.0734448	0.172882	chr10	103570751	103571371	0.325085	0
RP11-18I14.10	489.338	484.996	500.479	1.03192	0.0453371	0.690664	0.80039	chr10	104209573	104220863	0.43549	0
RP11-18I14.7	44.8556	49.9506	31.7861	0.636351	-0.652106	0.000365437	0.00248161	chr10	104221151	104230846	0.170658	1.33439e-05
RP11-541N10.3	170.649	154.666	211.649	1.36843	0.452518	0.0110215	0.0398393	chr10	105637131	105639519	0.406865	0
RP11-127L20.6	32.1195	39.5933	12.9477	0.327018	-1.61256	5.08818e-07	8.09619e-06	chr10	106111348	106113333	0.0479694	0.224114
RP11-127O4.3	62.6413	73.5558	34.6431	0.470977	-1.08627	0.00847131	0.03313	chr10	106234696	106240032	0.152802	9.90042e-05
RP11-313D6.3	9.00252	7.98179	11.6209	1.45592	0.541935	0.00445183	0.0197954	chr10	112629500	112631352	0.262994	1.19509e-11
RP11-313D6.4	73.3459	67.9544	87.1764	1.28287	0.359371	0.013678	0.0471326	chr10	112629625	112631991	0.311406	4.44089e-16
RP11-57H14.4	172.852	170.978	177.66	1.03908	0.0553082	0.874995	0.928764	chr10	114583248	114587485	0.229752	3.6745e-09
RP11-498B4.5	1.14482	1.17906	1.05698	0.896455	-0.157697	0.592742	0.729355	chr10	118429613	118432250	0.107857	0.00614786
RP11-539I5.1	64.1351	55.6787	85.8275	1.54148	0.624315	0.000344921	0.00238237	chr10	118592511	118609716	0.409066	0
RP11-179H18.2	520.879	512.496	542.386	1.05832	0.0817802	0.645488	0.770881	chr10	121331315	121334113	0.453422	0
RP11-500G22.2	30.3503	32.118	25.8159	0.803784	-0.315121	0.513584	0.667906	chr10	123687826	123711480	0.418053	0
RP11-122K13.12	27.0112	26.6264	27.9982	1.05152	0.0724768	0.771914	0.859861	chr10	135108690	135109481	0.339929	0
RP11-326C3.2	202.737	184.01	250.778	1.36285	0.44663	0.179411	0.325709	chr11	287304	288987	NA	NA
RP11-496I9.1	37.7031	36.2385	41.46	1.14409	0.194198	0.693861	0.802092	chr11	557594	560107	0.313397	4.44089e-16
MIR210HG	146.403	166.033	96.048	0.578488	-0.78964	1.66744e-05	0.000169141	chr11	565659	568457	0.117167	0.00290275
AP006621.6	13.5471	12.5444	16.1194	1.28499	0.36176	0.0898381	0.200933	chr11	781644	782105	0.330454	0
CTD-2245O6.1	56.3228	54.6899	60.5117	1.10645	0.14594	0.415702	0.583274	chr11	1330998	1331937	0.251048	1.03135e-10
RP13-25N22.1	57.6966	59.5107	53.0432	0.891323	-0.165981	0.222675	0.379551	chr11	1592582	1620414	0.211383	6.12254e-08
AC068580.6	36.9575	32.91	47.3403	1.43848	0.524545	0.0235375	0.0726262	chr11	1781577	1783716	0.132708	0.000735076
AC068580.5	11.2019	10.1957	13.7831	1.35186	0.434941	0.0950949	0.209415	chr11	1784238	1784979	0.161449	3.85168e-05
H19	6108.4	6217.52	5828.47	0.937426	-0.093223	0.572098	0.713693	chr11	2016405	2022700	0.000447174	0.990963
AC109309.4	10.7996	10.4195	11.7746	1.13006	0.176396	0.606943	0.741661	chr11	3247290	3254068	0.0174198	0.659039
RP11-290F24.6	30.9125	33.0397	25.4557	0.770457	-0.376214	0.0224674	0.0694564	chr11	6223130	6224483	0.367403	0
CTD-2516F10.4	9.22699	9.12604	9.48596	1.03944	0.0558052	0.879003	0.929911	chr11	7590096	7593277	0.272427	2.01483e-12
TMEM9B-AS1	75.7413	67.9648	95.6898	1.40793	0.493578	0.00842323	0.0330386	chr11	8986221	8999074	0.418611	0
SBF2-AS1	73.1602	78.208	60.2116	0.769891	-0.377274	0.0469004	0.120442	chr11	9779838	9832866	0.341372	0
CTD-2003C8.1	488.991	489.051	488.839	0.999567	-0.000624964	1	1	chr11	10879805	10928349	0.318532	0
RP11-567I13.1	530.317	559.574	455.267	0.813596	-0.297615	0.103419	0.222908	chr11	11373972	11374854	0.014669	0.710225
CTC-497E21.3	13.5758	11.2675	19.4972	1.73039	0.7911	0.000123391	0.000981687	chr11	13022636	13030706	0.170677	1.33147e-05
RP1-239B22.5	91.2489	98.6033	72.3832	0.734085	-0.44598	0.0101113	0.0374674	chr11	17402195	17405078	0.283683	2.1938e-13
SPTY2D1-AS1	27.7751	25.7261	33.0311	1.28396	0.360595	0.0449178	0.118539	chr11	18621333	18631802	0.395049	0
RP11-1081L13.4	14.9145	14.8521	15.0745	1.01498	0.0214472	0.787572	0.872503	chr11	18728083	18762115	0.165196	2.51958e-05
BDNF-AS	113.858	105.613	135.008	1.27833	0.354262	0.0334592	0.0966269	chr11	27528384	27719721	0.361563	0
RP4-607I7.1	23.8275	26.3545	17.3452	0.65815	-0.603512	0.00992175	0.0372755	chr11	35154201	35159579	0.225782	6.89154e-09
RP1-68D18.4	21.9405	20.7835	24.9083	1.19847	0.261191	0.135022	0.270094	chr11	35231889	35236532	0.220985	1.45083e-08
RP1-68D18.2	11.9892	11.528	13.1724	1.14265	0.192378	0.423174	0.590044	chr11	35234096	35235554	0.242867	4.2373e-10
RP11-698N11.4	112.582	111.73	114.767	1.02718	0.0386858	0.932673	0.964021	chr11	35835881	35839557	0.444121	0
RP11-495O11.1	2.86224	2.51386	3.7559	1.49408	0.579253	0.0925403	0.205462	chr11	45673078	45674241	0.0993617	0.0116403
CTD-2589M5.4	7.84386	6.48424	11.3316	1.74755	0.805337	0.000830095	0.00505842	chr11	46277905	46296098	0.0566539	0.150981
RP11-750H9.5	56.2642	52.6813	65.4549	1.24247	0.31321	0.0598004	0.147055	chr11	47404698	47430741	-0.081863	0.0378108
RP11-142C4.6	71.6998	77.7762	56.1126	0.721463	-0.471003	0.0784733	0.181686	chr11	58701115	58826132	0.206675	1.21068e-07
AP001258.4	302.964	288.115	341.057	1.18375	0.243367	0.172317	0.31899	chr11	58897605	58910488	0.408061	0
RP11-794G24.1	49.5654	47.2263	55.5657	1.17658	0.234603	0.296552	0.465929	chr11	61306987	61309731	0.153298	9.3908e-05
RP11-831H9.3	0.866667	0.841009	0.932484	1.10877	0.148957	0.818486	0.890948	chr11	62373632	62373877	0.117232	0.00288705
RP11-727F15.12	16.319	16.629	15.5236	0.933522	-0.0992444	0.773624	0.861174	chr11	62553497	62554257	0.318668	0
SNHG1	1955.11	2210.27	1300.57	0.58842	-0.765081	3.09448e-05	0.000286991	chr11	62619459	62623386	0.427999	0
AP000438.2	12.7554	14.0374	9.46688	0.674404	-0.568316	0.00750554	0.0303609	chr11	62677017	62685833	0.255012	5.10689e-11
RP11-466C23.4	5.31523	5.39354	5.11434	0.948235	-0.0766833	0.886337	0.934108	chr11	63534955	63536113	0.233447	2.0254e-09
RP11-783K16.14	2.28855	2.3966	2.01139	0.839267	-0.252798	0.339773	0.512026	chr11	63996685	64001824	0.182464	3.15284e-06
RP11-783K16.5	9.47005	10.9454	5.68557	0.519451	-0.944941	7.57353e-05	0.000650362	chr11	64013435	64015689	0.231078	2.9709e-09
RP11-783K16.13	13.8366	14.1955	12.916	0.909867	-0.136273	0.567405	0.713693	chr11	64014410	64016966	0.295025	2.13163e-14
AP001462.6	9.68202	10.1364	8.51635	0.840172	-0.251243	0.275348	0.442904	chr11	64546425	64546877	0.296555	1.53211e-14
RP11-869B15.1	25.5364	25.2803	26.1934	1.03612	0.0511921	0.82493	0.894961	chr11	64552392	64553092	0.132712	0.00073481
AP003068.9	2.24322	2.52701	1.51526	0.599624	-0.73787	0.0169112	0.0556731	chr11	64878185	64879167	0.238307	9.11146e-10
NEAT1	19905	18005.2	24778.5	1.37618	0.460674	0.00672665	0.0279216	chr11	65190244	65213011	0.127681	0.00116551
MALAT1	13149.2	13468	12331.4	0.915605	-0.127203	0.525961	0.680329	chr11	65265232	65273940	0.15864	5.26269e-05
RP11-856B14.1	76.6771	80.1073	67.8779	0.847337	-0.238993	0.218767	0.374931	chr11	65335952	65337894	0.378072	0
RP11-755F10.1	51.7734	55.9162	41.1462	0.735855	-0.442506	0.0106551	0.0389686	chr11	66012310	66013710	0.375941	0
RP11-755F10.3	14.9238	15.3118	13.9284	0.909649	-0.136618	0.433119	0.600814	chr11	66027037	66029305	0.324051	0
CTD-3074O7.5	48.263	53.2247	35.535	0.667642	-0.582854	0.00148199	0.00801757	chr11	66240960	66247704	0.550159	0
RP11-658F2.8	464.727	470.875	448.956	0.953451	-0.0687695	0.79525	0.877424	chr11	66433506	66435845	0.689953	0
RP5-901A4.1	15.4322	15.8589	14.3377	0.90408	-0.145478	0.468185	0.631302	chr11	67792276	67797928	0.427982	0
RP11-802E16.3	23.7741	24.9821	20.6753	0.827604	-0.272988	0.0777023	0.180158	chr11	67818206	67821229	0.357779	0
RP11-757G1.6	70.5225	73.3515	63.2655	0.862497	-0.213408	0.463665	0.62763	chr11	68638131	68642010	0.212466	5.22188e-08
RP11-211G23.2	8.50627	10.3335	3.81895	0.369569	-1.43609	0.000904342	0.00545186	chr11	69186230	69187279	0.159081	5.01301e-05
AP000439.3	258.767	287.92	183.982	0.639003	-0.646105	0.234912	0.393867	chr11	69291900	69294708	0.544427	0
RP11-626H12.2	31.6378	31.4222	32.191	1.02447	0.0348722	0.737199	0.832921	chr11	69860963	69867165	0.0325581	0.40946
AP000487.6	15.9284	17.9469	10.7505	0.599016	-0.739334	0.000538759	0.00348369	chr11	70128472	70209474	0.690089	0
AP001271.3	8.30163	9.20272	5.99016	0.650912	-0.619465	0.0084276	0.0330386	chr11	70323381	70323697	0.301272	5.55112e-15
RP11-660L16.2	126.102	141.874	85.6444	0.603665	-0.72818	6.52738e-05	0.000566521	chr11	71159719	71163203	0.436806	0
RP11-31L22.7	13.9577	13.0956	16.1693	1.23471	0.304177	0.0904098	0.201836	chr11	72466373	72477338	0.318104	0
RP11-800A3.4	512.051	533.339	457.442	0.857694	-0.221464	0.236782	0.395367	chr11	72950019	72953380	0.305494	2.22045e-15
RP11-800A3.7	23.429	21.3184	28.8434	1.35298	0.436142	0.00901734	0.0349287	chr11	73018279	73020406	0.373431	0
RP11-707G14.7	10.6416	10.8161	10.1938	0.942471	-0.0854792	0.588313	0.72666	chr11	73639577	73641417	0.51504	0
AP001372.2	286.881	288.93	281.625	0.974717	-0.0369447	0.882593	0.931624	chr11	74204410	74209578	0.596896	0
TPBGL	39.5104	42.983	30.6026	0.711971	-0.49011	0.0343499	0.0984982	chr11	74952562	74954742	0.0561248	0.15484
CTD-2562J17.7	392.901	393.716	390.81	0.992621	-0.0106848	0.755055	0.846716	chr11	74971170	74972069	0.344855	0
RP11-535A19.1	551.854	623.308	368.558	0.591294	-0.758052	0.0764559	0.177776	chr11	75511921	75514460	0.245653	2.63362e-10
CTD-2011F17.2	2.82064	2.60644	3.37013	1.293	0.370726	0.234148	0.393318	chr11	75848358	75848775	0.370724	0
RP11-111M22.3	164.434	187.051	106.417	0.568918	-0.813708	5.44528e-06	6.54644e-05	chr11	76152381	76155724	0.657777	0
RP11-672A2.4	24.6974	21.2767	33.4722	1.57319	0.653689	0.000472996	0.00308302	chr11	76365212	76367756	-0.0281381	0.475959
RP11-21L23.3	21.3968	25.5928	10.6332	0.415475	-1.26716	0.000742946	0.0046556	chr11	76493624	76494106	0.45998	0
RP11-21L23.2	241.359	301.252	87.7192	0.291182	-1.78001	6.36699e-08	1.41557e-06	chr11	76511407	76515599	0.401598	0
RP11-705O3.1	91.6498	101.56	66.2268	0.652093	-0.616851	0.304895	0.473989	chr11	77850816	77886369	0.690883	0
RP11-113K21.5	194.048	200.715	176.944	0.881568	-0.181856	0.440019	0.607788	chr11	82783107	82817761	0.666761	0
RP11-113K21.4	8.64231	8.7355	8.40326	0.961966	-0.0559427	1	1	chr11	82783443	82808238	0.0505843	0.199838
RP11-727A23.5	48.5219	49.6369	45.6615	0.91991	-0.120436	0.811999	0.888141	chr11	82902070	82904836	0.688126	0
RP11-736K20.5	43.4055	39.4656	53.5121	1.35592	0.439272	0.0100888	0.0374674	chr11	86603255	86636079	0.165658	2.38951e-05
SCARNA9	8.78306	9.37363	7.2681	0.775378	-0.367029	0.110514	0.233548	chr11	93454678	93455031	0.257866	3.05533e-11
RP11-685N10.1	14.7816	15.4233	13.1355	0.851667	-0.231639	0.454423	0.620815	chr11	94206073	94206736	0.414719	0
RP11-315O6.1	16.1921	17.1579	13.7148	0.799326	-0.323144	0.142466	0.28095	chr11	102323649	102332739	0.416515	0
RP11-817J15.2	67.9292	86.6112	20.0059	0.230985	-2.11413	8.28973e-06	9.09069e-05	chr11	102477646	102498801	0.200382	2.93873e-07
RP11-690D19.3	229.356	206.552	287.853	1.39361	0.478826	0.00816111	0.0322274	chr11	102921415	102926528	0.215983	3.09691e-08
RP13-259F12.2	392.184	368.781	452.219	1.22625	0.294258	0.0857153	0.194025	chr11	106544737	106550066	0.0456731	0.247106
RP11-819C21.1	121.932	112.59	145.898	1.29584	0.373882	0.0288781	0.085684	chr11	107182857	107186997	0.270114	3.13793e-12
RP11-839D17.3	16.6105	19.9077	8.15251	0.409515	-1.28801	3.03374e-09	1.04761e-07	chr11	113149158	113185159	0.316394	2.22045e-16
AP006216.10	12.6055	13.31	10.7982	0.811288	-0.301714	0.193268	0.344426	chr11	116644104	116644921	0.315134	2.22045e-16
RP11-770J1.3	7.91768	7.04095	10.1667	1.44394	0.530009	0.0109491	0.039755	chr11	118382625	118401809	0.338807	0
AP002954.4	6.98306	7.54538	5.5406	0.734304	-0.445551	0.080554	0.184506	chr11	118575315	118620973	0.0852087	0.0306115
RP11-110I1.12	62.4803	65.6359	54.3855	0.828593	-0.271264	0.103767	0.223361	chr11	118865533	118868714	0.323734	0
RP11-110I1.11	14.1329	12.81	17.5262	1.36816	0.452242	0.0311073	0.0912968	chr11	118874451	118875603	0.268532	4.23817e-12
CTD-2523D13.2	24.6849	26.7821	19.3053	0.720828	-0.472273	0.0149243	0.0508869	chr11	119600292	119610333	0.176452	6.652e-06
RP11-166D19.1	513.74	466.047	636.083	1.36485	0.44874	0.00399787	0.0182263	chr11	121899062	121987031	0.176258	6.81121e-06
RP11-23N2.4	54.7499	41.2392	89.408	2.16804	1.11639	2.14841e-10	1.05662e-08	chr15	52870038	52890906	0.346502	0
RP11-712L6.7	0.551992	0.493102	0.703056	1.42578	0.511753	0.260146	0.424339	chr11	126162816	126164149	0.0907954	0.0211994
KIRREL3-AS1	16.9464	23.3702	0.468183	0.0200334	-5.64145	5.48416e-19	2.2252e-16	chr11	126413841	126480843	0.133628	0.000674435
RP11-890B15.3	363.673	335.189	436.74	1.30296	0.381797	0.0355782	0.10057	chr11	130736148	130740142	0.406332	0
AP004372.1	79.8524	60.5106	129.468	2.13959	1.09734	1.7838e-07	3.40602e-06	chr11	131747573	131767002	0.197104	4.61289e-07
RP11-598F7.5	23.7541	23.842	23.5288	0.986865	-0.0190753	0.954726	0.976999	chr12	273829	275487	NA	NA
RP11-598F7.6	26.576	26.4265	26.9596	1.02017	0.0288091	0.716934	0.816574	chr12	276021	291565	NA	NA
RP11-283I3.6	414.365	409.991	425.586	1.03804	0.0538592	0.824486	0.894961	chr12	383119	386289	NA	NA
RP11-218M22.1	494.734	504.082	470.756	0.933887	-0.0986796	0.469263	0.631521	chr12	740056	772872	NA	NA
RP11-359B12.1	76.0521	76.5279	74.8315	0.977832	-0.0323416	0.87949	0.929911	chr12	1084463	1099207	0.579377	0
RP5-1096D14.2	57.4835	46.3486	86.0469	1.85651	0.892596	1.89635e-07	3.53768e-06	chr12	2038367	2045740	-0.0294473	0.455668
RP4-816N1.7	0.130617	0.137616	0.112664	0.818682	-0.288626	1	1	chr12	2906301	2913104	0.017328	0.660725
RP11-253E3.3	148.632	159.241	121.418	0.762481	-0.391228	0.0124513	0.0437997	chr12	3150602	3154116	0.422935	0
RP11-1038A11.3	20.3342	26.3009	5.02814	0.191177	-2.38702	4.6121e-13	4.4032e-11	chr12	5399645	5492819	0.160053	4.50093e-05
RP1-102E24.8	26.05	28.1091	20.7677	0.738824	-0.436697	0.0373735	0.103369	chr12	6503070	6504235	0.39395	0
CD27-AS1	575.543	606.839	495.259	0.816129	-0.293131	0.0924816	0.205462	chr12	6548166	6560733	0.645588	0
SCARNA10	7.44914	7.92665	6.22423	0.785228	-0.348817	0.685728	0.799523	chr12	6619440	6619688	0.21906	1.94675e-08
U47924.27	163.956	162.155	168.576	1.0396	0.0560274	0.669081	0.790449	chr12	7072408	7073610	0.370113	0
C1RL-AS1	198.908	192.619	215.04	1.11641	0.158861	0.306223	0.475143	chr12	7260647	7275097	0.336717	0
RP11-273B20.1	22.7079	22.4764	23.3018	1.03672	0.0520319	0.838198	0.902201	chr12	7281674	7283794	0.326173	0
A2M-AS1	49.284	51.5983	43.3473	0.840091	-0.251383	0.142841	0.281348	chr12	9217772	9220651	0.44794	0
RP11-118B22.2	105.624	115.224	80.9986	0.702966	-0.508474	0.158296	0.301189	chr12	9392598	9395635	0.216096	3.04512e-08
RP11-705C15.3	229.96	239.513	205.456	0.857807	-0.221275	0.241135	0.399743	chr12	9811162	9814681	0.368554	0
RP11-291B21.2	37.9143	45.0693	19.5604	0.434006	-1.20421	0.000206539	0.00152369	chr12	10705961	10710648	0.0422298	0.284589
RP11-785H5.2	29.1162	30.8993	24.5423	0.794269	-0.332301	0.154197	0.294772	chr12	11318688	11323952	0.243358	3.89775e-10
RP11-392P7.6	147.222	147.153	147.398	1.00166	0.00239851	0.938754	0.96675	chr12	13080659	13137579	0.352526	0
RP11-377D9.2	0.133268	0.134615	0.129813	0.964334	-0.0523957	0.957397	0.978499	chr12	13172443	13193613	0.0973078	0.0134938
RP11-695J4.2	10.437	11.0541	8.85409	0.800978	-0.320165	0.0835919	0.190014	chr12	14720683	14772689	0.290497	5.4623e-14
RP11-174G6.5	353.494	381.686	281.175	0.736667	-0.440915	0.0160003	0.0537622	chr12	14915437	14920865	0.100248	0.0109123
RP11-508P1.2	12.8618	11.0062	17.6218	1.60108	0.679045	0.0377476	0.103838	chr12	15154766	15159617	0.0259923	0.510255
RERG-IT1	19.2922	17.4563	24.0018	1.37496	0.459391	0.0677619	0.162449	chr12	15265296	15267632	0.131389	0.000830856
RP11-877E17.2	164.618	153.626	192.817	1.25511	0.32781	0.0402591	0.109382	chr12	26092261	26112698	0.338124	0
RP11-283G6.3	28.3223	27.9312	29.3258	1.04993	0.0702929	0.560798	0.709965	chr12	26278087	26279550	0.291164	4.75175e-14
RP11-283G6.4	54.0134	63.7774	28.9665	0.454182	-1.13866	0.00153357	0.00824167	chr12	26364096	26488789	0.413565	0
RP11-612B6.2	321.592	328.726	303.293	0.922631	-0.116174	0.381821	0.551279	chr12	26488796	26489883	0.257212	3.43903e-11
RP11-421F16.3	453.357	468.697	414.008	0.883317	-0.178997	0.356388	0.525357	chr12	27124518	27132515	0.59201	0
RP11-967K21.1	31.2105	30.1627	33.8984	1.12385	0.168448	0.309379	0.478217	chr12	28316230	28343299	0.321607	0
RP11-467L13.3	5.69703	6.03765	4.82327	0.798865	-0.323976	0.194466	0.345287	chr12	31900808	31901031	-0.0126636	0.748395
RP11-350F4.2	616.729	628.411	586.762	0.933724	-0.0989326	0.56663	0.713693	chr12	44112795	44117803	0.516273	0
RP11-96H19.1	47.1321	48.6077	43.3469	0.89177	-0.165257	0.393841	0.56417	chr12	46777461	46850051	0.397975	0
PCED1B-AS1	100.667	98.9578	105.052	1.06158	0.0862188	0.569387	0.713693	chr12	47599680	47610239	-0.0740698	0.0602979
RP11-579D7.4	13.8744	14.1824	13.0842	0.922567	-0.116275	0.528479	0.682141	chr12	49182929	49184318	0.283766	2.15827e-13
RP11-469H8.6	51.9684	64.2536	20.4542	0.318336	-1.65138	0.00432457	0.0194213	chr12	50345294	50356707	-0.251804	9.02831e-11
RP11-923I11.1	59.6097	64.4028	47.3145	0.734666	-0.44484	0.0171024	0.0559622	chr12	52203788	52206648	0.168671	1.68553e-05
RP11-1100L3.8	17.3415	13.7912	26.4489	1.91781	0.939459	2.52386e-06	3.25097e-05	chr12	52452242	52453287	0.0249824	0.526831
RP1-288H2.2	9.65244	11.8926	3.90582	0.328423	-1.60637	4.04882e-08	9.95641e-07	chr12	52486268	52498081	0.26246	1.31921e-11
RP3-416H24.1	122.22	122.966	120.306	0.978369	-0.0315499	0.800147	0.88028	chr12	52638831	52641232	-0.110888	0.00484365
RP11-845M18.6	18.3627	21.9145	9.25164	0.42217	-1.2441	1.88014e-07	3.53768e-06	chr12	52700399	52702155	-0.184841	2.33104e-06
RP11-983P16.4	501.048	513.937	467.986	0.91059	-0.135126	0.326716	0.497318	chr12	53408379	53448222	0.426476	0
RP11-1136G11.7	242.274	212.415	318.868	1.50115	0.586071	0.000806392	0.00498862	chr12	53551572	53570212	0.422025	0
RP11-793H13.4	9.68583	8.58893	12.4996	1.45532	0.541334	0.0100446	0.0373906	chr12	53902046	53902749	0.200002	3.0977e-07
HOXC-AS5	74.2303	75.4331	71.1449	0.943152	-0.0844382	0.875545	0.928764	chr12	54329111	54333427	-0.00938553	0.812098
HOTAIR	339.813	344.811	326.992	0.948323	-0.0765498	0.906908	0.945958	chr12	54356091	54368740	0.0713259	0.0704766
HOXC-AS3	60.2819	65.4905	46.9206	0.716449	-0.481064	0.0252193	0.076938	chr12	54375292	54379303	0.0549474	0.163695
HOXC-AS2	18.0888	18.8122	16.233	0.862897	-0.21274	0.218212	0.374375	chr12	54388991	54390569	-0.0157648	0.689663
HOXC-AS1	38.0472	37.9605	38.2697	1.00815	0.0117061	0.896379	0.941024	chr12	54392805	54393794	-0.0632132	0.10901
AC012531.25	51.2882	44.1723	69.5422	1.57434	0.654749	0.000236988	0.00170258	chr12	54413693	54416373	0.200918	2.72782e-07
RP11-834C11.4	454.069	413.983	556.901	1.34523	0.42785	0.0170312	0.0558534	chr12	54519881	54526627	0.275589	1.09202e-12
RP11-968A15.2	19.7675	21.7435	14.6987	0.676003	-0.564898	0.00577245	0.0245538	chr12	54656398	54672847	0.228223	4.68801e-09
RP11-1049A21.2	12.1799	12.156	12.2414	1.00703	0.0101002	0.956876	0.978499	chr12	54936894	54937889	-0.0300341	0.446734
RP11-644F5.11	214.761	216.651	209.913	0.9689	-0.04558	0.682199	0.798978	chr12	56122887	56124467	0.357698	0
RP11-603J24.6	0.160722	0.148217	0.1928	1.30079	0.37939	0.754	0.846295	chr12	56512751	56513723	0.00719876	0.855323
RP11-977G19.5	132.349	133.324	129.848	0.973931	-0.0381079	0.987357	0.997188	chr12	56556142	56584068	0.298859	9.32587e-15
RP11-977G19.12	14.3079	14.5084	13.7935	0.950726	-0.0728988	0.735474	0.832091	chr12	56702651	56703233	0.31255	4.44089e-16
RP11-620J15.3	204.611	211.814	186.135	0.878766	-0.186448	0.314951	0.4836	chr12	58325310	58329958	0.31363	4.44089e-16
RP11-631N16.2	11.6707	10.892	13.6682	1.25488	0.327553	0.096542	0.212027	chr12	62996531	63007855	0.129691	0.000971194
RP11-196H14.3	0.555901	0.608699	0.420463	0.690757	-0.533749	0.360305	0.529335	chr12	64540167	64541637	0.133485	0.000683523
RP11-335O4.3	5.33684	5.77731	4.20695	0.728184	-0.457625	0.071149	0.169566	chr12	68052770	68064699	0.515684	0
RP11-611E13.2	64.257	71.4218	45.8778	0.64235	-0.638568	0.000381815	0.00256069	chr12	70297812	70637140	0.443355	0
RP11-2H8.2	64.2577	69.5007	50.8084	0.731048	-0.451962	0.0155723	0.0527638	chr12	72187634	72193407	0.548098	0
SYNPR-AS1	8.22016	6.24282	13.2925	2.12924	1.09034	6.51815e-09	1.92345e-07	chr3	63409271	63535727	0.259769	2.16205e-11
RP11-585P4.5	31.0012	36.3763	17.2129	0.47319	-1.07951	5.25917e-08	1.25524e-06	chr12	75877903	75883600	0.189006	1.36043e-06
RP11-290L1.3	0.211788	0.228031	0.170122	0.746047	-0.422662	0.79612	0.8775	chr12	76424273	76425158	-0.0352701	0.37154
RP11-408B11.2	5.74775	7.62818	0.924047	0.121136	-3.0453	1.03911e-11	7.33249e-10	chr12	85711837	85736690	0.152587	0.000101285
SOCS2-AS1	89.7489	87.3562	95.8866	1.09765	0.134419	0.574146	0.715148	chr12	93936238	93965544	0.217165	2.59312e-08
TMPO-AS1	150.578	172.448	94.476	0.547853	-0.86814	2.04896e-06	2.68182e-05	chr12	98906750	98910200	0.30281	3.9968e-15
RP11-175P13.2	8.53419	8.11587	9.60727	1.18376	0.243381	0.370662	0.540023	chr12	100536835	100538449	0.276572	9.01279e-13
RP11-321F8.4	8.976	9.86594	6.69309	0.678403	-0.559785	0.0162389	0.0540077	chr12	101802149	101802838	0.230947	3.03405e-09
RP11-412D9.4	37.547	38.2079	35.8516	0.938331	-0.0918319	0.564507	0.711885	chr12	107347806	107349275	0.303234	3.55271e-15
USP30-AS1	8.9949	9.90333	6.66458	0.672964	-0.5714	0.0107834	0.0392752	chr12	109490154	109491757	-0.0214133	0.587533
RP11-443D10.3	17.9931	17.5024	19.252	1.09996	0.137452	0.61721	0.7498	chr12	109549022	109563369	0.24634	2.34026e-10
RP3-462E2.3	12.391	10.8542	16.3331	1.50476	0.589536	0.00388045	0.0178788	chr12	112250596	112251224	0.0624623	0.113289
MAPKAPK5-AS1	622.381	654.937	538.868	0.822778	-0.281425	0.127583	0.259483	chr12	112277570	112280706	0.440637	0
TBX5-AS1	123.303	111.373	153.906	1.38191	0.46666	0.00424959	0.0192656	chr12	114845995	114850636	0.01919	0.626905
LINC00173	84.7144	76.761	105.117	1.3694	0.453545	0.116712	0.243475	chr12	116971226	116974323	0.255131	4.99902e-11
RP11-227B21.2	20.9832	18.9651	26.16	1.37938	0.464019	0.00911868	0.0351067	chr12	117890816	117894791	0.206268	1.28333e-07
PXN-AS1	72.9323	73.8844	70.4898	0.954055	-0.0678562	0.723862	0.823285	chr12	120639093	120650941	0.437471	0
RP11-18C24.6	908.055	826.446	1117.4	1.35206	0.435154	0.0073575	0.0300446	chr12	120928130	120933743	0.361558	0
RP11-340F14.5	75.3706	79.0671	65.8883	0.833321	-0.263056	0.230289	0.388697	chr12	121625358	121625835	-0.0214397	0.587073
AC084018.1	288.213	274.088	324.447	1.18373	0.243344	0.139736	0.27725	chr12	122233172	122241812	0.324137	0
RP11-282O18.3	90.6378	91.8368	87.5622	0.953454	-0.0687642	0.679656	0.798178	chr12	123728733	123746030	0.306539	1.77636e-15
RP13-942N8.1	20.6793	22.9673	14.8103	0.644841	-0.632985	0.00197153	0.010094	chr12	123849499	123850660	0.19975	3.20738e-07
RP11-417L19.4	7.85341	8.34247	6.59885	0.790996	-0.338258	0.131802	0.266063	chr12	132409280	132413896	0.198659	3.72776e-07
RP13-820C6.2	100.261	102.686	94.0398	0.915799	-0.126897	0.550709	0.701923	chr12	132562347	132565005	0.367913	0
RP13-977J11.2	44.477	42.9199	48.4714	1.12935	0.175487	0.37026	0.53992	chr12	132671286	132674240	0.126583	0.00128618
PSPC1-OT1	13.2007	13.1867	13.2368	1.0038	0.00547786	0.851515	0.910415	chr13	20248763	20250024	0.523188	0
PSPC1-AS1	11.3419	10.7372	12.8931	1.20079	0.263983	0.180157	0.326698	chr13	20252829	20253837	0.399079	0
LINC00539	26.7703	26.0808	28.539	1.09425	0.129946	0.534366	0.68668	chr13	21872277	21878694	0.486084	0
PAN3-AS1	37.4961	37.2671	38.0836	1.02191	0.0312663	0.837432	0.902201	chr13	28710979	28712330	0.447866	0
RP11-37E23.5	39.8546	34.9741	52.3742	1.49752	0.582571	0.000811457	0.00498862	chr13	32872290	32872849	0.197392	4.43475e-07
RP11-37L2.1	11.6979	11.9941	10.9379	0.911943	-0.132985	0.427011	0.594883	chr13	34185103	34185659	0.128114	0.00112082
RP11-187A9.3	7.6045	7.12151	8.84347	1.2418	0.312429	0.150009	0.289269	chr13	42617862	42618383	0.336665	0
SMIM2-AS1	7.62241	8.1742	6.20695	0.759335	-0.397192	0.130573	0.264239	chr13	44716681	44813010	0.218981	1.97021e-08
RP11-269C23.3	95.1582	95.3552	94.6529	0.992636	-0.0106638	0.629603	0.759172	chr13	44974486	44980002	0.270055	3.17346e-12
RP11-290D2.4	1.34033	1.40915	1.16379	0.825878	-0.275999	0.526779	0.680703	chr13	45911614	45911744	0.1833	2.83631e-06
TPT1-AS1	355.907	368.697	323.097	0.876323	-0.190466	0.333419	0.505018	chr13	45915479	45965872	0.097512	0.0132985
DLEU2	85.3835	89.3867	75.1144	0.840331	-0.25097	0.195301	0.345287	chr13	50601268	50699856	0.236856	1.15874e-09
RP11-327P2.5	39.3219	38.1246	42.3935	1.11197	0.153121	0.491145	0.651649	chr13	52378432	52387356	0.402569	0
RBM26-AS1	57.8653	54.618	66.1954	1.21197	0.277355	0.093865	0.207835	chr13	79980443	79997090	0.341207	0
DNAJC3-AS1	210.736	220.696	185.184	0.839091	-0.2531	0.172714	0.319265	chr13	96325088	96329179	0.478865	0
DOCK9-AS2	37.933	39.4815	33.9607	0.860166	-0.217313	0.233302	0.392382	chr13	99740072	99740879	0.448328	0
UBAC2-AS1	67.0425	70.9151	57.1085	0.805308	-0.312388	0.104782	0.224059	chr13	99848695	99852964	0.371282	0
ANKRD10-IT1	142.253	129.89	173.966	1.33933	0.421513	0.0141269	0.0484736	chr13	111547405	111551519	0.502931	0
RP11-120K24.3	50.699	47.9676	57.7054	1.20301	0.266645	0.141127	0.278988	chr13	113619148	113620445	0.45431	0
MCF2L-AS1	54.1342	55.5628	50.4696	0.908334	-0.138706	0.545259	0.697365	chr13	113621797	113623138	0.486764	0
RP11-120K24.5	16.3006	17.6274	12.8972	0.731658	-0.450758	0.034868	0.0994564	chr13	113663984	113664633	0.277875	6.98108e-13
RPPH1	84.77	95.2849	57.7969	0.60657	-0.721255	0.550986	0.701923	chr14	20811206	20811844	0.0672397	0.0882003
RP11-219E7.1	11.1047	10.4247	12.8493	1.23258	0.301685	0.115994	0.242288	chr14	21252046	21252452	0.0483352	0.220596
LINC00641	314.8	314.099	316.598	1.00796	0.0114326	0.988571	0.997793	chr14	21668237	21675059	0.204003	1.77035e-07
AE000661.37	65.342	67.6397	59.4479	0.878891	-0.186244	0.139064	0.276256	chr14	22849082	22951948	0.0641596	0.103801
RP11-298I3.4	34.8538	31.7598	42.7906	1.34732	0.430089	0.00976814	0.0368691	chr14	23451906	23468287	0.288859	7.63833e-14
DHRS4-AS1	1486.57	1437.73	1611.86	1.12112	0.164939	0.305968	0.475143	chr14	24407939	24458048	0.541455	0
ARHGAP5-AS1	57.786	64.0556	41.7031	0.651046	-0.619168	0.00115057	0.00652928	chr14	32544624	32545999	0.319653	0
RP11-73E17.2	82.5266	81.3637	85.5096	1.05096	0.0717011	0.670487	0.790449	chr14	35343548	35345665	0.385008	0
RP11-317N8.5	66.6314	74.0756	47.5354	0.641715	-0.639996	0.000446013	0.0029426	chr14	36288429	36295971	-0.0171335	0.664298
RP1-269M15.3	41.7737	31.7806	67.4081	2.12104	1.08477	0.000126613	0.000997536	chr20	41818861	41830011	0.00981268	0.803716
RP11-81K13.1	18.2516	13.8973	29.4216	2.11708	1.08207	0.00917073	0.035187	chr12	75414748	75438573	0.0917913	0.0198169
RP11-369C8.1	63.2598	72.3836	39.8552	0.550612	-0.860893	0.144459	0.283161	chr14	46175452	46185155	0.104188	0.00814324
RP11-247L20.4	38.719	38.6014	39.0207	1.01086	0.0155872	0.968342	0.984724	chr14	50793243	50794627	0.448905	0
RP11-368P15.3	38.4947	41.5286	30.7122	0.739543	-0.435295	0.0265705	0.0801561	chr14	53503472	53504969	0.233795	1.91401e-09
RP11-999E24.3	32.4062	27.3578	45.3566	1.6579	0.729361	5.05031e-05	0.000455369	chr14	58460262	58461243	0.126331	0.00131548
CTD-2002H8.2	21.5461	19.9121	25.7375	1.29256	0.370226	0.0606035	0.148579	chr14	58731379	58736399	0.345041	0
RP11-349A22.5	1410.31	1346.78	1573.29	1.16819	0.224274	0.204077	0.356147	chr14	58732082	58764852	0.566376	0
RP11-112J1.2	30.4502	27.1486	38.9196	1.43358	0.51962	0.010525	0.0386472	chr14	59294951	59484046	-0.00931714	0.813442
RP11-701B16.2	41.8213	40.876	44.2463	1.08245	0.114301	0.581335	0.721887	chr14	59945991	59992155	0.443612	0
RP11-1112J20.2	164.244	167.386	156.185	0.933083	-0.0999234	0.562711	0.711278	chr14	63589750	63594932	-0.120216	0.00224385
CTD-2555O16.2	43.8998	40.9052	51.5815	1.261	0.334568	0.0843572	0.191485	chr14	64889652	64915275	0.504739	0
RP11-973N13.4	13.4643	11.7082	17.969	1.53473	0.617989	0.00231694	0.0115349	chr14	64980871	65007086	0.317577	0
LINC00238	35.2975	31.7178	44.4801	1.40237	0.487864	0.133973	0.268774	chr14	66953071	66965271	0.0999162	0.0111802
CTD-2566J3.1	60.7653	61.3936	59.1537	0.963516	-0.0536192	0.877661	0.929187	chr14	68591720	68596913	0.156922	6.35293e-05
CTD-2325P2.4	29.8573	28.1279	34.2934	1.2192	0.28593	0.0435663	0.115879	chr14	69093882	69095162	0.270783	2.76157e-12
RP11-718G2.4	440.968	432.07	463.794	1.07342	0.102219	0.548888	0.701353	chr14	70833570	70839810	0.487672	0
RP6-65G23.3	112.169	113.768	108.068	0.949905	-0.0741454	0.696494	0.802848	chr14	71276921	71282120	0.427168	0
RP1-261D10.2	32.4358	32.7192	31.7087	0.969115	-0.0452609	0.873429	0.927732	chr14	71759434	71788531	0.30583	2.22045e-15
RP4-647C14.2	31.3084	29.2446	36.6025	1.2516	0.323775	0.0544133	0.136285	chr14	73710725	73712687	0.137437	0.000469479
RP4-693M11.3	102.383	90.5831	132.651	1.46441	0.550323	0.00374641	0.0175229	chr14	74164805	74167054	0.301081	5.77316e-15
RP5-1021I20.1	49.2399	44.2333	62.0829	1.40353	0.489063	0.00433179	0.0194213	chr14	74254062	74269973	0.263834	1.02287e-11
RP11-293M10.6	94.0921	85.047	117.295	1.37917	0.463805	0.00771109	0.0309015	chr14	75890385	75894444	0.327872	0
RP11-488C13.5	59.6093	60.5909	57.0913	0.942242	-0.0858299	0.559639	0.709051	chr14	77248082	77253067	0.435885	0
RP11-471B22.2	11.9609	11.9954	11.8725	0.989751	-0.0148631	0.970223	0.985514	chr14	90868866	90871579	0.28018	4.42313e-13
CTD-3035D6.2	11.2616	13.2586	6.13899	0.463021	-1.11085	6.96844e-07	1.03759e-05	chr14	91288708	91294472	0.189922	1.2065e-06
CTD-2547L24.4	27.3295	25.2738	32.6029	1.28999	0.367358	0.0458886	0.119007	chr14	91724642	91725347	0.191261	1.01118e-06
RP11-747H7.3	406.925	354.395	541.677	1.52846	0.612075	0.00024089	0.00172231	chr14	92223102	92226142	0.43344	0
RP11-529H20.5	65.0743	62.0794	72.7568	1.172	0.228967	0.174883	0.320602	chr14	92524895	92525877	0.285503	1.51879e-13
DICER1-AS1	106.707	109.308	100.034	0.915152	-0.127917	0.468711	0.631302	chr14	95623981	95646263	0.289328	6.95e-14
CTD-2240H23.2	140.601	128.665	171.22	1.33074	0.412226	0.035754	0.10057	chr14	95651453	95652191	0.244726	3.08685e-10
LINC00341	210.358	196.348	246.298	1.25439	0.32699	0.103317	0.222908	chr14	95873605	95876427	0.0404569	0.305313
SNHG10	95.9374	105.108	72.413	0.68894	-0.537549	0.00426824	0.0192962	chr14	95998633	96001209	0.276416	9.29257e-13
RP11-872J21.3	27.7228	29.8505	22.2648	0.745877	-0.42299	0.0345679	0.0987741	chr14	96967146	96968658	0.353673	0
MEG3	486.803	429.473	633.867	1.47592	0.561612	0.000809978	0.00498862	chr14	101245746	101327368	0.122437	0.00185326
RP11-45P15.4	34.1097	31.1136	41.7953	1.34331	0.425794	0.0132908	0.046092	chr14	103798010	103798704	0.300696	6.21725e-15
RP11-894P9.1	63.4291	61.013	69.6268	1.14118	0.190525	0.333303	0.505018	chr14	104148698	104150352	0.290305	5.68434e-14
CTD-2134A5.4	23.9684	22.6199	27.4276	1.21254	0.278036	0.193973	0.344817	chr14	104320702	104346448	0.261812	1.48663e-11
CTD-2134A5.3	7.86627	7.21424	9.53888	1.32223	0.402974	0.0968147	0.212338	chr14	104341391	104343815	0.21553	3.31426e-08
LINC00638	96.7851	93.5797	105.008	1.12212	0.166228	0.382804	0.551279	chr14	105287537	105290055	0.345008	0
RP11-44N21.1	43.5722	39.4256	54.209	1.37497	0.459401	0.0110001	0.0398393	chr14	105559945	105565341	0.158239	5.50023e-05
RP11-521B24.3	104.976	105.081	104.708	0.996456	-0.00512201	0.842963	0.905446	chr14	105883220	105886076	0.331304	0
RP11-521B24.5	51.8254	47.1966	63.6993	1.34966	0.432594	0.016122	0.0538394	chr14	105934129	105936954	0.331015	0
RP11-731F5.1	47.0378	61.3658	10.2833	0.167573	-2.57714	0.0329348	0.0954522	chr14	106067808	106071694	NA	NA
RP11-731F5.2	1109.98	1364.4	457.332	0.335188	-1.57696	0.00604017	0.0254628	chr14	106110832	106115394	NA	NA
RP11-73C9.1	4.5142	5.47515	2.04913	0.374259	-1.41789	5.24936e-07	8.21885e-06	chr15	23812410	23814804	0.122784	0.00179818
SNHG14	961.9	969.16	943.275	0.973292	-0.039056	0.846148	0.907423	chr15	25224703	25664609	0.364615	0
RP11-701H24.3	7.32456	7.07365	7.96822	1.12647	0.171803	0.384619	0.552911	chr15	25272882	25277194	0.277802	7.07878e-13
RP11-701H24.2	205.815	201.249	217.526	1.08088	0.112207	0.430756	0.598559	chr15	25277019	25281637	0.336272	0
RP11-143J24.1	10.924	13.0746	5.40716	0.413561	-1.27383	7.43465e-09	2.11692e-07	chr15	30297645	30338051	-0.192314	8.79368e-07
RP11-16E12.2	26.5645	31.8808	12.927	0.405479	-1.3023	1.17616e-07	2.32794e-06	chr15	31514201	31523041	-0.019743	0.617008
RP11-3D4.2	10.9459	11.1971	10.3016	0.920027	-0.120251	0.590061	0.72724	chr15	34150917	34157026	0.211216	6.27422e-08
RP11-201P10.3	12.7252	12.342	13.7082	1.11069	0.151461	0.502599	0.659684	chr15	37109376	37110314	0.152328	0.000104104
RP11-521C20.4	110.506	107.599	117.965	1.09634	0.132699	0.382439	0.551279	chr15	40331511	40359491	0.239056	8.04356e-10
RP11-64K12.2	351.577	359.349	331.64	0.922892	-0.115766	0.692916	0.80157	chr15	40617416	40618916	0.146525	0.000190471
CTD-2339L15.1	70.4955	62.1792	91.8286	1.47684	0.562512	0.00119868	0.00675506	chr15	40978921	40987305	0.416174	0
RP11-532F12.5	362.008	344.462	407.018	1.1816	0.240746	0.0995068	0.216778	chr15	41128005	41136585	0.469484	0
OIP5-AS1	2954.45	2886.1	3129.75	1.08442	0.116926	0.404484	0.572873	chr15	41576187	41601901	0.63912	0
RP11-107F6.3	7.64747	7.55521	7.88413	1.04354	0.0614803	0.635948	0.765118	chr15	42063129	42064930	0.0569725	0.148693
CTD-2382E5.3	115.09	115.719	113.478	0.98064	-0.0282046	0.966527	0.984389	chr15	42189687	42190773	0.351902	0
RP11-151N17.2	296.393	285.192	325.125	1.14002	0.18906	0.301632	0.471201	chr15	44819454	44829121	0.452975	0
RP11-519G16.5	16.4704	19.4773	8.75696	0.449598	-1.15329	0.0763234	0.177723	chr15	45722849	45734006	0.0370429	0.347968
RP11-353B9.1	125.428	112.031	159.794	1.42634	0.512316	0.00215933	0.010876	chr15	49944335	49948429	0.437065	0
GABPB1-AS1	165.594	163.441	171.116	1.04696	0.0662041	0.764356	0.854961	chr15	50647155	50659636	0.549489	0
CTD-3110H11.1	11.1415	10.3817	13.0905	1.26091	0.334469	0.13476	0.27002	chr15	50651646	50652391	0.308135	1.33227e-15
RP11-562A8.4	9.25002	8.69299	10.6789	1.22845	0.296842	0.131649	0.266063	chr15	50789391	50790941	0.400835	0
RP11-120K9.2	10.9283	10.9449	10.8857	0.994598	-0.00781502	0.827428	0.897071	chr15	50849797	50852697	0.356071	0
RP11-707P17.2	21.3692	20.686	23.1217	1.11775	0.160592	0.369173	0.539408	chr15	51749482	51752779	0.322824	0
RP11-56B16.3	81.8519	82.143	81.105	0.987364	-0.0183459	0.960301	0.980232	chr15	52206914	52207768	0.360316	0
RP11-459E5.1	290.259	222.083	465.146	2.09447	1.06659	9.76803e-07	1.39066e-05	chr8	22547662	22656129	0.276097	9.88987e-13
RP11-139H15.1	139.023	139.548	137.674	0.986574	-0.0195008	0.887486	0.934711	chr15	55609381	55611359	0.517678	0
RP11-50C13.1	47.3838	48.7178	43.9619	0.902379	-0.148194	0.490491	0.651446	chr15	58879705	58883875	0.27136	2.47313e-12
RP11-244F12.3	115.466	106.001	139.747	1.31835	0.398735	0.00798894	0.0317018	chr15	63338232	63341586	0.170003	1.44163e-05
AC005355.2	21.6048	16.597	34.451	2.07574	1.05363	6.28659e-08	1.41557e-06	chr5	133842242	133844415	0.454066	0
AC100830.5	4.91326	4.63527	5.62636	1.21381	0.279547	0.246025	0.404557	chr15	64988820	64989060	0.325934	0
CTD-3185P2.1	32.6138	32.84	32.0337	0.975446	-0.035866	0.767532	0.857333	chr15	66782085	66784447	0.445746	0
IQCH-AS1	378.375	383.945	364.087	0.948278	-0.0766174	0.584782	0.7234	chr15	67695956	67814182	0.554463	0
RP11-709B3.2	97.4029	87.6496	122.422	1.39672	0.482046	0.00283508	0.0136538	chr15	68591127	68593343	0.0230967	0.558502
SIAH2-AS1	14.0978	10.8813	22.3489	2.05388	1.03835	8.14887e-08	1.69559e-06	chr3	150479723	150480325	0.0455846	0.248024
RP11-279F6.1	230.593	197.404	315.729	1.59941	0.677537	0.00120885	0.00678883	chr15	69755364	69863775	0.0549304	0.163825
RP11-279F6.2	41.4034	32.1595	65.1161	2.02478	1.01777	0.0150906	0.051346	chr15	69857062	69858129	-0.000675558	0.986349
RP11-1006G14.4	99.983	100.14	99.5809	0.994419	-0.0080739	0.971885	0.986222	chr15	72882031	72884186	0.530509	0
LOXL1-AS1	393.396	367.548	459.701	1.25072	0.322761	0.0759997	0.177237	chr15	74200423	74220589	0.387021	0
RP11-10O17.2	104.566	105.14	103.094	0.980547	-0.0283415	0.882991	0.931624	chr15	74753605	74773643	0.571405	0
RP11-817O13.8	53.1174	53.8276	51.2956	0.952961	-0.0695105	0.822198	0.894388	chr15	75660495	75661925	0.491607	0
RP11-797A18.3	3.90937	4.162	3.26131	0.783593	-0.351824	0.168429	0.314568	chr15	77336021	77337502	0.128162	0.00111603
RP11-307C19.2	15.328	14.5389	17.3521	1.19349	0.255192	0.109028	0.231612	chr15	77861311	77901023	0.235933	1.3489e-09
RP11-650L12.2	22.48	28.0634	8.15721	0.29067	-1.78254	1.29756e-17	3.50991e-15	chr15	78881464	78883618	0.178083	5.44538e-06
RP11-358L4.1	15.1621	16.6671	11.3015	0.678076	-0.560482	0.0130449	0.0454332	chr15	79705699	79706228	0.315174	2.22045e-16
RP11-38G5.4	16.4825	15.2378	19.6755	1.29123	0.368741	0.055599	0.137977	chr15	80135888	80136646	0.427577	0
RP11-752G15.3	41.506	43.606	36.1192	0.828308	-0.27176	0.110689	0.233612	chr15	83316520	83361572	0.0159522	0.686169
RP11-752G15.6	62.0857	66.1897	51.5581	0.778944	-0.360409	0.0398005	0.10857	chr15	83419315	83425958	0.418165	0
RP11-382A20.2	50.457	50.4407	50.4987	1.00115	0.00165876	0.966799	0.984389	chr15	83782368	83783318	0.360549	0
RP11-182J1.1	45.5531	41.9722	54.739	1.30417	0.383134	0.0454443	0.11877	chr15	85175128	85177218	0.443717	0
LINC00052	282.332	337.445	140.956	0.417716	-1.25941	0.0453055	0.11877	chr15	88120159	88122917	0.0238242	0.546175
AC142401.2	2.19926	2.0797	2.50595	1.20496	0.26898	0.511021	0.666044	chr15	89002947	89054752	0.2445	3.20892e-10
CTD-2335A18.1	192.98	214.254	138.408	0.646	-0.630393	0.000936315	0.0055982	chr15	89904809	89939471	0.331759	0
RP11-617F23.1	91.6629	95.3381	82.2351	0.862563	-0.213298	0.261601	0.425856	chr15	90617746	90625439	0.304093	3.10862e-15
RP11-697E2.4	8.11166	8.01714	8.35413	1.04203	0.0594018	0.711079	0.813306	chr15	90788644	90789043	0.379764	0
CTD-3094K11.1	9.76008	11.9343	4.18286	0.350492	-1.51255	2.12e-08	5.46153e-07	chr15	91382953	91384608	0.134729	0.000607988
RP11-4F5.2	85.0478	91.7551	67.842	0.739381	-0.435611	0.0798753	0.183928	chr15	95024039	95027181	0.252782	7.5953e-11
RP11-35O15.1	23.5624	27.573	13.2742	0.481421	-1.05463	0.0498013	0.126671	chr15	99190179	99190600	0.559052	0
RP11-168G16.1	42.6383	41.1514	46.4525	1.12882	0.174813	0.363843	0.53344	chr15	100884661	100890438	0.403967	0
RP11-66B24.2	74.4512	83.2104	51.9819	0.624704	-0.678755	0.000125289	0.000991919	chr15	101389765	101404501	0.303841	3.10862e-15
RP11-66B24.1	5.08507	6.37122	1.78582	0.280295	-1.83498	2.18594e-05	0.000216328	chr15	101402047	101414195	0.244544	3.18451e-10
RP11-505E24.3	12.1322	13.8333	7.76832	0.561566	-0.832473	0.00083431	0.00505842	chr15	101583920	101589661	0.293669	2.81997e-14
RP11-299G20.2	62.9803	59.5381	71.8102	1.20612	0.270376	0.181665	0.329065	chr15	101835623	101845942	0.358722	0
AL022341.3	10.806	10.7663	10.9077	1.01313	0.0188186	0.972246	0.986222	chr16	698472	699200	0.439191	0
LA16c-313D11.12	79.0459	73.7649	92.5926	1.25524	0.327961	0.0863064	0.195091	chr16	739000	742554	0.471464	0
LA16c-380A1.1	7.78781	7.07371	9.61964	1.35991	0.443516	0.0358235	0.100591	chr16	760745	761277	0.412951	0
LA16c-306A4.1	10.5415	11.1225	9.05116	0.813773	-0.297302	0.193897	0.344817	chr16	933779	935090	0.296746	1.46549e-14
RP11-161M6.2	144.521	186.585	36.6186	0.196257	-2.34918	3.80802e-05	0.000345275	chr16	1025760	1031596	-0.170005	1.44132e-05
RP11-616M22.7	78.8732	84.6601	64.0286	0.756302	-0.402965	0.0203313	0.0646697	chr16	1344551	1349167	0.433631	0
LA16c-358B7.3	101.902	97.5871	112.97	1.15763	0.21118	0.282379	0.451084	chr16	1367891	1372846	0.44695	0
LA16c-316G12.2	2.54921	2.19507	3.45768	1.57521	0.655542	0.0251918	0.076938	chr16	1408900	1411406	0.366028	0
LA16c-390E6.4	13.2384	13.0473	13.7285	1.05221	0.0734163	0.946035	0.96994	chr16	1501760	1502654	0.366634	0
LA16c-425C2.1	8.1663	7.25361	10.5075	1.4486	0.534654	0.0157774	0.0532365	chr16	1629242	1630309	0.446544	0
SNHG9	193.517	212.662	144.407	0.679047	-0.558418	0.0038886	0.0178788	chr16	2014959	2015510	0.25581	4.42621e-11
RP11-304L19.1	5.68265	5.7337	5.55169	0.968257	-0.0465381	0.8168	0.889709	chr16	2141436	2145426	0.260958	1.73908e-11
RP11-304L19.5	520.071	559.978	417.701	0.745925	-0.422898	0.0471549	0.120904	chr16	2204797	2205359	0.155771	7.19965e-05
hsa-mir-940	17.8319	18.0333	17.3152	0.960179	-0.0586246	0.67089	0.790449	chr16	2318155	2323419	0.401699	0
RP11-715J22.3	18.4755	19.6745	15.4001	0.782745	-0.353386	0.0972792	0.212782	chr16	2502581	2502978	0.362848	0
RP11-715J22.6	12.3222	14.1065	7.74518	0.54905	-0.864989	0.000174854	0.00133862	chr16	2526558	2527062	0.0993635	0.0116388
LA16c-325D7.2	18.7825	18.1525	20.3987	1.12374	0.168307	0.352346	0.521767	chr16	2916348	2917619	0.560651	0
RP11-473M20.5	83.592	80.8373	90.6584	1.12149	0.16542	0.573606	0.715024	chr16	3082481	3089134	0.435445	0
RP11-473M20.7	62.0257	63.3723	58.5716	0.924246	-0.113651	0.510948	0.666044	chr16	3101991	3109371	0.349553	0
RP11-473M20.11	15.3601	13.6644	19.7098	1.44242	0.528487	0.00522767	0.0228078	chr16	3156764	3159577	0.572211	0
ZNF205-AS1	31.2242	28.0692	39.3173	1.40073	0.486174	0.00802054	0.0317496	chr16	3160460	3165599	0.606705	0
RP11-473M20.14	305.241	293.237	336.034	1.14595	0.196542	0.226398	0.382755	chr16	3166042	3184883	0.609604	0
RP11-473M20.16	24.6779	23.2036	28.4599	1.22653	0.29458	0.14914	0.28889	chr16	3206736	3207484	0.555016	0
RP11-95P2.3	10.9537	10.3362	12.5376	1.21298	0.278551	0.169628	0.316081	chr16	4230117	4233516	0.445419	0
RP11-95P2.1	171.121	169.595	175.036	1.03208	0.0455562	0.607474	0.741661	chr16	4295825	4303790	0.539118	0
AC005356.1	8.10132	8.23824	7.75008	0.940745	-0.0881249	0.883407	0.931624	chr16	4374667	4378341	0.218328	2.17523e-08
RP11-77H9.2	32.4628	33.9229	28.7173	0.846547	-0.240339	0.188354	0.338163	chr16	8941961	8954274	0.266254	6.51124e-12
RP11-473I1.9	573.744	566.943	591.19	1.04277	0.0604188	0.695306	0.802848	chr16	9198704	9200618	0.534325	0
RP11-473I1.5	96.8166	92.6769	107.436	1.15925	0.213196	0.241399	0.399743	chr16	9199690	9201031	0.39968	0
RP11-473I1.10	3043.36	2933.2	3325.97	1.13391	0.1813	0.2717	0.438339	chr16	9201097	9207038	0.688662	0
RP11-876N24.5	65.0168	70.0898	52.0035	0.741955	-0.430596	0.0161621	0.0538626	chr16	11032742	11033901	0.212879	4.91369e-08
RP11-876N24.4	35.4526	36.9461	31.6212	0.855873	-0.224532	0.200019	0.352095	chr16	11034575	11036878	0.175773	7.22561e-06
RP11-65J21.3	38.1066	36.3085	42.7191	1.17656	0.234576	0.111486	0.234685	chr16	14396144	14420210	0.373894	0
RP11-65J21.1	8.27981	7.27639	10.8538	1.49164	0.576903	0.00603484	0.0254628	chr16	14456965	14464123	0.345124	0
RP11-1021N1.2	38.5145	37.5176	41.0716	1.09473	0.130573	0.339247	0.511709	chr16	15506576	15507125	0.449248	0
AF001548.5	65.0615	62.4796	71.6846	1.14733	0.198277	0.253838	0.416141	chr16	15820530	15826850	0.427122	0
RP11-626G11.4	15.1066	14.9395	15.5351	1.03987	0.0564035	0.618168	0.750401	chr16	19098177	19109432	0.253496	6.6906e-11
CTA-363E6.7	0.287112	0.21471	0.472838	2.20222	1.13896	0.113379	0.237906	chr16	19513010	19513608	0.142916	0.000274296
RP11-141O15.1	72.7249	68.8435	82.6817	1.20101	0.264247	0.120686	0.248571	chr16	22298028	22300059	0.383057	0
CTD-2270L9.4	17.0664	16.2418	19.1817	1.18101	0.240016	0.203805	0.356147	chr16	23464078	23468927	0.537263	0
CTD-2196E14.9	289.024	275.081	324.792	1.18071	0.23966	0.242695	0.399893	chr16	23681331	23684448	0.36527	0
CTD-2196E14.4	85.001	82.7291	90.8291	1.09791	0.134759	0.553728	0.70376	chr16	23683452	23686820	0.449244	0
RP11-57A19.2	59.7283	70.2742	32.6759	0.464977	-1.10477	1.67465e-07	3.23566e-06	chr16	28296205	28303385	0.163322	3.11927e-05
RP11-22P6.2	7.64557	7.24698	8.66805	1.19609	0.258327	0.327884	0.498273	chr16	28873486	28874661	0.393014	0
RP11-22P6.3	11.7475	13.1415	8.17151	0.621808	-0.685459	0.000973252	0.00576492	chr16	28890277	28891241	0.182119	3.29303e-06
RP11-264B17.2	27.0279	25.9104	29.8946	1.15377	0.20635	0.290332	0.457484	chr16	28968007	28978204	0.343202	0
RP11-264B17.4	10.6504	10.558	10.8874	1.03119	0.0443121	0.814646	0.889709	chr16	28986293	28990145	0.36574	0
AC009133.12	167.425	164.048	176.086	1.07338	0.102158	0.627236	0.757444	chr16	29829300	29832573	0.614566	0
CTD-2574D22.5	24.9586	26.3799	21.3128	0.807919	-0.307718	0.248723	0.40858	chr16	29874913	29879371	0.269237	3.70814e-12
CTD-2574D22.4	115.032	116.425	111.46	0.957355	-0.0628736	0.706329	0.810714	chr16	29930956	29933226	0.456161	0
CTD-2574D22.2	37.1174	38.5697	33.3918	0.865753	-0.207973	0.184318	0.332018	chr16	29938156	29940254	0.432208	0
RP11-455F5.3	79.012	85.5352	62.2784	0.728102	-0.457788	0.307203	0.475876	chr16	30107750	30115437	0.382963	0
RP11-347C12.10	120.865	111.862	143.961	1.28695	0.363955	0.0458866	0.119007	chr16	30366761	30367848	0.699317	0
RP11-146F11.1	22.9253	25.395	16.5897	0.653267	-0.614255	0.00256593	0.0126197	chr16	30709029	30710379	0.316104	2.22045e-16
MIR4519	17.297	18.5247	14.1478	0.763723	-0.388879	0.0826834	0.188476	chr16	30886542	30906541	0.294042	2.62013e-14
FBXL19-AS1	182.029	182.912	179.764	0.982794	-0.0250388	0.852582	0.910955	chr16	30930639	30934590	0.513057	0
AC135048.13	0.708202	0.683799	0.770798	1.12723	0.172781	0.685017	0.799268	chr16	30959706	30967832	0.313509	4.44089e-16
RP11-196G11.2	8.37741	7.69381	10.131	1.31677	0.397002	0.0555932	0.137977	chr16	31054470	31061201	0.413779	0
RP11-196G11.4	29.1559	26.4482	36.1016	1.36499	0.448893	0.0194941	0.0625275	chr16	31129398	31130068	0.560302	0
RP11-388M20.9	58.4894	33.5382	122.495	3.6524	1.86885	0.0173121	0.0564207	chr16	31237280	31238481	0.226709	5.95676e-09
RP11-452L6.1	62.3456	60.0534	68.2256	1.13608	0.184069	0.287333	0.454901	chr16	31460855	31464814	0.565322	0
RP11-452L6.5	267.943	263.785	278.608	1.05619	0.0788734	0.68217	0.798978	chr16	31468031	31471057	0.659178	0
RP11-452L6.7	11.7416	12.2243	10.5035	0.859228	-0.218887	0.30448	0.473798	chr16	31519791	31520569	0.381919	0
CTD-2358C21.4	64.7722	61.011	74.4205	1.21979	0.286632	0.14386	0.282669	chr16	31720433	31723305	0.406972	0
RP11-3M1.1	50.2167	52.3076	44.8531	0.857488	-0.221812	0.569801	0.713693	chr16	48198862	48201149	0.120503	0.00218945
RP11-401P9.4	64.458	60.1908	75.4043	1.25275	0.325104	0.040302	0.109382	chr16	50679719	50683160	0.128908	0.00104306
RP11-44F14.8	70.1444	62.7736	89.0522	1.41862	0.504492	0.00125352	0.00701539	chr16	53420855	53422997	0.187565	1.64121e-06
FTO-IT1	37.9373	45.2816	19.0977	0.421754	-1.24552	0.129972	0.263352	chr16	54073304	54074638	0.22681	5.86297e-09
CRNDE	1640.95	1614.81	1708.01	1.05772	0.0809514	0.583846	0.723321	chr16	54952774	54963101	0.358422	0
CTD-3032H12.2	22.7049	25.0055	16.8034	0.671986	-0.573497	0.00631889	0.0264319	chr16	54968824	54988577	0.337256	0
CTD-3032H12.1	71.9709	62.0844	97.332	1.56774	0.648682	0.000118054	0.000948526	chr16	54971697	54972583	0.00433697	0.912531
RP11-325K4.2	8.67812	8.76554	8.45386	0.964442	-0.0522331	0.980014	0.992861	chr16	56974939	56975638	0.279131	5.44897e-13
RP11-256I9.1	40.553	31.9713	62.567	1.95697	0.968625	2.28158e-08	5.78594e-07	chr16	65318401	65610203	-0.138414	0.00042719
CTD-2258A20.4	56.5837	58.5665	51.4974	0.879298	-0.185576	0.433983	0.601498	chr16	66442426	66446038	0.351662	0
RP11-61A14.2	90.1723	93.7419	81.0154	0.864239	-0.210498	0.200709	0.352544	chr16	66921917	66922834	0.517549	0
RP11-61A14.3	237.544	251.186	202.55	0.806376	-0.310476	0.0742966	0.174254	chr16	66923071	66924996	0.551813	0
RP11-297D21.3	37.9853	39.8271	33.2607	0.835128	-0.259931	0.150071	0.289269	chr16	67466594	67468931	0.0432219	0.273416
CTD-2012K14.1	20.7182	21.0403	19.8922	0.945434	-0.0809506	0.831391	0.899565	chr16	67551609	67562578	0.0206782	0.600424
CTC-479C5.16	48.9113	53.9543	35.9748	0.666763	-0.584754	0.00192242	0.00991981	chr16	67903862	67906470	0.452926	0
RP11-96D1.6	12.3319	12.8029	11.1235	0.868821	-0.202869	0.220358	0.376861	chr16	68270747	68271570	0.207449	1.08353e-07
CTD-2033A16.3	5.76894	6.88218	2.91323	0.423301	-1.24025	2.57964e-06	3.29666e-05	chr16	69760915	69776466	0.411152	0
RP11-296I10.3	357.408	373.598	315.876	0.845496	-0.242131	0.120585	0.248571	chr16	70190242	70207351	0.3995	0
RP11-529K1.4	3.72328	3.78511	3.56465	0.941755	-0.0865769	0.70079	0.805512	chr16	70413359	70433405	0.248387	1.64235e-10
RP11-49C24.1	61.7691	70.8537	38.4649	0.542878	-0.8813	1.89908e-06	2.5264e-05	chr16	70610203	70611571	0.427589	0
RP11-498D10.6	40.3208	41.4797	37.348	0.900392	-0.151375	0.418353	0.585348	chr16	71963913	71965102	0.268879	3.96883e-12
RP5-991G20.1	8.66975	9.57575	6.34565	0.662679	-0.593618	0.00494339	0.0217429	chr16	72699068	72821143	0.439269	0
RP5-991G20.4	133.053	141.1	112.409	0.79666	-0.327964	0.0403766	0.109401	chr16	72823141	72825522	0.407811	0
AC009120.6	36.2813	36.45	35.8484	0.983495	-0.02401	0.832817	0.900507	chr16	74339099	74369244	0.323935	0
AC009120.5	19.8651	19.6934	20.3058	1.0311	0.0441837	0.895737	0.940959	chr16	74347234	74349532	0.326748	0
RP11-252A24.7	1020.13	1040.9	966.863	0.928876	-0.106443	0.582075	0.722253	chr16	74481324	74483790	0.408255	0
RP11-18F14.2	1506.12	1493.35	1538.86	1.03048	0.0433098	1	1	chr16	80631802	80636416	-0.0287837	0.465891
RP11-303E16.2	151.759	184.218	68.4962	0.371822	-1.42732	2.59564e-13	2.63295e-11	chr16	81064374	81065090	0.483437	0
MIR4720	563.27	627.15	399.403	0.636853	-0.650967	0.000194824	0.00145714	chr16	81416873	81424489	0.571841	0
RP11-510J16.3	64.2949	70.2968	48.8988	0.695605	-0.523659	0.0462267	0.119468	chr16	81993523	81996298	0.338376	0
RP11-510J16.5	15.3366	17.6046	9.51863	0.540689	-0.88713	0.0021236	0.0108384	chr16	82077940	82173236	0.256534	3.88631e-11
RP11-483P21.2	128.061	129.547	124.249	0.9591	-0.0602461	0.689819	0.80039	chr16	83823571	83841439	0.0274304	0.487128
RP11-505K9.1	30.0668	33.782	20.5365	0.607914	-0.71806	0.000757342	0.00470945	chr16	84150655	84151176	0.276962	8.34888e-13
CTD-2015G9.2	48.9823	65.6854	6.1353	0.0934042	-3.42037	1.92337e-12	1.64296e-10	chr16	86755696	86771432	0.428626	0
RP5-1142A6.9	37.8988	39.6994	33.2797	0.838291	-0.254477	0.131983	0.266097	chr16	88785022	88786867	0.375499	0
RP11-46C24.7	104.886	110.544	90.3697	0.817496	-0.290716	0.0798948	0.183928	chr16	89281637	89284061	0.396523	0
AC137932.5	17.9057	17.6893	18.4608	1.04361	0.0615844	0.810677	0.888141	chr16	89363915	89364724	NA	NA
RP11-368I7.2	144.984	172.846	73.513	0.425309	-1.23342	2.80215e-11	1.68441e-09	chr16	89778263	89784573	NA	NA
RP11-566K11.7	0.467448	0.520755	0.330704	0.635048	-0.655063	0.343499	0.515366	chr16	89972564	89984641	NA	NA
RP11-1260E13.1	15.5206	18.4207	8.08098	0.438689	-1.18873	0.369576	0.539408	chr17	171182	172244	NA	NA
PITPNA-AS1	17.492	17.5589	17.3205	0.986419	-0.0197277	0.901199	0.943642	chr17	1420224	1421390	0.362517	0
MIR22HG	535.769	504.635	615.635	1.21996	0.286834	0.108123	0.229993	chr17	1614804	1620468	0.320867	0
RP11-667K14.3	29.8423	28.4612	33.3849	1.173	0.2302	0.201205	0.353034	chr17	1946768	1948262	0.429925	0
RP1-59D14.5	36.4941	35.2971	39.5646	1.1209	0.164661	0.44359	0.610642	chr17	2278354	2282600	0.343845	0
RP1-59D14.6	55.7299	55.407	56.5581	1.02078	0.0296672	0.99319	1	chr17	2292559	2295372	0.282868	2.58682e-13
RP11-74E22.3	5.63768	6.31095	3.91058	0.619649	-0.690476	0.00441732	0.0196959	chr17	2615602	2616127	0.230294	3.36936e-09
RP11-235E17.6	17.1165	18.3419	13.9732	0.761818	-0.392482	0.0497615	0.126671	chr17	3558914	3561386	0.235989	1.33668e-09
CTD-3195I5.5	28.494	29.7159	25.3596	0.8534	-0.228706	0.276892	0.444507	chr17	3705458	3706676	0.334076	0
CTD-3195I5.1	450.548	438.821	480.63	1.09528	0.131296	0.373569	0.54377	chr17	3710041	3712148	0.610665	0
RP11-483I13.4	207.521	160.493	328.16	2.0447	1.03189	5.32731e-05	0.000475067	chr1	108815564	108918572	0.0548328	0.164577
RP11-314A20.2	7.19179	8.13639	4.76867	0.586091	-0.770803	0.0010665	0.00621742	chr17	4607524	4608824	0.219973	1.69372e-08
RP11-81A22.5	13.5031	13.9975	12.2347	0.87406	-0.194196	0.446147	0.612085	chr17	4704453	4710308	0.195526	5.71506e-07
RP5-1050D4.4	4.83273	4.77534	4.97996	1.04285	0.0605313	0.93666	0.965819	chr17	4889760	4890619	0.20361	1.87116e-07
RP5-1050D4.5	8.38714	8.42319	8.29466	0.984741	-0.0221834	0.853915	0.911779	chr17	4891000	4891741	0.277074	8.1668e-13
AC012146.7	53.6504	57.4517	43.8993	0.764108	-0.388151	0.0503121	0.127389	chr17	5014762	5018299	0.32096	0
CTC-524C5.2	100.456	97.0965	109.072	1.12334	0.167795	0.273895	0.441003	chr17	5328458	5336196	0.371841	0
RP11-530N7.3	13.2161	13.1146	13.4765	1.0276	0.039272	0.684014	0.799247	chr17	6857416	6882279	0.203678	1.85348e-07
RP11-589P10.5	46.5977	42.5212	57.0546	1.34179	0.42416	0.00928424	0.0354185	chr17	6897960	6898508	0.3349	0
AC113189.5	142.39	137.434	155.105	1.12858	0.174512	0.221905	0.378709	chr17	7485281	7487390	0.295614	1.86517e-14
AC025335.1	176.462	166.591	201.783	1.21125	0.276492	0.121222	0.248741	chr17	7816641	7819271	0.466887	0
LINC00324	161.236	131.915	236.449	1.79243	0.841919	3.20816e-07	5.53919e-06	chr17	8123959	8127361	0.510635	0
CTB-41I6.1	9.81113	10.3692	8.37964	0.80813	-0.30734	0.0943602	0.208246	chr17	8869212	8870387	0.128777	0.00105548
CTB-41I6.2	17.0702	18.2819	13.9618	0.763693	-0.388935	0.0353576	0.100206	chr17	8870839	8880312	0.143014	0.000271614
CTC-297N7.10	0.87018	0.821141	0.995976	1.21292	0.27848	0.455137	0.621268	chr17	10584050	10587305	0.138962	0.00040504
COX10-AS1	64.6921	57.779	82.4258	1.42657	0.512552	0.00263954	0.0128648	chr17	13932608	13972775	0.476154	0
CTD-3157E16.1	13.8735	11.8624	19.0326	1.60445	0.682081	0.000456434	0.00299916	chr17	15691100	15691519	0.372092	0
C17orf76-AS1	8253.61	8013.71	8869.01	1.10673	0.146302	0.487572	0.649696	chr17	16342135	16381992	0.461667	0
RP11-45M22.6	58.793	55.7276	66.6563	1.19611	0.25835	0.202767	0.355389	chr17	17089778	17092814	0.278421	6.2661e-13
RP11-45M22.1	1188.07	1149.76	1286.34	1.11879	0.161943	0.404797	0.572873	chr17	17091981	17095962	0.368086	0
SMCR2	12.3839	11.1209	15.6238	1.40491	0.490475	0.0267847	0.0805029	chr17	17577339	17581002	0.247542	1.90133e-10
RP1-178F10.3	1479.16	1435.5	1591.16	1.10844	0.148529	0.395637	0.564711	chr17	18227535	18231369	0.55541	0
RP11-663N22.1	10.4763	11.3441	8.25021	0.72727	-0.459437	0.102091	0.22122	chr17	25564884	25568687	0.382889	0
RP11-173M1.8	57.2038	59.1104	52.3131	0.885008	-0.176238	0.405565	0.572873	chr17	25641668	25642952	0.497366	0
CTD-2350C19.1	40.8953	39.4545	44.5913	1.1302	0.176572	0.330527	0.50182	chr17	26729127	26731067	0.402417	0
RP11-192H23.8	17.4942	19.0425	13.5223	0.710109	-0.493887	0.0203612	0.0646697	chr17	26928844	26929302	0.454036	0
AC010761.13	11.8695	11.194	13.6022	1.21513	0.281114	0.205453	0.358163	chr17	26997071	26999822	0.411186	0
AC010761.9	8.09022	8.62243	6.72499	0.779942	-0.358561	0.101609	0.221061	chr17	27072586	27074670	0.484357	0
RP11-68I3.7	4.81244	5.77659	2.33919	0.404942	-1.30421	8.59062e-05	0.000722434	chr17	27918720	27919259	0.356464	0
RP11-354P11.2	11.7743	13.3909	7.62734	0.56959	-0.812005	0.239969	0.399456	chr17	28565758	28579255	0.0998358	0.011246
CTD-2349P21.10	8.23934	8.28124	8.13184	0.98196	-0.0262644	0.925242	0.959532	chr17	29108510	29109239	0.435069	0
CTD-2349P21.9	13.8987	14.3701	12.6896	0.883057	-0.179421	0.334329	0.505699	chr17	29119389	29119851	0.47944	0
RP11-848P1.3	24.4609	24.4213	24.5626	1.00579	0.00832221	0.812077	0.888141	chr17	29291952	29292518	0.00502907	0.898643
RP11-848P1.5	7.92623	8.11821	7.43374	0.915687	-0.127074	0.530632	0.683504	chr17	29417804	29422468	0.364205	0
RP11-227G15.2	14.7775	14.2761	16.0637	1.12522	0.170208	0.382212	0.551279	chr17	30655459	30656414	0.525265	0
RP5-837J1.2	84.1819	84.944	82.2269	0.968013	-0.0469018	0.680286	0.79834	chr17	33332106	33336762	0.608313	0
RP11-799D4.4	58.1285	61.5744	49.2891	0.80048	-0.321064	0.0416194	0.11202	chr17	33558468	33569982	0.190479	1.1212e-06
RP11-47L3.1	20.3095	20.6038	19.5546	0.949078	-0.0754009	0.730966	0.829757	chr17	33640520	33651919	-0.0186278	0.637039
RP11-686D22.4	21.4604	19.758	25.8276	1.3072	0.386477	0.0254712	0.0774153	chr17	33730855	33731392	0.0427985	0.278147
RP11-686D22.8	120.89	108.871	151.722	1.39359	0.478804	0.00296959	0.0142173	chr17	33733702	33736787	0.0579522	0.141822
RP11-1094M14.5	15.3997	16.6001	12.3206	0.742199	-0.430122	0.0312467	0.0915403	chr17	33826708	33837289	0.0277722	0.481715
RP11-1094M14.11	187.202	210.876	126.473	0.599752	-0.737562	3.38307e-05	0.000311973	chr17	33895138	33901811	0.321174	0
AC015849.19	17.9401	17.4361	19.2329	1.10305	0.141501	0.517216	0.671553	chr17	34143720	34157297	0.525033	0
CTB-58E17.1	136.177	151.418	97.0808	0.641143	-0.641281	0.00114619	0.00652928	chr17	36858704	36861000	0.698619	0
CTB-58E17.3	5.60304	5.84848	4.97343	0.850381	-0.233819	0.23807	0.396701	chr17	36859732	36862514	0.541759	0
RP11-690G19.3	536.179	590.909	395.785	0.66979	-0.57822	0.00140175	0.00768596	chr17	37408915	37410550	0.816578	0
CTB-131K11.1	1201.69	1403.66	683.618	0.487027	-1.03793	1.47966e-05	0.000153516	chr17	37558045	37562486	0.910569	0
AC087491.2	33.5587	42.3729	10.9483	0.25838	-1.95244	0.0167677	0.055313	chr17	37775865	37778766	0.550538	0
RP11-94L15.2	748.167	880.428	408.889	0.46442	-1.1065	6.6854e-06	7.69533e-05	chr17	37913973	37920089	0.228144	4.74709e-09
CTD-2267D19.2	76.1754	78.0533	71.3584	0.914227	-0.129376	0.459146	0.625168	chr17	38497118	38499388	0.459376	0
RP5-1028K7.2	41.5478	43.933	35.4294	0.806441	-0.310358	0.119103	0.246876	chr17	38673277	38683254	-0.024802	0.529821
RP11-156E6.1	1094.89	1122.15	1024.94	0.913369	-0.130731	0.376767	0.547442	chr17	40004769	40007699	0.704068	0
RP11-229E13.2	151.421	158.648	132.882	0.837591	-0.255682	0.118156	0.246171	chr17	40127181	40129749	0.40239	0
CTD-2132N18.2	29.1987	27.6937	33.0595	1.19376	0.255509	0.309383	0.478217	chr17	40192730	40195135	0.453807	0
RAMP2-AS1	157.587	144.084	192.224	1.33411	0.415883	0.0220335	0.0683754	chr17	40905931	40913275	0.347891	0
RP11-242D8.1	36.4955	35.2703	39.6386	1.12385	0.168455	0.489914	0.651446	chr17	41316199	41322420	0.579372	0
CTB-175E5.4	302.197	294.533	321.856	1.09277	0.127986	0.567216	0.713693	chr17	42253340	42264085	0.651147	0
RP5-882C2.2	105.61	103.607	110.75	1.06895	0.0961893	0.690383	0.80039	chr17	42298768	42301078	0.575049	0
AC002117.1	6.06966	5.25838	8.15075	1.55005	0.632314	0.00773856	0.0309352	chr17	43227766	43238877	0.422692	0
MAP3K14-AS1	87.3263	88.2039	85.075	0.964527	-0.0521066	0.608226	0.741661	chr17	43325291	43345997	0.529791	0
RP11-105N13.4	93.4577	94.6171	90.4838	0.956316	-0.0644405	0.639236	0.767175	chr17	43699273	43893909	0.461833	0
RP11-206M11.4	12.9442	10.0518	20.3639	2.0259	1.01856	0.00752008	0.0303609	chr3	148994296	149009587	-0.0730959	0.0637615
RP11-669E14.6	11.0057	10.0452	13.4698	1.34092	0.423228	0.0444407	0.117663	chr17	44112678	44113136	0.399883	0
KANSL1-AS1	88.844	87.3932	92.5659	1.05919	0.0829598	0.696211	0.802848	chr17	44270941	44274089	0.214715	3.74285e-08
RP11-6N17.4	128.393	129.248	126.198	0.976401	-0.034455	0.788102	0.872503	chr17	45968620	45973178	0.509178	0
AC003665.1	95.4407	98.2246	88.2995	0.898955	-0.153679	0.35234	0.521767	chr17	45974695	46018776	0.712752	0
RP11-6N17.3	17.5234	15.849	21.8188	1.37667	0.461181	0.021402	0.0671866	chr17	46007047	46010472	0.361282	0
HOXB-AS1	51.6254	45.9676	66.1391	1.43882	0.524886	0.00787134	0.0313117	chr17	46620912	46628610	0.278798	5.81757e-13
HOXB-AS2	30.216	24.3619	45.2331	1.85672	0.892756	0.00126766	0.00704592	chr17	46634623	46637695	0.0802285	0.0418208
HOXB-AS5	15.4087	18.6547	7.08201	0.379637	-1.39731	0.00174321	0.00909718	chr17	46800529	46802819	0.123462	0.00169494
RP1-117B12.4	7.30147	8.54823	4.10325	0.480012	-1.05886	2.84238e-05	0.000268209	chr17	48473798	48475249	0.292926	3.28626e-14
CTC-462L7.1	176.377	177.832	172.646	0.970838	-0.042697	0.74713	0.841493	chr17	53246183	53250993	0.62083	0
RP11-166P13.3	59.7095	63.2516	50.6231	0.800346	-0.321305	0.102671	0.221884	chr17	55155658	55162385	0.553153	0
RP11-159D12.2	417.725	444.112	350.036	0.788171	-0.34342	0.048198	0.12319	chr17	56066399	56072211	0.575739	0
RP11-159D12.9	1104.1	1162.92	953.213	0.819675	-0.286876	0.0769025	0.178559	chr17	56168908	56172897	0.377885	0
hsa-mir-142	33.8082	38.413	21.9956	0.572608	-0.804379	0.0010688	0.00621742	chr17	56408244	56409869	-0.122425	0.00185524
AC099850.1	27.8353	30.8756	20.0361	0.648931	-0.623862	0.00128849	0.00713726	chr17	57183958	57195628	0.533981	0
CTD-2510F5.4	169.994	215.278	53.8315	0.250056	-1.99968	0.0031403	0.0148592	chr17	57280037	57281190	0.447278	0
CTD-2319I12.1	84.2852	108.564	22.0055	0.202696	-2.30261	2.22405e-05	0.000217448	chr17	58160926	58169246	0.102881	0.00898328
CTD-2319I12.4	36.839	42.3569	22.6844	0.535555	-0.900892	2.39241e-06	3.10631e-05	chr17	58203895	58213005	0.574498	0
RP11-214C8.5	1082.39	1065.04	1126.93	1.05811	0.0814911	0.712835	0.81474	chr17	62116509	62119203	0.368129	0
RP11-329L6.1	43.423	50.315	25.7436	0.511649	-0.966774	9.50695e-07	1.36547e-05	chr17	62223329	62223836	0.458887	0
hsa-mir-6080	369.304	389.998	316.22	0.810825	-0.302538	0.0817729	0.186663	chr17	62745780	62778117	0.232028	2.54901e-09
RP11-160O5.1	70.5906	76.6297	55.099	0.719029	-0.475878	0.0124035	0.0437627	chr17	63096929	63107176	0.419485	0
RP11-349A8.3	7.59054	8.0705	6.35934	0.787974	-0.34378	0.182704	0.329842	chr17	65016049	65017859	0.465041	0
RP11-855A2.5	7.28772	8.09405	5.21931	0.644833	-0.633004	0.0124679	0.0437997	chr17	65989995	65992547	0.282467	2.8022e-13
RP11-120M18.2	15.8202	15.5679	16.4674	1.05778	0.0810386	1	1	chr17	66409782	66489811	0.383309	0
RP1-193H18.2	164.815	163.673	167.746	1.02489	0.0354624	0.796959	0.87752	chr17	67547498	67550002	0.0898571	0.0225779
AC005152.3	106.853	141.021	19.2053	0.136188	-2.87633	3.66329e-07	6.25844e-06	chr17	70017991	70030233	0.0316093	0.42325
RP11-84E24.3	30.9985	37.2978	14.8392	0.397858	-1.32968	0.00225723	0.0112723	chr17	70026431	70034889	0.105978	0.00710725
RP11-84E24.2	23.5006	30.5036	5.53638	0.181499	-2.46197	4.07485e-07	6.61347e-06	chr17	70030247	70053871	0.0417379	0.290241
LINC00511	261.411	323.855	101.231	0.312581	-1.6777	2.73072e-11	1.68441e-09	chr17	70319263	70636611	0.0591715	0.133614
RP11-143K11.1	96.9903	101.653	85.0285	0.836455	-0.25764	0.37676	0.547442	chr17	71171621	71172772	0.102232	0.00942795
RP11-649A18.12	45.3632	50.4013	32.4396	0.643626	-0.635705	0.000202126	0.00149795	chr17	73267449	73269976	0.50933	0
RP11-666A8.9	2.9425	3.02008	2.74349	0.908419	-0.138571	0.576086	0.716971	chr17	74565873	74567322	0.275036	1.21636e-12
LINC00338	135.847	149.651	100.436	0.671137	-0.575321	0.00141684	0.00771653	chr17	75082797	75091068	0.587672	0
RP11-153A23.6	285.173	302.866	239.787	0.791726	-0.336926	0.0374802	0.103369	chr17	76103478	76107880	0.195185	5.98497e-07
RP11-806H10.4	33.8061	39.286	19.749	0.502699	-0.992232	3.82822e-07	6.31903e-06	chr17	76356533	76369992	0.460848	0
RP11-353N14.2	156.89	167.121	130.646	0.781745	-0.35523	0.0647304	0.157037	chr17	77797250	77801503	0.135193	0.000581807
RP11-334C17.5	159.842	164.393	148.167	0.901299	-0.149922	0.289312	0.45632	chr17	78174471	78179748	0.439598	0
CTD-2047H16.2	19.7475	21.4131	15.4747	0.722672	-0.468588	0.00582273	0.0246744	chr17	78289450	78290433	0.28498	1.68976e-13
BAIAP2-AS1	1134.65	1111.82	1193.2	1.0732	0.101915	0.757776	0.848772	chr17	79002932	79008501	0.492129	0
RP11-1055B8.4	65.9998	62.5903	74.7459	1.19421	0.256055	0.384364	0.552911	chr17	79361929	79364056	0.0188368	0.633264
RP13-766D20.2	18.2071	17.2551	20.6493	1.19671	0.25907	0.378271	0.548645	chr17	79481072	79494802	0.268395	4.34985e-12
RP13-1032I1.7	57.3035	62.6091	43.6936	0.697879	-0.518952	0.00238363	0.0117946	chr17	79668353	79670330	0.494195	0
RP11-1376P16.2	11.03	11.0165	11.0644	1.00435	0.00626103	0.862851	0.919506	chr17	80111305	80112691	0.398744	0
RP13-516M14.1	123.602	132.636	100.429	0.757176	-0.401299	0.0201854	0.0643631	chr17	80251591	80252786	0.527939	0
RP13-20L14.6	28.8624	30.911	23.6073	0.76372	-0.388885	0.0350533	0.0998097	chr17	80412148	80416397	0.50542	0
RP13-638C3.3	13.0162	15.3577	7.00971	0.456429	-1.13154	5.79239e-08	1.34301e-06	chr17	80545188	80546287	0.425961	0
RP11-720L2.4	47.8051	48.2109	46.764	0.969988	-0.0439611	0.785535	0.871445	chr18	316736	319165	NA	NA
RP11-720L2.3	25.0229	25.2571	24.4221	0.966942	-0.048498	0.671127	0.790449	chr18	316739	317366	NA	NA
RP11-806L2.6	2.2536	2.08236	2.69288	1.29319	0.370931	0.192391	0.34351	chr18	706522	707648	0.19439	6.66195e-07
RP13-270P17.2	87.5895	89.9425	81.5535	0.906729	-0.141257	0.539613	0.691779	chr18	3190394	3247275	0.487923	0
RP11-838N2.4	27.5874	26.2804	30.9404	1.17732	0.235505	0.147981	0.287728	chr18	3466247	3478976	0.0900475	0.0222921
DLGAP1-AS1	274.842	270.293	286.513	1.06001	0.0840787	0.616105	0.749018	chr18	3593729	3598350	0.345741	0
DLGAP1-AS2	73.4942	75.7878	67.6106	0.892104	-0.164717	0.345669	0.516594	chr18	3602997	3608334	0.382156	0
DLGAP1-AS5	54.6434	52.3147	60.6172	1.1587	0.21251	0.497687	0.655337	chr18	4264601	4295405	0.212745	5.01148e-08
LINC00667	976.774	994.275	931.881	0.937247	-0.0934986	0.615857	0.749018	chr18	5232874	5246507	0.442782	0
LINC00526	68.2601	72.353	57.7608	0.79832	-0.324962	0.0734988	0.172882	chr18	5236722	5238597	0.406648	0
RP11-143J12.2	30.721	29.4192	34.0604	1.15776	0.211337	0.212658	0.367174	chr18	9121262	9136643	0.479382	0
RP11-703I16.1	20.8713	25.2525	9.63259	0.381452	-1.39043	1.0913e-10	5.53493e-09	chr18	12031176	12032180	0.405381	0
RP11-973H7.3	45.1405	46.7139	41.1046	0.879922	-0.184553	0.321932	0.491529	chr18	12670424	12671144	0.551846	0
RP11-773H22.4	6.92688	7.67268	5.01374	0.653453	-0.613844	0.0093781	0.0356456	chr18	12984692	12991172	0.271991	2.19114e-12
RP11-53B2.5	13.1328	12.8459	13.8687	1.07963	0.110531	0.391962	0.562471	chr18	13500639	13501288	0.269245	3.70215e-12
RP11-701H16.4	6.81848	6.70563	7.10796	1.06	0.084062	0.540864	0.692835	chr18	13644813	13645684	0.20996	7.53614e-08
RP11-527H14.4	20.1692	15.9004	31.1194	1.95715	0.968754	0.000148808	0.00115007	chr18	14903578	14915627	0.0289377	0.463507
RP11-13N13.2	20.4769	21.5236	17.7921	0.82663	-0.274686	0.157178	0.299865	chr18	19210098	19213485	0.374535	0
RP11-17J14.2	1.53074	1.45085	1.73566	1.1963	0.258581	0.35412	0.522963	chr18	20837127	20840318	0.217298	2.54166e-08
RP11-799B12.4	26.5642	24.6476	31.4807	1.27723	0.353023	0.0374185	0.103369	chr18	21739472	21742175	0.380056	0
LINC00277	257.583	200.569	403.836	2.01345	1.00967	4.92693e-07	7.91724e-06	chr15	69365265	69388148	0.206366	1.26545e-07
RP11-408H20.1	66.6678	81.8677	27.6769	0.338069	-1.56461	8.24761e-09	2.23098e-07	chr18	28638805	28639359	0.226049	6.60903e-09
RP11-549B18.1	28.0453	32.6742	16.1712	0.494924	-1.01472	1.15301e-07	2.3103e-06	chr18	29265617	29266786	0.40051	0
RP11-49I11.1	209.251	220.111	181.392	0.824094	-0.279119	0.15265	0.292503	chr18	33759958	33767411	0.49542	0
RP11-95O2.5	7.65181	7.98826	6.78876	0.849842	-0.234733	0.299784	0.46919	chr18	34823738	34827179	0.387419	0
LINC00669	62.8289	72.6261	37.6969	0.519054	-0.946044	5.99309e-07	9.17622e-06	chr18	36786887	37380282	0.344418	0
RP11-456K23.1	85.2123	69.4574	125.627	1.80869	0.854947	1.31236e-07	2.56622e-06	chr18	42256891	42259682	0.26388	1.01408e-11
RP11-15F12.1	15.4123	16.1909	13.4153	0.828571	-0.271302	0.166183	0.311613	chr18	46550072	46574844	0.35799	0
CTD-2171N6.1	126.325	132.325	110.936	0.838361	-0.254357	0.319628	0.488471	chr18	52773134	52791537	-0.0653745	0.0974042
RP11-35G9.3	66.5061	67.0664	65.0687	0.970213	-0.0436273	0.938095	0.966685	chr18	55297533	55405276	0.515982	0
RP11-108P20.1	64.6796	67.5907	57.2119	0.846447	-0.240508	0.225024	0.381517	chr18	56419379	56421709	0.439749	0
RP11-28F1.2	18.8897	19.0396	18.5051	0.971926	-0.0410822	0.641545	0.769001	chr18	60981034	60981315	0.354839	0
RP11-635N19.1	25.4576	25.7981	24.584	0.95294	-0.0695428	0.913289	0.949563	chr18	61034560	61048862	0.46232	0
RP11-231E4.4	430.687	437.315	413.683	0.945961	-0.080148	0.635502	0.765118	chr18	72259009	72265744	0.691034	0
RP11-17M16.2	19.5122	18.8383	21.241	1.12754	0.173185	0.446137	0.612085	chr18	74203607	74205487	0.402868	0
CTD-2286N8.2	21.6822	23.8376	16.1531	0.67763	-0.561431	0.00646459	0.0269386	chr18	76877206	76877920	NA	NA
AC139100.3	65.9661	60.3458	80.3835	1.33205	0.413646	0.0159217	0.0536119	chr18	77941562	77960875	NA	NA
AC009005.2	47.128	45.7869	50.5684	1.10443	0.143303	0.271623	0.438339	chr19	567211	572215	0.248308	1.66506e-10
AC006273.5	25.4249	21.4862	35.5288	1.65357	0.725581	8.12919e-05	0.000694404	chr19	782795	785080	0.161936	3.64721e-05
CIRBP-AS1	24.7315	26.0047	21.4656	0.825452	-0.276744	0.166213	0.311613	chr19	1268164	1270240	0.25595	4.31666e-11
CTB-25B13.12	121.998	120.861	124.915	1.03354	0.0475969	0.908606	0.946863	chr19	1457663	1462764	0.331269	0
AC005943.5	50.593	54.7612	39.9006	0.728628	-0.456745	0.0056789	0.0242549	chr19	1573594	1575474	0.224013	9.08564e-09
CTB-31O20.2	24.3544	26.2649	19.4534	0.740659	-0.433119	0.031644	0.092205	chr19	1874880	1876168	0.287555	9.99201e-14
AC005306.3	10.2206	10.1483	10.4059	1.02538	0.0361528	0.90674	0.945958	chr19	1989399	1990369	0.224279	8.71709e-09
AC006538.1	34.6095	39.6468	21.6877	0.547023	-0.870327	3.32631e-06	4.12107e-05	chr19	2727740	2729325	0.230688	3.16286e-09
PLAC2	885.237	1049.19	464.658	0.442873	-1.17504	3.09376e-10	1.39477e-08	chr19	5558177	5568045	0.0673381	0.0877351
AC104532.4	9.77868	9.66693	10.0653	1.04121	0.0582641	0.848549	0.909039	chr19	5911588	5913910	0.277385	7.68274e-13
CTC-232P5.1	12.7227	13.7089	10.193	0.743533	-0.427532	0.0270406	0.0809721	chr19	5978413	6020374	0.203231	1.97384e-07
CTC-503J8.6	2351.05	2397.37	2232.24	0.931123	-0.102957	0.571968	0.713693	chr19	6210389	6212492	0.55448	0
CTD-3128G10.6	17.3217	16.432	19.6041	1.19304	0.254646	0.175017	0.320602	chr19	6748303	6751478	0.323233	0
CTD-3214H19.6	54.4299	46.8131	73.9686	1.58008	0.660001	0.000724302	0.00455637	chr19	7698651	7701876	0.154573	8.19261e-05
CTD-2325M2.1	9.31483	9.76864	8.15072	0.834376	-0.26123	0.272824	0.439716	chr19	8073612	8080909	0.28405	2.03837e-13
RAB11B-AS1	26.799	26.4925	27.5853	1.04125	0.0583172	0.755418	0.846716	chr19	8439256	8455569	0.252492	7.99467e-11
CTC-325H20.4	32.1425	32.2888	31.7671	0.983843	-0.0234996	0.830285	0.898968	chr19	9402190	9405158	0.251383	9.72331e-11
ILF3-AS1	561.958	589.723	490.734	0.832144	-0.265095	0.184274	0.332018	chr19	10762537	10764520	0.377599	0
ZNF833P	79.2078	82.6951	70.2622	0.849654	-0.235053	0.174694	0.320602	chr19	11750590	11797382	0.294733	2.26485e-14
CTD-2006C1.12	9.82755	8.88321	12.25	1.379	0.463624	0.0264817	0.0801102	chr19	12050773	12064196	0.287421	1.02807e-13
CTD-3252C9.4	223.281	218.425	235.737	1.07926	0.110041	0.557304	0.707196	chr19	13945329	13947103	0.30893	8.88178e-16
CTC-548K16.1	11.6216	14.6243	3.91898	0.267978	-1.89981	3.91503e-10	1.62926e-08	chr19	14444554	14454725	0.261492	1.57661e-11
CTC-429P9.2	44.5812	42.7648	49.2408	1.15143	0.203432	0.278561	0.446744	chr19	16721221	16747342	0.405444	0
CTC-429P9.1	34.5909	33.3011	37.8994	1.13808	0.186606	0.311998	0.480885	chr19	16741553	16754753	0.373416	0
CTC-429P9.3	190.949	185.98	203.694	1.09525	0.131256	0.398381	0.566672	chr19	16744613	16746080	0.446419	0
CTC-429P9.5	29.8937	28.3663	33.8117	1.19197	0.253343	0.186984	0.336075	chr19	16750777	16751479	0.337619	0
CTD-2521M24.9	115.278	111.798	124.206	1.11099	0.151845	0.398143	0.566672	chr19	17516502	17529713	0.168787	1.66282e-05
CTB-52I2.5	156.909	160.164	148.559	0.927547	-0.108508	0.513559	0.667906	chr19	18122107	18142348	-0.0293598	0.457009
AC004447.2	108.087	112.84	95.8958	0.84984	-0.234737	0.182333	0.329539	chr19	19101701	19104419	0.415343	0
LINC00663	106.085	95.5167	133.195	1.39447	0.47972	0.00520692	0.0227785	chr19	19868174	19887232	0.327174	0
CTC-559E9.6	18.9913	17.832	21.9651	1.23178	0.300739	0.1109	0.233754	chr19	19887410	19945736	0.418891	0
CTC-559E9.5	65.114	60.3426	77.3536	1.28191	0.358291	0.0420016	0.112675	chr19	19899563	19901340	0.229523	3.81165e-09
CTC-559E9.8	24.2354	23.4191	26.3292	1.12426	0.168979	0.345586	0.516594	chr19	20003241	20006656	0.367744	0
CTD-2561J22.5	120.069	125.071	107.237	0.857408	-0.221945	0.283304	0.451989	chr19	21627042	21646710	0.238	9.58746e-10
CTD-2291D10.4	38.5005	44.0026	24.3862	0.554199	-0.851524	7.62536e-06	8.5919e-05	chr19	23258002	23283163	0.20206	2.3261e-07
RP11-15H20.7	20.9972	22.0132	18.391	0.835453	-0.25937	0.166469	0.311625	chr19	23440056	23457034	0.355576	0
CTB-175P5.4	56.01	67.2607	27.1497	0.40365	-1.30882	0.000237081	0.00170258	chr19	23582034	23598877	0.0980568	0.0127898
CTB-92J24.2	63.2479	70.9311	43.5386	0.613815	-0.704125	0.000403815	0.00268603	chr19	24110589	24112089	0.173943	9.01687e-06
CTD-2017D11.1	102.629	100.622	107.777	1.0711	0.0990923	0.511331	0.666044	chr19	24216246	24249711	0.116986	0.00294688
LINC00662	444.975	468.557	384.483	0.820568	-0.285304	0.182209	0.329539	chr19	28175487	28284848	0.502212	0
CTC-459F4.3	221.624	229.868	200.476	0.872136	-0.197376	0.311761	0.480885	chr19	28284370	28475892	0.63406	0
AC007773.2	25.163	28.2493	17.246	0.610492	-0.711957	0.00035535	0.00244379	chr19	32880955	32896445	0.375277	0
CTD-2538C1.2	66.4703	78.2319	36.2994	0.463998	-1.10781	0.000199247	0.00148338	chr19	33177994	33182656	0.258802	2.57827e-11
CTD-2085J24.4	69.6124	70.0932	68.379	0.975543	-0.035722	0.662394	0.785293	chr19	33366830	33369327	0.449922	0
CTD-2540B15.8	113.511	121.658	92.6124	0.76125	-0.393558	0.021941	0.0683499	chr19	33793762	33795960	0.270521	2.90368e-12
AC010504.2	15.2744	14.0807	18.3365	1.30224	0.380999	0.0412192	0.111128	chr19	34839260	34850317	0.279571	4.99156e-13
SCGB1B2P	369.252	493.938	49.4067	0.100026	-3.32155	0.223497	0.380226	chr19	35067637	35068606	0.111922	0.00445941
CTC-523E23.4	42.5233	38.84	51.9717	1.3381	0.420186	0.0559043	0.138523	chr19	35282723	35323773	0.0273903	0.487765
CTC-523E23.1	84.8664	79.7697	97.9407	1.22779	0.296068	0.147013	0.286438	chr19	35302737	35305249	0.028703	0.467143
AC020907.6	3.18548	3.41401	2.59926	0.761349	-0.393369	0.176943	0.323059	chr19	35500022	35501430	0.176606	6.52766e-06
CTD-2527I21.11	16.8107	21.4525	4.90351	0.228575	-2.12926	6.66236e-07	1.0012e-05	chr19	35549962	35597208	0.411175	0
AD000684.2	24.6971	24.0581	26.3362	1.09469	0.130526	0.568928	0.713693	chr19	35753748	35755707	0.260572	1.86677e-11
AD000090.2	124.968	134.101	101.539	0.757177	-0.401297	0.018463	0.0596922	chr19	36031639	36036931	0.522745	0
AC002398.11	58.6012	59.9153	55.2302	0.921805	-0.117467	0.508146	0.664561	chr19	36237957	36244316	0.356102	0
AC002398.13	4.00184	4.1619	3.59123	0.862882	-0.212765	0.42947	0.597284	chr19	36260045	36261930	0.228057	4.81335e-09
LINC00665	942.822	1004.01	785.851	0.782709	-0.353452	0.0642065	0.156086	chr19	36803968	36822620	0.475408	0
CTD-2630F21.1	34.0617	34.2237	33.6463	0.983128	-0.0245491	0.828005	0.897097	chr19	36980550	36981942	0.488216	0
AC092295.7	121.976	124.676	115.049	0.92278	-0.115941	0.708789	0.812404	chr19	37063971	37085610	0.52233	0
AC074138.3	43.1952	44.8239	39.0174	0.870458	-0.200153	0.351355	0.521251	chr19	37176341	37178351	0.456444	0
CTD-2162K18.5	75.2966	75.0614	75.9002	1.01118	0.0160328	0.787473	0.872503	chr19	37288419	37319017	0.245311	2.79266e-10
CTD-3220F14.2	7.44824	6.4263	10.0697	1.56695	0.647962	0.00322866	0.0152329	chr19	37828137	37828645	0.154683	8.09648e-05
CTD-2086O20.3	109.504	111.93	103.28	0.922717	-0.11604	0.682365	0.798978	chr19	37978900	37979554	0.401008	0
CTD-3064H18.1	82.7227	88.6432	67.5355	0.761881	-0.392362	0.0256768	0.0778943	chr19	37988062	37997948	0.308796	1.11022e-15
CTD-2528L19.6	79.4327	78.3499	82.2105	1.04927	0.0693907	0.710941	0.813306	chr19	38219486	38221544	0.479717	0
CTD-2554C21.2	57.7577	60.6703	50.2861	0.828842	-0.270831	0.144222	0.283038	chr19	38307998	38317278	0.316719	2.22045e-16
CTD-2554C21.3	160.414	178.226	114.723	0.643696	-0.635548	0.0062356	0.0262186	chr19	38320190	38322797	0.267419	5.22959e-12
AC026806.2	233.737	222.826	261.725	1.17457	0.232132	0.146626	0.286026	chr19	38822273	38822716	0.14386	0.000249547
AC005789.11	42.5831	40.8355	47.066	1.15258	0.204863	0.261549	0.425856	chr19	38888820	38890521	0.147022	0.000181021
CTD-2540F13.2	24.9176	29.9954	11.8919	0.396459	-1.33476	5.24364e-11	2.9121e-09	chr19	39228923	39230503	0.345645	0
CTC-246B18.10	10.9816	12.8517	6.18437	0.481212	-1.05526	1.19141e-05	0.000126383	chr19	39832412	39832585	0.354105	0
CTB-60E11.4	153.076	164.328	124.211	0.75587	-0.403791	0.0193328	0.0621328	chr19	39916574	39919055	0.261091	1.69709e-11
AC093063.3	5.89854	7.08573	2.85313	0.402659	-1.31237	0.00736769	0.0300446	chr19	40175883	40185217	0.109637	0.00534826
CTC-471F3.6	35.6753	33.6582	40.8496	1.21366	0.279363	0.118583	0.246658	chr19	40526291	40526948	0.338359	0
CTC-490E21.10	17.7532	16.1259	21.9276	1.35978	0.443373	0.0313318	0.0915425	chr19	41337125	41343115	0.253312	6.913e-11
RP11-379F12.4	1.83998	1.43298	2.88404	2.01261	1.00907	0.0068612	0.0282633	chr10	8093503	8095047	-0.221809	1.27823e-08
AC011526.1	119.635	115.321	130.702	1.13338	0.180627	0.240958	0.399743	chr19	41960073	42006559	-0.0207949	0.598369
AC006129.1	34.4082	29.9753	45.7796	1.52724	0.61093	0.000544305	0.00350558	chr19	42037565	42038534	0.0887103	0.0243677
AC006129.2	26.9196	28.7995	22.097	0.767271	-0.382192	0.175013	0.320602	chr19	42051553	42061832	0.0475286	0.228405
CTB-50E14.6	594.133	599.261	580.981	0.969497	-0.0446912	0.802645	0.881986	chr19	42901279	43156171	0.0212863	0.58975
AC115522.3	14.4963	16.5796	9.15213	0.552013	-0.857226	0.00141563	0.00771653	chr19	44298460	44299810	0.149121	0.00014577
AC069278.4	67.8437	66.5596	71.1378	1.06878	0.0959697	0.536674	0.689099	chr19	44978644	44979403	0.443789	0
CTB-171A8.1	57.4726	65.5699	36.7014	0.55973	-0.837197	0.14336	0.282029	chr19	45135499	45222031	0.266671	6.02007e-12
CTB-179K24.4	6.74214	6.23259	8.04925	1.29148	0.369023	0.109277	0.231838	chr19	45579767	45593649	0.214943	3.6178e-08
CTB-179K24.3	12.2863	11.3798	14.6115	1.28399	0.360629	0.0532747	0.133847	chr19	45588586	45593632	0.24029	6.54312e-10
AC006126.4	23.9686	23.085	26.2351	1.13646	0.184545	0.301941	0.471201	chr19	45741889	45748628	-0.00238518	0.951828
AC074212.5	60.9937	59.3901	65.1072	1.09626	0.132595	0.409732	0.575754	chr19	46268042	46272943	0.327943	0
AC074212.6	32.9467	32.9944	32.8243	0.994844	-0.00745737	0.992114	1	chr19	46271053	46275762	0.327312	0
CTD-3023J11.2	13.958	11.0908	21.3129	1.92168	0.942366	2.73909e-06	3.44615e-05	chr19	47849964	47850584	0.192779	8.26627e-07
NAPA-AS1	23.4865	23.2593	24.0691	1.03481	0.0493699	0.603084	0.738721	chr19	47987538	48004854	0.210768	6.69927e-08
CTC-241F20.3	97.3328	98.7744	93.6348	0.947966	-0.0770929	0.75196	0.845221	chr19	48758931	48761456	0.148237	0.000159743
CTC-273B12.8	886.059	873.629	917.942	1.05072	0.0713815	0.796401	0.8775	chr19	48983103	48985571	0.384799	0
AC010524.2	102.344	116.811	65.2313	0.558433	-0.840544	5.43683e-06	6.54644e-05	chr19	49871961	49891338	0.0244344	0.53594
PTOV1-AS1	574.415	599.888	509.073	0.848614	-0.23682	0.21201	0.366446	chr19	50341895	50354933	0.58285	0
AC018766.5	42.0174	42.8296	39.9339	0.932389	-0.100997	0.478333	0.64054	chr19	50360226	50362546	0.370786	0
AC018766.4	14.6282	15.2132	13.1276	0.862906	-0.212724	0.217564	0.373936	chr19	50363138	50363771	0.34975	0
CTD-2545M3.8	22.6799	24.0653	19.1259	0.794749	-0.33143	0.0831311	0.189231	chr19	50990066	50990895	0.250032	1.23252e-10
AC018755.15	30.7656	29.215	34.743	1.18922	0.250012	0.220628	0.376925	chr19	52094162	52095761	0.269121	3.7903e-12
CTC-429C10.4	38.9464	47.0723	18.1015	0.384548	-1.37877	0.00998178	0.0373282	chr19	52452386	52484620	0.159658	4.70274e-05
CTC-471J1.2	40.6192	41.0474	39.5208	0.962809	-0.0546785	0.872421	0.927268	chr19	52561742	52566956	0.371356	0
CTD-3018O17.3	242.283	252.565	215.906	0.854855	-0.226248	0.335243	0.506138	chr19	52892094	52901019	0.167989	1.82508e-05
CTD-3099C6.11	40.0851	40.9206	37.942	0.927211	-0.10903	0.549641	0.701353	chr19	53100951	53102140	0.433702	0
CTD-3099C6.9	143.766	150.736	125.887	0.835148	-0.259895	0.132692	0.267195	chr19	53153689	53156537	0.262254	1.37024e-11
CTD-2331H12.6	18.3305	18.3611	18.252	0.99406	-0.0085957	0.960995	0.980323	chr19	53418448	53426723	0.278444	6.23945e-13
CTD-2620I22.1	39.5087	39.4125	39.7556	1.00871	0.0125061	0.952662	0.975501	chr19	53459293	53484907	0.0508477	0.197504
CTD-2620I22.7	37.6595	37.2445	38.7241	1.03973	0.0562049	0.688121	0.80039	chr19	53638189	53638575	0.307354	1.33227e-15
CTD-2245F17.2	15.15	14.6942	16.3192	1.11059	0.151324	0.405351	0.572873	chr19	53665680	53666816	0.249704	1.30531e-10
CTD-2245F17.3	46.5633	44.7396	51.2417	1.14533	0.195767	0.284279	0.451989	chr19	53700363	53714268	0.171389	1.22368e-05
CTD-3093M3.1	40.8234	43.6506	33.5711	0.769087	-0.378781	0.0432578	0.115473	chr19	54697730	54698394	0.546425	0
CTD-2587H19.1	42.5946	44.4321	37.8809	0.852557	-0.230132	0.241548	0.399743	chr19	54862990	54864894	0.00972152	0.805503
AC008746.12	19.9466	20.0272	19.7399	0.985655	-0.0208451	0.935991	0.965743	chr19	54949846	54950362	0.368639	0
LENG8-AS1	62.7935	61.8513	65.2105	1.05431	0.0763011	0.699634	0.804753	chr19	54955990	54960223	0.471433	0
CTD-2537I9.12	42.6857	47.0046	31.6066	0.672415	-0.572577	0.00105256	0.00616714	chr19	56173266	56186081	0.399161	0
AC006116.24	199.431	184.774	237.027	1.28279	0.359288	0.026721	0.0804603	chr19	56888072	56888653	0.261908	1.46052e-11
ZNF582-AS1	40.6152	35.842	52.8596	1.47479	0.560514	0.000631886	0.00402177	chr19	56905024	56910541	0.20824	9.66879e-08
AC004696.2	132.106	138.953	114.542	0.824328	-0.27871	0.170529	0.317394	chr19	56988618	57012035	0.155806	7.17182e-05
CTC-444N24.8	260.613	272.58	229.915	0.843478	-0.245577	0.211822	0.366446	chr19	57772721	57774106	0.549525	0
CTC-444N24.6	20.736	20.5797	21.1371	1.02708	0.0385535	0.777509	0.864313	chr19	57778587	57791702	0.377336	0
CTC-444N24.11	1311.52	1361.91	1182.25	0.868083	-0.204095	0.284895	0.451989	chr19	57815672	57819930	0.567327	0
CTD-2583A14.8	387.866	383.215	399.798	1.04327	0.0611166	0.69091	0.80039	chr19	58378405	58379540	0.509326	0
CTD-3138B18.5	115.947	116.098	115.558	0.995348	-0.00672647	0.93539	0.965737	chr19	58768638	58790174	0.522217	0
CTD-3138B18.6	15.602	16.1949	14.0813	0.869492	-0.201755	0.317554	0.486217	chr19	58778000	58779051	0.371819	0
ERVK3-1	369.56	363.578	384.905	1.05866	0.0822376	0.637376	0.76578	chr19	58816714	58827023	0.563251	0
A1BG-AS1	71.9986	69.15	79.3057	1.14686	0.197695	0.312529	0.481247	chr19	58859116	58866549	0.467923	0
CTD-2619J13.9	52.8145	49.4056	61.5588	1.24599	0.31729	0.120116	0.248027	chr19	58869364	58870969	0.471642	0
CTD-2619J13.3	18.7606	16.9824	23.3218	1.37329	0.457637	0.0191783	0.0618815	chr19	58873950	58877958	0.492815	0
CTD-2619J13.13	37.5927	43.7455	21.8096	0.498556	-1.00417	1.32752e-06	1.81056e-05	chr19	58911587	58912046	NA	NA
CTD-2619J13.14	206.717	211.674	194	0.9165	-0.125793	0.405367	0.572873	chr19	58915604	58919851	NA	NA
CTD-2619J13.16	17.511	17.8174	16.725	0.938688	-0.0912828	0.604696	0.739579	chr19	58929926	58930677	NA	NA
CTD-2619J13.17	68.3833	63.1744	81.7454	1.29396	0.371797	0.0425779	0.113845	chr19	58939998	58942515	NA	NA
AC016629.8	65.8725	65.7446	66.2007	1.00694	0.00997291	0.836657	0.902201	chr19	59070495	59086164	NA	NA
RP5-1103G7.4	132.093	131.756	132.96	1.00914	0.0131273	0.851204	0.910415	chr20	300956	328868	NA	NA
RP11-276A18.2	16.4536	18.5295	11.1286	0.600592	-0.735543	0.000225536	0.00164145	chr20	825766	838106	0.203736	1.83825e-07
SDCBP2-AS1	66.3365	67.5307	63.2733	0.936955	-0.0939478	0.571957	0.713693	chr20	1306064	1358827	0.405156	0
RP11-314N13.3	17.7048	18.9161	14.5975	0.771697	-0.373894	0.0475454	0.121713	chr20	1342265	1343229	0.367424	0
RP11-128M1.1	12.4173	13.5989	9.38622	0.690218	-0.534875	0.00452264	0.0200006	chr20	2187862	2193797	0.214566	3.82671e-08
RP11-119B16.2	19.6613	21.3195	15.4078	0.722711	-0.468508	0.0213172	0.0670823	chr20	3868885	3869515	0.358745	0
LINC00654	197.495	207.828	170.991	0.822753	-0.281468	0.0876968	0.197683	chr20	5476821	5485259	0.131419	0.000828596
RP4-568F9.3	0.260391	0.259913	0.261619	1.00657	0.00944113	0.911029	0.947821	chr20	18294408	18295755	0.0970425	0.0137513
RP1-122P22.2	27.5877	25.0674	34.0529	1.35846	0.441967	0.0127819	0.044709	chr20	19738351	19790319	0.280964	3.78586e-13
RP4-694B14.5	69.7144	69.1815	71.0813	1.02746	0.0390833	0.838275	0.902201	chr20	25604680	25658710	0.462761	0
RP13-401N8.1	21.2611	22.1251	19.0449	0.860783	-0.216279	0.242358	0.399743	chr20	25731853	25733397	0.241497	5.34158e-10
RP3-410C9.1	91.4141	101.444	65.6861	0.647513	-0.627019	0.102505	0.22182	chr20	26167555	26232162	-0.0197077	0.617638
HM13-IT1	13.0143	13.285	12.3197	0.927334	-0.108839	0.661076	0.784303	chr20	30150968	30151879	0.342533	0
RP5-1184F4.5	19.2113	18.5456	20.9188	1.12796	0.173718	0.46699	0.630812	chr20	31037557	31041410	0.173826	9.14515e-06
RP5-1085F17.3	278.622	294.817	237.078	0.804152	-0.314459	0.0941131	0.2081	chr20	31444847	31446557	0.120426	0.002204
RP5-1125A11.1	93.9188	101.958	73.2966	0.71889	-0.476157	0.0107928	0.0392752	chr20	32570857	32582163	0.553358	0
RP1-64K7.4	13.1176	14.3017	10.0803	0.704834	-0.504645	0.00912818	0.0351067	chr20	32668954	32669754	0.329761	0
MMP24-AS1	1810.54	1905.46	1567.04	0.822396	-0.282094	0.0650712	0.157628	chr20	33804633	33865934	0.558408	0
RP4-614O4.11	12.0242	11.2676	13.9648	1.23937	0.309611	0.195606	0.345451	chr20	33855687	33867846	0.236687	1.19143e-09
LINC00657	5262.78	5406.39	4894.39	0.905297	-0.143537	0.361589	0.530614	chr20	34633543	34638882	0.682597	0
RP4-564F22.2	884.054	1000.02	586.582	0.586571	-0.769622	7.72901e-06	8.5919e-05	chr20	37049234	37063996	0.430542	0
SNORA71B	7.99306	8.4782	6.74857	0.795991	-0.329175	0.115159	0.240854	chr20	37053842	37053978	0.376354	0
SNORA71A	5.62335	6.29999	3.88764	0.617088	-0.696453	0.00386176	0.0178565	chr20	37055948	37056086	0.343994	0
SNHG11	482.436	499.689	438.18	0.876905	-0.189508	0.174345	0.320602	chr20	37075220	37079564	0.663322	0
RP4-616B8.4	3.43162	3.81726	2.44237	0.639822	-0.644257	0.0212304	0.0670368	chr20	37590567	37590754	0.337058	0
RP11-336K24.6	8.11293	6.32705	12.6941	2.00632	1.00455	0.000189914	0.00142927	chr1	155966113	155972355	0.174405	8.52832e-06
RP5-995J12.2	427.518	457.452	350.731	0.766706	-0.383255	0.0247299	0.0757295	chr20	42839599	42854667	0.524346	0
RP11-445H22.4	17.9	18.0692	17.4659	0.96661	-0.0489945	0.628231	0.758081	chr20	43323532	43374662	0.400924	0
RP3-461P17.10	28.4036	27.4543	30.8386	1.12327	0.167704	0.645055	0.770881	chr20	44076041	44076982	0.349524	0
RP11-465L10.7	38.5384	48.5855	12.7655	0.262743	-1.92828	2.01378e-14	2.51413e-12	chr20	44650414	44656438	0.372874	0
RP11-347D21.3	79.3118	93.0549	44.0577	0.47346	-1.07869	0.480727	0.642156	chr20	46609231	46617488	0.188658	1.42358e-06
ZNFX1-AS1	3688.48	3831.83	3320.77	0.866628	-0.206515	0.195195	0.345287	chr20	47894714	47905797	0.410993	0
RP4-791K14.2	75.1128	89.8743	37.2464	0.414427	-1.27081	0.00156434	0.00837929	chr20	47980422	47984296	0.0465541	0.238097
RP11-290F20.3	140.599	167.124	72.558	0.434156	-1.20371	6.01353e-10	2.38048e-08	chr20	48884022	48896332	-0.0447766	0.256515
RP11-290F20.1	47.3629	52.0065	35.451	0.681664	-0.552866	0.00221457	0.0110933	chr20	48909256	48931459	0.232728	2.27634e-09
RP5-914P20.5	35.0073	37.2541	29.2438	0.784983	-0.349266	0.0528054	0.132964	chr20	49547520	49561316	0.520974	0
RP4-724E16.2	71.5911	74.7394	63.5148	0.849817	-0.234776	0.126499	0.2576	chr20	52169308	52191847	0.42763	0
RP11-261P9.4	19.7779	20.0647	19.0422	0.94904	-0.0754591	0.32411	0.49439	chr20	57285850	57286689	0.417469	0
RP1-309F20.3	23.061	24.7832	18.6432	0.75225	-0.410715	0.0166893	0.0551666	chr20	57438582	57463864	0.239394	7.6025e-10
RP11-157P1.4	46.1499	50.5142	34.9546	0.691977	-0.531205	0.00237495	0.0117876	chr20	60880487	60881381	0.452502	0
OGFR-AS1	18.9759	19.8688	16.6856	0.83979	-0.251899	0.146029	0.285549	chr20	61431978	61436939	0.528172	0
HAR1B	18.5234	17.4954	21.1604	1.20948	0.274387	0.765201	0.855317	chr20	61727149	61733631	0.122319	0.00187242
HAR1A	53.9213	56.1146	48.295	0.86065	-0.216501	0.672915	0.791406	chr20	61733556	61735738	0.174268	8.67111e-06
CTD-3184A7.4	136.493	158.582	79.8293	0.503395	-0.990237	3.9692e-08	9.91079e-07	chr20	62258579	62260177	NA	NA
RP13-152O15.5	4.17882	4.0276	4.56675	1.13387	0.18125	0.542954	0.694964	chr20	62688155	62688437	NA	NA
AP001347.6	36.2945	36.1955	36.5484	1.00975	0.0139972	0.758663	0.849179	chr21	15399741	15516789	0.298248	1.06581e-14
AF127936.5	13.7465	14.1634	12.677	0.895054	-0.159954	0.463003	0.627257	chr21	16134030	16135411	-0.00502212	0.898782
AF127936.7	216.094	204.099	246.864	1.20953	0.274448	0.0760057	0.177237	chr21	16193528	16254296	0.164657	2.6798e-05
MIR155HG	64.4403	72.9748	42.5474	0.583042	-0.778329	8.59086e-05	0.000722434	chr21	26934220	26947480	0.074055	0.0603491
AP000251.2	30.845	36.4188	16.5469	0.454352	-1.13812	6.80887e-09	1.97336e-07	chr21	32931536	32932800	0.279097	5.4845e-13
AP000295.7	14.1899	15.0039	12.1018	0.806575	-0.31012	0.165454	0.311161	chr21	34636177	34638565	0.225296	7.43669e-09
AP000304.2	5.47172	5.37546	5.71865	1.06384	0.0892858	0.71633	0.816574	chr21	34931847	34950669	0.210786	6.68104e-08
LINC00649	223.392	237.132	188.145	0.793416	-0.33385	0.0398022	0.10857	chr21	35287837	35349992	0.144339	0.000237801
LINC00160	47.6674	37.7107	73.2086	1.94132	0.957041	3.18743e-09	1.05575e-07	chr21	36096104	36109478	0.00735332	0.852252
AP000330.8	66.8086	53.3406	101.357	1.90019	0.926142	3.13633e-09	1.05575e-07	chr21	36118053	36157183	-0.0325788	0.409162
AF015262.2	9.48911	9.22166	10.1752	1.1034	0.141955	0.468673	0.631302	chr21	36508934	36511519	-0.082356	0.0366672
AP000688.8	119.858	152.86	35.1999	0.230276	-2.11857	2.30576e-05	0.000224087	chr21	37377635	37379899	0.0678281	0.0854468
CBR3-AS1	241.821	249.4	222.379	0.891657	-0.165439	0.369269	0.539408	chr21	37504064	37528605	0.406526	0
AP000695.6	31.5335	28.6028	39.0515	1.3653	0.449221	0.00626156	0.0262597	chr21	37802657	37853368	-0.0288618	0.464682
AP000696.2	19.4665	22.5087	11.6628	0.518145	-0.948571	0.00431713	0.0194213	chr21	38004978	38009331	0.12291	0.00177871
AP000704.5	10.0129	10.5279	8.69171	0.825585	-0.276511	0.203675	0.356147	chr21	38338811	38344128	0.365477	0
AP001432.14	10.199	10.6011	9.16752	0.864768	-0.209616	0.439538	0.607641	chr21	38593719	38610045	0.364804	0
AP001434.2	13.0132	14.3069	9.69444	0.677606	-0.561481	0.00726513	0.029776	chr21	39609138	39610123	-0.00891846	0.821287
DSCAM-AS1	681.894	730.122	558.178	0.7645	-0.387411	0.497862	0.655337	chr21	41755009	41757285	0.00411631	0.916965
AP001610.5	8.6134	8.77964	8.18694	0.932492	-0.100837	0.705676	0.810553	chr21	42813320	42814669	0.120577	0.00217556
AP001626.1	59.8716	77.183	15.464	0.200355	-2.31937	0.0118616	0.0423109	chr21	44019389	44035168	0.158301	5.46249e-05
AP001631.9	10.9663	13.2431	5.12573	0.387049	-1.36941	6.29787e-06	7.35356e-05	chr21	44560632	44561202	0.104255	0.00810206
AP001052.9	3.90756	3.76445	4.27467	1.13554	0.183375	0.522782	0.677376	chr21	45141572	45152146	0.201964	2.35759e-07
AP001053.11	115.06	116.666	110.939	0.950911	-0.0726183	0.893121	0.938818	chr21	45225638	45232448	0.326997	0
AP001057.1	44.2686	45.3179	41.5771	0.917455	-0.12429	0.697781	0.803336	chr21	45621172	45622579	0.16639	2.19639e-05
AP001058.3	9.60507	9.92054	8.79582	0.886627	-0.1736	0.496031	0.653987	chr21	45626407	45627282	0.155722	7.23769e-05
AP001062.7	59.4824	62.5211	51.6874	0.82672	-0.274529	0.171085	0.317702	chr21	45751116	45755734	0.369173	0
AP001065.2	167.834	164.648	176.007	1.06899	0.0962439	0.345056	0.516594	chr21	45834472	45845155	0.206761	1.19582e-07
ITGB2-AS1	56.3915	60.2849	46.4041	0.769748	-0.377543	0.0560459	0.138662	chr21	46340965	46349593	0.0161253	0.682947
LINC00162	29.5688	38.9865	5.41043	0.138777	-2.84916	5.59951e-09	1.68296e-07	chr21	46419121	46424642	0.139827	0.000372258
BX322557.10	137.382	136.451	139.771	1.02433	0.0346854	0.903241	0.943953	chr21	46707966	46711653	0.299845	7.54952e-15
LINC00205	232.346	239.976	212.773	0.886642	-0.173576	0.303566	0.472829	chr21	46713199	46717269	0.360908	0
MCM3AP-AS1	172.725	181.201	150.982	0.833227	-0.263219	0.111986	0.235433	chr21	47649130	47679304	0.39695	0
AP001469.9	56.7974	63.8087	38.8119	0.608254	-0.717255	0.000230586	0.00167072	chr21	47671462	47674047	NA	NA
CECR7	147.974	166.975	99.2343	0.594307	-0.75072	5.45792e-05	0.000483276	chr22	17517459	17539682	0.225352	7.37251e-09
XXbac-B476C20.9	19.2049	22.1315	11.6976	0.528547	-0.919896	9.70113e-06	0.000105671	chr22	18559292	18560563	0.374486	0
AC006547.13	38.3172	40.547	32.5973	0.803938	-0.314844	0.079006	0.182399	chr22	20050502	20058045	0.268479	4.28058e-12
XXbac-B135H6.15	30.7784	29.8482	33.1646	1.11111	0.152003	0.490324	0.651446	chr22	21311379	21318967	0.265994	6.83587e-12
THAP7-AS1	95.7684	100.724	83.0572	0.824605	-0.278224	0.0804558	0.184506	chr22	21356174	21364631	0.318854	0
AP000346.2	32.4466	34.7277	26.5952	0.765821	-0.38492	0.0392043	0.107663	chr22	23974070	23981128	0.263887	1.01279e-11
KB-318B8.7	15.6237	14.015	19.7502	1.40922	0.494897	0.0170348	0.0558534	chr22	24497651	24499317	0.22295	1.07164e-08
CTA-221G9.11	80.5286	82.2585	76.091	0.925023	-0.112438	0.657303	0.782113	chr22	25498406	25508659	0.430136	0
CTA-445C9.14	209.442	219.684	183.17	0.833789	-0.262246	0.110176	0.233384	chr22	26908502	26910534	0.398266	0
CTA-445C9.15	256.578	230.548	323.352	1.40254	0.488041	0.00532029	0.0229824	chr22	26917948	26921002	0.238373	9.01175e-10
MIAT	302.403	303.1	300.614	0.991796	-0.0118848	0.806183	0.884675	chr22	27042391	27072438	0.0884468	0.0247958
CTA-211A9.5	70.3461	67.8431	76.767	1.13154	0.178284	0.262305	0.426575	chr22	27068729	27176170	0.426866	0
TTC28-AS1	425.979	445.512	375.875	0.843693	-0.24521	0.149382	0.288935	chr22	28315363	28404569	0.527622	0
CTA-292E10.6	73.0263	68.7954	83.8796	1.21926	0.286008	0.0718567	0.170626	chr22	29196670	29244547	0.384609	0
CTA-984G1.5	8.12747	9.18197	5.42246	0.590555	-0.759857	0.000707408	0.0044674	chr22	29656877	29658026	0.40312	0
MORC2-AS1	324.315	350.895	256.134	0.729946	-0.454137	0.0112324	0.0402432	chr22	31318294	31328436	0.302198	4.44089e-15
TUG1	11031.1	11636.8	9477.42	0.814436	-0.296127	0.0984825	0.215124	chr22	31366662	31374831	0.57838	0
RP3-412A9.10	66.2977	70.9833	54.278	0.764659	-0.387112	0.0437726	0.116083	chr22	31497861	31500743	0.390537	0
RP11-247I13.7	70.0304	75.5327	55.9159	0.740287	-0.433843	0.0146074	0.0499111	chr22	31832962	31835893	0.511624	0
RP1-90G24.6	9.0428	10.1183	6.28396	0.62105	-0.687218	0.00195878	0.0100605	chr22	32669406	32673173	0.18046	4.05464e-06
LL22NC03-104C7.1	19.0919	19.1532	18.9346	0.988586	-0.016562	0.974567	0.987959	chr22	32979285	32980190	0.0693985	0.0784354
RP1-5O6.6	15.1151	14.8767	15.7266	1.05713	0.0801579	0.914818	0.950544	chr22	38616981	38618939	0.206706	1.20538e-07
RP3-508I15.9	49.9772	48.8044	52.9855	1.08567	0.118587	0.459305	0.625168	chr22	39063589	39077825	0.34165	0
RP3-508I15.19	3.62015	3.80378	3.1491	0.827887	-0.272495	0.314149	0.482826	chr22	39130734	39134995	0.237663	1.01395e-09
RP1-85F18.5	9.5024	9.79473	8.75252	0.893595	-0.162307	0.494878	0.653987	chr22	41570594	41593460	0.343124	0
RP5-821D11.7	150.269	166.388	108.922	0.654626	-0.611258	0.00114683	0.00652928	chr22	42227218	42230669	0.533111	0
CTA-250D10.23	40.5177	46.4269	25.3591	0.546215	-0.872458	0.0213274	0.0670823	chr22	42318026	42319104	0.185857	2.04625e-06
RP4-669P10.16	12.0486	11.3596	13.8161	1.21626	0.282449	0.282254	0.451084	chr22	42532441	42535938	0.240724	6.08409e-10
Z83851.4	60.3877	66.8332	43.8535	0.656164	-0.607872	0.00192529	0.00991981	chr22	42672360	42673057	0.463378	0
Z83851.1	100.336	120.677	48.1548	0.399038	-1.3254	1.15869e-06	1.60731e-05	chr22	42760405	42765242	0.453518	0
CTA-126B4.7	22.3685	21.8672	23.6545	1.08173	0.113346	0.441044	0.608168	chr22	42834028	42842201	0.234494	1.70788e-09
CTA-217C2.1	220.514	242.51	164.088	0.676622	-0.563579	0.00151128	0.00814886	chr22	45529709	45559662	0.428894	0
WI2-85898F10.1	35.2152	37.7935	28.6012	0.756775	-0.402063	0.140724	0.278871	chr22	46271878	46283628	0.19468	6.40645e-07
CITF22-92A6.1	55.8795	58.5937	48.9171	0.834851	-0.260409	0.16242	0.306877	chr22	46409485	46411378	0.403136	0
RP11-398F12.1	133.665	130.416	141.999	1.08882	0.122763	0.490442	0.651446	chr22	46436145	46440733	0.280042	4.54747e-13
RP6-109B7.3	101.506	108.16	84.4366	0.780663	-0.357229	0.0944356	0.208246	chr22	46449584	46453090	0.455291	0
RP3-439F8.1	89.784	85.3298	101.21	1.1861	0.24623	0.222867	0.379551	chr22	46937391	46944093	0.167971	1.8288e-05
CTA-29F11.1	107.274	124.068	64.1935	0.517407	-0.950629	3.7923e-07	6.31903e-06	chr22	47157790	47158460	0.514635	0
CTA-384D8.31	123.841	158.231	35.623	0.225133	-2.15115	0.00025614	0.00182331	chr22	50984843	50986081	NA	NA
CTA-384D8.20	36.2298	40.6419	24.9119	0.612962	-0.70613	0.000179709	0.00136934	chr22	51021454	51022306	NA	NA
RP11-733O18.1	28.0706	28.5565	26.8242	0.939337	-0.0902846	0.866031	0.922289	chrX	5571461	5644346	0.0323302	0.412748
GS1-526D21.5	13.5015	12.4521	16.1935	1.30046	0.379019	0.0468774	0.120442	chrX	13785518	13785984	0.255652	4.5534e-11
RP11-431J24.2	379.998	324.405	522.607	1.61097	0.687931	0.00830181	0.0327035	chrX	16171063	16188992	0.130611	0.000892679
GS1-358P8.4	2558.3	2616.06	2410.12	0.921277	-0.118294	0.420032	0.586778	chrX	24563632	24568583	0.232821	2.24201e-09
MID1IP1-AS1	27.2015	24.6274	33.8046	1.37264	0.456956	0.0119668	0.0424583	chrX	38660820	38663136	0.149438	0.000141047
ZNF674-AS1	131.922	143.529	102.146	0.711671	-0.490718	0.00853381	0.0332942	chrX	46404927	46407671	0.163509	3.05379e-05
RP11-1148L6.5	420.876	434.722	385.356	0.886441	-0.173903	0.278919	0.446876	chrX	48438161	48439545	0.113743	0.00384933
AF238380.5	57.7278	57.3138	58.7897	1.02575	0.0366804	1	1	chrX	49641891	49643844	0.100657	0.0105904
RP13-188A5.1	24.5675	25.0833	23.2444	0.926689	-0.109843	0.659256	0.783386	chrX	55934555	56041606	0.0871473	0.0270038
RP11-622K12.1	1033.84	1034.78	1031.43	0.996757	-0.00468556	0.931219	0.963268	chrX	56755691	56844813	0.214127	4.0846e-08
RP11-357C3.3	67.227	65.4532	71.7772	1.09662	0.133062	0.415803	0.583274	chrX	62729821	62780929	0.207124	1.13524e-07
DLG3-AS1	10.0521	10.51	8.87754	0.844675	-0.243532	0.348153	0.518397	chrX	69672807	69675844	0.0693464	0.0786604
XIST	18779.1	17743.3	21436.2	1.20813	0.272773	0.16434	0.309784	chrX	73040485	73072588	0.174142	8.80345e-06
JPX	618.68	616.25	624.913	1.01406	0.0201398	0.904525	0.944687	chrX	73164176	73220326	0.244786	3.05552e-10
RP13-216E22.4	11.2595	10.0868	14.2678	1.4145	0.500289	0.0153973	0.0522798	chrX	73168807	73169393	0.0873103	0.0267179
RP11-524D16__A.3	87.0223	78.058	110.018	1.40943	0.495116	0.00439609	0.0196553	chrX	99928326	99928978	0.0562201	0.154139
RP3-341D10.4	80.8565	86.0507	67.5324	0.784798	-0.349607	0.055027	0.137187	chrX	100258820	100262962	0.180662	3.95385e-06
RP4-545K15.5	14.502	13.3165	17.5428	1.31737	0.397659	0.0410383	0.110824	chrX	100882857	100883508	0.101778	0.00975076
LL0XNC01-237H1.2	33.2263	31.8754	36.6915	1.15109	0.203003	0.343119	0.515366	chrX	102139341	102161086	0.0947425	0.0161709
LL0XNC01-250H12.3	2.25618	2.09275	2.67539	1.2784	0.354344	0.21362	0.368443	chrX	102752450	102755245	0.0607958	0.123255
ALG13-AS1	4.27982	3.77112	5.58474	1.48092	0.566498	0.0220034	0.0683754	chrX	110949876	110954329	0.0514556	0.192191
SLC25A5-AS1	73.6276	75.798	68.0602	0.897915	-0.155349	0.480304	0.642119	chrX	118599996	118603061	0.225337	7.39e-09
RP3-327A19.5	76.2359	77.7208	72.4268	0.931885	-0.101776	0.461535	0.626838	chrX	119055223	119056803	0.11639	0.00309679
RP4-655L22.2	25.898	26.7585	23.6905	0.885342	-0.175693	0.350835	0.520957	chrX	119745183	119754929	0.20556	1.41961e-07
RP1-315G1.3	5.8839	6.28633	4.85156	0.771764	-0.373768	0.152413	0.292395	chrX	123093082	123095191	0.115025	0.00346634
RP11-453F18__B.1	75.1648	89.3772	38.707	0.433075	-1.20731	1.13095e-07	2.29441e-06	chrX	130836677	130964671	0.109254	0.00551216
RP5-842K24.2	131.968	124.511	151.095	1.21351	0.279186	0.165081	0.31082	chrX	131351174	131566890	0.14932	0.000142785
AC004383.4	68.1825	70.4667	62.3232	0.884436	-0.177171	0.234343	0.393318	chrX	133677366	133680662	-0.000337539	0.993179
LINC00086	53.2788	52.2614	55.8887	1.06941	0.0968108	0.9308	0.963268	chrX	134555867	134559682	0.0475638	0.22806
AF011889.5	50.7092	50.0972	52.2793	1.04356	0.0615115	0.816289	0.889709	chrX	148564620	148614672	0.11099	0.00480447
LL0XNC01-37G1.1	105.142	105.876	103.259	0.975281	-0.0361098	0.811589	0.888141	chrX	152617486	152625568	0.111396	0.0046514
U82695.10	76.8195	73.7461	84.7035	1.14858	0.199855	0.240301	0.3996	chrX	152689209	152691934	0.0466286	0.237346
RP11-66N11.8	44.7392	49.7571	31.8672	0.640456	-0.642829	0.00159441	0.00851226	chrX	152864794	152869808	0.106693	0.00672724
