# Supplementary material for: Comprehensive analysis of long non-coding RNAs in human breast cancer clinical subtypes
Source: Oncotarget. 2014 Sep 8;5(20):9864–76. doi: 10.18632/oncotarget.2454 (PMC4259443; doi:10.18632/oncotarget.2454)
Supplement: Supplementary file 8 [file oncotarget-05-9864-s008.xlsx]

## Sheet: Table 7 Luminal B enriched
	OverallAverage	Others.Mean	Cluster4.LumB.Mean	foldChange	log2FoldChange	pval	padj	chr	start	end	DNACopy.corr.coeff	DNACopy.cor.pvalue
RP11-54O7.3	142.455	108.583	184.942	1.70324	0.768281	9.37744e-05	0.000757193	chr1	852249	855072	NA	NA
RP5-902P8.10	11.4126	9.99877	13.1859	1.31875	0.399174	0.0284672	0.0863458	chr1	1210602	1215800	NA	NA
RP5-890O3.9	95.5185	93.157	98.4805	1.05714	0.0801732	0.468452	0.64052	chr1	1252960	1254069	NA	NA
RP11-345P4.7	36.044	33.0815	39.7598	1.20187	0.265287	0.256782	0.435483	chr1	1603428	1604850	NA	NA
RP1-140A9.1	17.4622	15.8845	19.4412	1.22391	0.291492	0.0617489	0.153005	chr1	1822909	1824097	NA	NA
RP11-181G12.2	64.6913	65.775	63.332	0.962859	-0.0546038	0.691127	0.814747	chr1	2113232	2115828	NA	NA
RP4-740C4.4	14.7092	14.6581	14.7733	1.00786	0.0112902	0.982434	0.992018	chr1	2357418	2362089	NA	NA
TP73-AS1	788.79	806.273	766.86	0.951117	-0.0723047	0.610485	0.750269	chr1	3652547	3663900	0.384827	0
RP1-120G22.11	18.002	16.9264	19.3512	1.14326	0.193149	0.124217	0.258468	chr1	6264899	6265840	0.291955	4.04121e-14
RP1-202O8.2	6.47281	5.84911	7.2551	1.24038	0.310779	0.208398	0.377068	chr1	6503093	6507066	0.0961275	0.0146727
RP11-312B8.1	10.4478	11.2354	9.4599	0.841976	-0.248149	0.332465	0.514843	chr1	6843951	6844903	0.328067	0
RP3-510D11.2	1.43261	1.43649	1.42774	0.993912	-0.00880996	0.960627	0.983658	chr1	9242270	9243855	0.197716	4.24293e-07
RP11-558F24.4	37.962	48.978	24.1447	0.492972	-1.02042	2.46222e-10	8.4047e-09	chr1	9739857	9747632	0.202193	2.28346e-07
RP4-635E18.6	19.744	21.5449	17.4852	0.81157	-0.301213	0.156675	0.310102	chr1	11159731	11162157	0.327691	0
RP11-169K16.9	156.949	153.444	161.345	1.05149	0.0724367	0.583594	0.73137	chr1	16160559	16174642	0.423256	0
CROCCP2	367.361	367.171	367.599	1.00117	0.0016817	0.973558	0.988645	chr1	16944750	16971178	0.304088	3.10862e-15
RP11-108M9.4	38.4317	39.6224	36.9381	0.932251	-0.10121	0.344589	0.52811	chr1	17215032	17216144	0.231503	2.7747e-09
RP1-43E13.2	4.85764	5.32278	4.27422	0.803004	-0.31652	0.201175	0.369402	chr1	19536994	19567198	0.293937	2.66454e-14
RP3-340N1.5	46.7858	54.9751	36.5141	0.664192	-0.590328	0.000433452	0.00282527	chr1	20510734	20512979	0.226321	6.33225e-09
PINK1-AS	168.319	180.354	153.222	0.849565	-0.235204	0.182309	0.344055	chr1	20969149	20978686	0.500287	0
LINC00339	620.413	630.846	607.326	0.962718	-0.0548151	0.622831	0.7589	chr1	22351680	22357716	0.512746	0
RP5-1057J7.6	332.182	329.52	335.522	1.01822	0.0260424	0.950998	0.978399	chr1	23607801	23613245	0.323712	0
RP5-886K2.3	25.3694	24.5962	26.3392	1.07086	0.0987741	0.574744	0.727924	chr1	24086871	24104777	0.341774	0
RP4-594I10.3	375.928	425.858	313.301	0.735693	-0.442825	0.00718895	0.0305436	chr1	24865291	24882515	0.5021	0
RP1-317E23.3	8.88905	9.4444	8.19249	0.867445	-0.205156	0.290985	0.471326	chr1	26143239	26146263	0.385212	0
RP5-968P14.2	55.6565	55.7309	55.5631	0.996989	-0.0043511	0.992501	0.995568	chr1	27018622	27020622	0.30741	1.33227e-15
RP1-50O24.6	64.2829	60.7319	68.7369	1.13181	0.178629	0.223991	0.396875	chr1	27202623	27204736	0.443294	0
RP11-288L9.4	18.3658	15.9713	21.3691	1.33797	0.420047	0.106446	0.232206	chr1	27995978	27996787	0.0301052	0.445658
SNHG3	586.776	615.77	550.409	0.893856	-0.161886	0.48304	0.656426	chr1	28832491	28837404	0.320958	0
SNHG12	448.56	470.562	420.963	0.894597	-0.16069	0.426064	0.602354	chr1	28905049	28909495	0.382875	0
RP1-212P9.2	26.7106	19.9404	35.2025	1.76538	0.819983	0.0211784	0.06958	chr1	29194086	29197779	0.0800561	0.042264
RP11-415J8.3	22.6426	24.7827	19.9584	0.805334	-0.312341	0.0592865	0.149263	chr1	33772966	33791644	0.385505	0
RP5-997D16.2	77.2246	75.0457	79.9576	1.06545	0.0914654	0.588245	0.734401	chr1	35316294	35317156	0.404805	0
RP11-244H3.1	101.821	102.186	101.362	0.991944	-0.0116689	0.830058	0.905366	chr1	35439956	35450914	0.243806	3.61216e-10
RP11-422J8.1	261.847	246.667	280.888	1.13873	0.18743	0.239848	0.415446	chr1	37920479	37940012	0.100772	0.0105017
RP5-864K19.4	13.5606	14.3567	12.5621	0.874996	-0.192652	0.350035	0.533433	chr1	39325671	39385068	0.386609	0
RP11-69E11.4	113.034	107.522	119.947	1.11556	0.157767	0.332705	0.514843	chr1	39987951	40011859	0.111862	0.00448088
RP1-39G22.7	285.614	285.263	286.053	1.00277	0.00399072	0.938963	0.973292	chr1	40722098	40723639	0.427718	0
RP1-228H13.5	237.986	256.729	214.477	0.835419	-0.259428	0.126813	0.262522	chr1	40929990	40932436	0.514878	0
RP11-656D10.3	13.2971	13.3055	13.2866	0.998581	-0.00204889	0.960171	0.983658	chr1	40958828	40974333	0.206085	1.31726e-07
RP11-656D10.6	17.3282	17.0504	17.6766	1.03673	0.0520347	0.774128	0.868875	chr1	40981425	40982846	0.282643	2.7045e-13
RP5-994D16.9	11.598	11.8398	11.2947	0.953962	-0.0679962	0.688373	0.812574	chr1	43241483	43242461	0.282921	2.55795e-13
RP11-342M1.3	3.02263	2.9981	3.05341	1.01845	0.0263715	0.877631	0.936706	chr1	43307568	43312058	0.193495	7.5116e-07
RP1-92O14.3	33.0305	34.3211	31.4118	0.915234	-0.127788	0.632206	0.765709	chr1	43820354	43824329	0.287986	9.14824e-14
RP1-92O14.6	17.3976	19.0622	15.3096	0.803143	-0.316271	0.0757344	0.18023	chr1	43850783	43854826	0.477335	0
RP11-7O11.3	19.3393	19.6276	18.9776	0.966879	-0.0485927	0.787927	0.877096	chr1	44410041	44412223	0.260229	1.98743e-11
RP11-767N6.7	63.5779	59.3047	68.9378	1.16243	0.21715	0.179186	0.341337	chr1	46160355	46162747	0.336162	0
RP4-533D7.5	15.7215	14.542	17.2009	1.18284	0.242253	0.20701	0.375841	chr1	46599042	46604753	0.0924233	0.0189809
RP11-731F5.1	47.0378	12.546	90.3007	7.19757	2.84751	0.00227921	0.0119138	chr14	106067808	106071694	NA	NA
PDZK1IP1-AS1	37.1775	39.0588	34.8179	0.891424	-0.165817	0.218127	0.389833	chr1	47644921	47646011	0.191663	9.58855e-07
RP11-511I2.2	14.9297	12.3795	18.1284	1.46439	0.550295	0.000572244	0.00357212	chr1	47846599	47874149	0.0276252	0.48404
FOXD2-AS1	119.989	118.575	121.762	1.02688	0.0382656	0.638432	0.770964	chr1	47897804	47900313	0.140479	0.000349196
RP11-543D5.2	18.9576	22.3979	14.6424	0.653742	-0.613207	0.00201894	0.0106734	chr1	48226803	48231219	0.0745321	0.0587086
RP11-275F13.1	41.4613	34.344	50.3885	1.46717	0.553038	0.0013617	0.0076208	chr1	51795325	51800996	-0.0230583	0.559157
RP5-1024G6.5	106.297	115.329	94.9678	0.823448	-0.280251	0.110149	0.238045	chr1	53704281	53708455	0.462281	0
RP5-997D24.5	80.212	84.5747	74.74	0.883717	-0.178344	0.333886	0.515601	chr1	54690180	54691156	0.479068	0
RP11-67L3.6	2.81361	2.25837	3.51006	1.55425	0.636216	0.00410984	0.0192168	chr1	55314137	55316072	0.148193	0.000160481
RP11-67L3.5	1.1088	1.12495	1.08854	0.96764	-0.0474579	0.991711	0.995391	chr1	55352547	55353674	0.146136	0.00019819
RP11-67L3.4	15.6558	15.2342	16.1847	1.06239	0.0873145	0.592377	0.736796	chr1	55353235	55354523	0.318385	0
RP4-794H19.1	35.0013	38.7343	30.319	0.782744	-0.353387	0.036131	0.103605	chr1	59348539	59362375	0.283997	2.06057e-13
RP4-792G4.2	46.4796	39.5644	55.1532	1.39401	0.479241	0.00999513	0.0400546	chr1	63786554	63790112	0.114926	0.00349455
RP4-706A16.2	17.8058	18.3289	17.1496	0.935658	-0.0959469	0.372273	0.553295	chr1	77533604	77544167	0.11898	0.00249254
RP4-612B15.3	31.9516	36.4636	26.2922	0.721054	-0.471821	0.00406207	0.019126	chr1	87169184	87170145	0.510752	0
RP5-1014C4.3	188.319	187.447	189.413	1.01049	0.0150514	0.918092	0.963489	chr1	92864530	92867613	0.364626	0
RP4-717I23.3	301.39	279.65	328.659	1.17525	0.23297	0.174461	0.334999	chr1	93727742	93811582	0.230745	3.13437e-09
RP11-148B18.3	29.0286	23.6377	35.7904	1.51412	0.598483	0.0155739	0.0571865	chr1	94798822	94800404	-0.00230343	0.953477
RP4-639F20.1	137.63	161.853	107.248	0.662628	-0.593729	0.000208458	0.00151716	chr1	95393121	95428826	0.29285	3.33067e-14
RP11-286B14.1	43.5594	62.246	20.1208	0.323247	-1.62929	1.13292e-05	0.000122582	chr1	95975715	96247898	0.035426	0.369428
RP5-884G6.2	31.3101	25.8237	38.1915	1.47893	0.564554	0.000842187	0.00498857	chr1	100433938	100435420	0.209813	7.69868e-08
RP4-714D9.5	116.208	104.958	130.319	1.24162	0.312229	0.0404925	0.113309	chr1	100496121	100501188	0.37201	0
RP11-305E17.6	23.3829	21.9745	25.1495	1.14448	0.194695	0.286328	0.466576	chr1	100729564	100731676	0.298254	1.06581e-14
RP11-421L21.3	180.051	198.133	157.371	0.794265	-0.332307	0.0268292	0.0830988	chr1	101491408	101552821	0.37316	0
RP5-947P14.1	20.042	17.9604	22.653	1.26128	0.334886	0.0503238	0.13089	chr1	106615868	106627121	-0.15339	9.29862e-05
RP11-483I13.5	28.9658	26.4916	32.0693	1.21055	0.275657	0.14675	0.295503	chr1	108742547	108744113	0.391808	0
RP11-483I13.4	207.521	172.693	251.207	1.45465	0.54067	0.0787287	0.185992	chr1	108815564	108918572	0.0548328	0.164577
RP4-773N10.4	260.593	267.979	251.328	0.937862	-0.0925518	0.643976	0.774911	chr1	110600961	110605177	0.482958	0
RP11-284N8.3	145.969	169.914	115.936	0.68232	-0.551479	0.00238213	0.0123521	chr1	111196181	111199662	0.10043	0.0107681
RP11-96K19.2	68.0426	66.9137	69.4584	1.03803	0.0538469	0.756032	0.856871	chr1	111486088	111495470	0.195238	5.94254e-07
RP11-552M11.4	6.53514	6.1395	7.03139	1.14527	0.19569	0.331928	0.514843	chr1	111981259	111983986	0.319375	0
RP11-418J17.1	166.634	169.725	162.756	0.958934	-0.0604966	0.873136	0.934762	chr1	119683018	119818596	0.567435	0
RP5-1042I8.7	104.481	120.617	84.242	0.698426	-0.517821	0.0660299	0.161883	chr1	120451877	120453236	0.453823	0
RP11-337C18.8	121.634	135.2	104.617	0.773797	-0.369973	0.0138517	0.051681	chr1	146644805	146646726	0.0687639	0.0812102
RP11-196G18.22	1191.08	1101.01	1304.05	1.1844	0.244162	0.111962	0.240046	chr1	149816064	149820591	0.0702244	0.0749397
RP11-54A4.2	15.4374	18.1211	12.0712	0.666137	-0.586108	0.000686754	0.00417454	chr1	150521039	150530949	0.11717	0.00290204
RP11-126K1.6	13.36	16.6295	9.2591	0.556789	-0.844797	4.60983e-06	5.30621e-05	chr1	151319442	151320503	0.09755	0.0132626
RP11-98D18.16	2.47108	2.77179	2.09389	0.75543	-0.404631	0.110379	0.238215	chr1	151738961	151739476	0.266753	5.92859e-12
RP11-98D18.9	21.3501	22.8698	19.4441	0.850208	-0.234112	0.216161	0.38755	chr1	151763279	151766878	0.43212	0
AL450992.2	97.7643	120.262	69.5455	0.578283	-0.790153	0.00027979	0.00195732	chr1	151814352	151822861	0.275248	1.16707e-12
RP11-274N19.2	9.13577	9.6357	8.50872	0.883041	-0.179447	0.276069	0.455568	chr1	154675204	154680702	-0.110549	0.00497601
RP11-307C12.11	119.726	137.215	97.7912	0.712688	-0.488657	0.00251555	0.0128388	chr1	155017666	155018594	0.413195	0
RP11-263K19.4	11.9979	12.7524	11.0517	0.866635	-0.206504	0.26991	0.447918	chr1	155166658	155175286	0.353081	0
ASH1L-AS1	39.4705	40.6117	38.0391	0.936654	-0.0944118	0.559327	0.716485	chr1	155531820	155533775	0.459227	0
RP11-336K24.4	8.61226	9.91747	6.97514	0.703319	-0.507749	0.0124743	0.0474141	chr1	155955165	155976861	0.225446	7.26455e-09
RP11-336K24.5	5.86889	6.63836	4.90376	0.738701	-0.436937	0.0556712	0.14274	chr1	155961180	155971578	0.235027	1.56509e-09
RP11-336K24.6	8.11293	9.23361	6.70726	0.726397	-0.461171	0.0918806	0.208271	chr1	155966113	155972355	0.174405	8.52832e-06
RP11-98G7.1	24.1784	25.9578	21.9465	0.845467	-0.24218	0.167219	0.323476	chr1	156416203	156426369	0.394239	0
RP11-284F21.7	47.861	53.2754	41.0698	0.770895	-0.375394	0.00638768	0.0277941	chr1	156616298	156631216	0.0593585	0.132388
RP11-48O20.4	100.55	165.48	19.1088	0.115475	-3.11434	1.73761e-09	5.03597e-08	chr1	159931007	159948851	0.127857	0.00114719
RP11-226L15.5	418.982	382.029	465.331	1.21805	0.284575	0.091707	0.208169	chr1	159994742	159996584	0.306942	1.77636e-15
RP11-574F21.2	9.43261	8.68327	10.3725	1.19454	0.256454	0.250535	0.428923	chr1	160231533	160232568	0.306293	1.77636e-15
RP11-297K8.2	0.842944	0.97307	0.679728	0.698539	-0.517587	0.190019	0.354892	chr1	161123549	161129139	0.16739	1.95656e-05
RP11-122G18.5	326.2	312.082	343.908	1.10198	0.140098	0.344945	0.528156	chr1	161337811	161341754	0.558243	0
RP11-525G13.2	7.50235	7.77463	7.16083	0.921051	-0.118647	0.467961	0.640388	chr1	165865115	165869592	0.361382	0
RP11-104L21.2	7.408	7.3899	7.4307	1.00552	0.00794282	0.938432	0.973292	chr1	167426619	167427898	0.120746	0.00214442
DNM3OS	98.5482	107.539	87.2716	0.811538	-0.30127	0.218335	0.389833	chr1	172109460	172113934	-0.0379449	0.336347
GAS5	1342.15	1422.47	1241.41	0.872714	-0.196419	0.254763	0.433417	chr1	173833037	173838020	0.474288	0
RP5-1180C10.2	204.782	194.664	217.474	1.11718	0.159857	0.268124	0.446323	chr1	180238787	180245359	0.430491	0
RP11-46A10.5	26.4461	29.7116	22.3501	0.752235	-0.410744	0.0270387	0.0834968	chr1	180913177	180945618	0.267215	5.43454e-12
RP11-547I7.2	9.32486	11.5871	6.48732	0.559873	-0.836829	0.230489	0.405291	chr1	190447680	190449865	0.189029	1.3563e-06
RP11-134G8.8	93.0202	95.7506	89.5955	0.935717	-0.0958559	0.487362	0.659707	chr1	201433510	201434274	0.139484	0.000384952
RP11-134G8.7	18.1996	18.1131	18.308	1.01076	0.0154422	0.968852	0.986479	chr1	201476368	201502736	0.170903	1.29629e-05
RPS10P7	99.4863	98.7504	100.409	1.0168	0.0240338	0.952027	0.978555	chr1	201487830	201499602	0.288302	8.57092e-14
RP11-465N4.4	48.0075	49.3776	46.289	0.937449	-0.0931874	0.816538	0.899269	chr1	201969221	201979481	0.213519	4.47043e-08
RP11-510N19.5	13.634	12.1123	15.5427	1.28322	0.359764	0.107723	0.233424	chr1	201980497	201984785	0.0407438	0.301894
KDM5B-AS1	279.385	324.497	222.8	0.686601	-0.542456	0.00285156	0.01411	chr1	202780081	202781284	0.182537	3.12395e-06
RP11-739N20.2	14.83	13.4134	16.6069	1.23808	0.308109	0.0873614	0.201689	chr1	204346977	204404974	0.216409	2.90545e-08
RP11-430C7.5	46.9447	47.1857	46.6424	0.988486	-0.0167079	0.72588	0.837911	chr1	204595902	204598840	0.182076	3.31114e-06
RP11-343H5.6	6.72631	7.07253	6.29204	0.889645	-0.168698	0.550519	0.707998	chr1	206807993	206808967	0.208528	9.27484e-08
RP1-28O10.1	8.56765	10.8558	5.69769	0.524854	-0.930011	0.000783164	0.00469518	chr1	209834708	209897470	-0.0593623	0.132363
SERTAD4-AS1	100.457	116.628	80.1738	0.687434	-0.540707	0.000491953	0.00313113	chr1	210404800	210407392	0.107734	0.00620715
KCNH1-IT1	11.9267	11.4556	12.5177	1.09272	0.127922	0.983818	0.992018	chr1	211305929	211306716	0.0878854	0.0257299
LINC00467	332.261	332.995	331.341	0.995033	-0.00718352	0.819068	0.899423	chr1	211556144	211605878	0.533625	0
RP11-318L16.6	18.8088	17.6166	20.3042	1.15256	0.204844	0.260073	0.439229	chr1	211608413	211608675	0.225721	6.95733e-09
RP11-61J19.2	5.22483	5.60673	4.74582	0.846449	-0.240504	0.29417	0.473649	chr1	212640157	212641085	0.170632	1.33852e-05
RP11-61J19.4	134.64	134.327	135.033	1.00525	0.00755696	0.698774	0.819829	chr1	212731174	212733073	0.058456	0.138385
FLVCR1-AS1	94.6976	96.9569	91.8637	0.947469	-0.0778486	0.467541	0.640354	chr1	213025449	213031430	0.216331	2.93961e-08
RP11-361K17.2	41.4825	41.6614	41.2582	0.990321	-0.0140312	0.528095	0.690651	chr1	217665316	217667625	0.300153	7.10543e-15
RP11-224O19.2	26.5121	34.753	16.1754	0.46544	-1.10333	2.45159e-09	6.83852e-08	chr1	218517537	218519020	0.150723	0.000123316
RP11-400N13.3	27.6724	24.4905	31.6635	1.29289	0.370599	0.0359275	0.103204	chr1	222215046	222238105	0.0115383	0.770095
RP11-378J18.3	110.331	105.8	116.014	1.09654	0.132958	0.482875	0.656426	chr1	222763166	222766374	0.239355	7.65145e-10
RP11-452F19.3	187.919	199.372	173.553	0.870497	-0.200088	0.23697	0.413347	chr1	222988363	223010726	0.496398	0
RP11-285F7.2	270.201	303.304	228.68	0.753963	-0.407434	0.0102726	0.0405655	chr1	226028583	226034223	0.462173	0
RP11-396C23.2	33.3985	31.5699	35.6922	1.13057	0.177057	0.261135	0.440563	chr1	226274581	226277993	0.37744	0
RP11-275I14.4	11.9795	13.4228	10.1692	0.757611	-0.40047	0.0276761	0.0849117	chr1	226335703	226342772	0.392725	0
RP11-245P10.4	11.1423	10.9517	11.3813	1.03922	0.0555001	0.941244	0.973292	chr1	228595081	228597395	0.295109	2.08722e-14
RP5-1061H20.4	64.3438	68.7878	58.7698	0.854365	-0.227076	0.160221	0.314289	chr1	229394027	229406775	0.412224	0
RP5-1068B5.3	34.0093	34.1924	33.7797	0.987931	-0.0175176	0.954621	0.980601	chr1	229576030	229576767	0.43932	0
RP5-858B6.3	22.4897	26.6703	17.2459	0.646634	-0.628979	0.000402263	0.00264321	chr1	231010591	231014761	0.245033	2.92892e-10
RP11-295G20.2	230.25	266.19	185.172	0.695639	-0.52359	0.00169248	0.00921776	chr1	231658133	231664302	0.49331	0
RP5-827C21.2	200.382	201.311	199.218	0.989604	-0.0150765	0.984155	0.992018	chr1	234492751	234501574	0.0256919	0.515157
RP5-827C21.4	44.3403	47.3267	40.5944	0.857748	-0.221374	0.22706	0.401141	chr1	234508552	234509339	0.337666	0
RP4-781K5.8	104.763	134.239	67.7909	0.505	-0.985645	1.22234e-09	3.67382e-08	chr1	234861147	234867390	0.166682	2.12362e-05
LGALS8-AS1	13.8748	11.1176	17.3332	1.55909	0.640701	0.000286852	0.00198957	chr1	236686368	236687808	0.127937	0.00113891
RP11-385F5.4	4.47498	4.49686	4.44753	0.98903	-0.0159138	0.98337	0.992018	chr1	236703393	236713580	0.212459	5.22713e-08
RP11-371I1.2	109.788	129.947	84.5038	0.650296	-0.620832	0.018603	0.0648219	chr1	238643683	238649323	0.085558	0.0299326
HNRNPU-AS1	416.896	441.955	385.464	0.872178	-0.197305	0.160137	0.314289	chr1	245003939	245018799	0.598531	0
RP11-488L18.10	58.3429	59.3725	57.0516	0.960909	-0.0575278	0.603329	0.744641	chr1	247350582	247351828	0.384159	0
RP11-488L18.8	23.6534	24.7871	22.2314	0.896896	-0.156988	0.283525	0.463404	chr1	247373992	247405125	0.38101	0
LYPD8	46.3719	40.5408	53.6859	1.32424	0.405169	0.148341	0.298133	chr1	248881946	248885506	NA	NA
AC144450.1	58.2507	48.2051	70.851	1.46978	0.555603	0.000192834	0.00142259	chr2	1550436	1623885	-0.0511906	0.194494
AC141930.2	10.3577	9.62671	11.2746	1.17118	0.227959	0.23295	0.408636	chr2	1576325	1584083	-0.0115093	0.770658
AC144450.2	59.5456	49.2477	72.4621	1.47138	0.557169	0.000297598	0.00205533	chr2	1624281	1629191	-0.0533767	0.176094
TRAPPC12-AS1	37.3304	35.2373	39.9558	1.13391	0.181305	0.207025	0.375841	chr2	3485012	3486180	0.289774	6.35048e-14
AC108488.4	35.0295	35.4136	34.5477	0.975549	-0.0357133	0.813613	0.898295	chr2	3579402	3584463	0.303724	3.33067e-15
AC108488.3	173.869	176.723	170.29	0.963601	-0.0534922	0.753708	0.85663	chr2	3606081	3609324	0.391094	0
AC092580.4	16.3209	20.3188	11.3063	0.556444	-0.845691	0.000145506	0.00110353	chr2	7865931	7870836	0.161182	3.96867e-05
RP11-434B12.1	38.5357	41.0117	35.4301	0.863902	-0.211061	0.200331	0.368721	chr2	8861263	8862816	0.295615	1.86517e-14
RP11-734K21.2	13.9495	15.0377	12.5845	0.836868	-0.256928	0.815058	0.898667	chr2	9243568	9245243	0.213699	4.35232e-08
RP11-734K21.5	62.5788	65.2695	59.2038	0.907067	-0.140719	0.923018	0.965649	chr2	9246721	9249994	0.205095	1.51653e-07
RP11-254F7.2	120.443	131.151	107.012	0.81594	-0.293464	0.11256	0.240692	chr2	10179218	10180790	0.388738	0
AC079145.4	14.6299	14.9959	14.1708	0.944982	-0.0816408	0.699607	0.819829	chr2	20189977	20203971	0.215709	3.22665e-08
RP11-509E16.1	272.811	278.026	266.271	0.957723	-0.0623199	0.814754	0.898667	chr2	25380062	25382006	0.16308	3.2056e-05
AC012074.2	8.21635	10.4588	5.40361	0.516655	-0.952727	8.56272e-06	9.45395e-05	chr2	25592041	25598714	0.318764	0
AGBL5-IT1	6.84381	6.47393	7.30775	1.1288	0.174785	0.372222	0.553295	chr2	27283905	27284683	0.196715	4.86365e-07
AC074117.10	134.784	137.055	131.935	0.962642	-0.0549285	0.727035	0.838649	chr2	27579112	27590489	0.447924	0
RP11-490M8.1	54.2701	67.005	38.2968	0.571551	-0.807045	5.84978e-07	9.21767e-06	chr2	36581891	36582257	0.263005	1.19262e-11
AC007390.6	12.6749	12.801	12.5167	0.977791	-0.0324016	0.816711	0.899269	chr2	37440609	37443336	0.130269	0.000921141
AC016995.3	73.0193	119.875	14.2489	0.118865	-3.07261	1.24883e-12	6.75616e-11	chr2	38633860	38742882	0.36225	0
SOS1-IT1	70.2023	81.0858	56.5512	0.697425	-0.51989	0.00160134	0.00881006	chr2	39219419	39220998	0.457918	0
AC009223.2	35.8366	42.3273	27.6954	0.654316	-0.61194	0.0698261	0.169315	chr2	41370919	41383954	-0.175722	7.27031e-06
AC016735.2	164.202	277.456	22.1481	0.0798254	-3.64701	1.67128e-15	1.50693e-13	chr2	43254991	43266686	0.243988	3.50185e-10
AC010883.5	7.77016	8.35969	7.03071	0.841025	-0.24978	0.260065	0.439229	chr2	43456711	43460533	0.203123	2.00415e-07
RP11-89K21.1	133.525	180.157	75.0344	0.416495	-1.26363	2.75946e-05	0.000253028	chr2	45147331	45166338	0.278699	5.93303e-13
AC079807.2	25.8047	28.1906	22.812	0.809207	-0.30542	0.114888	0.243961	chr2	48132816	48134949	0.478351	0
AC008280.5	54.9528	58.1109	50.9916	0.877487	-0.18855	0.32227	0.506825	chr2	54197974	54307601	0.321261	0
AC093110.3	21.5924	26.2436	15.7585	0.60047	-0.735837	1.52989e-05	0.000158153	chr2	54888147	54889929	0.285919	1.39666e-13
LINC00052	282.332	77.961	538.674	6.90953	2.78859	8.22753e-07	1.21393e-05	chr15	88120159	88122917	0.0238242	0.546175
AC007092.1	202.723	197.263	209.571	1.06239	0.0873163	0.566648	0.72131	chr2	58654933	59290901	-0.149663	0.000137772
RP11-373L24.1	608.114	581.519	641.472	1.1031	0.141561	0.428223	0.603855	chr2	61153043	61155287	-0.000239215	0.995166
AC016747.3	274.531	306.834	234.014	0.762671	-0.390868	0.0218043	0.0710611	chr2	61368731	61372104	0.22697	5.71606e-09
AC092431.1	28.2004	28.8239	27.4184	0.951238	-0.0721223	0.676827	0.803578	chr2	69871556	70008692	0.19611	5.28019e-07
PCBP1-AS1	578.781	586.205	569.469	0.971451	-0.0417872	0.739448	0.845706	chr2	70189394	70315978	0.13313	0.000706683
AC016700.5	24.1995	23.8873	24.591	1.02946	0.041883	0.578851	0.728275	chr2	70351167	70352449	0.338254	0
AC007040.5	9.27908	13.2867	4.25236	0.320047	-1.64365	1.39486e-08	3.0511e-07	chr2	71115000	71117089	0.32605	0
DGUOK-AS1	42.5444	45.6335	38.6697	0.847398	-0.238889	0.186821	0.350938	chr2	74174768	74208568	0.35405	0
AC073046.25	33.928	37.0278	30.0399	0.81128	-0.301729	0.0904383	0.206223	chr2	74212258	74213470	0.295937	1.75415e-14
RP11-711M9.1	16.962	18.5008	15.0318	0.812494	-0.299571	0.160339	0.314289	chr2	74213652	74220867	0.310182	8.88178e-16
BOLA3-AS1	163.766	151.099	179.654	1.18898	0.249725	0.0995179	0.220351	chr2	74375135	74377188	0.241246	5.57242e-10
AC005041.17	11.4669	10.8875	12.1935	1.11995	0.163432	0.293457	0.473441	chr2	74725814	74726494	0.166856	2.08144e-05
LBX2-AS1	5.05215	4.92156	5.21594	1.05982	0.0838126	0.798777	0.884321	chr2	74729721	74731744	0.0964734	0.0143182
AC104135.3	270.044	231.848	317.954	1.37139	0.45564	0.00535595	0.0241464	chr2	75145274	75165545	0.0658111	0.0951843
AC062029.1	63.6129	65.8799	60.7695	0.922427	-0.116493	0.584015	0.73137	chr2	88927056	88931337	0.26843	4.32099e-12
AC096579.13	172.803	233.415	96.7777	0.414616	-1.27015	0.000114214	0.000886934	chr2	89109983	89161075	0.144349	0.000237564
AC096579.7	127981	173894	70394	0.404811	-1.30468	1.93998e-06	2.58081e-05	chr2	89130699	89165653	0.129454	0.00099249
AC008268.1	155.861	123.734	196.158	1.58532	0.664775	0.00656515	0.0281885	chr2	96331831	96334010	-0.148767	0.000151222
LINC00342	73.2172	79.0275	65.9293	0.834258	-0.261434	0.0793333	0.186876	chr2	96472865	96481963	0.106302	0.0069328
AC012307.3	137.737	148.288	124.503	0.839602	-0.252223	0.135539	0.277052	chr2	96874153	96908359	0.49856	0
AC017099.3	82.3984	86.4805	77.2784	0.893594	-0.162309	0.297272	0.477222	chr2	98280679	98319527	0.167564	1.91751e-05
AC109826.1	58.9521	77.4271	35.779	0.462099	-1.11372	0.00871089	0.0358827	chr2	99378400	99388543	0.244763	3.06735e-10
RP11-347D21.3	79.3118	26.1183	146.032	5.59119	2.48316	0.0190691	0.0657094	chr20	46609231	46617488	0.188658	1.42358e-06
LINC00116	312.275	321.07	301.244	0.938252	-0.0919523	0.751101	0.854865	chr2	110969105	111002997	0.204702	1.60358e-07
AC108463.1	12.1492	12.0298	12.299	1.02237	0.0319237	0.937779	0.973292	chr2	111953539	111964071	0.10524	0.00751905
AC068491.1	298.004	297.954	298.067	1.00038	0.000545422	0.902789	0.953924	chr2	111965352	112252677	0.154146	8.5765e-05
AC079922.3	62.3542	59.1597	66.3609	1.12172	0.165718	0.258502	0.437943	chr2	113399408	113403267	0.222031	1.23514e-08
AC016683.6	587.018	620.096	545.528	0.879748	-0.184837	0.192294	0.357905	chr2	113969098	114024587	0.0796813	0.0432412
AC017074.2	16.6083	16.8845	16.2619	0.96313	-0.0541973	0.842023	0.912286	chr2	114435278	114461655	0.1498	0.000135812
RP11-19E11.1	58.245	100.994	4.62496	0.0457943	-4.44869	3.08262e-21	6.25386e-19	chr2	119591275	119592686	0.0923217	0.0191131
AC073257.2	24.4572	28.7131	19.1189	0.665861	-0.586707	0.0203545	0.0682287	chr2	121300484	121301902	0.175872	7.13867e-06
AC018737.1	163.06	167.104	157.986	0.945437	-0.0809473	0.593608	0.73738	chr2	122407225	122485784	0.416088	0
AC068282.3	93.822	90.4676	98.0295	1.08359	0.115815	0.382245	0.562451	chr2	128146705	128158156	0.286867	1.15019e-13
RP11-1260E13.1	15.5206	5.65119	27.8997	4.93695	2.30362	0.0194572	0.0664406	chr17	171182	172244	NA	NA
AC016725.4	15.5919	15.4979	15.7099	1.01368	0.0196024	0.829113	0.905366	chr2	135493033	135676280	0.256677	3.78728e-11
RP11-35O15.1	23.5624	9.31744	41.4297	4.44647	2.15266	1.41662e-05	0.000149297	chr15	99190179	99190600	0.559052	0
AC093375.1	30.6399	24.7531	38.0237	1.53612	0.619287	0.00328856	0.0159324	chr2	156868128	156881125	0.0729269	0.0643793
AC009506.1	69.3587	71.5193	66.6486	0.931897	-0.101758	0.378096	0.559389	chr2	160471806	160473593	0.338334	0
AC009961.3	17.1395	16.6298	17.7789	1.0691	0.0963991	0.686473	0.811468	chr2	160527218	160568941	0.278484	6.1906e-13
AC009299.3	108.089	101.461	116.404	1.14727	0.198208	0.0698736	0.169315	chr2	162101249	162105561	0.155472	7.43575e-05
AC007405.6	103.127	95.7546	112.374	1.17356	0.230888	0.184924	0.34779	chr2	171627622	171634658	0.178921	4.91003e-06
AC010894.3	31.3153	28.7689	34.5092	1.19953	0.262472	0.129217	0.267158	chr2	175352116	175353028	0.323672	0
HOXD-AS2	19.654	16.4523	23.6698	1.43869	0.524758	0.00359745	0.0172232	chr2	176986338	177001826	0.0162533	0.680569
HOXD-AS1	205.671	182.152	235.17	1.29106	0.368559	0.0473473	0.125358	chr2	177037922	177053686	0.0770744	0.0505786
AC009336.24	36.5779	36.723	36.3958	0.991089	-0.0129127	0.934925	0.971436	chr2	177042444	177043737	0.0709322	0.072046
AC017048.3	523.161	451.211	613.408	1.35947	0.443044	0.0117084	0.0450302	chr2	177494567	177502659	0.0156951	0.690964
AC017048.4	25.6671	24.1462	27.5748	1.14199	0.191555	0.452822	0.628683	chr2	177502437	177520686	0.00964013	0.8071
AC079305.10	6.49701	6.61322	6.35126	0.960388	-0.0583104	0.944049	0.97452	chr2	178129086	178130243	0.296152	1.68754e-14
AC009948.5	201.592	196.416	208.084	1.05941	0.0832575	0.743392	0.849038	chr2	179278665	179303866	0.245781	2.57657e-10
AC020571.3	51.4572	52.9395	49.598	0.936881	-0.0940619	0.869593	0.932815	chr2	197124747	197128928	0.0188603	0.63284
RP11-469M7.1	179.602	161.931	201.766	1.246	0.317305	0.03584	0.103204	chr2	201689395	201692061	0.211844	5.7224e-08
AC007283.5	265.53	301.533	220.371	0.730834	-0.452384	0.00422385	0.0195866	chr2	202031687	202032269	0.381107	0
AC079354.5	134.362	132.257	137.002	1.03588	0.050854	0.736386	0.845706	chr2	203043382	203044114	-0.0024297	0.95093
AC007383.3	49.7399	51.3133	47.7664	0.930876	-0.103339	0.545404	0.703091	chr2	206949328	206951288	0.383972	0
AC007383.4	209.021	204.118	215.172	1.05416	0.07609	0.609808	0.750269	chr2	206980270	206987047	0.401244	0
AC079767.4	20.7767	22.3935	18.7488	0.837244	-0.25628	0.180244	0.342546	chr2	208527098	208531748	0.0897599	0.0227251
AC096772.6	163.37	177.803	145.267	0.817009	-0.291575	0.0561786	0.143362	chr2	208686013	208687493	0.320254	0
AC093850.2	332.011	302.879	368.551	1.21682	0.28312	0.148986	0.298894	chr2	216582765	216584147	0.130776	0.000879187
AC093382.1	8.91743	7.52724	10.6611	1.41634	0.502167	0.0203887	0.0682287	chr2	216804030	216806442	0.175469	7.49728e-06
RP11-566E18.3	379.805	358.966	405.943	1.13087	0.17743	0.204864	0.374307	chr2	217081767	217084915	0.135098	0.00058709
RP11-378A13.1	76.3499	74.14	79.1217	1.06719	0.0938206	0.381951	0.562451	chr2	219120041	219122087	0.266247	6.51967e-12
RP11-384O8.1	27.007	30.4677	22.6662	0.743942	-0.426738	0.176297	0.336227	chr2	223181960	223183372	0.0481279	0.222585
AC009950.2	13.9828	13.1805	14.989	1.13721	0.185497	0.471497	0.643599	chr2	231036814	231038939	0.161118	3.99744e-05
AC017104.6	46.8458	39.9178	55.5356	1.39125	0.47638	0.00529748	0.0240835	chr2	232253686	232259702	0.197894	4.14049e-07
RP11-400N9.1	61.9434	60.5483	63.6932	1.05194	0.0730524	0.987133	0.992566	chr2	234259777	234262062	0.151286	0.00011623
AGAP1-IT1	26.1868	23.7077	29.2964	1.23573	0.305366	0.0915218	0.208039	chr2	236414394	236416210	0.190142	1.1721e-06
AC112721.2	17.5059	15.3797	20.1727	1.31164	0.391371	0.0213802	0.0699597	chr2	238337562	238343465	0.089086	0.0237683
AC005104.3	15.3935	15.8208	14.8576	0.939116	-0.0906245	0.523869	0.689011	chr2	242290754	242292519	0.277761	7.13651e-13
AC114730.3	65.5678	67.4035	63.2653	0.938606	-0.0914082	0.843582	0.912985	chr2	242749406	242753111	NA	NA
AC131097.3	38.1903	41.327	34.2559	0.828897	-0.270735	0.0565604	0.144022	chr2	242823513	243020873	NA	NA
AC093642.3	421.847	495.078	329.992	0.666546	-0.585225	0.102795	0.22576	chr2	242912833	242919427	NA	NA
EGOT	83.4471	90.0361	75.1826	0.835028	-0.260104	0.0911561	0.207498	chr3	4790875	4793274	0.0393438	0.318822
BHLHE40-AS1	86.6351	79.6722	95.3687	1.19701	0.259439	0.244318	0.420942	chr3	4938492	5021646	0.291696	4.26326e-14
LINC00312	91.262	81.3282	103.722	1.27535	0.35089	0.0514863	0.133061	chr3	8613467	8615561	0.118598	0.00257414
SETD5-AS1	491.041	502.294	476.927	0.949498	-0.0747624	0.600548	0.742903	chr3	9391372	9440263	0.48466	0
PRRT3-AS1	45.5368	55.0765	33.5713	0.60954	-0.714208	0.000173204	0.00130144	chr3	9989087	9996471	0.217198	2.58016e-08
AC022007.5	172.225	166.291	179.668	1.08044	0.111619	0.530747	0.692445	chr3	10048101	10052893	0.483528	0
GHRLOS2	31.6855	30.9354	32.6265	1.05467	0.0767853	0.612144	0.750952	chr3	10326102	10327430	0.347367	0
RP11-434D12.1	11.7448	12.4031	10.9191	0.880353	-0.183846	0.324578	0.508147	chr3	14178643	14189548	0.27793	6.90337e-13
FGD5-AS1	6620.88	6163.6	7194.44	1.16725	0.223108	0.175293	0.335495	chr3	14961853	14989931	0.710148	0
SH3BP5-AS1	263.489	255.25	273.823	1.07277	0.101334	0.603314	0.744641	chr3	15295690	15306000	0.375803	0
RP11-384L8.1	126.318	123.789	129.489	1.04604	0.0649447	0.595355	0.738167	chr3	32278179	32280070	0.171975	1.14136e-05
ACVR2B-AS1	71.8581	76.0824	66.5595	0.874834	-0.192918	0.24795	0.426295	chr3	38492517	38496311	0.405638	0
ENTPD3-AS1	117.294	111.075	125.094	1.12621	0.17148	0.307715	0.490027	chr3	40355292	40494820	0.515847	0
RP11-944L7.4	7.14923	7.01054	7.32318	1.0446	0.0629453	0.721729	0.834901	chr3	44598848	44727145	0.289927	6.12843e-14
RP11-148G20.1	5.54947	5.17198	6.02294	1.16453	0.219751	0.253189	0.431645	chr3	48701208	48706607	0.348691	0
PRKAR2A-AS1	80.4415	69.8535	93.722	1.34169	0.424055	0.00970165	0.0390714	chr3	48885004	48889414	0.435379	0
RP13-131K19.2	7.43402	6.26713	8.89765	1.41973	0.50562	0.00716221	0.0305436	chr3	49022481	49027421	0.401518	0
U73167.7	40.5599	30.4439	53.2483	1.74907	0.806585	8.119e-07	1.20891e-05	chr3	50304072	50304803	0.396728	0
WNT5A-AS1	28.1482	30.8078	24.8122	0.805385	-0.312249	0.044593	0.121844	chr3	55521726	55522336	0.204869	1.56606e-07
FLNB-AS1	89.8584	80.7047	101.34	1.25569	0.328477	0.0451283	0.122741	chr3	58148273	58156363	0.407146	0
RP11-204J18.2	6.1689	5.08631	7.52679	1.47981	0.565417	0.00713862	0.0305436	chr3	62246539	62248415	0.157895	5.71156e-05
RP11-204J18.3	66.8426	58.1349	77.7647	1.33766	0.41971	0.00933144	0.0377679	chr3	62247497	62355005	0.175501	7.46878e-06
SYNPR-AS1	8.22016	8.10741	8.36159	1.03135	0.0445362	0.506578	0.676997	chr3	63409271	63535727	0.259769	2.16205e-11
RP11-413E6.8	45.5306	63.9028	22.4864	0.351884	-1.50683	2.17403e-13	1.30683e-11	chr3	75721541	75728454	0.035883	0.36328
RP11-49I4.3	67.8193	58.4288	79.5978	1.3623	0.446049	0.00820484	0.0344095	chr3	101542636	101543842	0.125311	0.0014404
RP11-221J22.2	13.4234	12.5171	14.5601	1.16322	0.218126	0.580608	0.729355	chr3	101679201	101716770	0.260751	1.80655e-11
RP11-446H18.3	356.41	337.209	380.494	1.12836	0.174229	0.399976	0.582179	chr3	106959538	107045811	0.153266	9.42324e-05
RP11-757F18.5	104.681	75.4484	141.347	1.87342	0.905677	1.81828e-08	3.73553e-07	chr3	111852269	111854206	0.123649	0.00166742
RP11-553L6.5	757.17	866.161	620.462	0.716336	-0.481291	0.00125309	0.00708951	chr3	114033347	114035026	0.0991392	0.0118296
ARHGAP31-AS1	13.9493	15.8411	11.5764	0.730782	-0.452487	0.0114161	0.0444326	chr3	119033139	119041607	0.281334	3.51719e-13
RP11-18H7.1	52.7373	50.1192	56.0212	1.11776	0.16061	0.256682	0.435483	chr3	119813741	119855630	0.353967	0
MYLK-AS1	17.2244	18.2764	15.9049	0.870241	-0.200513	0.291832	0.472227	chr3	123304388	123363415	0.358019	0
RP11-71H17.7	58.4711	73.2537	39.9294	0.545083	-0.875452	1.50032e-06	2.04624e-05	chr3	124442634	124445168	0.197166	4.57367e-07
RP11-124N2.1	12.5289	13.1339	11.77	0.896155	-0.158179	0.499558	0.671992	chr3	125803062	125814192	0.276205	9.68114e-13
RP11-475N22.4	115.457	103.321	130.68	1.2648	0.338913	0.00752454	0.0316381	chr3	128208054	128221191	0.0865327	0.0281057
RP11-723O4.9	18.9893	19.2281	18.6899	0.97201	-0.0409568	0.826026	0.904005	chr3	128578558	128579369	0.255709	4.50679e-11
RP11-723O4.8	9.06911	8.12296	10.2559	1.26258	0.336371	0.0904687	0.206223	chr3	128719476	128720388	0.0390803	0.322077
H1FX-AS1	89.0392	75.0807	106.547	1.4191	0.50498	0.000695738	0.00421337	chr3	129034234	129045068	0.308162	1.33227e-15
CTA-392C11.1	251.802	100.862	441.126	4.37356	2.12881	0.00286178	0.0141175	chr8	40156259	40200921	0.156898	6.36954e-05
RP11-517B11.7	134.201	118.549	153.834	1.29764	0.375889	0.0124349	0.0473751	chr3	131173969	131177442	0.249267	1.40882e-10
RP11-85F14.5	82.5438	86.5707	77.4928	0.895139	-0.159817	0.418708	0.595669	chr3	136560567	136580896	0.457187	0
RP11-319G6.1	115.392	107.112	125.778	1.17427	0.231765	0.132306	0.271813	chr3	139108656	139302161	0.289174	7.17204e-14
AP000439.3	258.767	104.58	452.163	4.32361	2.11224	2.72378e-05	0.000252611	chr11	69291900	69294708	0.544427	0
RP11-680B3.2	108.771	86.7578	136.383	1.57199	0.652594	0.264214	0.444075	chr3	148568719	148677899	0.00252126	0.949083
RP11-206M11.4	12.9442	13.0222	12.8463	0.986495	-0.0196159	0.979394	0.991357	chr3	148994296	149009587	-0.0730959	0.0637615
RP11-206M11.7	1252.79	1152.72	1378.31	1.19571	0.257863	0.225682	0.399435	chr3	149002568	149051440	-0.114335	0.00366784
TM4SF1-AS1	54.1503	66.1731	39.0702	0.590425	-0.760175	0.00161674	0.00886476	chr3	149095564	149104370	0.244873	3.01065e-10
RP11-167H9.6	16.4276	16.6693	16.1244	0.967309	-0.0479514	0.942557	0.973755	chr3	149956305	149957996	0.0622305	0.114636
RP11-145F16.2	240.992	227.753	257.597	1.13104	0.177648	0.222071	0.393903	chr3	150181244	150184218	0.127429	0.00119223
RP11-103G8.2	24.1227	21.0094	28.0276	1.33405	0.41581	0.0206111	0.068831	chr3	150421350	150437933	0.253861	6.27103e-11
SIAH2-AS1	14.0978	12.6517	15.9117	1.25768	0.330761	0.111939	0.240046	chr3	150479723	150480325	0.0455846	0.248024
RP11-38P22.2	66.0019	78.7698	49.9871	0.634597	-0.656087	0.000112771	0.000884191	chr3	152557178	152559228	0.123996	0.00161753
ARHGEF26-AS1	75.2157	89.8237	56.8928	0.633383	-0.65885	0.000304945	0.00209714	chr3	153742189	153839121	0.234329	1.75437e-09
TIPARP-AS1	27.8938	28.7005	26.8821	0.936642	-0.0944302	0.481756	0.655948	chr3	156389650	156392167	0.384229	0
RP11-392A22.2	153.217	139.148	170.863	1.22792	0.29622	0.0609379	0.151691	chr3	156465134	156534851	0.0434123	0.271306
RP11-555M1.3	6.5908	7.56917	5.36364	0.708617	-0.496922	0.0280085	0.0852865	chr3	156881240	156886922	0.348237	0
RP11-379F4.4	49.1044	61.5934	33.4395	0.542907	-0.881222	9.65939e-07	1.39975e-05	chr3	158450115	158501859	0.246103	2.4378e-10
RP11-431I8.1	81.9535	79.8694	84.5676	1.05882	0.0824622	0.708024	0.828495	chr3	159944269	159945841	-0.118008	0.0027053
LINC00578	85.9527	78.2096	95.6648	1.22319	0.290643	0.414738	0.592013	chr3	177159708	177470093	0.236151	1.30152e-09
RP3-443C4.2	36.2056	14.7328	63.1389	4.2856	2.0995	1.98865e-20	3.22758e-18	chr6	152134410	152135314	0.0496474	0.208306
RP11-91K9.1	73.3919	87.529	55.6598	0.635901	-0.653125	0.0286463	0.0865791	chr3	177534652	177617012	0.23609	1.31453e-09
RP11-385J1.2	23.3639	20.4919	26.9664	1.31595	0.396109	0.289622	0.470528	chr3	178244292	178578193	0.276761	8.68638e-13
RP11-145M9.4	1094.37	1221.84	934.491	0.764825	-0.386798	0.0189877	0.0655683	chr3	179113876	179115965	0.230901	3.05654e-09
AC007620.3	342.014	374.196	301.648	0.806122	-0.31093	0.0513471	0.132913	chr3	179114748	179116979	0.196726	4.8561e-07
RP11-436A20.4	77.6385	66.2928	91.8694	1.38581	0.470733	0.00340377	0.0164414	chr3	180698225	180700537	0.218378	2.15903e-08
RP11-211G3.2	20.6885	20.9312	20.3841	0.97386	-0.038213	0.857554	0.925405	chr3	187461473	187463208	0.0509779	0.196357
TPRG1-AS1	10.6067	10.4783	10.7678	1.02763	0.039322	0.86571	0.930085	chr3	188659503	188665428	0.131675	0.000809159
RP11-513G11.4	47.1611	56.8384	35.0231	0.616187	-0.69856	1.50599e-05	0.000157692	chr3	193920804	193967942	0.119759	0.00233305
AC046143.7	80.6911	74.4318	88.542	1.18957	0.250444	0.135853	0.277345	chr3	194208182	194239008	0.280731	3.96572e-13
TMEM44-AS1	138.06	132.567	144.95	1.09341	0.128834	0.302414	0.483564	chr3	194304739	194310989	0.465973	0
AC046143.3	18.7263	18.0255	19.6052	1.08764	0.121195	0.438515	0.614603	chr3	194353651	194366130	0.186987	1.76881e-06
AC069513.3	301.79	301.349	302.343	1.0033	0.00475133	0.939588	0.973292	chr3	195384932	195460422	0.398855	0
AC139666.1	108.389	107.529	109.468	1.01804	0.0257873	0.699149	0.819829	chr3	195869506	195887761	0.295294	1.9984e-14
AC023797.1	8.02839	7.87119	8.22558	1.04502	0.0635352	0.455227	0.630942	chr3	196358368	196359458	0.398488	0
MFI2-AS1	87.7231	99.832	72.5349	0.72657	-0.460826	0.0144379	0.0534676	chr3	196726330	196731615	0.338578	0
RP11-440L14.1	81.7146	63.3541	104.744	1.65331	0.725361	1.29165e-05	0.000137737	chr4	756174	775637	NA	NA
AC139887.4	5.83714	5.57453	6.16653	1.1062	0.145608	0.319039	0.502719	chr4	758274	758862	NA	NA
CTBP1-AS1	888.616	816.419	979.171	1.19935	0.26225	0.0963941	0.216088	chr4	1243087	1282079	0.597828	0
RP11-1398P2.1	29.8629	29.1356	30.7751	1.05627	0.0789806	0.462531	0.637256	chr4	1575788	1581980	0.235537	1.43955e-09
RP11-503N18.2	26.082	23.6928	29.0786	1.22732	0.295507	0.115287	0.243961	chr4	2428247	2452087	0.329242	0
RP11-503N18.4	6.35737	5.28999	7.69618	1.45486	0.540877	0.00893815	0.0364808	chr4	2465523	2465851	0.284422	1.89182e-13
NOP14-AS1	546.004	497.453	606.902	1.22002	0.286901	0.0430573	0.119226	chr4	2936625	2963465	0.626555	0
RP11-529E10.6	26.5104	23.8009	29.9088	1.25662	0.329552	0.0170036	0.0607859	chr4	3505323	3506184	0.258065	2.94724e-11
RP11-539L10.3	35.4343	34.6253	36.449	1.05267	0.0740537	0.564091	0.720881	chr4	6672451	6675557	0.317808	0
AC093323.3	1238.62	1012.5	1522.24	1.50345	0.58828	0.000185914	0.0013905	chr4	6675177	6677774	0.573913	0
RP11-774O3.3	355.109	311.97	409.218	1.31172	0.391463	0.0100841	0.0403115	chr4	8357037	8359103	0.404069	0
TAPT1-AS1	1821.24	1812.4	1832.33	1.011	0.0157762	0.698902	0.819829	chr4	16228285	16321763	-0.121951	0.00193299
RP11-293A21.1	16.3227	13.589	19.7516	1.45351	0.539537	0.00154898	0.00860957	chr4	26861427	26862221	0.260628	1.84759e-11
RP11-360F5.3	11.9893	14.4164	8.94509	0.620479	-0.688545	6.94286e-05	0.000583847	chr4	39135532	39137228	0.0954728	0.015365
RP11-472B18.2	1338.15	1156.08	1566.53	1.35503	0.438325	0.00565352	0.0252773	chr4	39549455	39551432	0.521988	0
RP11-395I6.3	36.4993	29.0653	45.8238	1.57658	0.656801	9.51878e-05	0.000764801	chr4	40168294	40169451	0.367659	0
RP11-121C2.2	166.308	168.211	163.921	0.974494	-0.0372749	0.975928	0.989339	chr4	47842138	47846356	0.369465	0
OCIAD1-AS1	8.39387	7.20721	9.8823	1.37117	0.455405	0.0184987	0.0648219	chr4	48854024	48862220	0.274751	1.28542e-12
USP46-AS1	124.047	118.054	131.564	1.11444	0.156314	0.361582	0.544892	chr4	53525572	53527835	0.378653	0
DANCR	1760.7	1848.36	1650.75	0.89309	-0.163123	0.406983	0.587141	chr4	53578596	53586518	0.362211	0
RP11-738E22.2	26.6929	27.7111	25.4158	0.91717	-0.124739	0.253131	0.431645	chr4	57896938	57931769	0.00868504	0.825889
RP11-453E17.1	586.98	562.515	617.668	1.09805	0.13494	0.511787	0.67973	chr4	68566997	68946670	0.566935	0
RP11-44F21.5	27.8978	25.1884	31.2963	1.24249	0.31323	0.21996	0.391443	chr4	76006911	76009927	0.119227	0.00244086
RP11-792D21.2	200.861	211.358	187.694	0.888035	-0.171311	0.180604	0.342546	chr4	79567056	79603853	0.0621461	0.115129
THAP9-AS1	1225.34	1232.56	1216.29	0.986802	-0.0191682	0.934018	0.971115	chr4	83814638	83822113	0.337317	0
RP11-168E14.1	45.3229	40.2536	51.6814	1.2839	0.360528	0.201461	0.369459	chr4	95664950	95678684	0.164399	2.75975e-05
RP11-499E18.1	24.325	29.4245	17.9286	0.60931	-0.714752	9.30396e-05	0.000755016	chr4	103339758	103371167	0.135098	0.000587064
RP11-10L12.4	54.3355	49.181	60.8008	1.23627	0.30599	0.0849508	0.196683	chr4	103749211	103765232	0.458191	0
RP11-710F7.2	8.87161	6.86792	11.3848	1.65768	0.729169	0.000505156	0.00319015	chr4	106848216	106853879	0.208702	9.04531e-08
RP11-73K9.2	61.5953	58.645	65.2959	1.11341	0.154983	0.392247	0.571982	chr4	113150716	113152752	0.459362	0
RP11-420A23.1	75.5548	70.263	82.1922	1.16978	0.226235	0.162836	0.317265	chr4	129213905	129440549	0.285635	1.47882e-13
RP11-610P16.1	19.3831	16.0093	23.6148	1.47507	0.560783	0.001146	0.00657229	chr4	152328702	152329987	0.420144	0
RP11-164P12.4	91.1559	97.0521	83.7602	0.863044	-0.212494	0.292836	0.473111	chr4	152588375	152591654	0.244533	3.19071e-10
RP11-588K22.2	810.67	955.061	629.561	0.659184	-0.601248	0.000115774	0.00089477	chr4	156655599	156658214	0.0644689	0.102142
RP11-597D13.9	412.544	343.195	499.528	1.45552	0.541539	0.00188446	0.0100608	chr4	159091903	159124029	0.312823	4.44089e-16
RP11-294O2.2	45.034	56.6504	30.4635	0.537746	-0.895002	0.00412395	0.0192168	chr4	165675215	165724947	0.139341	0.000390337
RP11-798M19.3	7.8778	6.80623	9.22187	1.35492	0.438205	0.027112	0.0834968	chr4	174243356	174250845	0.310703	6.66134e-16
CTD-2231H16.1	37.3987	50.84	20.5394	0.404001	-1.30757	2.5771e-14	1.81854e-12	chr5	92265	139978	NA	NA
CTD-2083E4.7	32.4965	39.9039	23.2054	0.581531	-0.782072	0.0283392	0.0861321	chr5	195892	196456	NA	NA
CTD-2228K2.7	143.039	116.734	176.033	1.50799	0.592627	1.52781e-05	0.000158153	chr5	478237	480999	NA	NA
CTD-2194D22.3	9.59646	10.9899	7.84868	0.714173	-0.485655	0.318475	0.502422	chr5	1884079	1884763	0.192627	8.43475e-07
RP11-480D4.3	163.495	158.627	169.601	1.06918	0.0965047	0.328875	0.51225	chr5	8457605	8460776	0.221282	1.38602e-08
CTD-2001E22.2	245.605	259.76	227.85	0.877156	-0.189095	0.26739	0.446017	chr5	9546311	9550721	0.131975	0.000786993
CTD-2256P15.2	80.3652	72.2084	90.5963	1.25465	0.327286	0.0249166	0.0783875	chr5	10352812	10353713	0.416253	0
CTD-2203K17.1	25.5697	23.6947	27.9215	1.17839	0.236813	0.152685	0.304419	chr5	33424130	33440725	0.348895	0
CTD-2653M23.2	87.3693	85.3198	89.94	1.05415	0.0760827	0.656708	0.784858	chr5	36864526	36876759	0.397823	0
CTD-2201E18.3	143.931	155.687	129.185	0.829774	-0.26921	0.10022	0.221301	chr5	43014515	43067521	0.144045	0.000244933
AC025171.1	112.682	102.729	125.165	1.2184	0.284985	0.0551193	0.141548	chr5	43041676	43045492	0.158457	5.36989e-05
RP11-159F24.3	17.0035	18.5083	15.1161	0.816724	-0.292079	0.134056	0.274714	chr5	43484060	43509458	0.332022	0
RP11-159F24.1	78.8889	80.0826	77.3915	0.966395	-0.0493149	0.957454	0.981648	chr5	43575424	43603332	0.241697	5.1641e-10
RP11-473L15.3	185.108	244.816	110.217	0.450204	-1.15135	0.00898459	0.0365463	chr5	44495719	44510384	0.0338615	0.390955
RP11-503D12.1	23.9291	24.6963	22.9668	0.92997	-0.104744	0.682963	0.808572	chr5	44698532	44700910	0.0676118	0.086451
RP11-53O19.1	1244.77	1206.97	1292.17	1.07059	0.0984093	0.714768	0.83159	chr5	44745001	44808879	0.0776123	0.048985
RP11-53O19.2	480.551	684.69	224.5	0.327886	-1.60873	0.00228293	0.0119138	chr5	44753050	44765846	0.0758842	0.0542593
CTD-2366F13.1	101.308	92.4662	112.399	1.21556	0.281627	0.0795647	0.186879	chr5	52405671	52410956	0.365848	0
PART1	150.516	233.275	46.7132	0.20025	-2.32013	3.88662e-21	7.00887e-19	chr5	59783539	59843484	-0.17943	4.60972e-06
RP11-389C8.2	163.081	176.061	146.8	0.833802	-0.262224	0.0602282	0.150869	chr5	71735729	71738214	0.157266	6.11868e-05
CTD-2037K23.2	198.54	187.154	212.821	1.13714	0.185413	0.212942	0.384005	chr5	77638188	77656331	0.477295	0
CTC-458I2.2	31.6317	29.6546	34.1116	1.1503	0.202009	0.154882	0.307679	chr5	79424183	79439706	0.293899	2.68674e-14
CTD-2015H6.3	376.264	335.772	427.053	1.27186	0.346935	0.0208394	0.069025	chr5	79778111	79783882	0.6143	0
CTC-281B15.1	185.494	178.857	193.818	1.08365	0.115897	0.492266	0.664682	chr5	80499914	80597379	0.535309	0
TMEM161B-AS1	179.878	179.11	180.842	1.00967	0.0138798	0.914709	0.962134	chr5	87564711	87732502	0.352598	0
RP11-65F13.2	148.407	153.216	142.376	0.929251	-0.10586	0.276204	0.455568	chr5	92746994	92921354	0.0669026	0.0898101
CTD-2260A17.1	21.4625	22.5584	20.0879	0.890484	-0.167339	0.264943	0.444218	chr5	96120480	96121703	0.355081	0
STARD4-AS1	132.65	139.817	123.66	0.88444	-0.177163	0.140419	0.285231	chr5	110847923	111075423	0.18635	1.92048e-06
EPB41L4A-AS1	593.623	570.957	622.054	1.08949	0.123659	0.395178	0.57574	chr5	111496222	111499973	0.453509	0
CTC-428G20.3	336.635	289.592	395.641	1.3662	0.450171	0.00283802	0.0140859	chr5	114539712	114541943	0.548195	0
AC010226.4	23.2263	22.9161	23.6153	1.03051	0.0433653	0.857129	0.925405	chr5	114937753	114956356	0.324636	0
CTC-339F2.2	8.92155	8.17623	9.8564	1.20549	0.269625	0.14664	0.295503	chr5	115638050	115639831	0.365576	0
RP11-354P11.2	11.7743	4.83966	20.4724	4.23014	2.08071	0.00124847	0.00708951	chr17	28565758	28579255	0.0998358	0.011246
CTB-36H16.2	95.1567	66.0655	131.646	1.99265	0.994691	1.19912e-10	4.4231e-09	chr5	122168050	122170228	0.469888	0
AC106786.1	27.5524	25.3691	30.291	1.19401	0.255818	0.0955226	0.215025	chr5	122422942	122425994	0.214443	3.89728e-08
CTC-228N24.3	954.113	965.315	940.063	0.97384	-0.0382428	0.720493	0.834901	chr5	127276117	127418792	0.528361	0
AC034220.3	116.171	101.552	134.508	1.32452	0.405467	0.0202526	0.0680537	chr5	131646977	131705608	0.539271	0
AC116366.6	64.941	65.2831	64.5119	0.988187	-0.0171447	0.731877	0.843035	chr5	131804578	131808735	0.35288	0
RP11-215P8.3	12.1472	10.4699	14.251	1.36114	0.444819	0.0106441	0.0419305	chr5	133735185	133737612	0.433543	0
AC005355.2	21.6048	19.0372	24.8254	1.30405	0.382996	0.021173	0.06958	chr5	133842242	133844415	0.454066	0
CTC-276P9.1	25.3855	20.9781	30.9137	1.47362	0.559365	0.0623432	0.154008	chr5	134374527	134375737	-0.103779	0.00839835
CTC-321K16.1	20.357	15.1985	26.8272	1.76512	0.819769	0.107232	0.232778	chr5	134895266	134970564	0.209329	8.2596e-08
RP11-119J18.1	21.0597	17.0037	26.1472	1.53774	0.620811	0.0445936	0.121844	chr5	135148355	135162271	0.273642	1.59384e-12
AC034243.1	10.2849	9.09015	11.7835	1.2963	0.374394	0.0471432	0.125358	chr5	138080122	138088998	0.141274	0.00032288
CTB-131B5.4	107.844	97.4434	120.889	1.24061	0.311048	0.039768	0.111667	chr5	139452441	139488215	0.425212	0
CTB-131B5.5	13.767	12.2266	15.6991	1.28402	0.360663	0.0270613	0.0834968	chr5	139536903	139548370	0.206733	1.20074e-07
CTC-329D1.2	18.0522	16.2571	20.3038	1.24892	0.320681	0.0692704	0.168554	chr5	139750475	139780952	0.319996	0
CTC-327F10.5	14.3467	18.0268	9.73069	0.539791	-0.889528	1.7684e-06	2.37199e-05	chr5	147265648	147266441	-0.212466	5.22205e-08
CTC-327F10.4	28.9273	37.204	18.5458	0.49849	-1.00436	5.37309e-08	1.01401e-06	chr5	147266674	147267267	-0.22206	1.2297e-08
CTB-89H12.4	987.247	900.128	1096.52	1.21818	0.284731	0.0824996	0.192657	chr5	148872948	148884233	0.525658	0
hsa-mir-146a	52.6929	66.8697	34.911	0.522074	-0.937672	2.34992e-06	3.00308e-05	chr5	159895274	159914433	-0.237299	1.07683e-09
CTC-353G13.1	10.5166	10.9831	9.93138	0.90424	-0.145223	0.423884	0.599794	chr5	167364721	167380474	-0.164532	2.71826e-05
CTB-178M22.2	12.4631	11.8565	13.224	1.11534	0.157481	0.41065	0.590352	chr5	167656587	167659362	0.104564	0.00791494
AC092667.2	60.0861	25.9489	102.904	3.96565	1.98756	1.14732e-25	6.20698e-23	chr2	100721380	100723966	-0.0554247	0.16006
RP11-127O4.3	62.6413	27.2257	107.063	3.93242	1.97542	4.26287e-08	8.23648e-07	chr10	106234696	106240032	0.152802	9.90042e-05
RP11-616M22.7	78.8732	38.0757	130.045	3.41544	1.77207	9.88871e-27	8.02469e-24	chr16	1344551	1349167	0.433631	0
RP11-267A15.1	64.1022	72.6943	53.3253	0.733556	-0.447021	0.0974685	0.217166	chr5	173763297	173959460	0.0736059	0.0619277
RP11-843P14.2	5.4882	5.36117	5.64753	1.05341	0.0750719	0.76398	0.862867	chr5	175774943	175780587	0.244367	3.28245e-10
RP11-843P14.1	14.3809	13.802	15.107	1.09455	0.130341	0.461927	0.637256	chr5	175781208	175783171	0.354545	0
RP11-1334A24.6	11.4878	11.8561	11.0257	0.929961	-0.104758	0.525784	0.690597	chr5	176921995	176930648	0.0771962	0.0502141
RP11-1277A3.1	135.664	128.948	144.087	1.11741	0.160154	0.346143	0.52949	chr5	177038253	177046755	0.442049	0
RP11-423H2.3	54.8697	41.6032	71.5098	1.71885	0.781445	1.37165e-06	1.91913e-05	chr5	177377335	177390961	0.415579	0
RP11-281O15.4	11.9909	16.15	6.77411	0.419449	-1.25343	2.48568e-10	8.4047e-09	chr5	178396390	178417117	-0.220699	1.51588e-08
CTB-129O4.1	21.736	20.991	22.6704	1.08001	0.11104	0.380365	0.561235	chr5	179720244	179722253	0.322659	0
CTC-205M6.2	634.412	615.477	658.161	1.06935	0.0967354	0.506438	0.676997	chr5	180257956	180262726	0.6232	0
CTC-338M12.4	39.9972	38.5754	41.7805	1.08308	0.115146	0.38841	0.568943	chr5	180673522	180699168	NA	NA
CTC-338M12.3	192.65	181.71	206.372	1.13572	0.183609	0.174621	0.334999	chr5	180688212	180699308	NA	NA
RP11-420G6.4	73.678	81.009	64.4827	0.795995	-0.329169	0.0271723	0.0835239	chr6	2854890	2876744	0.121471	0.00201488
RP1-90J20.7	99.1482	98.9572	99.3878	1.00435	0.00626286	0.890005	0.945339	chr6	2988200	2991401	0.450007	0
RP1-80N2.3	115.173	103.951	129.249	1.24336	0.314248	0.0896072	0.204834	chr6	6680541	6683866	0.330191	0
RP3-512B11.3	105.294	117.698	89.7353	0.762418	-0.391345	0.0245856	0.0777826	chr6	7540683	7541571	0.353613	0
RP11-314C16.1	14.7693	14.4328	15.1913	1.05256	0.0738968	0.786908	0.877096	chr6	8784410	8785678	0.206255	1.28556e-07
RP1-290I10.6	43.7069	43.0471	44.5346	1.03455	0.0490099	0.614404	0.752892	chr6	10409572	10416679	0.432406	0
ELOVL2-AS1	28.4478	21.7819	36.8088	1.68988	0.756923	0.00184385	0.00987645	chr6	11043992	11078459	0.0217293	0.58203
RP1-223E5.4	92.8469	92.9706	92.6917	0.997	-0.00433529	0.918867	0.963489	chr6	13614342	13615387	0.480807	0
RP11-146I2.1	18.4928	16.7559	20.6715	1.23369	0.302977	0.065658	0.161215	chr6	14977018	15090234	0.25248	8.01128e-11
RP1-151F17.1	38.2691	39.4283	36.8153	0.933728	-0.0989263	0.3664	0.548727	chr6	16761368	16762883	0.143122	0.000268693
LINC00340	9.0496	11.8651	5.51812	0.465072	-1.10447	5.62485e-09	1.40448e-07	chr6	22056774	22111157	0.322631	0
HCG11	294.13	350.398	223.553	0.637996	-0.64838	2.82347e-05	0.000257443	chr6	26522075	26526807	0.288901	7.59393e-14
CTA-14H9.5	52.9273	63.3276	39.8823	0.629777	-0.667087	7.91073e-05	0.000655056	chr6	26527290	26527632	0.211295	6.20199e-08
LINC00240	42.1306	48.0812	34.6668	0.721005	-0.471918	0.00654989	0.0281885	chr6	26988231	26991703	0.359745	0
HLA-DQB1-AS1	8.30149	9.201	7.17325	0.779616	-0.359164	0.0884588	0.203355	chr6	32627656	32628506	0.00248095	0.949896
RP3-468B3.3	238.442	234.865	242.929	1.03434	0.0487049	0.732702	0.843387	chr6	33835282	33864691	-0.0598571	0.129162
RP11-513I15.6	4102.61	4211.82	3965.64	0.941551	-0.0868891	0.60622	0.74764	chr6	34247455	34254545	0.385324	0
RP3-340B19.3	11.0053	10.5146	11.6208	1.1052	0.144308	0.766842	0.864201	chr6	35512408	35513446	0.0821069	0.0372411
RP1-238O23.4	33.7529	31.9253	36.0452	1.12905	0.175105	0.362049	0.545089	chr6	41107593	41108570	0.222898	1.08033e-08
RP11-328M4.2	30.4623	40.1818	18.2712	0.454714	-1.13697	3.26786e-06	3.8998e-05	chr6	41462590	41516359	0.4658	0
RP11-7K24.3	104.279	113.527	92.6793	0.816364	-0.292716	0.0604165	0.151088	chr6	42059975	42061997	0.136038	0.000536885
RP11-501I18.2	102.801	98.8425	107.767	1.09029	0.124707	0.366987	0.548727	chr6	42756997	42759057	0.346494	0
RP3-475N16.1	46.1368	46.994	45.0616	0.958879	-0.0605786	0.830048	0.905366	chr6	42908101	42911708	0.377364	0
RP3-337H4.8	25.9071	27.5852	23.8022	0.86286	-0.212802	0.243462	0.42036	chr6	43555966	43559099	0.503644	0
RP5-1120P11.1	83.1444	108.89	50.8514	0.466997	-1.09852	0.00178054	0.0096648	chr6	43963459	44042389	0.209873	7.6321e-08
RP1-302G2.5	15.8875	14.1801	18.0292	1.27145	0.34647	0.0356061	0.103204	chr6	44184675	44185901	-0.0496985	0.207837
RP1-180E22.3	143.791	137.501	151.681	1.10312	0.141592	0.444279	0.621072	chr6	52442282	52444325	0.321468	0
RP1-27K12.4	16.7824	14.527	19.6112	1.34998	0.432937	0.429115	0.603855	chr6	53367982	53371717	0.0534862	0.175207
RP11-79N23.1	22.6959	25.042	19.7532	0.788805	-0.34226	0.0356309	0.103204	chr6	53605546	53611820	0.408432	0
RP3-523K23.2	367.139	438.224	277.978	0.63433	-0.656695	0.000144578	0.00110165	chr6	54807964	54809897	0.32783	0
RP5-1148A21.3	65.9006	66.4469	65.2155	0.981467	-0.0269881	0.956093	0.980872	chr6	64280909	64282313	0.326348	0
RP11-154D6.1	832.989	1015.05	604.629	0.595664	-0.747429	5.19214e-06	5.9344e-05	chr6	71961060	72037931	0.410473	0
LINC00472	158.131	167.519	146.356	0.873671	-0.194839	0.403303	0.584952	chr6	72054046	72130472	0.155147	7.70161e-05
RP11-553A21.3	5.11865	5.85646	4.19323	0.716	-0.481968	0.0191184	0.0657399	chr6	74405257	74405854	0.201961	2.35859e-07
RP1-234P15.4	13.4129	14.014	12.6589	0.903299	-0.146725	0.367171	0.548727	chr6	75994729	76006283	0.174786	8.14463e-06
RP11-379B8.1	27.5804	23.3392	32.9001	1.40965	0.495339	0.0173019	0.0614464	chr6	82554901	82643197	0.207596	1.06085e-07
SNHG5	1784.97	2004.75	1509.3	0.752864	-0.409539	0.00968267	0.0390714	chr6	86370709	86388451	0.279586	4.97824e-13
AKIRIN2-AS1	56.3234	58.3397	53.7943	0.922088	-0.117024	0.501065	0.672645	chr6	88410227	88411243	0.399493	0
RP3-417O22.3	7.62498	8.78449	6.17062	0.702446	-0.509541	0.0168607	0.0604083	chr6	97233012	97243697	0.23477	1.63253e-09
RP11-98I9.4	85.7197	87.5864	83.3782	0.951954	-0.0710363	0.642111	0.774254	chr6	99872797	99879249	0.425326	0
TSTD3	40.6275	41.2158	39.8897	0.967825	-0.0471817	0.771558	0.867201	chr6	99968568	99979794	0.462199	0
RP3-467N11.1	78.7583	82.0894	74.58	0.908522	-0.138407	0.542563	0.701617	chr6	101329346	101330847	0.547659	0
RP5-1112D6.4	43.7547	45.6489	41.3788	0.906457	-0.141689	0.564827	0.721255	chr6	111599134	111599945	0.397159	0
RP3-388E23.2	19.464	19.1373	19.8738	1.03849	0.0544818	0.737327	0.845706	chr6	135622705	135628296	0.27675	8.70415e-13
RP3-406A7.7	71.0239	74.4261	66.7566	0.896953	-0.156896	0.512989	0.680629	chr6	136656851	136657225	0.402082	0
RP11-390P2.4	56.0482	69.7891	38.813	0.556147	-0.846461	2.21951e-06	2.85895e-05	chr6	139013684	139018425	0.400348	0
RP11-545I5.3	45.674	48.0073	42.7472	0.890431	-0.167424	0.273445	0.452396	chr6	146136376	146204797	0.231584	2.73847e-09
RP11-361F15.2	159.937	160.766	158.897	0.988377	-0.0168664	0.928995	0.968243	chr6	147708799	147711601	0.312582	4.44089e-16
RP11-162J8.3	2.85582	2.59302	3.18545	1.22847	0.296862	0.267019	0.445856	chr6	149348835	149353709	0.146455	0.000191846
RP1-12G14.7	13.871	13.1083	14.8275	1.13115	0.177794	0.239831	0.415446	chr6	149912890	149913799	0.361106	0
DSCAM-AS1	681.894	333.931	1118.34	3.34902	1.74374	1.87221e-05	0.000186436	chr21	41755009	41757285	0.00411631	0.916965
RP1-101K10.6	0.818046	0.81633	0.820199	1.00474	0.00682284	0.986343	0.992458	chr6	153304884	153310358	0.209412	8.16034e-08
RP11-732M18.3	52.5071	49.3461	56.472	1.14441	0.194601	0.200377	0.368721	chr6	158703294	158733390	0.256623	3.82454e-11
RP11-13P5.2	19.6116	27.7083	9.45605	0.341272	-1.55101	1.27712e-09	3.76865e-08	chr6	159586940	159588385	0.156013	7.01293e-05
RP11-417E7.1	32.6505	37.7581	26.2439	0.695052	-0.524807	0.00203825	0.0107405	chr6	169558186	169563019	0.14687	0.00018388
RP11-417E7.2	110.801	111.727	109.639	0.981319	-0.0272066	0.560376	0.717263	chr6	169575400	169582835	0.0615732	0.118524
XXyac-YX65C7_A.2	38.1492	42.7603	32.3655	0.756907	-0.401812	0.013312	0.0498971	chr6	169613348	169639660	0.282983	2.52687e-13
RP1-266L20.2	61.1321	67.8083	52.7582	0.778049	-0.362067	0.0453931	0.122993	chr6	170125186	170125950	0.390969	0
AC093627.10	202.201	262.915	126.048	0.479424	-1.06063	8.54795e-11	3.38374e-09	chr7	149596	155465	NA	NA
AC091729.9	199.276	200.774	197.398	0.983189	-0.0244598	0.830938	0.905534	chr7	1199661	1204903	0.449977	0
AC093734.13	184.651	142.675	237.302	1.66324	0.733993	6.4391e-07	9.76697e-06	chr7	1583449	1585885	0.364993	0
PSMG3-AS1	359.546	337.014	387.808	1.15072	0.202536	0.122719	0.25623	chr7	1609708	1629262	0.302205	4.44089e-15
AC074389.9	32.1428	36.8106	26.2881	0.714146	-0.48571	0.622522	0.7589	chr7	1778265	1781927	0.0818777	0.0377762
AC004840.9	78.7739	71.6421	87.7194	1.22441	0.29209	0.0312632	0.0931013	chr7	2477397	2487485	0.262314	1.3552e-11
AC061961.2	41.6764	20.6138	68.095	3.30336	1.72394	1.01269e-08	2.38042e-07	chr2	155552973	155554329	0.03884	0.325064
AC093620.5	10.8653	12.5163	8.79447	0.702639	-0.509144	0.0132496	0.049778	chr7	5459457	5460398	0.317683	0
AC092171.4	466.685	516.917	403.679	0.780936	-0.356724	0.0768855	0.182435	chr7	5515434	5519442	0.33988	0
RP11-611L7.1	895.417	866.692	931.448	1.07472	0.103956	0.384702	0.565042	chr7	6694494	6696063	0.475991	0
AC006042.6	80.0045	80.5297	79.3456	0.985297	-0.02137	0.867861	0.931573	chr7	8153654	8156191	0.262998	1.19424e-11
AC011891.5	15.3955	12.1628	19.4502	1.59916	0.67731	0.339036	0.521569	chr7	12693803	12694610	0.095027	0.0158526
GS1-465N13.1	215.779	267.557	150.835	0.563751	-0.82687	0.390959	0.571041	chr7	19037465	19042039	0.00732452	0.852824
AC005083.1	106.458	119.228	90.4407	0.758552	-0.39868	0.0139804	0.0520417	chr7	20257199	20261323	0.30154	5.32907e-15
AC006026.13	13.9473	12.8548	15.3177	1.19159	0.252893	0.30418	0.48591	chr7	23719813	23720405	0.256557	3.87013e-11
AC004540.5	68.844	59.0804	81.0904	1.37254	0.456853	0.0102021	0.0405655	chr7	26438212	26538594	0.241833	5.04737e-10
HOTAIRM1	69.2633	89.3493	44.0696	0.493228	-1.01967	8.13194e-10	2.49022e-08	chr7	27135265	27139884	0.037205	0.34586
AC005162.3	14.328	12.8391	16.1955	1.26142	0.33505	0.0484561	0.127462	chr7	29040586	29049868	0.285396	1.55431e-13
AC007255.8	67.7607	52.0561	87.459	1.68009	0.74854	4.56196e-06	5.28861e-05	chr7	29554384	29603286	0.311789	4.44089e-16
AC007255.7	25.6042	21.4887	30.7663	1.43174	0.517773	0.00534887	0.0241464	chr7	29638410	29724871	0.286952	1.13243e-13
AC005154.6	416.936	388.511	452.589	1.16493	0.220245	0.227961	0.401717	chr7	30555924	30634425	0.460312	0
AC017116.8	69.8317	53.8681	89.8547	1.66805	0.738164	1.72989e-05	0.000175635	chr7	44078769	44081905	0.350041	0
RP4-647J21.1	42.0532	43.4726	40.273	0.9264	-0.110293	0.407895	0.587412	chr7	44998597	45000508	-0.0185365	0.638691
SNHG15	750.104	739.081	763.931	1.03362	0.047708	0.596627	0.739179	chr7	45022621	45026560	0.290745	5.19584e-14
RP11-3N2.1	28.4707	30.2178	26.2793	0.869662	-0.201474	0.510944	0.679166	chr7	63539166	63545179	0.106951	0.00659486
LINC00174	334.285	333.476	335.299	1.00547	0.00786346	0.995652	0.99688	chr7	65841030	65866325	0.382845	0
GS1-124K5.4	43.5411	42.1404	45.2979	1.07493	0.104239	0.477753	0.651044	chr7	65958692	65960461	0.413249	0
RP4-756H11.3	35.406	39.5804	30.17	0.762246	-0.39167	0.0278662	0.085013	chr7	66119524	66134842	0.325982	0
ABHD11-AS1	59.9348	53.5102	67.9931	1.27066	0.345575	0.312537	0.495843	chr7	73149367	73150384	0.0866447	0.027902
CTB-51J22.1	13.0469	11.7824	14.6328	1.24192	0.312573	0.111011	0.238637	chr7	73473905	73476614	0.115994	0.00320019
RSBN1L-AS1	410.182	387.508	438.623	1.13191	0.178754	0.24962	0.427807	chr7	77286976	77325582	0.44904	0
MAGI2-AS3	403.016	432.802	365.655	0.844853	-0.243227	0.0566148	0.144022	chr7	79082197	79100524	-0.02714	0.491753
AC074183.4	65.8484	62.6495	69.8607	1.1151	0.157179	0.212487	0.383611	chr7	84568664	84569561	0.0387046	0.326754
AC005076.5	30.0964	28.1733	32.5085	1.15388	0.206488	0.160184	0.314289	chr7	86780738	86781736	0.361383	0
TP53TG1	720.366	686.122	763.317	1.11251	0.153818	0.421023	0.596787	chr7	86954540	86974831	0.243598	3.74194e-10
CTB-167B5.2	271.788	282.449	258.416	0.914913	-0.128294	0.778364	0.870425	chr7	87900206	87903065	0.118737	0.00254415
AC002064.4	7.73422	9.07421	6.05346	0.667106	-0.584012	0.00190807	0.0101534	chr7	89895347	89899530	0.159283	4.90228e-05
AC002456.2	18.4168	14.1201	23.8062	1.68598	0.753589	0.000970271	0.00568502	chr7	90219932	90226667	0.113048	0.00407268
AC007566.10	8.61696	8.99483	8.143	0.905298	-0.143536	0.404247	0.585733	chr7	92086877	92120924	0.258647	2.65166e-11
AC006378.3	1.95373	2.1343	1.72725	0.809283	-0.305284	0.184931	0.34779	chr7	93594721	93597702	0.157893	5.71329e-05
AC006378.2	13.8157	14.2174	13.3117	0.936298	-0.0949607	0.682704	0.808572	chr7	93598753	93640425	0.291534	4.39648e-14
AC004893.11	112.67	106.386	120.552	1.13315	0.180345	0.271537	0.450158	chr7	98610787	98645863	0.332033	0
GS1-259H13.2	23.0238	17.2202	30.3031	1.75974	0.815362	2.5169e-06	3.16661e-05	chr7	99195688	99208436	0.244252	3.34748e-10
RP11-758P17.3	5.06311	5.48562	4.53315	0.826369	-0.275141	0.350702	0.533492	chr7	100033826	100036127	0.382295	0
RP11-126L15.4	10.8528	10.429	11.3844	1.09161	0.126457	0.283218	0.463369	chr7	100434935	100450238	0.345635	0
RP11-395B7.7	1846.1	1872.01	1813.61	0.968806	-0.0457207	0.795486	0.883087	chr7	100737327	100741248	0.336082	0
RP11-132A1.4	67.4185	78.2904	53.7818	0.686953	-0.541717	0.0060673	0.0265424	chr7	100951626	100954266	0.286848	1.15463e-13
RP11-325F22.3	64.7527	64.3363	65.275	1.01459	0.0208983	0.984683	0.992018	chr7	104590761	104653491	0.36843	0
RP11-325F22.4	98.504	97.4854	99.7817	1.02355	0.0335885	0.526325	0.690597	chr7	104653871	104654768	0.244311	3.31384e-10
ST7-AS1	50.037	55.5268	43.1512	0.777125	-0.363782	0.0349673	0.102256	chr7	116592499	116594388	0.207151	1.1309e-07
AC000123.4	62.5429	59.8024	65.9803	1.10331	0.141832	0.413416	0.591861	chr7	126990181	126991577	0.451097	0
RP11-738B7.1	7.41482	7.92708	6.7723	0.854324	-0.227144	0.214706	0.386329	chr7	129423209	129425025	0.389252	0
RP11-775D22.3	9.52637	7.89139	11.5771	1.46706	0.552925	0.00449284	0.0206862	chr7	129813557	129845201	0.356218	0
AC058791.2	157.369	162.922	150.403	0.923162	-0.115344	0.500018	0.671992	chr7	130626518	130794935	0.284972	1.69198e-13
AC018642.1	100.896	103.108	98.1206	0.951625	-0.071535	0.56625	0.72131	chr7	130994502	131012981	0.256848	3.67262e-11
AC015987.1	14.8686	12.6567	17.6431	1.39398	0.479207	0.0189703	0.0655683	chr7	135611202	135617629	0.163989	2.8917e-05
RP4-659J6.2	339.445	378.383	290.605	0.768017	-0.380789	0.0207576	0.0689603	chr7	139877060	139879440	0.254814	5.29057e-11
RP5-894A10.2	57.8121	61.6431	53.0068	0.859898	-0.217762	0.162703	0.317265	chr7	141352180	141356610	0.331606	0
RP5-894A10.5	99.6563	113.982	81.6877	0.716673	-0.480613	0.00200087	0.0106124	chr7	141404137	141438146	0.327444	0
TRBV11-2	8.78409	10.1959	7.01328	0.687854	-0.539826	0.0115132	0.0447032	chr7	142197569	142198069	-0.0473884	0.229782
AC093673.5	206.597	236.66	168.889	0.713635	-0.486742	0.00249038	0.0127504	chr7	143076784	143077588	0.343077	0
ATP6V0E2-AS1	99.5911	100.918	97.9264	0.970354	-0.0434174	0.716831	0.833393	chr7	149564785	149577699	0.423478	0
RP4-584D14.7	15.2979	15.5617	14.9669	0.961777	-0.0562254	0.565815	0.72131	chr7	150038859	150039696	0.288098	8.9484e-14
RP4-584D14.5	44.8139	42.1298	48.1806	1.14362	0.193613	0.211602	0.382439	chr7	150060865	150069679	0.511039	0
WDR86-AS1	26.0596	34.2112	15.835	0.462859	-1.11136	0.00060329	0.00373718	chr7	151106246	151110440	0.0880965	0.0253752
PRKAG2-AS1	139.254	145.052	131.98	0.909883	-0.136247	0.450402	0.626932	chr7	151574126	151576299	0.312032	4.44089e-16
RP5-1129J21.3	223.455	237.864	205.382	0.863444	-0.211825	0.29535	0.474922	chr7	152160870	152162634	0.392635	0
AC073871.2	29.6532	26.6493	33.421	1.2541	0.326657	0.0358822	0.103204	chr7	156264889	156433286	0.330933	0
AC005534.9	8.91977	8.23441	9.77941	1.18763	0.248082	0.142959	0.289666	chr7	156461645	156469257	0.382539	0
RP5-1121A15.4	9.01746	9.81477	8.0174	0.81687	-0.291821	0.32435	0.508147	chr7	156799000	156799826	0.113315	0.00398547
RP5-1121A15.1	71.2341	65.0881	78.9431	1.21286	0.278418	0.0379655	0.107814	chr7	156803498	156809120	0.138828	0.000410331
RP5-1142J19.1	9.77468	10.1014	9.3649	0.927092	-0.109216	0.637905	0.770901	chr7	157074229	157075380	0.198072	4.04083e-07
CTD-2336O2.1	302.524	284.417	325.235	1.14352	0.193476	0.268921	0.447192	chr8	1710155	1712668	0.63063	0
RP11-115C21.2	120.554	130.431	108.166	0.829301	-0.270032	0.109066	0.236019	chr8	6261071	6264663	0.470166	0
CTA-398F10.2	18.7781	20.3539	16.8016	0.825471	-0.27671	0.387866	0.56866	chr8	8314418	8318847	0.362147	0
RP11-10A14.3	9.31994	9.15322	9.52906	1.04106	0.0580545	0.722494	0.835191	chr8	8998933	9002945	0.0742071	0.0598223
RP11-10A14.5	61.69	104.957	7.41987	0.0706941	-3.82227	1.65134e-08	3.48068e-07	chr8	9046520	9060364	0.0417157	0.290499
AF131215.2	82.1237	96.4263	64.1842	0.66563	-0.587208	0.000312485	0.00213093	chr8	10964719	10967428	0.315472	2.22045e-16
RP11-806O11.1	28.2598	30.8884	24.9629	0.808164	-0.30728	0.329439	0.512637	chr8	17666449	17678377	0.362496	0
CTD-2530N21.4	20.017	21.1957	18.5385	0.874637	-0.193244	0.215147	0.386693	chr8	22112088	22132675	0.475139	0
RP11-459E5.1	290.259	264.572	322.479	1.21887	0.285547	0.251625	0.430334	chr8	22547662	22656129	0.276097	9.88987e-13
RP11-1149O23.2	29.7496	33.4596	25.0961	0.750042	-0.414957	0.0175042	0.0618939	chr8	23046791	23048188	0.509486	0
RP11-1149O23.3	53.7725	59.1651	47.0086	0.794533	-0.331821	0.049831	0.130431	chr8	23081983	23088439	0.506921	0
CTD-2647L4.3	14.1768	15.6679	12.3066	0.785469	-0.348374	0.0244103	0.0775303	chr8	28910033	28911276	0.398857	0
CTD-2647L4.4	67.4506	75.6611	57.1522	0.75537	-0.404744	0.00424838	0.0196442	chr8	28913451	28914202	0.487594	0
RP11-486M23.1	17.6118	21.1452	13.1797	0.623295	-0.682013	0.153281	0.304871	chr8	29384828	29387840	0.257085	3.51863e-11
CTD-3107M8.4	26.5676	28.7033	23.8888	0.832267	-0.264881	0.12244	0.25623	chr8	30239634	30242917	0.477182	0
RP11-527N22.1	172.156	220.331	111.73	0.507101	-0.979656	0.290801	0.471326	chr8	37184092	37189502	0.0572204	0.146931
CTC-504A5.1	39.0135	19.3805	63.6391	3.28367	1.71531	1.02117e-17	1.10491e-15	chr5	116751204	116881993	0.151134	0.000118102
RP11-350N15.4	20.3441	10.1157	33.1736	3.27941	1.71344	2.94549e-06	3.56756e-05	chr8	38279406	38283614	0.511932	0
RP11-675F6.4	28.7629	14.3033	46.8996	3.27894	1.71323	2.45343e-09	6.83852e-08	chr8	38409765	38416538	0.73417	0
RP11-865I6.2	12.2096	6.08179	19.8956	3.27133	1.70988	0.0167685	0.060259	chr8	69760976	69764998	0.11975	0.00233483
RP11-855A2.5	7.28772	3.73657	11.7419	3.14243	1.65188	1.13842e-11	5.13238e-10	chr17	65989995	65992547	0.282467	2.8022e-13
RP11-150O12.6	63.1495	33.4745	100.371	2.99843	1.58421	1.31741e-12	6.89728e-11	chr8	37373967	37374539	0.476934	0
RP11-498B4.5	1.14482	0.614044	1.81057	2.94859	1.56003	4.12705e-05	0.000368033	chr10	118429613	118432250	0.107857	0.00614786
RP11-44K6.2	2.61058	3.56284	1.41618	0.397486	-1.33102	0.0140973	0.0523566	chr8	39771747	39773240	-0.0311667	0.429775
RP11-675F6.3	68.2562	36.6641	107.882	2.94245	1.55702	1.47078e-06	2.03753e-05	chr8	38401169	38410198	0.706433	0
RP11-360L9.7	1.02377	0.933224	1.13735	1.21873	0.285378	0.400315	0.582179	chr8	41397899	41402563	0.406843	0
RP11-68I3.7	4.81244	2.58799	7.60256	2.93763	1.55465	2.63584e-09	7.12995e-08	chr17	27918720	27919259	0.356464	0
RP11-503E24.2	17.1832	16.9772	17.4415	1.02735	0.0389234	0.772818	0.868016	chr8	42392671	42393447	0.656218	0
RP11-110G21.1	137.217	147.793	123.952	0.838688	-0.253794	0.191327	0.356515	chr8	52811884	52859733	0.558247	0
RP11-400K9.4	313.774	385.519	223.785	0.580477	-0.784688	3.18714e-07	5.50291e-06	chr8	54427730	54436491	0.0209552	0.595552
RP11-25K19.1	29.9735	39.5688	17.9381	0.453341	-1.14133	6.59693e-12	3.24449e-10	chr8	60031598	60033905	-0.023178	0.557118
RP11-16E18.3	45.6013	40.3296	52.2136	1.29467	0.372588	0.0216823	0.0708056	chr8	64128538	64130592	0.650649	0
SNHG6	1950.85	1760.63	2189.45	1.24356	0.314476	0.0417801	0.116311	chr8	67833918	67838633	0.58809	0
RP11-349A8.3	7.59054	4.11133	11.9545	2.9077	1.53988	5.10709e-11	2.0722e-09	chr17	65016049	65017859	0.465041	0
RP11-531A24.5	65.1528	69.902	59.1958	0.84684	-0.239838	0.0767917	0.182435	chr8	73964412	73975296	0.10905	0.0056009
RP11-956J14.1	12.3535	15.35	8.59501	0.559935	-0.836669	0.000837072	0.00497644	chr8	73996021	73998114	-0.0867466	0.0277179
RP11-93K22.6	15.389	8.38192	24.178	2.88454	1.52834	1.19428e-16	1.14019e-14	chr3	129672947	129688137	0.0665383	0.0915759
RP11-48B3.4	139.446	103.009	185.148	1.79741	0.845916	6.60525e-09	1.60005e-07	chr8	81453534	81455339	0.521004	0
RP11-317J10.2	31.0904	36.5799	24.2049	0.661701	-0.595748	0.000783976	0.00469518	chr8	86354079	86377144	0.0593219	0.132628
CTA-392E5.1	82.4368	104.982	54.1581	0.515879	-0.954895	0.0112046	0.0437139	chr8	86851933	86963312	-0.18177	3.44078e-06
RP11-730G20.1	33.6701	18.4146	52.805	2.86756	1.51982	0.0220741	0.0716526	chr8	75521932	75545555	0.128038	0.00112855
RP11-37B2.1	256.881	270.922	239.27	0.883166	-0.179243	0.310012	0.492709	chr8	90621628	90769955	0.465216	0
GS1-251I9.4	1542.26	1342.96	1792.24	1.33455	0.416349	0.00589566	0.0260726	chr8	92072136	92082417	0.787516	0
RP11-10N23.2	60.0576	52.7804	69.1852	1.31081	0.39046	0.0207488	0.0689603	chr8	94731801	94733395	0.399278	0
RP11-22C11.2	157.105	144.409	173.028	1.19818	0.260847	0.060236	0.150869	chr8	95649512	95651695	0.591459	0
RP11-347C18.3	22.1879	19.4522	25.6193	1.31704	0.397296	0.0156621	0.0573807	chr8	95962264	95963624	0.366591	0
KB-1208A12.3	78.2677	69.8395	88.8392	1.27205	0.347154	0.014488	0.0534676	chr8	99053953	99056349	0.566092	0
RP11-410L14.2	23.0085	20.5285	26.1192	1.27233	0.347477	0.0357324	0.103204	chr8	100008990	100025272	0.570069	0
KB-1991G8.1	11.931	18.5867	3.58285	0.192764	-2.37509	1.77706e-15	1.51798e-13	chr8	101349822	101362935	0.202377	2.22523e-07
KB-1460A1.1	29.9763	21.7513	40.2929	1.85244	0.889426	9.29418e-05	0.000755016	chr8	102134372	102138386	0.482807	0
KB-1460A1.5	219.135	169.864	280.936	1.65388	0.725857	1.48138e-06	2.03753e-05	chr8	102179032	102181857	0.598071	0
KB-1562D12.1	57.3154	64.9492	47.7403	0.73504	-0.444106	0.0161919	0.0588334	chr8	102473404	102504727	0.381235	0
KB-431C1.4	46.9024	40.0841	55.4546	1.38346	0.468276	0.0026566	0.0133903	chr8	103251621	103265561	0.566121	0
KB-1507C5.4	14.0553	10.0367	19.0958	1.90259	0.927966	2.21684e-07	3.91079e-06	chr8	103991012	104012412	0.350309	0
RP11-318M2.2	92.24	89.4953	95.6826	1.06914	0.0964449	0.360958	0.544456	chr8	104169217	104311000	0.458831	0
CTB-171A8.1	57.4726	32.5695	88.7085	2.72367	1.44555	0.00248333	0.0127504	chr19	45135499	45222031	0.266671	6.02007e-12
RP11-395G23.3	52.8317	76.9815	22.5406	0.292806	-1.77198	9.424e-12	4.37004e-10	chr8	107282371	107285127	0.135145	0.000584485
RP11-649G15.2	12.4632	13.8774	10.6893	0.770266	-0.376572	0.0948637	0.214136	chr8	107532701	107669776	0.365407	0
RP11-760H22.2	181.011	164.498	201.723	1.2263	0.294307	0.0438051	0.120501	chr8	121064418	121068440	0.290372	5.59552e-14
RP11-383J24.5	184.491	139.648	240.738	1.72389	0.785669	1.34256e-07	2.42107e-06	chr8	125474725	125486817	0.527581	0
RP11-158K1.3	167.009	126.323	218.042	1.72606	0.787481	1.96468e-07	3.50405e-06	chr8	125500750	125503884	0.627444	0
RP11-382A18.1	52.3167	86.4371	9.5195	0.110132	-3.18269	6.14862e-07	9.50401e-06	chr8	128302061	128494384	0.228323	4.61411e-09
PVT1	674.368	482.618	914.879	1.89566	0.922699	1.63184e-10	5.8855e-09	chr8	128806778	129113499	0.676022	0
RP11-473O4.5	112.287	87.2029	143.749	1.64844	0.721105	3.17357e-06	3.81533e-05	chr8	130844546	130856750	0.562502	0
RP11-629O1.2	74.5076	56.9345	96.5495	1.6958	0.761965	4.57547e-07	7.57754e-06	chr8	134584413	134586104	0.636514	0
AC083843.1	269.191	238.899	307.187	1.28585	0.362717	0.0682206	0.166499	chr8	135804262	135810515	0.527999	0
CTA-204B4.2	86.7599	76.4511	99.6901	1.30397	0.382913	0.00869139	0.0358827	chr8	141515911	141518142	0.605154	0
CTA-204B4.6	2787.25	2883.61	2666.38	0.924669	-0.112991	0.609741	0.750269	chr8	141530254	141539600	0.606682	0
RP11-809O17.1	58.7718	53.0397	65.9615	1.24362	0.314551	0.0399292	0.111926	chr8	142136142	142140060	0.41261	0
RP11-273G15.2	94.3707	102.426	84.2666	0.822704	-0.281555	0.126269	0.261731	chr8	144063154	144099854	0.35849	0
RP13-582O9.5	237.958	191.986	295.621	1.53981	0.622749	1.28061e-05	0.000137644	chr8	144362330	144363860	0.696713	0
RHPN1-AS1	238.474	206.62	278.428	1.34754	0.430325	0.00275619	0.0137696	chr8	144448800	144450718	0.676176	0
CTB-33O18.2	66.4253	38.1061	101.946	2.67531	1.41971	2.55655e-05	0.000239843	chr5	173001940	173003278	0.292497	3.59712e-14
RP11-661A12.5	5.16554	4.52477	5.96925	1.31924	0.399707	0.0441024	0.121093	chr8	144624142	144631899	0.290783	5.15143e-14
RP11-429J17.5	4.27968	3.64391	5.07713	1.39332	0.478524	0.00858082	0.0355272	chr8	144800415	144801061	0.457183	0
RP11-429J17.6	2272.52	1997.71	2617.21	1.31011	0.389684	0.00410756	0.0192168	chr8	144816309	144828507	0.713738	0
RP11-429J17.7	70.8417	51.1354	95.5593	1.86875	0.902073	1.31073e-08	2.91413e-07	chr8	144840322	144853992	0.590036	0
RP11-429J17.8	25.0788	18.8039	32.9492	1.75225	0.809212	8.5667e-07	1.25259e-05	chr8	144871089	144872629	0.428777	0
CTD-3065J16.9	69.8674	74.5149	64.038	0.859399	-0.2186	0.550023	0.707921	chr8	145132904	145134168	0.590249	0
CTB-33O18.3	79.5265	45.6437	122.026	2.67344	1.4187	2.2863e-05	0.000220873	chr5	173006645	173012071	0.258461	2.74305e-11
RP5-1047A19.4	57.333	47.7168	69.3945	1.4543	0.540324	0.000623366	0.00384685	chr8	146218299	146220223	NA	NA
RP11-31F19.1	12.5895	17.4729	6.46427	0.369959	-1.43456	1.09974e-08	2.51392e-07	chr9	547316	549531	NA	NA
RP11-264I13.2	78.9527	89.023	66.3215	0.744993	-0.4247	0.00833872	0.0347911	chr9	2041899	2046023	0.570402	0
RP11-509J21.3	10.1675	11.0731	9.03157	0.815633	-0.294008	0.0589724	0.148853	chr9	3674545	3691814	0.292536	3.57492e-14
RP11-390F4.6	22.8631	23.8455	21.6308	0.907123	-0.14063	0.64525	0.774911	chr9	6645955	6670635	0.23578	1.38326e-09
RP11-390F4.3	108.753	111.475	105.339	0.944955	-0.0816826	0.894943	0.949218	chr9	6716547	6727438	0.291007	4.90719e-14
RP11-536O18.1	22.178	33.6031	7.84755	0.233536	-2.09828	2.51346e-06	3.16661e-05	chr9	13446524	13487510	0.252342	8.21001e-11
RP11-120J1.1	15.8362	25.9761	3.11777	0.120025	-3.0586	3.95394e-19	5.3477e-17	chr9	14317083	14357907	0.304088	3.10862e-15
RP11-363E7.4	476.67	418.485	549.651	1.31343	0.393339	0.0210849	0.0695545	chr9	19453206	19455171	0.200896	2.73638e-07
TOPORS-AS1	75.1581	78.7207	70.6895	0.897978	-0.155248	0.347032	0.530351	chr9	32551141	32567003	0.530598	0
RP11-326F20.5	39.1725	46.864	29.5251	0.630016	-0.666539	9.17497e-05	0.000755016	chr9	33166972	33179981	0.415822	0
RP11-195F19.9	42.136	48.1685	34.5694	0.717676	-0.478596	0.00299397	0.0145922	chr9	34665661	34681295	0.265343	7.72182e-12
RP11-327L3.1	71.6055	105.275	29.3737	0.279019	-1.84157	1.53506e-06	2.07617e-05	chr9	35909479	35911683	0.172796	1.03488e-05
RP11-220I1.1	3985.1	3648.57	4407.21	1.20793	0.272534	0.106978	0.232778	chr9	37079892	37090398	0.506109	0
RP11-405L18.1	145.911	161.376	126.514	0.78397	-0.351129	0.0363247	0.103977	chr9	37485958	37506561	0.4574	0
RP11-613M10.6	70.2495	77.779	60.8052	0.78177	-0.355184	0.0431451	0.119226	chr9	37509146	37510296	0.460134	0
RP11-548B3.3	69.3101	92.157	40.6533	0.441131	-1.18072	1.29246e-08	2.91341e-07	chr9	72043163	72043637	0.100954	0.0103622
RP11-522I20.3	62.2057	63.7704	60.2431	0.944688	-0.0820901	0.490262	0.663079	chr9	86322508	86328293	0.428941	0
RP11-575L7.8	3.96857	4.00767	3.91952	0.978003	-0.0320887	0.719885	0.834901	chr9	86587147	86590692	0.276531	9.08607e-13
RP11-82L18.2	22.879	27.1782	17.4866	0.643407	-0.636196	0.00648808	0.0281203	chr9	91703518	91724849	0.0742123	0.0598043
RP11-165J3.6	27.2359	25.0531	29.9739	1.19641	0.258717	0.188106	0.352348	chr9	96197613	96199403	0.316303	2.22045e-16
RP11-30L4.5	29.0647	28.6024	29.6445	1.03644	0.0516323	0.909594	0.957779	chr9	96301209	96322860	0.258378	2.78486e-11
MIRLET7DHG	29.6552	30.3854	28.7393	0.945827	-0.0803522	0.578124	0.727924	chr9	96938883	96966818	0.215396	3.38118e-08
RP11-342C23.4	20.2855	16.36	25.2093	1.54091	0.623784	9.7295e-05	0.000777881	chr9	97320995	97330312	0.155626	7.31334e-05
RP11-435O5.2	34.6774	39.0347	29.2121	0.748362	-0.418191	0.0167819	0.060259	chr9	98177780	98189078	0.25573	4.49054e-11
RP11-535M15.1	20.215	22.9576	16.7749	0.73069	-0.452668	0.00569124	0.0253136	chr9	99449337	99483403	0.296854	1.44329e-14
RP11-60I3.5	26.597	28.9081	23.6982	0.819779	-0.286692	0.0999741	0.22106	chr9	102648607	102668883	0.244007	3.49015e-10
RP11-287A8.6	1.26633	1.09734	1.4783	1.34717	0.429928	0.279737	0.459993	chr9	108148968	108158299	0.0879954	0.0255444
RP11-196I18.4	23.654	23.6189	23.6981	1.00335	0.0048257	0.933589	0.971115	chr9	109879739	109883986	-0.0701921	0.0750742
RP11-4O1.2	135.038	128.088	143.754	1.1223	0.166461	0.298421	0.478544	chr9	114794834	114800010	0.350009	0
RP11-27I1.2	1091.64	1054.83	1137.82	1.07868	0.109266	0.698138	0.819829	chr9	123587105	123616651	0.401376	0
RP11-477J21.5	0.527869	0.588837	0.451398	0.766591	-0.383471	0.526908	0.690597	chr9	123970071	124027464	0.0828708	0.0355044
RP11-244O19.1	128.199	136.711	117.523	0.859644	-0.218189	0.164879	0.320305	chr9	124577952	124581731	0.261808	1.4877e-11
RP11-355O1.11	76.9583	71.9486	83.2419	1.15696	0.210344	0.181752	0.343404	chr9	125699901	125702612	0.393119	0
MIR600HG	305.913	292.166	323.157	1.10607	0.145446	0.358127	0.542201	chr9	125871772	125877756	0.279012	5.57776e-13
RP11-121A14.2	6.33519	6.57362	6.03613	0.918236	-0.123063	0.380854	0.561423	chr9	127021528	127023435	0.298739	9.76996e-15
RP11-123K19.1	93.5522	70.3192	122.693	1.7448	0.803064	6.28616e-05	0.000539812	chr9	129351872	129375979	0.302316	4.44089e-15
RP13-225O21.2	11.8533	10.5882	13.4402	1.26936	0.344101	0.101872	0.224341	chr9	129976313	129984186	0.2991	8.88178e-15
RP11-228B15.4	41.8238	42.4399	41.0509	0.967272	-0.0480068	0.924951	0.966336	chr9	130578344	130584799	0.274018	1.48193e-12
RP11-203J24.8	42.2491	29.7265	57.9561	1.94964	0.96321	1.40993e-08	3.0511e-07	chr9	130696781	130703231	0.191114	1.0311e-06
RP11-395P17.3	155.529	148.588	164.234	1.1053	0.144438	0.391249	0.571041	chr9	130873449	130881013	0.339607	0
HMGA1P4	11.0866	10.5113	11.8083	1.12339	0.167862	0.531406	0.692748	chr9	131425412	131425857	0.261357	1.61622e-11
RP11-545E17.3	96.7494	92.7071	101.82	1.09829	0.135265	0.373301	0.553809	chr9	131486723	131495473	0.442234	0
RP11-344B5.2	23.5627	26.1197	20.3555	0.779317	-0.359718	0.0416416	0.116124	chr9	132044736	132048007	0.0525314	0.183049
RP11-65J3.15	4.12124	2.88241	5.6751	1.96887	0.977371	9.99268e-05	0.000791127	chr9	132090539	132090680	0.225955	6.70699e-09
RP11-65J3.1	124.126	140.551	103.524	0.736559	-0.441126	0.0106907	0.0420121	chr9	132094578	132121817	0.219236	1.89535e-08
RP11-492E3.1	1574.2	1539.23	1618.05	1.05121	0.0720528	0.587464	0.733991	chr9	132245729	132275947	0.457846	0
RP11-492E3.51	7.9534	7.08652	9.04072	1.27576	0.351361	0.0756158	0.180212	chr9	132264268	132275965	0.282665	2.6934e-13
RP11-334J6.4	5.76622	5.86563	5.64152	0.961793	-0.0562021	0.664699	0.793204	chr9	134365872	134365958	0.219697	1.76656e-08
LINC00094	1031.21	946.118	1137.94	1.20274	0.266326	0.088262	0.20319	chr9	136890560	136895581	0.493261	0
RP11-426A6.8	12.9787	11.4208	14.9327	1.30751	0.386817	0.0497487	0.130431	chr9	138356343	138356726	0.384899	0
RP11-426A6.7	29.0254	26.0441	32.7649	1.25805	0.331194	0.0831028	0.192955	chr9	138359933	138364095	0.418905	0
RP11-432J22.2	25.9328	24.6462	27.5467	1.11768	0.160511	0.330498	0.513792	chr9	138799657	138805359	0.325969	0
SNHG7	421.466	394.767	454.955	1.15246	0.204721	0.146617	0.295503	chr9	139615817	139622636	0.320456	0
KIAA1984-AS1	88.2645	77.393	101.9	1.31666	0.396886	0.00488474	0.0223953	chr9	139698378	139703300	0.306281	1.77636e-15
RP11-536K7.3	21.4821	26.6973	14.9407	0.559634	-0.837445	2.61215e-06	3.21176e-05	chr10	5979078	5987863	0.271448	2.43139e-12
RP11-5N23.2	58.5333	82.5268	28.4384	0.344596	-1.53702	5.74675e-10	1.79365e-08	chr10	6622380	6627641	0.28085	3.87246e-13
RP11-379F12.7	142.05	100.666	193.959	1.92676	0.946178	4.93086e-08	9.41504e-07	chr10	8092412	8095447	-0.283546	2.25664e-13
RP11-379F12.4	1.83998	1.54102	2.21498	1.43735	0.52341	0.0499864	0.130431	chr10	8093503	8095047	-0.221809	1.27823e-08
RP11-379F12.3	5.31937	3.75637	7.27983	1.938	0.954565	6.09286e-05	0.000525995	chr10	8094204	8095412	-0.237788	9.93138e-10
RP11-428L9.2	495.821	400.648	615.195	1.5355	0.618708	0.0209845	0.0693643	chr10	9012087	9015431	-0.282833	2.60459e-13
RP11-89C21.2	165.865	206.778	114.549	0.55397	-0.852121	2.40313e-07	4.19386e-06	chr10	11605185	11615495	0.589011	0
RP11-455B2.7	3.86292	3.96649	3.73302	0.941139	-0.0875207	0.818141	0.899423	chr10	15139235	15181817	0.258967	2.50211e-11
RP11-124N14.4	153.993	228.805	60.1568	0.262918	-1.92732	4.23907e-22	1.14667e-19	chr10	17256237	17268897	0.419396	0
RP11-414K1.3	279.945	287.573	270.377	0.940205	-0.0889531	0.858758	0.926089	chr10	17428934	17455502	0.321783	0
RP11-499P20.2	48.2226	47.8255	48.7207	1.01872	0.0267547	0.970016	0.986755	chr10	18802043	18834580	0.204893	1.56073e-07
RP11-565H13.2	26.4105	25.0175	28.1576	1.12552	0.170586	0.266732	0.445836	chr10	21462942	21463977	0.224819	8.01363e-09
WAC-AS1	1094.85	1172.38	997.601	0.850921	-0.232902	0.158187	0.312333	chr10	28811580	28821672	0.65069	0
RP11-534G20.3	1034.35	1113.33	935.287	0.840081	-0.251399	0.117087	0.246795	chr10	29698330	29776674	0.625537	0
RP11-305E6.4	79.4214	76.866	82.6267	1.07494	0.104262	0.443909	0.621072	chr10	30591754	30594995	0.44523	0
ZEB1-AS1	51.5871	53.4712	49.2239	0.920568	-0.119404	0.404564	0.585733	chr10	31596657	31608810	0.487686	0
RP11-51B10.2	5.51183	5.59851	5.40311	0.965098	-0.0512522	0.949195	0.977502	chr10	35104694	35105314	0.278554	6.10401e-13
RP11-20F24.2	559.504	562.86	555.294	0.98656	-0.019522	0.652783	0.780741	chr10	37529814	37530977	-0.173267	9.78077e-06
RP11-20F24.4	1019.59	1112.76	902.732	0.811254	-0.301774	0.0633624	0.156288	chr10	37598112	37635957	-0.178074	5.45169e-06
RP11-258F22.1	21.2916	19.6909	23.2993	1.18325	0.242753	0.139625	0.284331	chr10	38064298	38073059	0.0199407	0.613485
RP11-178A10.1	83.4904	120.17	37.4832	0.311919	-1.68076	5.76062e-07	9.16617e-06	chr10	42970990	42990784	0.266459	6.26565e-12
RP11-517P14.2	25.7437	24.1897	27.6929	1.14482	0.195124	0.237108	0.413347	chr10	43916046	43917254	0.182641	3.08308e-06
ZNF32-AS1	11.3974	11.246	11.5873	1.03035	0.0431357	0.776074	0.868875	chr10	44139319	44140495	0.27665	8.87734e-13
ZNF32-AS2	29.7015	29.4615	30.0025	1.01836	0.0262506	0.850946	0.920111	chr10	44141389	44143467	0.319832	0
RP11-38L15.3	20.5446	22.394	18.225	0.813836	-0.29719	0.115199	0.243961	chr10	46951471	46966835	0.213785	4.29715e-08
RP11-50E11.3	112.064	113.273	110.547	0.975933	-0.0351465	0.737967	0.845706	chr10	52388909	52391396	0.115229	0.00340876
RP11-809M12.1	7.15521	5.91074	8.71614	1.47463	0.560351	0.0433269	0.119388	chr10	63212396	63227351	-0.0231796	0.557091
RP11-9E13.2	228.421	218.108	241.357	1.10659	0.146127	0.359988	0.544456	chr10	70237511	70240521	0.371594	0
RP11-119F7.5	81.59	95.7097	63.8798	0.667433	-0.583305	0.000418566	0.00273924	chr10	70458256	70460551	0.249619	1.32498e-10
RP11-790G19.2	14.4218	16.8023	11.4359	0.680612	-0.555096	0.0264993	0.0822339	chr10	72976980	72977969	0.109831	0.00526692
RP11-152N13.5	31.6504	31.1276	32.3062	1.03786	0.0536163	0.529686	0.692174	chr10	75012548	75014107	0.403329	0
RP11-137L10.6	60.2446	59.1669	61.5962	1.04106	0.0580513	0.713462	0.8307	chr10	75255282	75279828	0.448777	0
RP11-464F9.20	21.8116	20.0057	24.0768	1.2035	0.267234	0.0598852	0.150455	chr10	75385753	75386548	0.394353	0
RP11-574K11.5	6.48362	6.58319	6.35873	0.965903	-0.0500492	0.875827	0.936408	chr10	75573275	75574495	0.334488	0
RP11-178G16.4	77.3411	67.6015	89.5574	1.32478	0.405757	0.00294646	0.0144474	chr10	75880012	75880621	0.55077	0
RP11-178G16.5	99.8593	86.4579	116.669	1.34943	0.432349	0.00209569	0.0110074	chr10	75880799	75881121	0.557063	0
RP11-126H7.3	38.1665	34.1959	43.1468	1.26176	0.335434	0.0199314	0.0671133	chr10	79687129	79689582	0.454529	0
TMEM254-AS1	187.183	154.316	228.408	1.48013	0.565724	0.000197959	0.00145379	chr10	81806615	81838668	0.490993	0
RP11-137H2.4	15.7276	17.4298	13.5924	0.779836	-0.358757	0.035192	0.102728	chr10	82289352	82295698	0.22938	3.89955e-09
RP11-77P6.2	14.4954	13.3409	15.9435	1.19508	0.257108	0.104397	0.228351	chr10	88281701	88282443	0.301775	4.88498e-15
RP11-96C23.8	55.7645	53.4739	58.6377	1.09657	0.132994	0.420324	0.596316	chr10	88725495	88729158	0.154709	8.07327e-05
RP11-96C23.7	3.37186	3.18754	3.60305	1.13035	0.176775	0.444056	0.621072	chr10	88854265	88856746	0.244565	3.17302e-10
RP11-399O19.5	58.4397	67.2765	47.3558	0.703899	-0.506561	0.000271059	0.00190445	chr10	90692427	90700368	0.0706653	0.0731262
RP11-399O19.8	27.0848	31.8792	21.0713	0.660973	-0.597337	0.000242593	0.00173449	chr10	90775592	90776816	0.0671613	0.088573
RP11-248C1.2	195.976	182.577	212.783	1.16544	0.220872	0.335987	0.518353	chr10	91589266	91600618	0.156339	6.76931e-05
RP11-429G19.3	126.586	128.701	123.932	0.962946	-0.0544737	0.885478	0.942381	chr10	97593264	97633515	0.315762	2.22045e-16
RP11-175O19.4	581.773	564.426	603.532	1.06929	0.0966468	0.51405	0.680629	chr10	98752206	98755716	0.448164	0
RP11-452K12.7	6.74111	7.19858	6.16731	0.856741	-0.22307	0.344444	0.52811	chr10	99160871	99179281	0.202473	2.19567e-07
RP11-441O15.3	18.7505	18.2619	19.3634	1.06032	0.0844944	0.582645	0.731348	chr10	101190947	101195542	0.344402	0
RP11-483F11.7	4.95891	4.39211	5.66985	1.29092	0.368398	0.0930997	0.21074	chr10	101411745	101413662	0.152118	0.000106453
DNMBP-AS1	28.7687	32.212	24.4497	0.759025	-0.39778	0.0163359	0.059181	chr10	101686766	101718138	0.188441	1.46457e-06
LINC00263	331.318	308.579	359.839	1.16612	0.221712	0.102788	0.22576	chr10	102133371	102143125	0.223252	1.0226e-08
RP11-107I14.2	24.4022	24.3552	24.4611	1.00435	0.00626181	0.974611	0.988645	chr10	103070774	103071262	0.184624	2.39644e-06
RP11-190J1.7	22.3894	20.8487	24.3219	1.16659	0.222296	0.28231	0.462351	chr10	103570751	103571371	0.325085	0
RP11-18I14.10	489.338	474.231	508.287	1.07181	0.100053	0.485082	0.657282	chr10	104209573	104220863	0.43549	0
RP11-18I14.7	44.8556	40.4206	50.4185	1.24735	0.318865	0.0328467	0.0972814	chr10	104221151	104230846	0.170658	1.33439e-05
RP11-541N10.3	170.649	160.29	183.643	1.14569	0.196223	0.19375	0.359419	chr10	105637131	105639519	0.406865	0
RP11-127L20.6	32.1195	25.6605	40.2211	1.56744	0.648406	0.0083071	0.0347485	chr10	106111348	106113333	0.0479694	0.224114
CTD-2619J13.13	37.5927	22.1392	56.976	2.57353	1.36375	2.41183e-14	1.77927e-12	chr19	58911587	58912046	NA	NA
RP11-313D6.3	9.00252	9.26307	8.67571	0.936591	-0.094509	0.454533	0.630518	chr10	112629500	112631352	0.262994	1.19509e-11
RP11-313D6.4	73.3459	76.7613	69.062	0.899698	-0.152488	0.298684	0.478544	chr10	112629625	112631991	0.311406	4.44089e-16
RP11-57H14.4	172.852	178.951	165.203	0.923178	-0.11532	0.576832	0.727924	chr10	114583248	114587485	0.229752	3.6745e-09
RP11-909N17.2	9.1672	5.411	13.8786	2.56489	1.35889	1.81286e-08	3.73553e-07	chr8	144494918	144499224	0.227827	4.99197e-09
RP11-539I5.1	64.1351	65.3364	62.6282	0.958551	-0.0610734	0.692274	0.815356	chr10	118592511	118609716	0.409066	0
RP11-179H18.2	520.879	498.255	549.257	1.10236	0.140599	0.360733	0.544456	chr10	121331315	121334113	0.453422	0
RP11-500G22.2	30.3503	34.4334	25.229	0.732691	-0.448724	0.259536	0.439229	chr10	123687826	123711480	0.418053	0
RP11-122K13.12	27.0112	25.1723	29.3176	1.16468	0.219931	0.162322	0.317027	chr10	135108690	135109481	0.339929	0
RP11-326C3.2	202.737	162.108	253.699	1.56501	0.646168	0.0241488	0.0770009	chr11	287304	288987	NA	NA
RP11-496I9.1	37.7031	26.3324	51.9653	1.97344	0.980711	4.05275e-10	1.28973e-08	chr11	557594	560107	0.313397	4.44089e-16
MIR210HG	146.403	155.115	135.476	0.87339	-0.195302	0.355289	0.539415	chr11	565659	568457	0.117167	0.00290275
AP006621.6	13.5471	13.267	13.8985	1.0476	0.0670822	0.739873	0.845706	chr11	781644	782105	0.330454	0
CTD-2245O6.1	56.3228	54.1624	59.0327	1.08992	0.124221	0.357036	0.541054	chr11	1330998	1331937	0.251048	1.03135e-10
RP13-25N22.1	57.6966	58.9672	56.103	0.951426	-0.0718367	0.757341	0.857756	chr11	1592582	1620414	0.211383	6.12254e-08
AC068580.6	36.9575	36.1633	37.9536	1.04951	0.069712	0.500164	0.671992	chr11	1781577	1783716	0.132708	0.000735076
AC068580.5	11.2019	10.9128	11.5645	1.05972	0.0836834	0.507581	0.676997	chr11	1784238	1784979	0.161449	3.85168e-05
H19	6108.4	6651.61	5427.05	0.815899	-0.293537	0.205351	0.374307	chr11	2016405	2022700	0.000447174	0.990963
AC109309.4	10.7996	13.7787	7.06283	0.512589	-0.964126	0.00351364	0.0168717	chr11	3247290	3254068	0.0174198	0.659039
RP11-290F24.6	30.9125	23.9943	39.5899	1.64997	0.722439	2.57559e-06	3.21176e-05	chr11	6223130	6224483	0.367403	0
CTD-2516F10.4	9.22699	7.08804	11.9099	1.68028	0.748699	2.87011e-05	0.000260234	chr11	7590096	7593277	0.272427	2.01483e-12
TMEM9B-AS1	75.7413	66.9505	86.7675	1.29599	0.374058	0.019721	0.0666405	chr11	8986221	8999074	0.418611	0
SBF2-AS1	73.1602	71.4639	75.2879	1.05351	0.0752021	0.665158	0.793204	chr11	9779838	9832866	0.341372	0
CTD-2003C8.1	488.991	463.386	521.109	1.12457	0.169371	0.21634	0.38755	chr11	10879805	10928349	0.318532	0
RP11-567I13.1	530.317	507.144	559.383	1.10301	0.141441	0.349102	0.532512	chr11	11373972	11374854	0.014669	0.710225
CTC-497E21.3	13.5758	16.7485	9.59632	0.572965	-0.803481	0.000383073	0.00254806	chr11	13022636	13030706	0.170677	1.33147e-05
RP1-239B22.5	91.2489	75.3628	111.175	1.47519	0.560904	0.000235108	0.00169591	chr11	17402195	17405078	0.283683	2.1938e-13
SPTY2D1-AS1	27.7751	26.0318	29.9617	1.15097	0.202845	0.262155	0.441825	chr11	18621333	18631802	0.395049	0
RP11-1081L13.4	14.9145	17.0124	12.283	0.722	-0.469928	0.0164512	0.0594347	chr11	18728083	18762115	0.165196	2.51958e-05
BDNF-AS	113.858	111.361	116.989	1.05054	0.0711266	0.822283	0.901508	chr11	27528384	27719721	0.361563	0
RP4-607I7.1	23.8275	27.5113	19.2069	0.698147	-0.518397	0.0236309	0.0757964	chr11	35154201	35159579	0.225782	6.89154e-09
RP1-68D18.4	21.9405	24.6109	18.5909	0.755394	-0.404699	0.0164791	0.0594347	chr11	35231889	35236532	0.220985	1.45083e-08
RP1-68D18.2	11.9892	12.7538	11.0302	0.864861	-0.209459	0.239407	0.415446	chr11	35234096	35235554	0.242867	4.2373e-10
RP11-698N11.4	112.582	100.662	127.533	1.26694	0.341347	0.0412764	0.115304	chr11	35835881	35839557	0.444121	0
RP11-495O11.1	2.86224	2.81812	2.91758	1.03529	0.050041	0.967987	0.986407	chr11	45673078	45674241	0.0993617	0.0116403
CTD-2589M5.4	7.84386	8.0639	7.56786	0.938487	-0.0915917	0.544877	0.702969	chr11	46277905	46296098	0.0566539	0.150981
RP11-750H9.5	56.2642	61.9862	49.0871	0.791903	-0.336605	0.0244727	0.0775764	chr11	47404698	47430741	-0.081863	0.0378108
RP11-142C4.6	71.6998	89.0213	49.9736	0.561366	-0.832986	5.99406e-08	1.1182e-06	chr11	58701115	58826132	0.206675	1.21068e-07
AP001258.4	302.964	282.079	329.161	1.16691	0.222693	0.166577	0.322618	chr11	58897605	58910488	0.408061	0
RP11-794G24.1	49.5654	43.9028	56.668	1.29076	0.368223	0.0237232	0.0759425	chr11	61306987	61309731	0.153298	9.3908e-05
RP11-831H9.3	0.866667	0.824797	0.919184	1.11444	0.156315	0.761655	0.86084	chr11	62373632	62373877	0.117232	0.00288705
RP11-727F15.12	16.319	15.6776	17.1235	1.09223	0.127274	0.534833	0.694427	chr11	62553497	62554257	0.318668	0
SNHG1	1955.11	1999.58	1899.34	0.949872	-0.0741954	0.796079	0.883087	chr11	62619459	62623386	0.427999	0
AP000438.2	12.7554	12.9093	12.5625	0.973134	-0.0392902	0.836578	0.91003	chr11	62677017	62685833	0.255012	5.10689e-11
RP11-466C23.4	5.31523	5.15603	5.5149	1.0696	0.0970743	0.533415	0.693646	chr11	63534955	63536113	0.233447	2.0254e-09
RP11-783K16.14	2.28855	1.92821	2.74052	1.42127	0.507186	0.0734648	0.176381	chr11	63996685	64001824	0.182464	3.15284e-06
RP11-783K16.5	9.47005	11.1973	7.30358	0.652264	-0.616473	0.00388839	0.0184528	chr11	64013435	64015689	0.231078	2.9709e-09
RP11-783K16.13	13.8366	12.2375	15.8424	1.29458	0.372479	0.0583007	0.147386	chr11	64014410	64016966	0.295025	2.13163e-14
AP001462.6	9.68202	9.45847	9.96242	1.05328	0.0748895	0.589005	0.73457	chr11	64546425	64546877	0.296555	1.53211e-14
RP11-869B15.1	25.5364	23.5956	27.9707	1.18542	0.245396	0.175531	0.335557	chr11	64552392	64553092	0.132712	0.00073481
AP003068.9	2.24322	2.18732	2.31334	1.05761	0.0808104	0.618267	0.755608	chr11	64878185	64879167	0.238307	9.11146e-10
NEAT1	19905	17556.4	22850.9	1.30157	0.380249	0.0182498	0.0643902	chr11	65190244	65213011	0.127681	0.00116551
MALAT1	13149.2	10607.5	16337.2	1.54015	0.623071	0.000114033	0.000886934	chr11	65265232	65273940	0.15864	5.26269e-05
RP11-856B14.1	76.6771	75.2139	78.5124	1.04386	0.0619226	0.583611	0.73137	chr11	65335952	65337894	0.378072	0
RP11-755F10.1	51.7734	49.4371	54.7039	1.10654	0.14605	0.310258	0.492709	chr11	66012310	66013710	0.375941	0
RP11-755F10.3	14.9238	12.8573	17.5156	1.36231	0.446051	0.014811	0.0545086	chr11	66027037	66029305	0.324051	0
CTD-3074O7.5	48.263	43.5654	54.1551	1.24308	0.313913	0.0333688	0.0984682	chr11	66240960	66247704	0.550159	0
RP11-658F2.8	464.727	430.093	508.169	1.18153	0.240662	0.0977387	0.217301	chr11	66433506	66435845	0.689953	0
RP5-901A4.1	15.4322	13.2417	18.1797	1.37291	0.457237	0.0119125	0.0455989	chr11	67792276	67797928	0.427982	0
RP11-802E16.3	23.7741	21.7583	26.3024	1.20884	0.273627	0.0559763	0.14307	chr11	67818206	67821229	0.357779	0
RP11-757G1.6	70.5225	62.7291	80.2976	1.28007	0.356222	0.0887448	0.203436	chr11	68638131	68642010	0.212466	5.22188e-08
RP11-211G23.2	8.50627	7.57764	9.67106	1.27626	0.351926	0.315063	0.498876	chr11	69186230	69187279	0.159081	5.01301e-05
RP11-21L23.2	241.359	142.602	365.229	2.56118	1.35681	3.4841e-08	6.89596e-07	chr11	76511407	76515599	0.401598	0
RP11-626H12.2	31.6378	32.6957	30.311	0.927064	-0.109259	0.348181	0.531607	chr11	69860963	69867165	0.0325581	0.40946
AP000487.6	15.9284	13.516	18.9543	1.40236	0.487858	0.00133425	0.00749301	chr11	70128472	70209474	0.690089	0
AP001271.3	8.30163	9.01698	7.40437	0.821158	-0.284268	0.124667	0.259072	chr11	70323381	70323697	0.301272	5.55112e-15
RP11-660L16.2	126.102	128.707	122.836	0.954384	-0.0673576	0.840857	0.911631	chr11	71159719	71163203	0.436806	0
RP11-31L22.7	13.9577	9.74631	19.2401	1.97409	0.98119	6.39586e-07	9.76697e-06	chr11	72466373	72477338	0.318104	0
RP11-800A3.4	512.051	450.311	589.491	1.30908	0.388548	0.0186118	0.0648219	chr11	72950019	72953380	0.305494	2.22045e-15
RP11-800A3.7	23.429	23.3092	23.5793	1.01159	0.016622	0.737579	0.845706	chr11	73018279	73020406	0.373431	0
RP11-707G14.7	10.6416	8.36632	13.4954	1.61306	0.689798	0.000311975	0.00213093	chr11	73639577	73641417	0.51504	0
AP001372.2	286.881	281.08	294.156	1.04652	0.0656034	0.721089	0.834901	chr11	74204410	74209578	0.596896	0
TPBGL	39.5104	41.0412	37.5904	0.91592	-0.126707	0.563928	0.720881	chr11	74952562	74954742	0.0561248	0.15484
CTD-2562J17.7	392.901	327.537	474.886	1.44987	0.535921	0.000474786	0.00304576	chr11	74971170	74972069	0.344855	0
RP11-535A19.1	551.854	702.005	363.519	0.517831	-0.949448	0.0159181	0.0581872	chr11	75511921	75514460	0.245653	2.63362e-10
CTD-2011F17.2	2.82064	2.86727	2.76217	0.963344	-0.0538775	0.800281	0.885383	chr11	75848358	75848775	0.370724	0
RP11-111M22.3	164.434	168.462	159.381	0.946092	-0.0799469	0.85974	0.926533	chr11	76152381	76155724	0.657777	0
RP11-672A2.4	24.6974	25.3071	23.9327	0.945692	-0.0805578	0.462171	0.637256	chr11	76365212	76367756	-0.0281381	0.475959
RP11-21L23.3	21.3968	15.148	29.2346	1.92993	0.94855	0.000636872	0.00390706	chr11	76493624	76494106	0.45998	0
AF186192.1	31.1928	18.4489	47.1774	2.55719	1.35456	4.95605e-14	3.21747e-12	chr8	145923998	145924570	NA	NA
RP11-705O3.1	91.6498	76.5948	110.533	1.44309	0.529162	0.327319	0.511029	chr11	77850816	77886369	0.690883	0
RP11-113K21.5	194.048	212.494	170.911	0.804311	-0.314175	0.0614883	0.152592	chr11	82783107	82817761	0.666761	0
RP11-113K21.4	8.64231	7.56757	9.99036	1.32016	0.400708	0.103052	0.226018	chr11	82783443	82808238	0.0505843	0.199838
RP11-727A23.5	48.5219	50.2762	46.3214	0.921339	-0.118196	0.451003	0.627231	chr11	82902070	82904836	0.688126	0
RP11-736K20.5	43.4055	46.2784	39.8019	0.860052	-0.217504	0.152866	0.304419	chr11	86603255	86636079	0.165658	2.38951e-05
SCARNA9	8.78306	8.2085	9.50371	1.15779	0.211372	0.29005	0.47075	chr11	93454678	93455031	0.257866	3.05533e-11
RP11-685N10.1	14.7816	17.6373	11.1997	0.634998	-0.655175	0.000326694	0.00220926	chr11	94206073	94206736	0.414719	0
RP11-315O6.1	16.1921	20.044	11.3608	0.566791	-0.819111	3.71813e-06	4.37285e-05	chr11	102323649	102332739	0.416515	0
RP11-817J15.2	67.9292	115.571	8.1729	0.0707178	-3.82178	5.18099e-18	6.00625e-16	chr11	102477646	102498801	0.200382	2.93873e-07
RP11-690D19.3	229.356	204.627	260.373	1.27243	0.347582	0.0228192	0.0739234	chr11	102921415	102926528	0.215983	3.09691e-08
RP13-259F12.2	392.184	387.269	398.348	1.02861	0.0406933	0.521184	0.686592	chr11	106544737	106550066	0.0456731	0.247106
RP11-819C21.1	121.932	119.585	124.875	1.04424	0.062449	0.862427	0.928551	chr11	107182857	107186997	0.270114	3.13793e-12
RP11-839D17.3	16.6105	16.5851	16.6425	1.00346	0.00498736	0.721578	0.834901	chr11	113149158	113185159	0.316394	2.22045e-16
AP006216.10	12.6055	12.8733	12.2696	0.9531	-0.0693001	0.837963	0.910317	chr11	116644104	116644921	0.315134	2.22045e-16
RP11-770J1.3	7.91768	7.88714	7.95599	1.00873	0.0125378	0.962559	0.984418	chr11	118382625	118401809	0.338807	0
AP002954.4	6.98306	6.93938	7.03785	1.01419	0.0203295	0.964101	0.984418	chr11	118575315	118620973	0.0852087	0.0306115
RP11-110I1.12	62.4803	56.479	70.0078	1.23954	0.309803	0.045826	0.123959	chr11	118865533	118868714	0.323734	0
RP11-110I1.11	14.1329	14.1422	14.1211	0.998504	-0.00215988	0.955646	0.980872	chr11	118874451	118875603	0.268532	4.23817e-12
CTD-2523D13.2	24.6849	21.9608	28.1018	1.27964	0.355735	0.0470294	0.125334	chr11	119600292	119610333	0.176452	6.652e-06
RP11-166D19.1	513.74	559.709	456.081	0.814853	-0.295388	0.0468769	0.125308	chr11	121899062	121987031	0.176258	6.81121e-06
RP11-680F20.6	28.268	28.9199	27.4504	0.949185	-0.0752381	0.713459	0.8307	chr11	125820010	125826214	0.142048	0.000299051
RP11-712L6.7	0.551992	0.604919	0.485606	0.802762	-0.316956	0.593811	0.73738	chr11	126162816	126164149	0.0907954	0.0211994
KIRREL3-AS1	16.9464	29.5636	1.12079	0.0379113	-4.72123	1.0473e-23	4.2494e-21	chr11	126413841	126480843	0.133628	0.000674435
RP11-890B15.3	363.673	338.165	395.668	1.17004	0.226563	0.123665	0.257648	chr11	130736148	130740142	0.406332	0
AP004372.1	79.8524	84.8344	73.6035	0.867613	-0.204876	0.176033	0.336119	chr11	131747573	131767002	0.197104	4.61289e-07
RP11-598F7.5	23.7541	23.5235	24.0434	1.0221	0.0315366	0.766894	0.864201	chr12	273829	275487	NA	NA
RP11-598F7.6	26.576	26.0518	27.2336	1.04536	0.0640015	0.778716	0.870425	chr12	276021	291565	NA	NA
RP11-283I3.6	414.365	389.25	445.867	1.14545	0.195916	0.193538	0.359419	chr12	383119	386289	NA	NA
RP11-218M22.1	494.734	487.921	503.28	1.03148	0.0447131	0.625106	0.76053	chr12	740056	772872	NA	NA
RP11-359B12.1	76.0521	84.1254	65.9258	0.783661	-0.351698	0.057166	0.145196	chr12	1084463	1099207	0.579377	0
RP5-1096D14.2	57.4835	52.3055	63.9782	1.22316	0.290617	0.150157	0.3005	chr12	2038367	2045740	-0.0294473	0.455668
RP4-816N1.7	0.130617	0.0960359	0.173993	1.81175	0.857381	0.573465	0.727924	chr12	2906301	2913104	0.017328	0.660725
RP11-253E3.3	148.632	168.673	123.495	0.732156	-0.449777	0.00535482	0.0241464	chr12	3150602	3154116	0.422935	0
RP11-1038A11.3	20.3342	14.3424	27.8496	1.94177	0.957374	0.000129459	0.000995794	chr12	5399645	5492819	0.160053	4.50093e-05
RP1-102E24.8	26.05	27.0211	24.8318	0.91898	-0.121895	0.413425	0.591861	chr12	6503070	6504235	0.39395	0
CD27-AS1	575.543	569.18	583.523	1.0252	0.0359066	0.744114	0.849038	chr12	6548166	6560733	0.645588	0
SCARNA10	7.44914	8.30047	6.38133	0.768791	-0.379337	0.418767	0.595669	chr12	6619440	6619688	0.21906	1.94675e-08
U47924.27	163.956	167.963	158.93	0.946222	-0.0797496	0.898062	0.950927	chr12	7072408	7073610	0.370113	0
C1RL-AS1	198.908	232.572	156.683	0.673696	-0.56983	0.000132176	0.00101189	chr12	7260647	7275097	0.336717	0
RP11-273B20.1	22.7079	25.7553	18.8856	0.73327	-0.447584	0.00599199	0.026355	chr12	7281674	7283794	0.326173	0
A2M-AS1	49.284	50.4141	47.8665	0.949465	-0.074813	0.671798	0.798775	chr12	9217772	9220651	0.44794	0
RP11-118B22.2	105.624	140.856	61.4329	0.436139	-1.19714	7.37616e-05	0.000617088	chr12	9392598	9395635	0.216096	3.04512e-08
RP11-705C15.3	229.96	220.871	241.361	1.09277	0.127984	0.382765	0.562707	chr12	9811162	9814681	0.368554	0
RP11-291B21.2	37.9143	43.2654	31.2025	0.721188	-0.471553	0.0499173	0.130431	chr12	10705961	10710648	0.0422298	0.284589
RP11-785H5.2	29.1162	30.6351	27.211	0.88823	-0.170995	0.446654	0.622783	chr12	11318688	11323952	0.243358	3.89775e-10
RP11-392P7.6	147.222	144.826	150.227	1.03729	0.0528194	0.775816	0.868875	chr12	13080659	13137579	0.352526	0
RP11-377D9.2	0.133268	0.104061	0.169902	1.63272	0.70728	0.494447	0.667073	chr12	13172443	13193613	0.0973078	0.0134938
RP11-695J4.2	10.437	10.2857	10.6268	1.03317	0.0470758	0.527628	0.690597	chr12	14720683	14772689	0.290497	5.4623e-14
RP11-150O12.3	81.2394	48.0968	122.81	2.55339	1.35241	2.5955e-13	1.50446e-11	chr8	37454997	37457376	0.474662	0
RP11-508P1.2	12.8618	10.4524	15.8839	1.51965	0.603735	0.00570703	0.0253136	chr12	15154766	15159617	0.0259923	0.510255
RERG-IT1	19.2922	13.8565	26.1103	1.88434	0.914056	1.0689e-05	0.000116431	chr12	15265296	15267632	0.131389	0.000830856
RP11-877E17.2	164.618	168.036	160.332	0.95415	-0.0677122	0.759209	0.859102	chr12	26092261	26112698	0.338124	0
RP11-283G6.3	28.3223	35.9251	18.7862	0.522926	-0.935321	3.91113e-07	6.61226e-06	chr12	26278087	26279550	0.291164	4.75175e-14
RP11-283G6.4	54.0134	73.4632	29.6175	0.403161	-1.31057	5.6301e-05	0.000488645	chr12	26364096	26488789	0.413565	0
RP11-612B6.2	321.592	299.904	348.796	1.16303	0.217884	0.0740335	0.177323	chr12	26488796	26489883	0.257212	3.43903e-11
RP11-421F16.3	453.357	501.571	392.882	0.783303	-0.352358	0.0349348	0.102256	chr12	27124518	27132515	0.59201	0
RP11-967K21.1	31.2105	31.3544	31.0301	0.989655	-0.0150021	0.941509	0.973292	chr12	28316230	28343299	0.321607	0
RP11-467L13.3	5.69703	5.82748	5.53341	0.949537	-0.0747032	0.88652	0.942872	chr12	31900808	31901031	-0.0126636	0.748395
RP11-350F4.2	616.729	559.019	689.113	1.23272	0.301842	0.0559515	0.14307	chr12	44112795	44117803	0.516273	0
RP11-96H19.1	47.1321	37.6183	59.0653	1.57012	0.650876	4.83343e-05	0.00042634	chr12	46777461	46850051	0.397975	0
PCED1B-AS1	100.667	112.148	86.2667	0.769222	-0.378527	0.0185754	0.0648219	chr12	47599680	47610239	-0.0740698	0.0602979
RP11-579D7.4	13.8744	11.6343	16.6842	1.43406	0.520106	0.0016452	0.00899045	chr12	49182929	49184318	0.283766	2.15827e-13
RP11-469H8.6	51.9684	87.1338	7.86059	0.0902128	-3.47052	8.84917e-12	4.22418e-10	chr12	50345294	50356707	-0.251804	9.02831e-11
RP11-923I11.1	59.6097	47.475	74.8303	1.5762	0.656454	0.000340126	0.00229056	chr12	52203788	52206648	0.168671	1.68553e-05
RP11-1100L3.8	17.3415	19.6856	14.4014	0.73157	-0.450933	0.00449921	0.0206862	chr12	52452242	52453287	0.0249824	0.526831
RP1-288H2.2	9.65244	5.72483	14.5788	2.54659	1.34857	4.07449e-09	1.04967e-07	chr12	52486268	52498081	0.26246	1.31921e-11
RP3-416H24.1	122.22	156.016	79.8297	0.511678	-0.966693	6.3488e-09	1.56123e-07	chr12	52638831	52641232	-0.110888	0.00484365
RP11-845M18.6	18.3627	25.3328	9.62019	0.379752	-1.39687	9.05989e-11	3.501e-09	chr12	52700399	52702155	-0.184841	2.33104e-06
RP11-983P16.4	501.048	359.278	678.869	1.88953	0.918031	5.08195e-09	1.28875e-07	chr12	53408379	53448222	0.426476	0
RP11-1136G11.7	242.274	216.459	274.654	1.26885	0.34352	0.0394063	0.110843	chr12	53551572	53570212	0.422025	0
RP11-793H13.4	9.68583	10.0865	9.18329	0.910455	-0.135341	0.30749	0.490027	chr12	53902046	53902749	0.200002	3.0977e-07
HOXC-AS5	74.2303	82.6109	63.7186	0.77131	-0.374618	0.0384027	0.108396	chr12	54329111	54333427	-0.00938553	0.812098
HOTAIR	339.813	359.244	315.44	0.878067	-0.187596	0.122575	0.25623	chr12	54356091	54368740	0.0713259	0.0704766
HOXC-AS3	60.2819	57.9097	63.2573	1.09235	0.127429	0.684402	0.80961	chr12	54375292	54379303	0.0549474	0.163695
HOXC-AS2	18.0888	17.7233	18.5472	1.04648	0.0655485	0.928767	0.968243	chr12	54388991	54390569	-0.0157648	0.689663
HOXC-AS1	38.0472	40.6033	34.8411	0.858086	-0.220806	0.275156	0.454764	chr12	54392805	54393794	-0.0632132	0.10901
AC012531.25	51.2882	48.5185	54.7623	1.12869	0.174648	0.429324	0.603855	chr12	54413693	54416373	0.200918	2.72782e-07
RP11-834C11.4	454.069	408.42	511.327	1.25197	0.324195	0.0469424	0.125308	chr12	54519881	54526627	0.275589	1.09202e-12
RP11-968A15.2	19.7675	17.6616	22.4089	1.26879	0.343456	0.0355321	0.103204	chr12	54656398	54672847	0.228223	4.68801e-09
RP11-1049A21.2	12.1799	13.3687	10.6888	0.79954	-0.322758	0.0685704	0.167102	chr12	54936894	54937889	-0.0300341	0.446734
RP11-644F5.11	214.761	203.709	228.624	1.12231	0.166468	0.22986	0.404623	chr12	56122887	56124467	0.357698	0
RP11-603J24.6	0.160722	0.171472	0.147238	0.858675	-0.219816	1	1	chr12	56512751	56513723	0.00719876	0.855323
RP11-977G19.5	132.349	125.027	141.533	1.13202	0.178895	0.265913	0.445384	chr12	56556142	56584068	0.298859	9.32587e-15
RP11-977G19.12	14.3079	13.3956	15.4522	1.15353	0.206054	0.238811	0.415446	chr12	56702651	56703233	0.31255	4.44089e-16
RP11-620J15.3	204.611	178.201	237.737	1.3341	0.415863	0.00850987	0.0354142	chr12	58325310	58329958	0.31363	4.44089e-16
RP11-631N16.2	11.6707	12.2935	10.8895	0.885794	-0.174957	0.25228	0.431001	chr12	62996531	63007855	0.129691	0.000971194
RP11-196H14.3	0.555901	0.403135	0.747514	1.85425	0.890837	0.0605569	0.151206	chr12	64540167	64541637	0.133485	0.000683523
RP11-335O4.3	5.33684	4.24651	6.70444	1.57881	0.658837	0.00291057	0.0143147	chr12	68052770	68064699	0.515684	0
RP11-611E13.2	64.257	55.6239	75.0854	1.34988	0.432827	0.00405768	0.019126	chr12	70297812	70637140	0.443355	0
RP11-2H8.2	64.2577	45.789	87.423	1.90926	0.933014	9.35934e-09	2.23385e-07	chr12	72187634	72193407	0.548098	0
RP11-81K13.1	18.2516	14.8813	22.479	1.51055	0.595077	0.577803	0.727924	chr12	75414748	75438573	0.0917913	0.0198169
RP11-585P4.5	31.0012	27.4426	35.4648	1.29233	0.369972	0.0102527	0.0405655	chr12	75877903	75883600	0.189006	1.36043e-06
RP11-290L1.3	0.211788	0.222171	0.198765	0.894651	-0.160603	0.789686	0.878451	chr12	76424273	76425158	-0.0352701	0.37154
RP11-408B11.2	5.74775	4.23879	7.64044	1.8025	0.850003	0.0251964	0.0790982	chr12	85711837	85736690	0.152587	0.000101285
SOCS2-AS1	89.7489	66.2709	119.197	1.79864	0.846904	6.61917e-05	0.000559527	chr12	93936238	93965544	0.217165	2.59312e-08
TMPO-AS1	150.578	136.699	167.985	1.22887	0.297328	0.0431948	0.119226	chr12	98906750	98910200	0.30281	3.9968e-15
RP11-175P13.2	8.53419	7.38418	9.97664	1.35108	0.434116	0.0125153	0.0474587	chr12	100536835	100538449	0.276572	9.01279e-13
RP11-321F8.4	8.976	8.35018	9.76096	1.16895	0.225217	0.207419	0.375993	chr12	101802149	101802838	0.230947	3.03405e-09
RP11-412D9.4	37.547	35.0277	40.7069	1.16213	0.216774	0.279037	0.459307	chr12	107347806	107349275	0.303234	3.55271e-15
USP30-AS1	8.9949	10.1244	7.57819	0.748509	-0.417909	0.0377085	0.10754	chr12	109490154	109491757	-0.0214133	0.587533
RP11-443D10.3	17.9931	14.2288	22.7148	1.5964	0.674824	5.59905e-05	0.000488562	chr12	109549022	109563369	0.24634	2.34026e-10
RP3-462E2.3	12.391	13.343	11.1969	0.839155	-0.25299	0.200212	0.368721	chr12	112250596	112251224	0.0624623	0.113289
MAPKAPK5-AS1	622.381	589.388	663.764	1.12619	0.171453	0.256014	0.435089	chr12	112277570	112280706	0.440637	0
TBX5-AS1	123.303	125.485	120.566	0.960799	-0.0576929	0.558796	0.716371	chr12	114845995	114850636	0.01919	0.626905
LINC00173	84.7144	66.2615	107.86	1.62779	0.702915	0.000191691	0.00142061	chr12	116971226	116974323	0.255131	4.99902e-11
RP11-227B21.2	20.9832	18.6609	23.896	1.28054	0.356754	0.0448649	0.122379	chr12	117890816	117894791	0.206268	1.28333e-07
PXN-AS1	72.9323	61.3086	87.5117	1.4274	0.513385	0.000929026	0.00546307	chr12	120639093	120650941	0.437471	0
RP11-18C24.6	908.055	864.709	962.424	1.113	0.154458	0.35418	0.538235	chr12	120928130	120933743	0.361558	0
RP11-340F14.5	75.3706	77.829	72.287	0.928793	-0.106572	0.446303	0.622783	chr12	121625358	121625835	-0.0214397	0.587073
AC084018.1	288.213	274.966	304.83	1.10861	0.148752	0.37883	0.559964	chr12	122233172	122241812	0.324137	0
RP11-282O18.3	90.6378	100.404	78.3887	0.780736	-0.357093	0.0324215	0.0963737	chr12	123728733	123746030	0.306539	1.77636e-15
RP13-942N8.1	20.6793	20.4603	20.954	1.02413	0.034399	0.48332	0.656426	chr12	123849499	123850660	0.19975	3.20738e-07
RP11-417L19.4	7.85341	6.83089	9.13594	1.33745	0.419481	0.0207773	0.0689603	chr12	132409280	132413896	0.198659	3.72776e-07
RP13-820C6.2	100.261	95.2379	106.561	1.1189	0.162076	0.263486	0.443607	chr12	132562347	132565005	0.367913	0
RP13-977J11.2	44.477	40.686	49.232	1.21005	0.275065	0.0724668	0.174501	chr12	132671286	132674240	0.126583	0.00128618
PSPC1-OT1	13.2007	12.7951	13.7095	1.07146	0.0995841	0.680645	0.80752	chr13	20248763	20250024	0.523188	0
PSPC1-AS1	11.3419	10.8238	11.9916	1.10789	0.147816	0.542964	0.701617	chr13	20252829	20253837	0.399079	0
LINC00539	26.7703	26.3046	27.3543	1.03991	0.0564522	0.673778	0.800544	chr13	21872277	21878694	0.486084	0
PAN3-AS1	37.4961	37.3128	37.726	1.01107	0.0158878	0.994722	0.996564	chr13	28710979	28712330	0.447866	0
RP11-37E23.5	39.8546	38.0928	42.0645	1.10426	0.143086	0.522614	0.687918	chr13	32872290	32872849	0.197392	4.43475e-07
RP11-37L2.1	11.6979	8.59158	15.594	1.81504	0.86	1.96476e-06	2.59253e-05	chr13	34185103	34185659	0.128114	0.00112082
RP11-187A9.3	7.6045	8.32082	6.70603	0.805934	-0.311267	0.0752902	0.1797	chr13	42617862	42618383	0.336665	0
SMIM2-AS1	7.62241	8.8183	6.12241	0.694285	-0.5264	0.0125672	0.0475446	chr13	44716681	44813010	0.218981	1.97021e-08
RP11-269C23.3	95.1582	91.7904	99.3824	1.08271	0.114648	0.197149	0.364759	chr13	44974486	44980002	0.270055	3.17346e-12
RP11-290D2.4	1.34033	1.30207	1.38832	1.06624	0.0925376	0.854275	0.923094	chr13	45911614	45911744	0.1833	2.83631e-06
TPT1-AS1	355.907	412.724	284.641	0.689665	-0.536033	0.000734189	0.0044297	chr13	45915479	45965872	0.097512	0.0132985
DLEU2	85.3835	83.1183	88.2247	1.06144	0.0860168	0.630511	0.764813	chr13	50601268	50699856	0.236856	1.15874e-09
RP11-327P2.5	39.3219	43.3309	34.2935	0.791434	-0.33746	0.0482564	0.127243	chr13	52378432	52387356	0.402569	0
RBM26-AS1	57.8653	58.5646	56.9881	0.97308	-0.039369	0.796198	0.883087	chr13	79980443	79997090	0.341207	0
DNAJC3-AS1	210.736	204.555	218.488	1.06811	0.0950639	0.537962	0.697932	chr13	96325088	96329179	0.478865	0
DOCK9-AS2	37.933	42.7255	31.9218	0.747136	-0.420556	0.0187343	0.0651088	chr13	99740072	99740879	0.448328	0
UBAC2-AS1	67.0425	63.8794	71.01	1.11163	0.152672	0.426543	0.602506	chr13	99848695	99852964	0.371282	0
ANKRD10-IT1	142.253	152.999	128.774	0.841666	-0.248679	0.0593191	0.149263	chr13	111547405	111551519	0.502931	0
RP11-120K24.3	50.699	55.7516	44.3614	0.795697	-0.329709	0.057955	0.146741	chr13	113619148	113620445	0.45431	0
MCF2L-AS1	54.1342	61.8616	44.4418	0.718407	-0.477127	0.00730998	0.0309767	chr13	113621797	113623138	0.486764	0
RP11-120K24.5	16.3006	16.7937	15.6822	0.933815	-0.0987918	0.71232	0.8307	chr13	113663984	113664633	0.277875	6.98108e-13
RPPH1	84.77	98.5605	67.4727	0.684581	-0.546706	0.533554	0.693646	chr14	20811206	20811844	0.0672397	0.0882003
RP11-219E7.1	11.1047	12.0913	9.86735	0.816071	-0.293233	0.0869743	0.201082	chr14	21252046	21252452	0.0483352	0.220596
LINC00641	314.8	298.154	335.678	1.12586	0.171022	0.242035	0.418788	chr14	21668237	21675059	0.204003	1.77035e-07
AE000661.37	65.342	77.6989	49.8429	0.641488	-0.640507	0.000211317	0.0015311	chr14	22849082	22951948	0.0641596	0.103801
RP11-298I3.4	34.8538	35.4247	34.1378	0.963673	-0.0533843	0.730535	0.842087	chr14	23451906	23468287	0.288859	7.63833e-14
DHRS4-AS1	1486.57	1358	1647.84	1.21343	0.279087	0.107281	0.232778	chr14	24407939	24458048	0.541455	0
ARHGAP5-AS1	57.786	63.3464	50.8116	0.802122	-0.318106	0.110521	0.238215	chr14	32544624	32545999	0.319653	0
RP11-73E17.2	82.5266	84.7285	79.7647	0.941415	-0.0870969	0.578104	0.727924	chr14	35343548	35345665	0.385008	0
RP11-317N8.5	66.6314	70.5522	61.7135	0.874721	-0.193105	0.325224	0.508516	chr14	36288429	36295971	-0.0171335	0.664298
RP11-356O9.2	8.71934	10.6408	6.30925	0.59293	-0.754066	2.52228e-05	0.000238003	chr14	38025362	38036300	0.0505822	0.199857
RP11-356O9.1	35.7951	44.7572	24.554	0.548604	-0.866162	0.000389532	0.00258045	chr14	38033251	38048330	0.0379383	0.33643
RP11-369C8.1	63.2598	70.3406	54.3783	0.773071	-0.371328	0.71043	0.830114	chr14	46175452	46185155	0.104188	0.00814324
RP11-247L20.4	38.719	36.8207	41.1	1.11622	0.158619	0.324032	0.508147	chr14	50793243	50794627	0.448905	0
RP11-368P15.3	38.4947	36.7022	40.7431	1.1101	0.150692	0.365108	0.548279	chr14	53503472	53504969	0.233795	1.91401e-09
RP11-999E24.3	32.4062	34.5416	29.7278	0.860638	-0.216521	0.133429	0.273774	chr14	58460262	58461243	0.126331	0.00131548
CTD-2002H8.2	21.5461	20.8341	22.4392	1.07704	0.107076	0.614653	0.752892	chr14	58731379	58736399	0.345041	0
RP11-349A22.5	1410.31	1306.41	1540.64	1.1793	0.237926	0.142411	0.288916	chr14	58732082	58764852	0.566376	0
RP11-112J1.2	30.4502	32.4895	27.8923	0.858504	-0.220103	0.180914	0.342546	chr14	59294951	59484046	-0.00931714	0.813442
RP11-701B16.2	41.8213	37.2083	47.6075	1.27949	0.355565	0.0242771	0.0772582	chr14	59945991	59992155	0.443612	0
RP11-1112J20.2	164.244	174.247	151.697	0.870591	-0.199934	0.170966	0.329156	chr14	63589750	63594932	-0.120216	0.00224385
CTD-2555O16.2	43.8998	42.2756	45.937	1.08661	0.119832	0.416072	0.592875	chr14	64889652	64915275	0.504739	0
RP11-973N13.4	13.4643	12.8965	14.1765	1.09924	0.136512	0.507871	0.676997	chr14	64980871	65007086	0.317577	0
AC007743.1	42.9118	25.9957	64.1295	2.46693	1.30272	0.00264311	0.0133638	chr2	56400668	56412905	-0.111201	0.00472423
CTD-2566J3.1	60.7653	91.1002	22.7164	0.249356	-2.00372	0.00122925	0.00702493	chr14	68591720	68596913	0.156922	6.35293e-05
CTD-2325P2.4	29.8573	35.1365	23.2356	0.661296	-0.596633	0.000284427	0.00198123	chr14	69093882	69095162	0.270783	2.76157e-12
RP11-718G2.4	440.968	392.855	501.316	1.27608	0.351722	0.022997	0.0742029	chr14	70833570	70839810	0.487672	0
RP6-65G23.3	112.169	114.236	109.577	0.959213	-0.0600763	0.979752	0.991357	chr14	71276921	71282120	0.427168	0
RP1-261D10.2	32.4358	30.6502	34.6753	1.13132	0.178012	0.284433	0.464421	chr14	71759434	71788531	0.30583	2.22045e-15
RP4-647C14.2	31.3084	34.4958	27.3104	0.791702	-0.33697	0.0172116	0.0612599	chr14	73710725	73712687	0.137437	0.000469479
RP4-693M11.3	102.383	93.3203	113.75	1.21891	0.285597	0.0613777	0.152551	chr14	74164805	74167054	0.301081	5.77316e-15
RP5-1021I20.1	49.2399	51.297	46.6597	0.909598	-0.136699	0.464579	0.638452	chr14	74254062	74269973	0.263834	1.02287e-11
RP11-293M10.6	94.0921	95.9157	91.8048	0.957141	-0.0631964	0.787032	0.877096	chr14	75890385	75894444	0.327872	0
RP11-488C13.5	59.6093	52.9429	67.9709	1.28385	0.360479	0.0193204	0.0662938	chr14	77248082	77253067	0.435885	0
RP11-471B22.2	11.9609	11.3336	12.7478	1.12478	0.169643	0.405207	0.586142	chr14	90868866	90871579	0.28018	4.42313e-13
CTD-3035D6.2	11.2616	11.2848	11.2325	0.995367	-0.00669991	0.62404	0.759803	chr14	91288708	91294472	0.189922	1.2065e-06
CTD-2547L24.4	27.3295	19.8651	36.692	1.84705	0.885225	1.01368e-06	1.44316e-05	chr14	91724642	91725347	0.191261	1.01118e-06
RP11-747H7.3	406.925	436.163	370.252	0.848884	-0.236361	0.156159	0.309607	chr14	92223102	92226142	0.43344	0
RP11-529H20.5	65.0743	66.1149	63.769	0.964517	-0.0521215	0.787686	0.877096	chr14	92524895	92525877	0.285503	1.51879e-13
DICER1-AS1	106.707	94.0491	122.584	1.3034	0.382284	0.0197228	0.0666405	chr14	95623981	95646263	0.289328	6.95e-14
CTD-2240H23.2	140.601	155.059	122.467	0.789811	-0.340421	0.0464012	0.124478	chr14	95651453	95652191	0.244726	3.08685e-10
LINC00341	210.358	237.396	176.445	0.743253	-0.428074	0.00570844	0.0253136	chr14	95873605	95876427	0.0404569	0.305313
SNHG10	95.9374	97.0722	94.5139	0.973645	-0.0385316	0.877848	0.936706	chr14	95998633	96001209	0.276416	9.29257e-13
RP11-872J21.3	27.7228	27.1551	28.4348	1.04712	0.0664334	0.491044	0.663584	chr14	96967146	96968658	0.353673	0
MEG3	486.803	502.089	467.63	0.931368	-0.102577	0.324675	0.508147	chr14	101245746	101327368	0.122437	0.00185326
RP11-45P15.4	34.1097	34.9509	33.0546	0.945744	-0.0804778	0.644862	0.774911	chr14	103798010	103798704	0.300696	6.21725e-15
RP11-894P9.1	63.4291	62.8674	64.1336	1.02014	0.0287684	0.881977	0.939271	chr14	104148698	104150352	0.290305	5.68434e-14
CTD-2134A5.4	23.9684	25.4303	22.1348	0.870412	-0.20023	0.366526	0.548727	chr14	104320702	104346448	0.261812	1.48663e-11
CTD-2134A5.3	7.86627	8.40279	7.19332	0.856063	-0.224212	0.350731	0.533492	chr14	104341391	104343815	0.21553	3.31426e-08
LINC00638	96.7851	90.8574	104.22	1.14707	0.197957	0.219919	0.391443	chr14	105287537	105290055	0.345008	0
RP11-44N21.1	43.5722	45.5168	41.133	0.903688	-0.146103	0.373	0.553809	chr14	105559945	105565341	0.158239	5.50023e-05
RP11-521B24.3	104.976	95.9895	116.248	1.21105	0.276261	0.0752709	0.1797	chr14	105883220	105886076	0.331304	0
RP11-521B24.5	51.8254	50.0018	54.1127	1.08222	0.113988	0.586589	0.733462	chr14	105934129	105936954	0.331015	0
RP11-114M1.1	36.3037	22.1343	54.0764	2.4431	1.28871	0.0505955	0.131386	chr3	177401414	177409022	0.27319	1.7395e-12
RP11-731F5.2	1109.98	1431.47	706.739	0.493715	-1.01825	0.0379974	0.107814	chr14	106110832	106115394	NA	NA
RP11-73C9.1	4.5142	4.43777	4.61005	1.03882	0.0549467	0.880604	0.938425	chr15	23812410	23814804	0.122784	0.00179818
SNHG14	961.9	835.708	1120.18	1.3404	0.422661	0.00739185	0.0312421	chr15	25224703	25664609	0.364615	0
RP11-701H24.3	7.32456	5.77795	9.26447	1.60342	0.681152	0.00264131	0.0133638	chr15	25272882	25277194	0.277802	7.07878e-13
RP11-701H24.2	205.815	166.96	254.55	1.52461	0.608444	0.000365167	0.00243895	chr15	25277019	25281637	0.336272	0
RP11-143J24.1	10.924	10.9987	10.8303	0.984692	-0.0222553	1	1	chr15	30297645	30338051	-0.192314	8.79368e-07
RP11-16E12.2	26.5645	32.8285	18.7075	0.569856	-0.811331	0.000109713	0.000864388	chr15	31514201	31523041	-0.019743	0.617008
RP11-3D4.2	10.9459	11.5292	10.2142	0.885943	-0.174714	0.401257	0.583026	chr15	34150917	34157026	0.211216	6.27422e-08
RP11-201P10.3	12.7252	11.9382	13.7124	1.14861	0.199891	0.249274	0.427666	chr15	37109376	37110314	0.152328	0.000104104
RP11-521C20.4	110.506	111.614	109.117	0.977626	-0.0326455	0.875429	0.936408	chr15	40331511	40359491	0.239056	8.04356e-10
RP11-64K12.2	351.577	395.507	296.477	0.749612	-0.415784	0.0131376	0.0494717	chr15	40617416	40618916	0.146525	0.000190471
CTD-2339L15.1	70.4955	67.9869	73.642	1.08318	0.115273	0.514053	0.680629	chr15	40978921	40987305	0.416174	0
RP11-532F12.5	362.008	364.833	358.465	0.982544	-0.025406	0.968174	0.986407	chr15	41128005	41136585	0.469484	0
OIP5-AS1	2954.45	2866.48	3064.78	1.06918	0.0965023	0.533804	0.693646	chr15	41576187	41601901	0.63912	0
RP11-107F6.3	7.64747	7.71152	7.56713	0.981275	-0.0272705	0.865901	0.930085	chr15	42063129	42064930	0.0569725	0.148693
CTD-2382E5.3	115.09	113.514	117.067	1.0313	0.0444673	0.738651	0.845706	chr15	42189687	42190773	0.351902	0
RP11-151N17.2	296.393	260.186	341.806	1.3137	0.393633	0.0137034	0.0512457	chr15	44819454	44829121	0.452975	0
RP11-519G16.5	16.4704	22.9728	8.31439	0.361923	-1.46625	0.019486	0.0664406	chr15	45722849	45734006	0.0370429	0.347968
RP11-353B9.1	125.428	116.026	137.22	1.18266	0.24204	0.180956	0.342546	chr15	49944335	49948429	0.437065	0
GABPB1-AS1	165.594	157.289	176.011	1.11903	0.162251	0.215941	0.38755	chr15	50647155	50659636	0.549489	0
CTD-3110H11.1	11.1415	10.9764	11.3486	1.03391	0.0481075	0.750032	0.854247	chr15	50651646	50652391	0.308135	1.33227e-15
RP11-562A8.4	9.25002	8.96765	9.60418	1.07098	0.0989322	0.632665	0.765709	chr15	50789391	50790941	0.400835	0
RP11-120K9.2	10.9283	9.7829	12.3649	1.26393	0.337917	0.0606968	0.151322	chr15	50849797	50852697	0.356071	0
RP11-707P17.2	21.3692	19.3585	23.8911	1.23414	0.303501	0.112319	0.240492	chr15	51749482	51752779	0.322824	0
RP11-56B16.3	81.8519	78.8528	85.6135	1.08574	0.118676	0.316034	0.499926	chr15	52206914	52207768	0.360316	0
RP11-23N2.4	54.7499	54.8425	54.6338	0.996193	-0.00550274	0.916413	0.963175	chr15	52870038	52890906	0.346502	0
RP11-139H15.1	139.023	133.62	145.799	1.09115	0.12585	0.338634	0.521444	chr15	55609381	55611359	0.517678	0
RP11-50C13.1	47.3838	44.7122	50.7349	1.1347	0.182312	0.280371	0.460569	chr15	58879705	58883875	0.27136	2.47313e-12
RP11-244F12.3	115.466	136.944	88.5263	0.64644	-0.629412	7.54642e-05	0.000628094	chr15	63338232	63341586	0.170003	1.44163e-05
RP11-321G12.1	250.357	232.416	272.86	1.17402	0.231452	0.288227	0.4692	chr15	63682334	63729347	0.237788	9.93069e-10
AC100830.5	4.91326	4.75599	5.11053	1.07455	0.103727	0.759588	0.859102	chr15	64988820	64989060	0.325934	0
CTD-3185P2.1	32.6138	29.9966	35.8967	1.19669	0.259054	0.114458	0.243786	chr15	66782085	66784447	0.445746	0
IQCH-AS1	378.375	338.876	427.919	1.26276	0.336577	0.0255339	0.0796951	chr15	67695956	67814182	0.554463	0
RP11-709B3.2	97.4029	96.3694	98.6993	1.02418	0.0344646	0.870633	0.933314	chr15	68591127	68593343	0.0230967	0.558502
LINC00277	257.583	244.811	273.602	1.1176	0.160408	0.62805	0.763539	chr15	69365265	69388148	0.206366	1.26545e-07
RP11-279F6.1	230.593	202.8	265.454	1.30895	0.388405	0.0382614	0.108185	chr15	69755364	69863775	0.0549304	0.163825
RP11-279F6.2	41.4034	41.2568	41.5874	1.00801	0.0115168	0.907191	0.956209	chr15	69857062	69858129	-0.000675558	0.986349
RP11-1006G14.4	99.983	94.2828	107.133	1.13629	0.184334	0.235255	0.411442	chr15	72882031	72884186	0.530509	0
LOXL1-AS1	393.396	353.711	443.173	1.25293	0.325302	0.0472833	0.125358	chr15	74200423	74220589	0.387021	0
RP11-10O17.2	104.566	99.4562	110.975	1.11582	0.158105	0.278044	0.458137	chr15	74753605	74773643	0.571405	0
RP11-817O13.8	53.1174	48.7469	58.5994	1.20212	0.265575	0.0886485	0.203436	chr15	75660495	75661925	0.491607	0
RP11-797A18.3	3.90937	3.99313	3.8043	0.952712	-0.0698886	0.82895	0.905366	chr15	77336021	77337502	0.128162	0.00111603
RP11-307C19.2	15.328	15.2722	15.398	1.00824	0.0118338	0.752974	0.856396	chr15	77861311	77901023	0.235933	1.3489e-09
RP11-650L12.2	22.48	23.7245	20.919	0.881746	-0.181566	0.636651	0.769959	chr15	78881464	78883618	0.178083	5.44538e-06
RP11-358L4.1	15.1621	17.6971	11.9825	0.677088	-0.562585	0.00240708	0.0124417	chr15	79705699	79706228	0.315174	2.22045e-16
RP11-38G5.4	16.4825	14.9918	18.3524	1.22416	0.291797	0.104851	0.229035	chr15	80135888	80136646	0.427577	0
RP11-752G15.3	41.506	38.3524	45.4615	1.18536	0.24533	0.0975439	0.217166	chr15	83316520	83361572	0.0159522	0.686169
RP11-752G15.6	62.0857	63.3562	60.4921	0.954793	-0.0667398	0.755151	0.856871	chr15	83419315	83425958	0.418165	0
RP11-382A20.2	50.457	42.4296	60.5256	1.42649	0.512473	0.00717628	0.0305436	chr15	83782368	83783318	0.360549	0
RP11-182J1.1	45.5531	45.2498	45.9335	1.01511	0.0216354	0.964402	0.984418	chr15	85175128	85177218	0.443717	0
RP11-13L2.4	5273.13	3215.05	7854.58	2.44307	1.28869	5.92634e-07	9.24851e-06	chr3	140290547	140296239	-0.0242476	0.539063
AC142401.2	2.19926	1.92092	2.54837	1.32664	0.407781	0.115442	0.243961	chr15	89002947	89054752	0.2445	3.20892e-10
CTD-2335A18.1	192.98	162.192	231.596	1.42791	0.513909	0.00280605	0.01397	chr15	89904809	89939471	0.331759	0
RP11-617F23.1	91.6629	95.7955	86.4792	0.902748	-0.147605	0.365181	0.548279	chr15	90617746	90625439	0.304093	3.10862e-15
RP11-697E2.4	8.11166	7.69334	8.63636	1.12258	0.166814	0.402778	0.584713	chr15	90788644	90789043	0.379764	0
CTD-3094K11.1	9.76008	13.4989	5.07047	0.37562	-1.41265	2.13222e-08	4.27234e-07	chr15	91382953	91384608	0.134729	0.000607988
RP11-4F5.2	85.0478	108.939	55.0808	0.50561	-0.983904	2.28303e-05	0.000220873	chr15	95024039	95027181	0.252782	7.5953e-11
RP11-143K11.1	96.9903	59.4307	144.101	2.42469	1.2778	2.75279e-05	0.000253028	chr17	71171621	71172772	0.102232	0.00942795
RP11-168G16.1	42.6383	35.9547	51.0215	1.41905	0.504925	0.00260492	0.0132533	chr15	100884661	100890438	0.403967	0
RP11-66B24.2	74.4512	85.8036	60.2119	0.701741	-0.510989	0.00131393	0.00740456	chr15	101389765	101404501	0.303841	3.10862e-15
RP11-66B24.1	5.08507	8.23145	1.13859	0.138322	-2.8539	2.04843e-14	1.6623e-12	chr15	101402047	101414195	0.244544	3.18451e-10
RP11-505E24.3	12.1322	12.794	11.302	0.883383	-0.178889	0.577623	0.727924	chr15	101583920	101589661	0.293669	2.81997e-14
RP11-299G20.2	62.9803	49.6142	79.7453	1.60731	0.684646	3.19023e-05	0.000287653	chr15	101835623	101845942	0.358722	0
AL022341.3	10.806	9.74641	12.135	1.24507	0.316227	0.0531292	0.137088	chr16	698472	699200	0.439191	0
LA16c-313D11.12	79.0459	73.2405	86.3275	1.17869	0.237179	0.116098	0.245028	chr16	739000	742554	0.471464	0
LA16c-380A1.1	7.78781	6.78568	9.04479	1.33292	0.414594	0.0441694	0.121093	chr16	760745	761277	0.412951	0
LA16c-306A4.1	10.5415	10.0901	11.1077	1.10085	0.138616	0.507458	0.676997	chr16	933779	935090	0.296746	1.46549e-14
RP11-161M6.2	144.521	231.23	35.7623	0.154661	-2.69282	2.10089e-08	4.26218e-07	chr16	1025760	1031596	-0.170005	1.44132e-05
RP11-1C8.4	13.2608	8.12554	19.7018	2.42468	1.27779	9.34558e-06	0.000102486	chr8	104495625	104513904	0.129471	0.000990962
LA16c-358B7.3	101.902	95.1554	110.364	1.15983	0.213911	0.205239	0.374307	chr16	1367891	1372846	0.44695	0
LA16c-316G12.2	2.54921	2.47404	2.6435	1.06849	0.0955784	0.717601	0.833691	chr16	1408900	1411406	0.366028	0
LA16c-390E6.4	13.2384	11.5486	15.3579	1.32985	0.411264	0.0194405	0.0664406	chr16	1501760	1502654	0.366634	0
LA16c-425C2.1	8.1663	7.10035	9.50333	1.33843	0.420543	0.0340642	0.0999751	chr16	1629242	1630309	0.446544	0
SNHG9	193.517	175.48	216.142	1.23172	0.30068	0.0183215	0.0645028	chr16	2014959	2015510	0.25581	4.42621e-11
RP11-304L19.1	5.68265	5.85439	5.46724	0.933871	-0.0987055	0.518281	0.683877	chr16	2141436	2145426	0.260958	1.73908e-11
RP11-304L19.5	520.071	522.984	516.418	0.987446	-0.0182269	0.519228	0.684571	chr16	2204797	2205359	0.155771	7.19965e-05
hsa-mir-940	17.8319	16.2675	19.7941	1.21678	0.283071	0.0732273	0.176071	chr16	2318155	2323419	0.401699	0
RP11-715J22.3	18.4755	16.8555	20.5076	1.21667	0.282942	0.0971543	0.216893	chr16	2502581	2502978	0.362848	0
RP11-715J22.6	12.3222	10.3675	14.7741	1.42504	0.511007	0.0108847	0.0425682	chr16	2526558	2527062	0.0993635	0.0116388
LA16c-325D7.2	18.7825	14.2271	24.4963	1.7218	0.78392	1.76637e-05	0.000178063	chr16	2916348	2917619	0.560651	0
RP11-473M20.5	83.592	76.9911	91.8714	1.19327	0.254924	0.0698959	0.169315	chr16	3082481	3089134	0.435445	0
RP11-473M20.7	62.0257	61.8078	62.2992	1.00795	0.0114246	0.9854	0.992124	chr16	3101991	3109371	0.349553	0
RP11-473M20.11	15.3601	13.0649	18.2389	1.39602	0.481319	0.0185809	0.0648219	chr16	3156764	3159577	0.572211	0
ZNF205-AS1	31.2242	27.3724	36.0555	1.31722	0.397496	0.0311733	0.0930042	chr16	3160460	3165599	0.606705	0
RP11-473M20.14	305.241	295.482	317.481	1.07445	0.103597	0.527575	0.690597	chr16	3166042	3184883	0.609604	0
RP11-473M20.16	24.6779	22.2231	27.757	1.24902	0.320795	0.0650409	0.159941	chr16	3206736	3207484	0.555016	0
RP11-95P2.3	10.9537	9.60447	12.646	1.31668	0.396903	0.0307237	0.0918317	chr16	4230117	4233516	0.445419	0
RP11-95P2.1	171.121	154.758	191.645	1.23835	0.30842	0.0794534	0.186879	chr16	4295825	4303790	0.539118	0
AC005356.1	8.10132	8.70118	7.34892	0.844588	-0.243681	0.253978	0.432536	chr16	4374667	4378341	0.218328	2.17523e-08
RP11-77H9.2	32.4628	32.43	32.5039	1.00228	0.00328455	0.872751	0.934762	chr16	8941961	8954274	0.266254	6.51124e-12
RP11-473I1.9	573.744	545.992	608.553	1.11458	0.156504	0.327462	0.511029	chr16	9198704	9200618	0.534325	0
RP11-473I1.5	96.8166	90.3856	104.883	1.1604	0.214618	0.193772	0.359419	chr16	9199690	9201031	0.39968	0
RP11-473I1.10	3043.36	2841.51	3296.54	1.16014	0.214294	0.205488	0.374307	chr16	9201097	9207038	0.688662	0
RP11-876N24.5	65.0168	67.6741	61.6837	0.911481	-0.133716	0.570585	0.725308	chr16	11032742	11033901	0.212879	4.91369e-08
RP11-876N24.4	35.4526	36.761	33.8114	0.919763	-0.120666	0.575004	0.727924	chr16	11034575	11036878	0.175773	7.22561e-06
RP11-65J21.3	38.1066	34.5192	42.6062	1.23428	0.303666	0.0826732	0.192785	chr16	14396144	14420210	0.373894	0
RP11-65J21.1	8.27981	5.7398	11.4657	1.99758	0.998256	3.60686e-06	4.27295e-05	chr16	14456965	14464123	0.345124	0
RP11-1021N1.2	38.5145	38.2445	38.8531	1.01591	0.0227753	0.795522	0.883087	chr16	15506576	15507125	0.449248	0
AF001548.5	65.0615	59.2693	72.3266	1.2203	0.28724	0.115349	0.243961	chr16	15820530	15826850	0.427122	0
RP11-626G11.4	15.1066	14.6136	15.725	1.07605	0.105748	0.554943	0.712558	chr16	19098177	19109432	0.253496	6.6906e-11
CTA-363E6.7	0.287112	0.338719	0.222382	0.65654	-0.607045	0.49543	0.667843	chr16	19513010	19513608	0.142916	0.000274296
RP11-141O15.1	72.7249	73.5302	71.7149	0.975311	-0.0360652	0.843793	0.912985	chr16	22298028	22300059	0.383057	0
CTD-2270L9.4	17.0664	15.3833	19.1776	1.24665	0.318059	0.0740757	0.177323	chr16	23464078	23468927	0.537263	0
CTD-2196E14.9	289.024	281.645	298.28	1.05907	0.0827931	0.543533	0.701794	chr16	23681331	23684448	0.36527	0
CTD-2196E14.4	85.001	81.6638	89.187	1.09212	0.127136	0.412011	0.591764	chr16	23683452	23686820	0.449244	0
RP11-57A19.2	59.7283	68.6082	48.5903	0.708228	-0.497714	0.0119641	0.0456889	chr16	28296205	28303385	0.163322	3.11927e-05
RP11-22P6.2	7.64557	7.39273	7.96271	1.0771	0.107152	0.517151	0.682942	chr16	28873486	28874661	0.393014	0
RP11-22P6.3	11.7475	12.0663	11.3476	0.940442	-0.0885899	0.903585	0.954143	chr16	28890277	28891241	0.182119	3.29303e-06
RP11-264B17.2	27.0279	26.5201	27.6649	1.04316	0.0609666	0.77626	0.868875	chr16	28968007	28978204	0.343202	0
RP11-264B17.4	10.6504	9.64484	11.9117	1.23503	0.304547	0.174827	0.334999	chr16	28986293	28990145	0.36574	0
AC009133.12	167.425	148.432	191.246	1.28844	0.365625	0.0212518	0.06968	chr16	29829300	29832573	0.614566	0
CTD-2574D22.5	24.9586	18.8552	32.6142	1.72972	0.790536	0.000207557	0.00151716	chr16	29874913	29879371	0.269237	3.70814e-12
CTD-2574D22.4	115.032	109.94	121.419	1.10441	0.143274	0.407783	0.587412	chr16	29930956	29933226	0.456161	0
CTD-2574D22.2	37.1174	32.9608	42.331	1.28428	0.360961	0.0327564	0.0971914	chr16	29938156	29940254	0.432208	0
RP11-455F5.3	79.012	78.7061	79.3955	1.00876	0.0125818	0.916886	0.963175	chr16	30107750	30115437	0.382963	0
RP11-347C12.10	120.865	103.953	142.079	1.36677	0.450768	0.00651215	0.0281203	chr16	30366761	30367848	0.699317	0
RP11-146F11.1	22.9253	22.9166	22.9361	1.00085	0.00122388	0.629317	0.764332	chr16	30709029	30710379	0.316104	2.22045e-16
MIR4519	17.297	17.4418	17.1155	0.981293	-0.0272438	0.909979	0.957779	chr16	30886542	30906541	0.294042	2.62013e-14
FBXL19-AS1	182.029	161.685	207.546	1.28365	0.360246	0.0277815	0.0849926	chr16	30930639	30934590	0.513057	0
AC135048.13	0.708202	0.656681	0.772823	1.17686	0.234945	0.691255	0.814747	chr16	30959706	30967832	0.313509	4.44089e-16
RP11-196G11.2	8.37741	7.98089	8.87475	1.112	0.153157	0.645998	0.774911	chr16	31054470	31061201	0.413779	0
RP11-196G11.4	29.1559	27.7557	30.912	1.11372	0.155383	0.389814	0.570398	chr16	31129398	31130068	0.560302	0
RP11-388M20.9	58.4894	65.9451	49.1378	0.745132	-0.424432	0.413732	0.591861	chr16	31237280	31238481	0.226709	5.95676e-09
RP11-452L6.1	62.3456	57.5594	68.3489	1.18745	0.247866	0.159658	0.314289	chr16	31460855	31464814	0.565322	0
RP11-452L6.5	267.943	239.46	303.669	1.26814	0.342716	0.0249217	0.0783875	chr16	31468031	31471057	0.659178	0
RP11-452L6.7	11.7416	11.1786	12.4479	1.11355	0.155161	0.295546	0.474922	chr16	31519791	31520569	0.381919	0
CTD-2358C21.4	64.7722	63.2087	66.7332	1.05576	0.0782816	0.68841	0.812574	chr16	31720433	31723305	0.406972	0
RP11-3M1.1	50.2167	47.1165	54.1053	1.14833	0.199537	0.429345	0.603855	chr16	48198862	48201149	0.120503	0.00218945
RP11-401P9.4	64.458	74.6455	51.6798	0.692336	-0.530456	0.00067336	0.00410851	chr16	50679719	50683160	0.128908	0.00104306
RP11-44F14.8	70.1444	67.7368	73.1643	1.08013	0.111201	0.547992	0.705866	chr16	53420855	53422997	0.187565	1.64121e-06
HAR1A	53.9213	33.1463	79.9793	2.41292	1.27078	0.0259312	0.0806251	chr20	61733556	61735738	0.174268	8.67111e-06
CRNDE	1640.95	1497.13	1821.35	1.21656	0.282811	0.0843737	0.195626	chr16	54952774	54963101	0.358422	0
CTD-3032H12.2	22.7049	21.2216	24.5654	1.15757	0.211094	0.180445	0.342546	chr16	54968824	54988577	0.337256	0
CTD-3032H12.1	71.9709	55.8476	92.1943	1.65082	0.723182	0.000246237	0.00175282	chr16	54971697	54972583	0.00433697	0.912531
RP11-325K4.2	8.67812	8.88135	8.42321	0.948416	-0.0764079	0.530119	0.692183	chr16	56974939	56975638	0.279131	5.44897e-13
RP11-256I9.1	40.553	40.4217	40.7177	1.00732	0.0105249	0.796574	0.883087	chr16	65318401	65610203	-0.138414	0.00042719
CTD-2258A20.4	56.5837	75.1647	33.2777	0.44273	-1.1755	4.54271e-12	2.30401e-10	chr16	66442426	66446038	0.351662	0
RP11-61A14.2	90.1723	84.56	97.2117	1.14962	0.201155	0.184536	0.34779	chr16	66921917	66922834	0.517549	0
RP11-61A14.3	237.544	226.726	251.114	1.10757	0.147394	0.285756	0.466113	chr16	66923071	66924996	0.551813	0
RP11-297D21.3	37.9853	31.2341	46.4534	1.48726	0.572661	0.00111264	0.00642639	chr16	67466594	67468931	0.0432219	0.273416
CTD-2012K14.1	20.7182	17.2671	25.047	1.45056	0.536607	0.00181819	0.00977126	chr16	67551609	67562578	0.0206782	0.600424
CTC-479C5.16	48.9113	48.1037	49.9242	1.03784	0.0535898	0.650185	0.778782	chr16	67903862	67906470	0.452926	0
RP11-96D1.6	12.3319	9.09359	16.3936	1.80277	0.850214	1.16487e-06	1.64399e-05	chr16	68270747	68271570	0.207449	1.08353e-07
CTD-2033A16.3	5.76894	5.67024	5.89273	1.03924	0.0555258	0.406943	0.587141	chr16	69760915	69776466	0.411152	0
RP11-296I10.3	357.408	354.021	361.656	1.02157	0.0307823	0.652699	0.780741	chr16	70190242	70207351	0.3995	0
RP11-529K1.4	3.72328	3.76005	3.67715	0.977954	-0.032161	0.940646	0.973292	chr16	70413359	70433405	0.248387	1.64235e-10
RP11-49C24.1	61.7691	65.038	57.6688	0.886694	-0.173492	0.366891	0.548727	chr16	70610203	70611571	0.427589	0
RP11-498D10.6	40.3208	35.4593	46.4185	1.30907	0.388537	0.0117782	0.0451916	chr16	71963913	71965102	0.268879	3.96883e-12
RP5-991G20.1	8.66975	9.09408	8.13751	0.894813	-0.160342	0.540577	0.700764	chr16	72699068	72821143	0.439269	0
RP5-991G20.4	133.053	137.232	127.81	0.931342	-0.102618	0.5781	0.727924	chr16	72823141	72825522	0.407811	0
AC009120.6	36.2813	35.2362	37.5922	1.06686	0.0933755	0.527253	0.690597	chr16	74339099	74369244	0.323935	0
AC009120.5	19.8651	19.257	20.628	1.07119	0.0992184	0.573697	0.727924	chr16	74347234	74349532	0.326748	0
RP11-252A24.7	1020.13	1150.67	856.389	0.744249	-0.426142	0.00894601	0.0364808	chr16	74481324	74483790	0.408255	0
RP11-18F14.2	1506.12	1182.07	1912.57	1.61798	0.69419	2.03203e-06	2.65967e-05	chr16	80631802	80636416	-0.0287837	0.465891
RP11-303E16.2	151.759	172.475	125.776	0.72924	-0.455535	0.0229717	0.0742029	chr16	81064374	81065090	0.483437	0
MIR4720	563.27	599.816	517.429	0.862646	-0.213159	0.31402	0.497709	chr16	81416873	81424489	0.571841	0
RP11-510J16.3	64.2949	80.8848	43.4863	0.537633	-0.895306	5.54501e-05	0.000486463	chr16	81993523	81996298	0.338376	0
RP11-510J16.5	15.3366	16.0429	14.4507	0.900749	-0.150803	0.920929	0.964302	chr16	82077940	82173236	0.256534	3.88631e-11
RP11-483P21.2	128.061	108.059	153.15	1.41729	0.50313	0.00112475	0.00647329	chr16	83823571	83841439	0.0274304	0.487128
RP11-505K9.1	30.0668	28.7782	31.6831	1.10094	0.138736	0.165893	0.321678	chr16	84150655	84151176	0.276962	8.34888e-13
CTD-2015G9.2	48.9823	86.1574	2.35386	0.0273205	-5.19387	1.58249e-32	2.56837e-29	chr16	86755696	86771432	0.428626	0
RP5-1142A6.9	37.8988	37.3212	38.6233	1.03489	0.0494774	0.632517	0.765709	chr16	88785022	88786867	0.375499	0
RP11-46C24.7	104.886	98.9069	112.385	1.13627	0.184306	0.218859	0.390338	chr16	89281637	89284061	0.396523	0
AC137932.5	17.9057	17.6971	18.1673	1.02657	0.037831	0.723865	0.83618	chr16	89363915	89364724	NA	NA
RP11-368I7.2	144.984	156.386	130.683	0.835643	-0.259041	0.206446	0.37563	chr16	89778263	89784573	NA	NA
RP11-566K11.7	0.467448	0.475859	0.456898	0.960155	-0.0586608	0.927087	0.967629	chr16	89972564	89984641	NA	NA
RP11-28F1.2	18.8897	11.6778	27.9356	2.3922	1.25834	3.17243e-11	1.35496e-09	chr18	60981034	60981315	0.354839	0
PITPNA-AS1	17.492	17.0877	17.9993	1.05335	0.0749846	0.579931	0.729069	chr17	1420224	1421390	0.362517	0
MIR22HG	535.769	556.36	509.942	0.916569	-0.125685	0.412679	0.591861	chr17	1614804	1620468	0.320867	0
RP11-667K14.3	29.8423	31.0413	28.3383	0.912924	-0.131433	0.465176	0.638731	chr17	1946768	1948262	0.429925	0
RP1-59D14.5	36.4941	32.6833	41.2739	1.26284	0.336675	0.0465599	0.124698	chr17	2278354	2282600	0.343845	0
RP1-59D14.6	55.7299	51.076	61.5672	1.2054	0.269517	0.103759	0.227261	chr17	2292559	2295372	0.282868	2.58682e-13
RP11-74E22.3	5.63768	6.15406	4.98997	0.810842	-0.302507	0.158155	0.312333	chr17	2615602	2616127	0.230294	3.36936e-09
RP11-235E17.6	17.1165	18.4562	15.4361	0.836361	-0.257803	0.248341	0.426516	chr17	3558914	3561386	0.235989	1.33668e-09
CTD-3195I5.5	28.494	26.6192	30.8457	1.15878	0.212603	0.181087	0.342546	chr17	3705458	3706676	0.334076	0
CTD-3195I5.1	450.548	454.979	444.99	0.978044	-0.0320284	0.831328	0.905534	chr17	3710041	3712148	0.610665	0
RP13-580F15.2	47.8144	57.4204	35.7656	0.622873	-0.682989	2.3394e-05	0.000224665	chr17	4385260	4389648	0.282151	2.9865e-13
RP11-314A20.2	7.19179	6.87495	7.5892	1.10389	0.142599	0.429358	0.603855	chr17	4607524	4608824	0.219973	1.69372e-08
RP11-81A22.5	13.5031	13.7388	13.2074	0.961325	-0.0569034	0.946652	0.976122	chr17	4704453	4710308	0.195526	5.71506e-07
RP5-1050D4.4	4.83273	4.13993	5.7017	1.37725	0.461787	0.0380696	0.107831	chr17	4889760	4890619	0.20361	1.87116e-07
RP5-1050D4.5	8.38714	7.80752	9.11416	1.16736	0.223244	0.227387	0.401141	chr17	4891000	4891741	0.277074	8.1668e-13
AC012146.7	53.6504	57.5656	48.7397	0.846681	-0.24011	0.188223	0.352348	chr17	5014762	5018299	0.32096	0
CTC-524C5.2	100.456	98.9994	102.282	1.03316	0.0470639	0.863298	0.928551	chr17	5328458	5336196	0.371841	0
RP11-530N7.3	13.2161	12.3888	14.2538	1.15054	0.202307	0.122826	0.25623	chr17	6857416	6882279	0.203678	1.85348e-07
RP11-589P10.5	46.5977	50.4636	41.7486	0.8273	-0.273517	0.0705986	0.170508	chr17	6897960	6898508	0.3349	0
AC113189.5	142.39	153.964	127.873	0.830533	-0.267891	0.0960373	0.215586	chr17	7485281	7487390	0.295614	1.86517e-14
AC025335.1	176.462	177.513	175.144	0.986652	-0.0193865	0.97758	0.990395	chr17	7816641	7819271	0.466887	0
LINC00324	161.236	172.026	147.702	0.858603	-0.219937	0.0952402	0.214687	chr17	8123959	8127361	0.510635	0
CTB-41I6.1	9.81113	10.3443	9.1424	0.883811	-0.17819	0.467395	0.640354	chr17	8869212	8870387	0.128777	0.00105548
CTB-41I6.2	17.0702	17.7659	16.1974	0.911712	-0.133349	0.463913	0.638452	chr17	8870839	8880312	0.143014	0.000271614
CTC-297N7.10	0.87018	0.944315	0.777193	0.823023	-0.280996	0.469238	0.641055	chr17	10584050	10587305	0.138962	0.00040504
COX10-AS1	64.6921	68.1506	60.3542	0.8856	-0.175273	0.207572	0.375993	chr17	13932608	13972775	0.476154	0
CTD-3157E16.1	13.8735	14.0436	13.6602	0.972701	-0.0399323	0.713491	0.8307	chr17	15691100	15691519	0.372092	0
C17orf76-AS1	8253.61	8754.3	7625.61	0.87107	-0.199139	0.269212	0.447217	chr17	16342135	16381992	0.461667	0
RP11-45M22.6	58.793	57.8458	59.981	1.03691	0.0522928	0.712402	0.8307	chr17	17089778	17092814	0.278421	6.2661e-13
RP11-45M22.1	1188.07	1176.49	1202.59	1.02219	0.0316616	0.808464	0.893826	chr17	17091981	17095962	0.368086	0
SMCR2	12.3839	9.90339	15.4952	1.56464	0.645827	0.000401285	0.00264321	chr17	17577339	17581002	0.247542	1.90133e-10
RP1-178F10.3	1479.16	1419.85	1553.55	1.09416	0.129827	0.414069	0.591861	chr17	18227535	18231369	0.55541	0
RP11-663N22.1	10.4763	7.58346	14.1048	1.85994	0.895254	0.000320474	0.00217628	chr17	25564884	25568687	0.382889	0
RP11-173M1.8	57.2038	54.4788	60.6217	1.11276	0.154139	0.458106	0.63385	chr17	25641668	25642952	0.497366	0
CTD-2350C19.1	40.8953	33.4147	50.2781	1.50467	0.589445	0.000890877	0.0052578	chr17	26729127	26731067	0.402417	0
RP11-192H23.8	17.4942	15.8593	19.5447	1.23238	0.301448	0.0890231	0.203786	chr17	26928844	26929302	0.454036	0
AC010761.13	11.8695	10.7758	13.2413	1.22881	0.297256	0.121344	0.254774	chr17	26997071	26999822	0.411186	0
AC010761.9	8.09022	7.36237	9.00316	1.22286	0.29026	0.187694	0.35217	chr17	27072586	27074670	0.484357	0
RP11-465L10.7	38.5384	23.8368	56.9785	2.39035	1.25722	4.00921e-11	1.66845e-09	chr20	44650414	44656438	0.372874	0
LL22NC03-104C7.1	19.0919	11.8321	28.1979	2.38317	1.25288	1.8724e-05	0.000186436	chr22	32979285	32980190	0.0693985	0.0784354
CTD-2349P21.10	8.23934	7.34125	9.3658	1.27578	0.351376	0.0938539	0.212152	chr17	29108510	29109239	0.435069	0
CTD-2349P21.9	13.8987	11.8444	16.4754	1.39098	0.4761	0.00741823	0.0312722	chr17	29119389	29119851	0.47944	0
RP11-848P1.3	24.4609	24.2661	24.7053	1.0181	0.0258804	0.987696	0.992566	chr17	29291952	29292518	0.00502907	0.898643
RP11-848P1.5	7.92623	6.93032	9.17539	1.32395	0.404848	0.0430646	0.119226	chr17	29417804	29422468	0.364205	0
RP11-227G15.2	14.7775	12.6877	17.3986	1.37129	0.455536	0.0108745	0.0425682	chr17	30655459	30656414	0.525265	0
RP5-837J1.2	84.1819	73.3152	97.812	1.33413	0.415898	0.0088305	0.0362833	chr17	33332106	33336762	0.608313	0
RP11-799D4.4	58.1285	68.8187	44.7199	0.649822	-0.621883	0.000241932	0.00173449	chr17	33558468	33569982	0.190479	1.1212e-06
RP11-47L3.1	20.3095	22.6671	17.3523	0.765526	-0.385477	0.0116673	0.0450083	chr17	33640520	33651919	-0.0186278	0.637039
RP11-686D22.4	21.4604	23.3957	19.033	0.813527	-0.297738	0.0536416	0.138191	chr17	33730855	33731392	0.0427985	0.278147
RP11-686D22.8	120.89	137.075	100.59	0.733831	-0.44648	0.00275319	0.0137696	chr17	33733702	33736787	0.0579522	0.141822
RP11-1094M14.5	15.3997	16.8829	13.5393	0.801953	-0.318411	0.0300291	0.0900873	chr17	33826708	33837289	0.0277722	0.481715
RP11-1094M14.11	187.202	197.59	174.172	0.881479	-0.182003	0.433841	0.609103	chr17	33895138	33901811	0.321174	0
AC015849.19	17.9401	15.8735	20.5322	1.29349	0.371267	0.0502888	0.13089	chr17	34143720	34157297	0.525033	0
CTB-58E17.1	136.177	119.586	156.988	1.31276	0.392603	0.010144	0.0404515	chr17	36858704	36861000	0.698619	0
CTB-58E17.3	5.60304	4.78037	6.63491	1.38795	0.472954	0.00910911	0.0369602	chr17	36859732	36862514	0.541759	0
RP11-690G19.3	536.179	448.446	646.223	1.44103	0.527099	0.000264401	0.00186575	chr17	37408915	37410550	0.816578	0
CTB-131K11.1	1201.69	1090.74	1340.86	1.22931	0.297851	0.11343	0.242233	chr17	37558045	37562486	0.910569	0
AC087491.2	33.5587	38.7736	27.0177	0.696806	-0.521171	0.191024	0.356358	chr17	37775865	37778766	0.550538	0
RP11-94L15.2	748.167	859.011	609.136	0.709113	-0.495912	0.0258667	0.0805789	chr17	37913973	37920089	0.228144	4.74709e-09
CTD-2267D19.2	76.1754	67.6591	86.8574	1.28375	0.360365	0.0253014	0.0792127	chr17	38497118	38499388	0.459376	0
RP5-1028K7.2	41.5478	46.169	35.7514	0.774359	-0.368926	0.012849	0.0484977	chr17	38673277	38683254	-0.024802	0.529821
RP11-156E6.1	1094.89	953.34	1272.43	1.33471	0.416521	0.00979888	0.0393653	chr17	40004769	40007699	0.704068	0
RP11-229E13.2	151.421	149.181	154.23	1.03384	0.0480177	0.721705	0.834901	chr17	40127181	40129749	0.40239	0
CTD-2132N18.2	29.1987	24.9592	34.5164	1.38291	0.467712	0.00539935	0.0242746	chr17	40192730	40195135	0.453807	0
RAMP2-AS1	157.587	121.151	203.288	1.67797	0.746719	2.23206e-05	0.000218231	chr17	40905931	40913275	0.347891	0
RP11-242D8.1	36.4955	34.3611	39.1727	1.14003	0.189072	0.221663	0.393903	chr17	41316199	41322420	0.579372	0
CTB-175E5.4	302.197	288.815	318.983	1.10446	0.143336	0.333003	0.514843	chr17	42253340	42264085	0.651147	0
RP5-882C2.2	105.61	87.9259	127.791	1.4534	0.539431	0.000828514	0.00494367	chr17	42298768	42301078	0.575049	0
AC002117.1	6.06966	5.85779	6.33539	1.08153	0.113077	0.612041	0.750952	chr17	43227766	43238877	0.422692	0
MAP3K14-AS1	87.3263	86.0019	88.9874	1.03471	0.0492324	0.744935	0.849038	chr17	43325291	43345997	0.529791	0
RP11-105N13.4	93.4577	88.5828	99.5724	1.12406	0.16872	0.455658	0.631001	chr17	43699273	43893909	0.461833	0
MAPT-AS1	35.2672	37.0542	33.0258	0.891284	-0.166044	0.217234	0.388722	chr17	43921016	43972966	0.198631	3.7426e-07
RP11-669E14.6	11.0057	10.4025	11.7624	1.13073	0.17725	0.415243	0.592214	chr17	44112678	44113136	0.399883	0
KANSL1-AS1	88.844	86.1567	92.2148	1.07032	0.0980367	0.514141	0.680629	chr17	44270941	44274089	0.214715	3.74285e-08
RP11-6N17.4	128.393	138.96	115.138	0.828572	-0.271301	0.126131	0.261731	chr17	45968620	45973178	0.509178	0
AC003665.1	95.4407	90.1897	102.027	1.13125	0.177917	0.29406	0.473649	chr17	45974695	46018776	0.712752	0
RP11-6N17.3	17.5234	18.9462	15.7388	0.830708	-0.267587	0.146119	0.295331	chr17	46007047	46010472	0.361282	0
HOXB-AS1	51.6254	54.4993	48.0208	0.881126	-0.182579	0.517067	0.682942	chr17	46620912	46628610	0.278798	5.81757e-13
HOXB-AS2	30.216	31.2209	28.9555	0.927439	-0.108676	0.817911	0.899423	chr17	46634623	46637695	0.0802285	0.0418208
HOXB-AS5	15.4087	19.0138	10.8868	0.572574	-0.804467	0.0829042	0.192955	chr17	46800529	46802819	0.123462	0.00169494
RP1-117B12.4	7.30147	8.97296	5.20492	0.580067	-0.785708	0.000543254	0.00340425	chr17	48473798	48475249	0.292926	3.28626e-14
CTC-462L7.1	176.377	146.987	213.241	1.45075	0.536802	0.00125366	0.00708951	chr17	53246183	53250993	0.62083	0
RP11-166P13.3	59.7095	58.9925	60.6087	1.0274	0.0389943	0.708544	0.828506	chr17	55155658	55162385	0.553153	0
RP11-159D12.2	417.725	314.25	547.514	1.74229	0.800985	4.15419e-07	6.95077e-06	chr17	56066399	56072211	0.575739	0
RP11-159D12.9	1104.1	942.504	1306.78	1.3865	0.471449	0.00157712	0.00873605	chr17	56168908	56172897	0.377885	0
hsa-mir-142	33.8082	35.9185	31.1612	0.867552	-0.204977	0.201965	0.369964	chr17	56408244	56409869	-0.122425	0.00185524
AC099850.1	27.8353	26.5341	29.4674	1.11055	0.151272	0.422033	0.597697	chr17	57183958	57195628	0.533981	0
CTD-2510F5.4	169.994	141.353	205.919	1.45677	0.54277	0.333078	0.514843	chr17	57280037	57281190	0.447278	0
CTD-2319I12.1	84.2852	100.444	64.0169	0.637338	-0.64987	0.10712	0.232778	chr17	58160926	58169246	0.102881	0.00898328
CTD-2319I12.4	36.839	32.3627	42.4536	1.31181	0.391554	0.01023	0.0405655	chr17	58203895	58213005	0.574498	0
RP11-214C8.5	1082.39	1014.7	1167.3	1.15039	0.202127	0.168776	0.325712	chr17	62116509	62119203	0.368129	0
RP11-329L6.1	43.423	35.0788	53.8892	1.53623	0.619396	2.47922e-05	0.000235377	chr17	62223329	62223836	0.458887	0
hsa-mir-6080	369.304	377.918	358.501	0.948621	-0.076096	0.615717	0.753058	chr17	62745780	62778117	0.232028	2.54901e-09
RP11-160O5.1	70.5906	64.9659	77.6455	1.19517	0.257219	0.0968765	0.216571	chr17	63096929	63107176	0.419485	0
CTB-33O18.1	162.698	101.019	240.061	2.3764	1.24878	1.29845e-05	0.000137737	chr5	172989480	173000202	0.33397	0
RP11-174G6.5	353.494	219.891	521.071	2.36968	1.24469	6.19651e-14	3.86805e-12	chr12	14915437	14920865	0.100248	0.0109123
RP11-120M18.2	15.8202	11.0555	21.7966	1.97156	0.979335	1.02667e-08	2.38042e-07	chr17	66409782	66489811	0.383309	0
RP1-193H18.2	164.815	188.096	135.614	0.720982	-0.471964	0.00598406	0.026355	chr17	67547498	67550002	0.0898571	0.0225779
AC005152.3	106.853	187.076	6.23007	0.0333024	-4.90823	1.32571e-21	3.07376e-19	chr17	70017991	70030233	0.0316093	0.42325
RP11-84E24.3	30.9985	49.3162	8.02266	0.162678	-2.61991	1.5195e-11	6.66525e-10	chr17	70026431	70034889	0.105978	0.00710725
RP11-84E24.2	23.5006	40.7497	1.86518	0.0457715	-4.44941	1.93813e-23	6.29117e-21	chr17	70030247	70053871	0.0417379	0.290241
LINC00511	261.411	381.56	110.709	0.290148	-1.78514	8.51483e-17	8.63723e-15	chr17	70319263	70636611	0.0591715	0.133614
CTD-2284J15.1	169.841	106.288	249.554	2.34791	1.23138	2.35197e-14	1.77927e-12	chr8	87345502	87355543	0.343616	0
RP11-649A18.12	45.3632	36.1715	56.8924	1.57285	0.653383	3.31359e-05	0.000297124	chr17	73267449	73269976	0.50933	0
RP11-666A8.9	2.9425	2.07248	4.03376	1.94635	0.960769	0.000355584	0.00238476	chr17	74565873	74567322	0.275036	1.21636e-12
LINC00338	135.847	122.361	152.763	1.24846	0.320147	0.0374568	0.107029	chr17	75082797	75091068	0.587672	0
RP11-153A23.6	285.173	279.324	292.51	1.04721	0.0665459	0.648557	0.777406	chr17	76103478	76107880	0.195185	5.98497e-07
RP11-806H10.4	33.8061	25.6163	44.0786	1.72073	0.783018	3.3349e-07	5.69741e-06	chr17	76356533	76369992	0.460848	0
RP11-353N14.2	156.89	98.2244	230.475	2.34641	1.23046	4.62101e-13	2.58617e-11	chr17	77797250	77801503	0.135193	0.000581807
RP11-334C17.5	159.842	134.309	191.868	1.42856	0.51456	0.000450683	0.00290261	chr17	78174471	78179748	0.439598	0
CTD-2047H16.2	19.7475	14.6372	26.1572	1.78703	0.837565	5.69128e-07	9.14549e-06	chr17	78289450	78290433	0.28498	1.68976e-13
BAIAP2-AS1	1134.65	988.396	1318.09	1.33357	0.41529	0.00602147	0.0264131	chr17	79002932	79008501	0.492129	0
RP11-1055B8.4	65.9998	55.3347	79.3769	1.43449	0.520535	0.000530182	0.00333522	chr17	79361929	79364056	0.0188368	0.633264
RP13-766D20.2	18.2071	15.2166	21.9581	1.44303	0.529103	0.00143644	0.0080115	chr17	79481072	79494802	0.268395	4.34985e-12
RP13-1032I1.7	57.3035	54.4389	60.8966	1.11862	0.161722	0.161055	0.31531	chr17	79668353	79670330	0.494195	0
RP11-1376P16.2	11.03	9.63042	12.7854	1.32761	0.40883	0.0253305	0.0792127	chr17	80111305	80112691	0.398744	0
RP13-516M14.1	123.602	122.105	125.48	1.02763	0.0393252	0.665678	0.793242	chr17	80251591	80252786	0.527939	0
RP13-20L14.6	28.8624	27.4645	30.6158	1.11474	0.156709	0.410664	0.590352	chr17	80412148	80416397	0.50542	0
RP13-638C3.3	13.0162	12.362	13.8368	1.11931	0.162608	0.307958	0.490027	chr17	80545188	80546287	0.425961	0
RP11-720L2.4	47.8051	34.3323	64.7039	1.88464	0.914289	2.18072e-05	0.00021464	chr18	316736	319165	NA	NA
RP11-720L2.3	25.0229	18.8415	32.7761	1.73956	0.798727	2.47994e-05	0.000235377	chr18	316739	317366	NA	NA
RP11-806L2.6	2.2536	2.40777	2.06022	0.855656	-0.224897	0.508061	0.676997	chr18	706522	707648	0.19439	6.66195e-07
RP13-270P17.2	87.5895	96.4704	76.4502	0.792474	-0.335565	0.0427197	0.118723	chr18	3190394	3247275	0.487923	0
RP11-838N2.4	27.5874	25.7734	29.8627	1.15866	0.212461	0.292961	0.473111	chr18	3466247	3478976	0.0900475	0.0222921
DLGAP1-AS1	274.842	266.127	285.774	1.07382	0.102758	0.502358	0.673284	chr18	3593729	3598350	0.345741	0
DLGAP1-AS2	73.4942	74.3598	72.4084	0.973757	-0.0383657	0.83783	0.910317	chr18	3602997	3608334	0.382156	0
DLGAP1-AS5	54.6434	80.6285	22.0505	0.273482	-1.87048	6.2596e-08	1.15447e-06	chr18	4264601	4295405	0.212745	5.01148e-08
LINC00667	976.774	964.25	992.484	1.02928	0.0416374	0.775008	0.868875	chr18	5232874	5246507	0.442782	0
LINC00526	68.2601	65.9343	71.1773	1.07952	0.110387	0.570683	0.725308	chr18	5236722	5238597	0.406648	0
RP11-143J12.2	30.721	30.419	31.0998	1.02238	0.0319338	0.901166	0.95345	chr18	9121262	9136643	0.479382	0
RP11-703I16.1	20.8713	27.403	12.6786	0.462672	-1.11194	3.64748e-09	9.54817e-08	chr18	12031176	12032180	0.405381	0
RP11-973H7.3	45.1405	43.6853	46.9659	1.0751	0.104467	0.484001	0.656801	chr18	12670424	12671144	0.551846	0
RP11-773H22.4	6.92688	7.21399	6.56677	0.910283	-0.135613	0.764622	0.862991	chr18	12984692	12991172	0.271991	2.19114e-12
RP11-53B2.5	13.1328	12.1949	14.3092	1.17338	0.230667	0.386298	0.566874	chr18	13500639	13501288	0.269245	3.70215e-12
RP11-701H16.4	6.81848	5.36969	8.63569	1.60823	0.685473	0.00413226	0.0192168	chr18	13644813	13645684	0.20996	7.53614e-08
RP11-527H14.4	20.1692	17.6127	23.3758	1.32721	0.4084	0.281544	0.461725	chr18	14903578	14915627	0.0289377	0.463507
RP11-13N13.2	20.4769	17.7287	23.924	1.34945	0.432372	0.0116236	0.0450083	chr18	19210098	19213485	0.374535	0
RP11-17J14.2	1.53074	1.64247	1.39059	0.846647	-0.240168	0.419664	0.59613	chr18	20837127	20840318	0.217298	2.54166e-08
RP11-799B12.4	26.5642	25.6045	27.7679	1.08449	0.117022	0.662129	0.790755	chr18	21739472	21742175	0.380056	0
RP11-17A19.1	126.803	160.049	85.1033	0.531732	-0.911228	1.73146e-05	0.000175635	chr18	24267584	24283602	0.0699395	0.0761309
RP11-408H20.1	66.6678	91.6148	35.377	0.386149	-1.37277	1.05697e-10	3.98946e-09	chr18	28638805	28639359	0.226049	6.60903e-09
RP11-549B18.1	28.0453	29.8622	25.7664	0.862843	-0.21283	0.239447	0.415446	chr18	29265617	29266786	0.40051	0
RP11-49I11.1	209.251	209.042	209.514	1.00226	0.00325634	0.902788	0.953924	chr18	33759958	33767411	0.49542	0
RP11-95O2.5	7.65181	6.76	8.77041	1.2974	0.375621	0.0619583	0.15329	chr18	34823738	34827179	0.387419	0
LINC00669	62.8289	62.3325	63.4515	1.01795	0.0256693	0.994093	0.996549	chr18	36786887	37380282	0.344418	0
RP11-456K23.1	85.2123	84.1098	86.5953	1.02955	0.0420158	0.671327	0.798775	chr18	42256891	42259682	0.26388	1.01408e-11
RP11-15F12.1	15.4123	12.9684	18.4778	1.42484	0.5108	0.00275732	0.0137696	chr18	46550072	46574844	0.35799	0
CTD-2171N6.1	126.325	107.429	150.028	1.39653	0.481851	0.0285159	0.0863458	chr18	52773134	52791537	-0.0653745	0.0974042
RP11-35G9.3	66.5061	67.6009	65.1328	0.96349	-0.0536582	0.698056	0.819829	chr18	55297533	55405276	0.515982	0
RP11-108P20.1	64.6796	69.1518	59.07	0.854207	-0.227342	0.167967	0.324536	chr18	56419379	56421709	0.439749	0
CTB-175P5.4	56.01	35.1539	82.1698	2.33743	1.22492	2.18211e-05	0.00021464	chr19	23582034	23598877	0.0980568	0.0127898
RP11-635N19.1	25.4576	27.472	22.9308	0.834697	-0.260676	0.0968128	0.216571	chr18	61034560	61048862	0.46232	0
RP11-231E4.4	430.687	400.029	469.141	1.17277	0.229919	0.156234	0.309607	chr18	72259009	72265744	0.691034	0
RP11-17M16.2	19.5122	16.759	22.9655	1.37033	0.454528	0.00494195	0.0225937	chr18	74203607	74205487	0.402868	0
CTD-2286N8.2	21.6822	21.1582	22.3394	1.05583	0.0783768	0.589285	0.73457	chr18	76877206	76877920	NA	NA
AC139100.3	65.9661	57.5772	76.4883	1.32845	0.409741	0.0173767	0.0615773	chr18	77941562	77960875	NA	NA
AC009005.2	47.128	49.4111	44.2644	0.895841	-0.158686	0.227249	0.401141	chr19	567211	572215	0.248308	1.66506e-10
AC006273.5	25.4249	24.787	26.2251	1.05802	0.0813662	0.584676	0.731634	chr19	782795	785080	0.161936	3.64721e-05
CIRBP-AS1	24.7315	24.391	25.1586	1.03147	0.0446987	0.629644	0.764332	chr19	1268164	1270240	0.25595	4.31666e-11
CTB-25B13.12	121.998	115.755	129.829	1.12158	0.165528	0.264324	0.444075	chr19	1457663	1462764	0.331269	0
AC005943.5	50.593	49.9812	51.3602	1.02759	0.039265	0.769048	0.865578	chr19	1573594	1575474	0.224013	9.08564e-09
CTB-31O20.2	24.3544	22.8694	26.217	1.14638	0.197083	0.159877	0.314289	chr19	1874880	1876168	0.287555	9.99201e-14
AC005306.3	10.2206	10.0897	10.3846	1.02923	0.041563	0.863329	0.928551	chr19	1989399	1990369	0.224279	8.71709e-09
AC006538.1	34.6095	33.5127	35.9851	1.07378	0.102693	0.414266	0.591861	chr19	2727740	2729325	0.230688	3.16286e-09
PLAC2	885.237	916.118	846.502	0.92401	-0.11402	0.645126	0.774911	chr19	5558177	5568045	0.0673381	0.0877351
AC104532.4	9.77868	9.13556	10.5853	1.15869	0.2125	0.281644	0.461725	chr19	5911588	5913910	0.277385	7.68274e-13
CTC-232P5.1	12.7227	9.59102	16.6508	1.73609	0.795839	6.07327e-06	6.80233e-05	chr19	5978413	6020374	0.203231	1.97384e-07
CTC-503J8.6	2351.05	2360	2339.83	0.991453	-0.0123833	0.948804	0.977502	chr19	6210389	6212492	0.55448	0
CTD-3128G10.6	17.3217	17.6747	16.8791	0.954988	-0.0664459	0.669974	0.797775	chr19	6748303	6751478	0.323233	0
CTD-3214H19.6	54.4299	45.9171	65.1074	1.41793	0.503789	0.00106975	0.00622297	chr19	7698651	7701876	0.154573	8.19261e-05
CTD-2325M2.1	9.31483	9.85701	8.63478	0.876004	-0.190991	0.29994	0.480082	chr19	8073612	8080909	0.28405	2.03837e-13
RAB11B-AS1	26.799	27.2995	26.1712	0.95867	-0.0608945	0.919284	0.963489	chr19	8439256	8455569	0.252492	7.99467e-11
CTC-325H20.4	32.1425	32.2746	31.9768	0.99077	-0.0133773	0.965293	0.984708	chr19	9402190	9405158	0.251383	9.72331e-11
ILF3-AS1	561.958	550.506	576.322	1.0469	0.0661168	0.645668	0.774911	chr19	10762537	10764520	0.377599	0
ZNF833P	79.2078	73.6229	86.2129	1.17101	0.22775	0.151734	0.302908	chr19	11750590	11797382	0.294733	2.26485e-14
CTD-2006C1.12	9.82755	9.15386	10.6726	1.16591	0.221454	0.247064	0.425223	chr19	12050773	12064196	0.287421	1.02807e-13
CTD-3252C9.4	223.281	253.087	185.894	0.734507	-0.445152	0.00518994	0.0236609	chr19	13945329	13947103	0.30893	8.88178e-16
CTC-548K16.1	11.6216	13.7831	8.91037	0.646471	-0.629343	0.0159875	0.0583094	chr19	14444554	14454725	0.261492	1.57661e-11
CTC-429P9.2	44.5812	45.0391	44.0069	0.977083	-0.0334471	0.974635	0.988645	chr19	16721221	16747342	0.405444	0
CTC-429P9.1	34.5909	34.6503	34.5164	0.996137	-0.00558371	0.838976	0.910808	chr19	16741553	16754753	0.373416	0
CTC-429P9.3	190.949	196.234	184.319	0.939278	-0.0903763	0.698867	0.819829	chr19	16744613	16746080	0.446419	0
CTC-429P9.5	29.8937	29.8767	29.9151	1.00129	0.0018551	0.818731	0.899423	chr19	16750777	16751479	0.337619	0
CTD-2521M24.9	115.278	104.45	128.86	1.2337	0.302988	0.0494978	0.129992	chr19	17516502	17529713	0.168787	1.66282e-05
CTB-52I2.5	156.909	152.066	162.983	1.07179	0.100022	0.50237	0.673284	chr19	18122107	18142348	-0.0293598	0.457009
AC004447.2	108.087	96.1599	123.048	1.27961	0.355708	0.028831	0.0869753	chr19	19101701	19104419	0.415343	0
LINC00663	106.085	101.784	111.48	1.09526	0.131268	0.510416	0.679021	chr19	19868174	19887232	0.327174	0
CTC-559E9.6	18.9913	19.4112	18.4645	0.95123	-0.0721343	0.639505	0.771686	chr19	19887410	19945736	0.418891	0
CTC-559E9.5	65.114	65.1419	65.0791	0.999036	-0.00139166	0.891777	0.946602	chr19	19899563	19901340	0.229523	3.81165e-09
CTC-559E9.8	24.2354	23.5924	25.0418	1.06144	0.0860165	0.739928	0.845706	chr19	20003241	20006656	0.367744	0
CTD-2561J22.5	120.069	125.301	113.507	0.905874	-0.142617	0.532378	0.693459	chr19	21627042	21646710	0.238	9.58746e-10
CTD-2291D10.4	38.5005	36.7312	40.7197	1.10859	0.148723	0.16368	0.318529	chr19	23258002	23283163	0.20206	2.3261e-07
RP11-15H20.7	20.9972	20.0507	22.1845	1.10642	0.145904	0.321399	0.505946	chr19	23440056	23457034	0.355576	0
RP11-930P14.2	56.5315	36.3926	81.7917	2.24748	1.16831	4.80273e-07	7.87357e-06	chr8	41685682	41687452	0.594342	0
CTB-92J24.2	63.2479	63.8249	62.5241	0.979619	-0.029708	0.878414	0.936706	chr19	24110589	24112089	0.173943	9.01687e-06
CTD-2017D11.1	102.629	100.458	105.352	1.04872	0.068636	0.515673	0.682101	chr19	24216246	24249711	0.116986	0.00294688
LINC00662	444.975	492.238	385.694	0.783551	-0.351901	0.0297664	0.0894644	chr19	28175487	28284848	0.502212	0
CTC-459F4.3	221.624	244.821	192.528	0.786402	-0.346661	0.0482944	0.127243	chr19	28284370	28475892	0.63406	0
AC007773.2	25.163	25.0906	25.2539	1.00651	0.00935665	0.821574	0.901508	chr19	32880955	32896445	0.375277	0
CTD-2538C1.2	66.4703	63.7587	69.8716	1.09588	0.132084	0.380381	0.561235	chr19	33177994	33182656	0.258802	2.57827e-11
CTD-2085J24.4	69.6124	66.8073	73.1308	1.09465	0.130474	0.419825	0.59613	chr19	33366830	33369327	0.449922	0
CTD-2540B15.8	113.511	109.146	118.986	1.09015	0.124528	0.356831	0.541054	chr19	33793762	33795960	0.270521	2.90368e-12
AC010504.2	15.2744	15.4837	15.0119	0.969527	-0.0446476	0.786585	0.877096	chr19	34839260	34850317	0.279571	4.99156e-13
SCGB1B2P	369.252	328.807	419.982	1.27729	0.353087	0.556255	0.713677	chr19	35067637	35068606	0.111922	0.00445941
CTC-523E23.4	42.5233	34.4091	52.7009	1.5316	0.615039	0.00342644	0.0165018	chr19	35282723	35323773	0.0273903	0.487765
CTC-523E23.1	84.8664	66.859	107.453	1.60716	0.684514	6.58928e-05	0.000559527	chr19	35302737	35305249	0.028703	0.467143
AC020907.6	3.18548	3.14038	3.24206	1.03238	0.0459719	0.898195	0.950927	chr19	35500022	35501430	0.176606	6.52766e-06
CTD-2527I21.11	16.8107	26.0093	5.27298	0.202734	-2.30234	3.15261e-10	1.04422e-08	chr19	35549962	35597208	0.411175	0
AD000684.2	24.6971	21.891	28.2168	1.28897	0.366214	0.0354232	0.103204	chr19	35753748	35755707	0.260572	1.86677e-11
AD000090.2	124.968	136.141	110.954	0.814996	-0.295135	0.115152	0.243961	chr19	36031639	36036931	0.522745	0
AC002398.11	58.6012	56.8563	60.7898	1.06918	0.0965075	0.459872	0.635752	chr19	36237957	36244316	0.356102	0
AC002398.13	4.00184	3.99684	4.00811	1.00282	0.00406069	0.96337	0.984418	chr19	36260045	36261930	0.228057	4.81335e-09
LINC00665	942.822	1000.15	870.922	0.870795	-0.199595	0.243853	0.420589	chr19	36803968	36822620	0.475408	0
CTD-2630F21.1	34.0617	36.1519	31.4401	0.869666	-0.201466	0.318541	0.502422	chr19	36980550	36981942	0.488216	0
AC092295.7	121.976	139.02	100.598	0.723621	-0.466693	0.00651462	0.0281203	chr19	37063971	37085610	0.52233	0
AC074138.3	43.1952	46.0764	39.5814	0.859037	-0.219207	0.231105	0.405934	chr19	37176341	37178351	0.456444	0
CTD-2162K18.5	75.2966	83.9011	64.504	0.76881	-0.379302	0.0218794	0.0711628	chr19	37288419	37319017	0.245311	2.79266e-10
CTD-3220F14.2	7.44824	7.3056	7.62715	1.04401	0.062142	0.877821	0.936706	chr19	37828137	37828645	0.154683	8.09648e-05
CTD-2086O20.3	109.504	117.231	99.8117	0.851409	-0.232076	0.140059	0.284857	chr19	37978900	37979554	0.401008	0
CTD-3064H18.1	82.7227	84.107	80.9864	0.962897	-0.0545463	0.944498	0.97452	chr19	37988062	37997948	0.308796	1.11022e-15
CTD-2528L19.6	79.4327	80.2476	78.4107	0.97711	-0.0334065	0.822633	0.901508	chr19	38219486	38221544	0.479717	0
CTD-2554C21.2	57.7577	66.0221	47.3916	0.717814	-0.478318	0.00158642	0.00875768	chr19	38307998	38317278	0.316719	2.22045e-16
CTD-2554C21.3	160.414	166.187	153.173	0.921692	-0.117644	0.464523	0.638452	chr19	38320190	38322797	0.267419	5.22959e-12
AC026806.2	233.737	196.033	281.029	1.43358	0.519626	0.00244239	0.0125841	chr19	38822273	38822716	0.14386	0.000249547
AC005789.11	42.5831	43.7869	41.0731	0.938024	-0.0923026	0.467031	0.640354	chr19	38888820	38890521	0.147022	0.000181021
CTD-2540F13.2	24.9176	24.9391	24.8906	0.998058	-0.00280499	0.770597	0.866722	chr19	39228923	39230503	0.345645	0
CTC-246B18.10	10.9816	11.1172	10.8114	0.972489	-0.0402463	0.889576	0.945339	chr19	39832412	39832585	0.354105	0
CTB-60E11.4	153.076	169.436	132.555	0.782329	-0.354152	0.0162037	0.0588334	chr19	39916574	39919055	0.261091	1.69709e-11
AC093063.3	5.89854	5.3464	6.59108	1.23281	0.301945	0.373962	0.554283	chr19	40175883	40185217	0.109637	0.00534826
CTC-471F3.6	35.6753	34.5888	37.0381	1.07081	0.0987058	0.733481	0.843685	chr19	40526291	40526948	0.338359	0
CTC-490E21.10	17.7532	18.3836	16.9624	0.922689	-0.116083	0.499621	0.671992	chr19	41337125	41343115	0.253312	6.913e-11
AC092071.1	19.3517	17.6345	21.5056	1.21952	0.286309	0.151597	0.302908	chr19	41452251	41453355	0.0497752	0.207135
AC011526.1	119.635	136.747	98.1714	0.717904	-0.478137	0.00178647	0.0096648	chr19	41960073	42006559	-0.0207949	0.598369
AC006129.1	34.4082	32.4584	36.8539	1.13542	0.183229	0.339358	0.521569	chr19	42037565	42038534	0.0887103	0.0243677
AC006129.2	26.9196	29.6081	23.5474	0.795304	-0.330422	0.197325	0.364759	chr19	42051553	42061832	0.0475286	0.228405
CTB-50E14.6	594.133	653.501	519.669	0.795207	-0.330597	0.0331755	0.0980763	chr19	42901279	43156171	0.0212863	0.58975
AC115522.3	14.4963	18.9499	8.91011	0.470193	-1.08867	2.60842e-06	3.21176e-05	chr19	44298460	44299810	0.149121	0.00014577
AC069278.4	67.8437	65.7432	70.4783	1.07202	0.100337	0.610499	0.750269	chr19	44978644	44979403	0.443789	0
LINC00238	35.2975	22.868	50.8878	2.22529	1.15399	0.000985521	0.0057536	chr14	66953071	66965271	0.0999162	0.0111802
CTB-179K24.4	6.74214	5.85303	7.85734	1.34244	0.424857	0.0575415	0.145922	chr19	45579767	45593649	0.214943	3.6178e-08
CTB-179K24.3	12.2863	10.4302	14.6143	1.40115	0.486607	0.0278072	0.0849926	chr19	45588586	45593632	0.24029	6.54312e-10
AC006126.4	23.9686	24.3471	23.4937	0.964947	-0.051478	0.786066	0.877096	chr19	45741889	45748628	-0.00238518	0.951828
AC074212.5	60.9937	62.0835	59.6267	0.960428	-0.0582506	0.755782	0.856871	chr19	46268042	46272943	0.327943	0
AC074212.6	32.9467	31.8982	34.2617	1.07409	0.103122	0.462418	0.637256	chr19	46271053	46275762	0.327312	0
CTD-3023J11.2	13.958	11.6168	16.8945	1.45431	0.540337	0.00384935	0.0183211	chr19	47849964	47850584	0.192779	8.26627e-07
NAPA-AS1	23.4865	24.6062	22.0819	0.897411	-0.156159	0.368977	0.550553	chr19	47987538	48004854	0.210768	6.69927e-08
CTC-241F20.3	97.3328	104	88.9699	0.855478	-0.225198	0.130683	0.269161	chr19	48758931	48761456	0.148237	0.000159743
CTC-273B12.8	886.059	814.505	975.808	1.19804	0.260673	0.0665366	0.162834	chr19	48983103	48985571	0.384799	0
AC010524.2	102.344	100.073	105.193	1.05116	0.071984	0.323296	0.507947	chr19	49871961	49891338	0.0244344	0.53594
PTOV1-AS1	574.415	550.186	604.806	1.09927	0.136552	0.485166	0.657282	chr19	50341895	50354933	0.58285	0
AC018766.5	42.0174	36.9521	48.3708	1.30901	0.388479	0.0195524	0.0665275	chr19	50360226	50362546	0.370786	0
AC018766.4	14.6282	12.927	16.762	1.29666	0.374804	0.0392181	0.110505	chr19	50363138	50363771	0.34975	0
CTD-2545M3.8	22.6799	21.5235	24.1303	1.12111	0.164934	0.328198	0.511687	chr19	50990066	50990895	0.250032	1.23252e-10
AC018755.15	30.7656	26.842	35.6869	1.32952	0.410901	0.0144952	0.0534676	chr19	52094162	52095761	0.269121	3.7903e-12
CTC-429C10.4	38.9464	29.5482	50.7344	1.717	0.779894	0.00887053	0.0363557	chr19	52452386	52484620	0.159658	4.70274e-05
CTC-471J1.2	40.6192	39.0321	42.61	1.09167	0.126532	0.406505	0.587141	chr19	52561742	52566956	0.371356	0
CTD-3018O17.3	242.283	230.417	257.165	1.11609	0.158449	0.337774	0.520614	chr19	52892094	52901019	0.167989	1.82508e-05
CTD-3099C6.11	40.0851	37.0469	43.8959	1.18487	0.244732	0.173159	0.332983	chr19	53100951	53102140	0.433702	0
CTD-3099C6.9	143.766	139.019	149.721	1.07698	0.106992	0.615514	0.753058	chr19	53153689	53156537	0.262254	1.37024e-11
CTD-2331H12.6	18.3305	16.453	20.6853	1.25723	0.330254	0.098581	0.218874	chr19	53418448	53426723	0.278444	6.23945e-13
CTD-2620I22.1	39.5087	39.6318	39.3543	0.992998	-0.0101373	0.895411	0.949218	chr19	53459293	53484907	0.0508477	0.197504
CTD-2620I22.7	37.6595	38.2307	36.9431	0.966319	-0.049429	0.767291	0.864201	chr19	53638189	53638575	0.307354	1.33227e-15
CTD-2245F17.2	15.15	14.6111	15.8259	1.08315	0.115227	0.622556	0.7589	chr19	53665680	53666816	0.249704	1.30531e-10
CTD-2245F17.3	46.5633	45.2117	48.2587	1.0674	0.0940954	0.592433	0.736796	chr19	53700363	53714268	0.171389	1.22368e-05
CTD-3093M3.1	40.8234	37.4298	45.0801	1.20439	0.268305	0.134618	0.275518	chr19	54697730	54698394	0.546425	0
CTD-2587H19.1	42.5946	44.5932	40.0877	0.898965	-0.153663	0.266478	0.445836	chr19	54862990	54864894	0.00972152	0.805503
AC008746.12	19.9466	17.9685	22.4278	1.24818	0.319822	0.0719934	0.173619	chr19	54949846	54950362	0.368639	0
LENG8-AS1	62.7935	56.8345	70.2679	1.23636	0.3061	0.0877222	0.202235	chr19	54955990	54960223	0.471433	0
CTD-2537I9.12	42.6857	38.1352	48.3933	1.26899	0.343686	0.0451487	0.122741	chr19	56173266	56186081	0.399161	0
AC006116.24	199.431	197.928	201.315	1.01711	0.0244754	0.981616	0.992007	chr19	56888072	56888653	0.261908	1.46052e-11
ZNF582-AS1	40.6152	42.7152	37.9813	0.889174	-0.169463	0.201202	0.369402	chr19	56905024	56910541	0.20824	9.66879e-08
AC004696.2	132.106	161.537	95.1908	0.589283	-0.762967	3.94446e-06	4.60566e-05	chr19	56988618	57012035	0.155806	7.17182e-05
CTC-444N24.8	260.613	243.372	282.237	1.1597	0.213746	0.237032	0.413347	chr19	57772721	57774106	0.549525	0
CTC-444N24.6	20.736	20.2167	21.3874	1.05791	0.0812122	0.57748	0.727924	chr19	57778587	57791702	0.377336	0
CTC-444N24.11	1311.52	1241.09	1399.86	1.12793	0.173675	0.307965	0.490027	chr19	57815672	57819930	0.567327	0
CTD-2583A14.8	387.866	290.476	510.023	1.75582	0.812144	6.7542e-07	1.01501e-05	chr19	58378405	58379540	0.509326	0
CTD-3138B18.5	115.947	120.652	110.045	0.912081	-0.132766	0.343239	0.527036	chr19	58768638	58790174	0.522217	0
CTD-3138B18.6	15.602	13.8052	17.8557	1.2934	0.37117	0.0377683	0.10754	chr19	58778000	58779051	0.371819	0
ERVK3-1	369.56	331.737	417	1.25702	0.330005	0.0462613	0.124478	chr19	58816714	58827023	0.563251	0
A1BG-AS1	71.9986	63.4037	82.779	1.30559	0.384697	0.0232778	0.0748116	chr19	58859116	58866549	0.467923	0
CTD-2619J13.9	52.8145	46.3391	60.9365	1.31501	0.395076	0.0231754	0.0746303	chr19	58869364	58870969	0.471642	0
CTD-2619J13.3	18.7606	17.3889	20.481	1.17782	0.236119	0.267761	0.446176	chr19	58873950	58877958	0.492815	0
LINC00505	11.5879	7.60628	16.582	2.18005	1.12436	3.8995e-08	7.62517e-07	chr1	46921494	46948147	-0.0393258	0.319044
CTD-2619J13.14	206.717	179.938	240.306	1.33549	0.417373	0.00635747	0.027737	chr19	58915604	58919851	NA	NA
CTD-2619J13.16	17.511	14.8337	20.869	1.40686	0.492482	0.011675	0.0450083	chr19	58929926	58930677	NA	NA
CTD-2619J13.17	68.3833	67.9574	68.9175	1.01413	0.0202385	0.939775	0.973292	chr19	58939998	58942515	NA	NA
AC016629.8	65.8725	56.8462	77.1942	1.35795	0.441428	0.00854384	0.0354646	chr19	59070495	59086164	NA	NA
RP5-1103G7.4	132.093	127.202	138.229	1.08669	0.119935	0.43504	0.610259	chr20	300956	328868	NA	NA
RP11-276A18.2	16.4536	12.4339	21.4955	1.72878	0.789758	2.67717e-06	3.26696e-05	chr20	825766	838106	0.203736	1.83825e-07
SDCBP2-AS1	66.3365	60.0454	74.2275	1.23619	0.3059	0.0800767	0.18781	chr20	1306064	1358827	0.405156	0
RP11-314N13.3	17.7048	16.2707	19.5036	1.1987	0.261467	0.122346	0.25623	chr20	1342265	1343229	0.367424	0
RP11-128M1.1	12.4173	9.71028	15.8127	1.62845	0.703502	7.04744e-06	7.83425e-05	chr20	2187862	2193797	0.214566	3.82671e-08
RP11-119B16.2	19.6613	18.0173	21.7234	1.20569	0.269862	0.110814	0.238529	chr20	3868885	3869515	0.358745	0
LINC00654	197.495	182.746	215.995	1.18194	0.241157	0.161995	0.316768	chr20	5476821	5485259	0.131419	0.000828596
RP4-568F9.3	0.260391	0.293393	0.218997	0.746429	-0.421923	0.59853	0.740972	chr20	18294408	18295755	0.0970425	0.0137513
RP1-122P22.2	27.5877	28.4441	26.5135	0.932127	-0.101401	0.450237	0.626932	chr20	19738351	19790319	0.280964	3.78586e-13
RP4-694B14.5	69.7144	59.2147	82.8841	1.39972	0.485141	0.00313656	0.0152414	chr20	25604680	25658710	0.462761	0
RP13-401N8.1	21.2611	20.2519	22.527	1.11234	0.153594	0.238918	0.415446	chr20	25731853	25733397	0.241497	5.34158e-10
RP3-410C9.1	91.4141	92.0576	90.607	0.984242	-0.0229154	0.980632	0.99163	chr20	26167555	26232162	-0.0197077	0.617638
HM13-IT1	13.0143	12.4598	13.7098	1.10032	0.137929	0.475945	0.649125	chr20	30150968	30151879	0.342533	0
RP5-1184F4.5	19.2113	18.2174	20.4579	1.12299	0.167343	0.371417	0.553295	chr20	31037557	31041410	0.173826	9.14515e-06
RP5-1085F17.3	278.622	266.182	294.225	1.10535	0.144505	0.242776	0.419623	chr20	31444847	31446557	0.120426	0.002204
RP5-1125A11.1	93.9188	82.1319	108.703	1.32352	0.404378	0.0054335	0.0243607	chr20	32570857	32582163	0.553358	0
RP1-64K7.4	13.1176	12.9637	13.3107	1.02676	0.0381015	0.827007	0.904469	chr20	32668954	32669754	0.329761	0
MMP24-AS1	1810.54	1543.56	2145.4	1.3899	0.474979	0.000502463	0.00318554	chr20	33804633	33865934	0.558408	0
RP4-614O4.11	12.0242	11.2615	12.9808	1.15268	0.204991	0.194271	0.359933	chr20	33855687	33867846	0.236687	1.19143e-09
LINC00657	5262.78	4529.54	6182.47	1.36492	0.448818	0.00231028	0.0120179	chr20	34633543	34638882	0.682597	0
RP4-564F22.2	884.054	841.948	936.868	1.11274	0.154114	0.11755	0.247449	chr20	37049234	37063996	0.430542	0
SNORA71B	7.99306	7.21772	8.96556	1.24216	0.31285	0.0645965	0.15909	chr20	37053842	37053978	0.376354	0
SNORA71A	5.62335	5.32544	5.99703	1.12611	0.171347	0.271959	0.450397	chr20	37055948	37056086	0.343994	0
SNHG11	482.436	397.279	589.249	1.48321	0.568726	4.45333e-05	0.000394959	chr20	37075220	37079564	0.663322	0
RP4-616B8.4	3.43162	2.97858	3.99987	1.34288	0.425328	0.0336116	0.0988254	chr20	37590567	37590754	0.337058	0
RP1-269M15.3	41.7737	36.7959	48.0173	1.30496	0.384009	0.233218	0.408636	chr20	41818861	41830011	0.00981268	0.803716
RP5-995J12.2	427.518	369.496	500.295	1.35399	0.437221	0.00179864	0.00969832	chr20	42839599	42854667	0.524346	0
FTO-IT1	37.9373	24.9257	54.2577	2.17678	1.12219	0.0992213	0.219995	chr16	54073304	54074638	0.22681	5.86297e-09
RP3-461P17.10	28.4036	21.6202	36.912	1.7073	0.771714	5.64461e-07	9.14549e-06	chr20	44076041	44076982	0.349524	0
AC093838.7	178.173	117.202	254.649	2.17273	1.11951	9.71374e-08	1.77139e-06	chr2	132394597	132407188	0.0278064	0.481176
RP11-527N22.2	13.5078	8.94371	19.2326	2.1504	1.10461	6.07725e-06	6.80233e-05	chr8	37262956	37264242	0.440061	0
ZNFX1-AS1	3688.48	3394.75	4056.91	1.19505	0.257073	0.0462899	0.124478	chr20	47894714	47905797	0.410993	0
RP4-791K14.2	75.1128	90.8032	55.4324	0.610467	-0.712014	0.0550725	0.141548	chr20	47980422	47984296	0.0465541	0.238097
RP11-290F20.3	140.599	166.763	107.783	0.646328	-0.629663	0.00015095	0.0011395	chr20	48884022	48896332	-0.0447766	0.256515
RP11-290F20.1	47.3629	46.7177	48.1722	1.03113	0.0442304	0.390106	0.570398	chr20	48909256	48931459	0.232728	2.27634e-09
RP5-914P20.5	35.0073	32.1131	38.6376	1.20317	0.266844	0.082191	0.192213	chr20	49547520	49561316	0.520974	0
RP4-724E16.2	71.5911	56.1489	90.9601	1.61998	0.695975	5.67375e-06	6.43951e-05	chr20	52169308	52191847	0.42763	0
RP11-261P9.4	19.7779	14.984	25.791	1.72124	0.783447	9.82615e-07	1.41131e-05	chr20	57285850	57286689	0.417469	0
RP1-309F20.3	23.061	21.3769	25.1734	1.1776	0.235852	0.0816253	0.191166	chr20	57438582	57463864	0.239394	7.6025e-10
RP11-157P1.4	46.1499	40.5605	53.1607	1.31065	0.390285	0.0172006	0.0612599	chr20	60880487	60881381	0.452502	0
OGFR-AS1	18.9759	15.0479	23.9028	1.58844	0.667611	9.27711e-05	0.000755016	chr20	61431978	61436939	0.528172	0
HAR1B	18.5234	15.2754	22.5974	1.47934	0.56495	0.289375	0.470528	chr20	61727149	61733631	0.122319	0.00187242
RP11-150O12.1	33.7277	22.5781	47.7127	2.11323	1.07945	2.38219e-10	8.4047e-09	chr8	37278858	37411701	0.5166	0
CTD-3184A7.4	136.493	125.575	150.186	1.19599	0.258204	0.0334338	0.098481	chr20	62258579	62260177	NA	NA
RP13-152O15.5	4.17882	4.39259	3.9107	0.890294	-0.167646	0.50855	0.677094	chr20	62688155	62688437	NA	NA
AP001347.6	36.2945	38.8273	33.1177	0.852948	-0.22947	0.170278	0.328219	chr21	15399741	15516789	0.298248	1.06581e-14
AF127936.5	13.7465	14.1354	13.2587	0.937981	-0.0923688	0.506148	0.676997	chr21	16134030	16135411	-0.00502212	0.898782
AF127936.7	216.094	191.843	246.513	1.28497	0.361739	0.0475562	0.125706	chr21	16193528	16254296	0.164657	2.6798e-05
MIR155HG	64.4403	70.7035	56.5843	0.800304	-0.321381	0.0359219	0.103204	chr21	26934220	26947480	0.074055	0.0603491
AP000251.2	30.845	34.6139	26.1176	0.754542	-0.406327	0.0289219	0.0870876	chr21	32931536	32932800	0.279097	5.4845e-13
AP000295.7	14.1899	17.0954	10.5456	0.616864	-0.696975	0.000252525	0.00178973	chr21	34636177	34638565	0.225296	7.43669e-09
AP000304.2	5.47172	5.38318	5.58277	1.03708	0.0525223	0.832092	0.905758	chr21	34931847	34950669	0.210786	6.68104e-08
LINC00649	223.392	221.04	226.341	1.02398	0.0341895	0.591056	0.736212	chr21	35287837	35349992	0.144339	0.000237801
LINC00160	47.6674	51.0657	43.405	0.849984	-0.234492	0.164988	0.320305	chr21	36096104	36109478	0.00735332	0.852252
AP000330.8	66.8086	78.0697	52.684	0.674833	-0.567398	0.000439	0.00284286	chr21	36118053	36157183	-0.0325788	0.409162
AF015262.2	9.48911	8.39665	10.8594	1.2933	0.371055	0.222064	0.393903	chr21	36508934	36511519	-0.082356	0.0366672
AP000688.8	119.858	186.73	35.9802	0.192686	-2.37568	1.62747e-08	3.4755e-07	chr21	37377635	37379899	0.0678281	0.0854468
CBR3-AS1	241.821	219.189	270.207	1.23276	0.301888	0.0246709	0.0779006	chr21	37504064	37528605	0.406526	0
AP000695.6	31.5335	33.9199	28.5403	0.841402	-0.249132	0.0666184	0.162834	chr21	37802657	37853368	-0.0288618	0.464682
AP000696.2	19.4665	15.9503	23.877	1.49696	0.582037	0.0958723	0.215514	chr21	38004978	38009331	0.12291	0.00177871
AP000704.5	10.0129	9.78172	10.3029	1.05328	0.0748858	0.75584	0.856871	chr21	38338811	38344128	0.365477	0
AP001432.14	10.199	10.1645	10.2424	1.00767	0.0110186	0.840428	0.911631	chr21	38593719	38610045	0.364804	0
AP001434.2	13.0132	14.1463	11.5918	0.819425	-0.287316	0.0790611	0.186506	chr21	39609138	39610123	-0.00891846	0.821287
RP11-445H22.4	17.9	12.3442	24.8685	2.01459	1.01048	3.38207e-09	8.99852e-08	chr20	43323532	43374662	0.400924	0
AP001610.5	8.6134	8.05175	9.31787	1.15725	0.210698	0.566557	0.72131	chr21	42813320	42814669	0.120577	0.00217556
AP001626.1	59.8716	99.6459	9.98285	0.100183	-3.31929	1.70628e-05	0.000175271	chr21	44019389	44035168	0.158301	5.46249e-05
AP001631.9	10.9663	14.3182	6.76193	0.472261	-1.08234	0.000190964	0.00142061	chr21	44560632	44561202	0.104255	0.00810206
AP001052.9	3.90756	3.99435	3.7987	0.951017	-0.072457	0.904846	0.954854	chr21	45141572	45152146	0.201964	2.35759e-07
AP001053.11	115.06	150.405	70.7265	0.470241	-1.08853	2.48597e-09	6.83852e-08	chr21	45225638	45232448	0.326997	0
AP001057.1	44.2686	44.6927	43.7367	0.978608	-0.0311976	0.54131	0.701089	chr21	45621172	45622579	0.16639	2.19639e-05
AP001058.3	9.60507	9.28164	10.0108	1.07855	0.109099	0.683027	0.808572	chr21	45626407	45627282	0.155722	7.23769e-05
AP001062.7	59.4824	65.2306	52.2724	0.801349	-0.319497	0.0511717	0.13267	chr21	45751116	45755734	0.369173	0
AP001065.2	167.834	180.28	152.224	0.844378	-0.24404	0.119569	0.251375	chr21	45834472	45845155	0.206761	1.19582e-07
ITGB2-AS1	56.3915	64.2334	46.5554	0.724784	-0.464377	0.0040656	0.019126	chr21	46340965	46349593	0.0161253	0.682947
LINC00162	29.5688	50.3661	3.48295	0.0691526	-3.85407	2.81499e-20	4.15339e-18	chr21	46419121	46424642	0.139827	0.000372258
BX322557.10	137.382	144.621	128.302	0.887158	-0.172737	0.14563	0.294711	chr21	46707966	46711653	0.299845	7.54952e-15
LINC00205	232.346	244.217	217.455	0.890419	-0.167445	0.198052	0.365687	chr21	46713199	46717269	0.360908	0
MCM3AP-AS1	172.725	155.164	194.752	1.25514	0.327852	0.0463255	0.124478	chr21	47649130	47679304	0.39695	0
AP001469.9	56.7974	56.2907	57.433	1.02029	0.0289851	0.973929	0.988645	chr21	47671462	47674047	NA	NA
CECR7	147.974	185.685	100.674	0.542177	-0.883164	2.18518e-06	2.83724e-05	chr22	17517459	17539682	0.225352	7.37251e-09
XXbac-B476C20.9	19.2049	21.7428	16.0217	0.736875	-0.440509	0.0189722	0.0655683	chr22	18559292	18560563	0.374486	0
AC006547.13	38.3172	35.4466	41.9178	1.18256	0.241916	0.12976	0.267939	chr22	20050502	20058045	0.268479	4.28058e-12
XXbac-B135H6.15	30.7784	28.8817	33.1574	1.14805	0.19918	0.136356	0.278023	chr22	21311379	21318967	0.265994	6.83587e-12
THAP7-AS1	95.7684	96.249	95.1655	0.988743	-0.0163327	0.919559	0.963489	chr22	21356174	21364631	0.318854	0
AP000346.2	32.4466	31.0676	34.1764	1.10006	0.137587	0.360537	0.544456	chr22	23974070	23981128	0.263887	1.01279e-11
KB-318B8.7	15.6237	15.9771	15.1804	0.950138	-0.0737914	0.643447	0.774911	chr22	24497651	24499317	0.22295	1.07164e-08
CTA-221G9.11	80.5286	91.8036	66.3864	0.723135	-0.467663	0.00299283	0.0145922	chr22	25498406	25508659	0.430136	0
CTA-445C9.14	209.442	175.787	251.656	1.4316	0.517628	0.000637936	0.00390706	chr22	26908502	26910534	0.398266	0
CTA-445C9.15	256.578	263.68	247.67	0.939284	-0.0903672	0.594606	0.737802	chr22	26917948	26921002	0.238373	9.01175e-10
MIAT	302.403	315.929	285.436	0.903482	-0.146433	0.148424	0.298133	chr22	27042391	27072438	0.0884468	0.0247958
CTA-211A9.5	70.3461	71.2028	69.2716	0.972878	-0.0396688	0.744425	0.849038	chr22	27068729	27176170	0.426866	0
TTC28-AS1	425.979	396.12	463.432	1.16993	0.226418	0.132058	0.271648	chr22	28315363	28404569	0.527622	0
CTA-292E10.6	73.0263	69.8869	76.964	1.10126	0.139162	0.371591	0.553295	chr22	29196670	29244547	0.384609	0
CTA-984G1.5	8.12747	7.2325	9.25004	1.27895	0.354965	0.0459621	0.124121	chr22	29656877	29658026	0.40312	0
MORC2-AS1	324.315	335.506	310.279	0.924809	-0.112772	0.553271	0.710973	chr22	31318294	31328436	0.302198	4.44089e-15
TUG1	11031.1	11077.6	10972.8	0.990533	-0.0137233	0.925254	0.966336	chr22	31366662	31374831	0.57838	0
RP3-412A9.10	66.2977	72.8181	58.119	0.79814	-0.325287	0.0452614	0.122842	chr22	31497861	31500743	0.390537	0
RP11-247I13.7	70.0304	65.487	75.7292	1.1564	0.209642	0.130032	0.26816	chr22	31832962	31835893	0.511624	0
RP1-90G24.6	9.0428	9.10684	8.96248	0.984148	-0.0230526	0.963102	0.984418	chr22	32669406	32673173	0.18046	4.05464e-06
AC006028.9	94.1184	65.1588	130.442	2.00191	1.00138	4.01684e-10	1.28973e-08	chr7	2757466	2762622	0.224971	7.82496e-09
RP1-5O6.6	15.1151	13.88	16.6643	1.2006	0.263757	0.113636	0.242353	chr22	38616981	38618939	0.206706	1.20538e-07
RP3-508I15.9	49.9772	51.583	47.963	0.929822	-0.104973	0.37658	0.557655	chr22	39063589	39077825	0.34165	0
RP3-508I15.19	3.62015	3.64212	3.5926	0.986404	-0.0197495	0.951271	0.978399	chr22	39130734	39134995	0.237663	1.01395e-09
RP1-85F18.5	9.5024	9.6082	9.3697	0.975177	-0.0362645	0.824028	0.902427	chr22	41570594	41593460	0.343124	0
RP5-821D11.7	150.269	168.217	127.757	0.759476	-0.396923	0.0241249	0.0770009	chr22	42227218	42230669	0.533111	0
CTA-250D10.23	40.5177	47.79	31.3961	0.65696	-0.606123	0.100707	0.222075	chr22	42318026	42319104	0.185857	2.04625e-06
RP4-669P10.16	12.0486	11.7798	12.3857	1.05144	0.0723617	0.610662	0.750269	chr22	42532441	42535938	0.240724	6.08409e-10
Z83851.4	60.3877	64.6901	54.9912	0.85007	-0.234346	0.264584	0.444075	chr22	42672360	42673057	0.463378	0
Z83851.1	100.336	148.736	39.6273	0.266427	-1.90819	4.21371e-18	5.26065e-16	chr22	42760405	42765242	0.453518	0
CTA-126B4.7	22.3685	32.3543	9.8434	0.304238	-1.71673	2.78903e-14	1.88608e-12	chr22	42834028	42842201	0.234494	1.70788e-09
CTA-217C2.1	220.514	224.146	215.958	0.963471	-0.0536868	0.923405	0.965649	chr22	45529709	45559662	0.428894	0
WI2-85898F10.1	35.2152	26.1026	46.6451	1.78699	0.837534	0.000575365	0.00357784	chr22	46271878	46283628	0.19468	6.40645e-07
CITF22-92A6.1	55.8795	55.0981	56.8597	1.03197	0.0454015	0.576773	0.727924	chr22	46409485	46411378	0.403136	0
RP11-398F12.1	133.665	136.224	130.455	0.957649	-0.0624306	0.932567	0.970851	chr22	46436145	46440733	0.280042	4.54747e-13
RP6-109B7.3	101.506	94.0885	110.81	1.17772	0.235993	0.0780602	0.184682	chr22	46449584	46453090	0.455291	0
RP3-439F8.1	89.784	75.8146	107.306	1.41537	0.501179	0.00110885	0.00642639	chr22	46937391	46944093	0.167971	1.8288e-05
CTA-29F11.1	107.274	115.028	97.5481	0.848041	-0.237794	0.362989	0.545998	chr22	47157790	47158460	0.514635	0
CTA-384D8.31	123.841	170.073	65.8515	0.387195	-1.36887	0.0197499	0.0666405	chr22	50984843	50986081	NA	NA
CTA-384D8.20	36.2298	31.4752	42.1935	1.34053	0.422807	0.00378095	0.0180485	chr22	51021454	51022306	NA	NA
RP11-733O18.1	28.0706	28.6044	27.4011	0.957932	-0.0620052	0.705034	0.825591	chrX	5571461	5644346	0.0323302	0.412748
GS1-526D21.5	13.5015	13.7286	13.2167	0.96271	-0.0548263	0.603094	0.744641	chrX	13785518	13785984	0.255652	4.5534e-11
RP11-431J24.2	379.998	269.925	518.062	1.91928	0.940567	9.83774e-05	0.000782679	chrX	16171063	16188992	0.130611	0.000892679
GS1-358P8.4	2558.3	2592.51	2515.38	0.970247	-0.0435758	0.929465	0.968243	chrX	24563632	24568583	0.232821	2.24201e-09
MID1IP1-AS1	27.2015	24.2968	30.8448	1.2695	0.344261	0.0472065	0.125358	chrX	38660820	38663136	0.149438	0.000141047
ZNF674-AS1	131.922	127.742	137.165	1.07377	0.102685	0.445824	0.622696	chrX	46404927	46407671	0.163509	3.05379e-05
RP11-1148L6.5	420.876	377.805	474.899	1.257	0.329979	0.019603	0.06656	chrX	48438161	48439545	0.113743	0.00384933
AF238380.5	57.7278	51.2738	65.823	1.28376	0.360371	0.0300877	0.0900964	chrX	49641891	49643844	0.100657	0.0105904
RP13-188A5.1	24.5675	25.471	23.4341	0.92003	-0.120247	0.43283	0.608211	chrX	55934555	56041606	0.0871473	0.0270038
RP11-622K12.1	1033.84	987.9	1091.47	1.10484	0.143836	0.36907	0.550553	chrX	56755691	56844813	0.214127	4.0846e-08
RP11-357C3.3	67.227	71.6833	61.6375	0.859859	-0.217828	0.203847	0.372992	chrX	62729821	62780929	0.207124	1.13524e-07
DLG3-AS1	10.0521	9.05787	11.2992	1.24744	0.318976	0.15003	0.3005	chrX	69672807	69675844	0.0693464	0.0786604
XIST	18779.1	17159.4	20810.6	1.21278	0.278317	0.077735	0.184181	chrX	73040485	73072588	0.174142	8.80345e-06
JPX	618.68	578.155	669.511	1.15801	0.21165	0.188595	0.352637	chrX	73164176	73220326	0.244786	3.05552e-10
RP13-216E22.4	11.2595	10.932	11.6703	1.06754	0.0942906	0.620731	0.758049	chrX	73168807	73169393	0.0873103	0.0267179
RP11-524D16__A.3	87.0223	85.0936	89.4415	1.05109	0.0718927	0.812161	0.897303	chrX	99928326	99928978	0.0562201	0.154139
RP3-341D10.4	80.8565	81.8089	79.6619	0.973756	-0.0383677	0.97034	0.986755	chrX	100258820	100262962	0.180662	3.95385e-06
RP4-545K15.5	14.502	14.9186	13.9794	0.937046	-0.0938085	0.452096	0.628212	chrX	100882857	100883508	0.101778	0.00975076
LL0XNC01-237H1.2	33.2263	31.2676	35.6831	1.14121	0.19057	0.233399	0.408636	chrX	102139341	102161086	0.0947425	0.0161709
LL0XNC01-250H12.3	2.25618	2.26647	2.24326	0.98976	-0.0148493	0.907309	0.956209	chrX	102752450	102755245	0.0607958	0.123255
ALG13-AS1	4.27982	4.13937	4.45598	1.07649	0.10633	0.736449	0.845706	chrX	110949876	110954329	0.0514556	0.192191
SLC25A5-AS1	73.6276	70.4556	77.6063	1.10149	0.139458	0.333003	0.514843	chrX	118599996	118603061	0.225337	7.39e-09
RP3-327A19.5	76.2359	60.7211	95.696	1.57599	0.656261	2.69969e-05	0.000251816	chrX	119055223	119056803	0.11639	0.00309679
RP4-655L22.2	25.898	23.7325	28.6141	1.20569	0.269862	0.0830895	0.192955	chrX	119745183	119754929	0.20556	1.41961e-07
RP1-315G1.3	5.8839	6.48517	5.12973	0.790993	-0.338262	0.214215	0.385873	chrX	123093082	123095191	0.115025	0.00346634
RP11-453F18__B.1	75.1648	91.4582	54.7281	0.598395	-0.74083	0.000439654	0.00284286	chrX	130836677	130964671	0.109254	0.00551216
RP5-842K24.2	131.968	126.474	138.859	1.09792	0.134777	0.317561	0.501851	chrX	131351174	131566890	0.14932	0.000142785
AC004383.4	68.1825	62.2459	75.6288	1.215	0.280957	0.0705543	0.170508	chrX	133677366	133680662	-0.000337539	0.993179
LINC00086	53.2788	64.4117	39.3149	0.610368	-0.712248	6.42397e-05	0.000548742	chrX	134555867	134559682	0.0475638	0.22806
AF011889.5	50.7092	41.6294	62.098	1.49168	0.576942	0.000476941	0.00304754	chrX	148564620	148614672	0.11099	0.00480447
LL0XNC01-37G1.1	105.142	108.451	100.991	0.931214	-0.102815	0.541691	0.701089	chrX	152617486	152625568	0.111396	0.0046514
U82695.10	76.8195	75.2971	78.729	1.04558	0.0643001	0.798541	0.884321	chrX	152689209	152691934	0.0466286	0.237346
RP11-66N11.8	44.7392	45.9295	43.2463	0.941582	-0.0868418	0.988285	0.992566	chrX	152864794	152869808	0.106693	0.00672724
