# Supplementary material for: Comprehensive analysis of long non-coding RNAs in human breast cancer clinical subtypes
Source: Oncotarget. 2014 Sep 8;5(20):9864–76. doi: 10.18632/oncotarget.2454 (PMC4259443; doi:10.18632/oncotarget.2454)
Supplement: Supplementary file 9 [file oncotarget-05-9864-s009.xlsx]

## Sheet: Table 8
lncRNA	Associated genes using GREAT version 2.0.2	chr	start	end	genetype	max.r	pvalue	adjusted.pvalue	MCF7-RPKM	HMEC-RPKM	H3K27ac_HMEC	H3K27ac_MCF7	H3K27me3_HMEC	H3K27me3_MCF7	H3K36me3_HMEC	H3K36me3_MCF7	H3K4me2_HMEC	H3K4me3_HMEC	H3K4me3_MCF7	H3K9me3_HMEC	H3K9me3_MCF7
RP11-54O7.3	OR4F16 (-231627), SAMD11 (-7460)	chr1	852249	855072	processed_transcript	0.887418	0	0	2.24	0.03	Non	Yes	Yes	Non	Non	Yes	Yes	Yes	Yes	Non	Non
RP5-902P8.10	UBE2J2 (-3967), SCNN1D (-2615)	chr1	1210602	1215800	processed_transcript	0.822515	0	0	0.24	0.19	Yes	Yes	Non	Non	Yes	Non	Yes	Yes	Yes	Non	Non
RP5-890O3.9	CPSF3L (+6531), PUSL1 (+9521)	chr1	1252960	1254069	processed_transcript	0.525481	0	0	4.6	3.74	Yes	Non	Non	Non	Yes	Yes	Yes	Yes	Yes	Non	Non
RP11-345P4.7	SLC35E2B (+20104), MMP23B (+36579)	chr1	1603428	1604850	antisense	0.619671	0	0	1.04	0.34	Non	Non	Non	Non	Yes	Yes	Non	Non	Non	Non	Non
RP1-140A9.1	GNB1 (-977)	chr1	1822909	1824097	antisense	0.123069	0.00158796	0.00197131	0.14	0.21	Yes	Non	Non	Non	Yes	Non	Yes	Yes	Yes	Non	Non
RP11-181G12.2	SKI (-45604), PRKCZ (+132621)	chr1	2113232	2115828	antisense	0.511287	0	0	1.49	0.91	Yes	Non	Non	Non	Yes	Yes	Yes	Yes	Yes	Non	Non
RP4-740C4.4	PLCH2 (-48000), PEX10 (-15744)	chr1	2357418	2362089	lincRNA	0.834544	0	0	0	14.06	Yes	Non	Non	Non	Yes	Non	Yes	Yes	Non	Yes	Non
TP73-AS1	LOC388588 (-31128), TP73 (+89095)	chr1	3652547	3663900	antisense	0.223784	6.8578e-09	1.0544e-08	0	1.9	Non	Non	Yes	Non	Yes	Non	Yes	Yes	Non	Non	Non
RP1-120G22.11	RNF207 (-819)	chr1	6264899	6265840	antisense	0.484492	0	0	0	0.28	Yes	Yes	Non	Non	Yes	Non	Yes	Yes	Yes	Non	Non
RP1-202O8.2	ESPN (+20232), TNFRSF25 (+21175)	chr1	6503093	6507066	antisense	0.68259	0	0	0	0	Non	Non	Yes	Non	Non	Yes	Yes	Non	Non	Non	Non
RP11-312B8.1	CAMTA1 (-957)	chr1	6843951	6844903	antisense	0.572053	0	0	0.89	0.23	Yes	Yes	Non	Non	Yes	Non	Yes	Yes	Yes	Non	Non
RP3-510D11.2	GPR157 (-53834), H6PD (-51800)	chr1	9242270	9243855	lincRNA	0.110332	0.00466735	0.00570131	7.35	2.88	Yes	Yes	Non	Non	Yes	Non	Yes	Yes	Yes	Non	Non
RP11-558F24.4	PIK3CD (+31955), CLSTN1 (+140805)	chr1	9739857	9747632	lincRNA	0.320086	0	0	4.63	0.29	Yes	Non	Non	Non	Non	Non	Yes	Yes	Yes	Non	Non
RP4-635E18.6	EXOSC10 (-1006)	chr1	11159731	11162157	antisense	0.402185	0	0	1.64	2.06	Yes	Non	Non	Non	Yes	Non	Yes	Yes	Yes	Non	Non
RP11-169K16.9	UQCRHL (-33407), SPEN (-6758)	chr1	16160559	16174642	lincRNA	0.221243	1.02288e-08	1.56656e-08	2.69	0.56	Yes	Yes	Non	Non	Non	Non	Yes	Yes	Yes	Non	Non
CROCCP2	NBPF1 (-17982), MST1P9 (+133011)	chr1	16944750	16971178	lincRNA	NA	NA	NA	2.35	1.11	Yes	Yes	Yes	Non	Yes	Yes	Yes	Yes	Yes	Non	Non
RP11-108M9.4	MST1P9 (-124613), CROCC (-32857)	chr1	17215032	17216144	lincRNA	0.314753	0	0	0	0.38	Non	Non	Yes	Non	Non	Non	Yes	Yes	Non	Non	Non
RP1-43E13.2	UBR4 (-15350), KIAA0090 (+25950)	chr1	19536994	19567198	antisense	0.201499	1.94487e-07	2.84984e-07	0	1.46	Yes	Yes	Non	Non	Yes	Non	Yes	Yes	Yes	Non	Non
RP3-340N1.5	VWA5B1 (-105555), PLA2G2C (-10170)	chr1	20510734	20512979	antisense	0.651051	0	0	0	0	Non	Non	Yes	Non	Non	Non	Non	Non	Non	Non	Non
PINK1-AS	PINK1 (+13970), DDOST (+14119)	chr1	20969149	20978686	processed_transcript	0.425334	0	0	1.86	3.21	Non	Non	Non	Non	Yes	Yes	Non	Non	Non	Non	Non
LINC00339	CDC42 (-24422), CELA3B (+51280)	chr1	22351680	22357716	lincRNA	0.343511	0	0	5.1	3.32	Yes	Yes	Non	Non	Non	Non	Yes	Yes	Yes	Non	Non
RP5-1057J7.6	HTR1D (-89301), HNRNPR (+60330)	chr1	23607801	23613245	lincRNA	0.0613126	0.116683	0.129668	0.27	0.48	Yes	Non	Non	Non	Yes	Yes	Yes	Non	Non	Non	Non
RP5-886K2.3	LYPLA2 (-21822), TCEB3 (+25968)	chr1	24086871	24104777	antisense	0.271758	1.43308e-12	2.47188e-12	1.28	2.18	Yes	Yes	Non	Non	Yes	Non	Yes	Yes	Yes	Non	Non
RP4-594I10.3	C1orf130 (-8664), RCAN3 (+44516)	chr1	24865291	24882515	lincRNA	0.814168	0	0	1.45	3.91	Non	Non	Non	Yes	Non	Non	Yes	Yes	Yes	Non	Non
RP1-317E23.3	FAM54B (-1646)	chr1	26143239	26146263	processed_transcript	0.445981	0	0	0.37	0.29	Yes	Non	Non	Non	Yes	Non	Yes	Yes	Yes	Non	Non
RP5-968P14.2	ARID1A (-2900)	chr1	27018622	27020622	antisense	0.261795	9.65228e-12	1.62409e-11	0.68	0.39	Yes	Yes	Non	Non	Yes	Non	Yes	Yes	Yes	Non	Non
RP1-50O24.6	GPN2 (+13189), SFN (+14047)	chr1	27202623	27204736	antisense	0.460698	0	0	7.24	7.89	Yes	Non	Non	Non	Yes	Yes	Yes	Non	Non	Non	Non
RP11-288L9.4	FGR (-34656), IFI6 (+2341)	chr1	27995978	27996787	antisense	0.773589	0	0	0	0	Yes	Non	Non	Non	Non	Non	Yes	Yes	Yes	Non	Non
SNHG3	RCC1 (-9797), PHACTR4 (+138855)	chr1	28832491	28837404	processed_transcript	0.577888	0	0	9.16	18.87	Yes	Yes	Non	Non	Yes	Yes	Yes	Yes	Yes	Yes	Non
SNHG12	RAB42 (-11735), TRNAU1AP (+27743)	chr1	28905049	28909495	lincRNA	0.451711	0	0	4.56	17.52	Yes	Yes	Non	Non	Yes	Yes	Yes	Yes	Yes	Non	Non
RP1-212P9.2	EPB41 (-17670), OPRD1 (+57279)	chr1	29194086	29197779	lincRNA	0.937769	0	0	0.2	0	Non	Non	Yes	Non	Non	Non	Non	Non	Non	Non	Non
RP11-415J8.3	PHC2 (+58889), ZNF362 (+60131)	chr1	33772966	33791644	antisense	0.41161	0	0	0.27	0.74	Non	Non	Yes	Non	Non	Non	Yes	Non	Non	Non	Non
RP5-997D16.2	C1orf212 (+8692), GJA4 (+58126)	chr1	35316294	35317156	antisense	0.345135	0	0	0.34	0.4	Yes	Non	Non	Non	Yes	Non	Yes	Non	Non	Non	Non
RP11-244H3.1	LOC653160 (-1128)	chr1	35439956	35450914	processed_transcript	NA	NA	NA	0.34	0.24	Yes	Non	Non	Non	Yes	Non	Yes	Yes	Yes	Non	Non
RP11-422J8.1	GRIK3 (-430402), ZC3H12A (-9873)	chr1	37920479	37940012	antisense	0.241072	3.97115e-10	6.37333e-10	4.68	1.45	Yes	Yes	Non	Non	Yes	Yes	Yes	Yes	Yes	Yes	Non
RP5-864K19.4	GJA9 (-13600), RHBDL2 (+52086)	chr1	39325671	39385068	antisense	0.243505	2.61155e-10	4.22091e-10	1.27	1.74	Yes	Non	Yes	Non	Yes	Yes	Yes	Yes	Yes	Non	Non
RP11-69E11.4	BMP8A (+42587), PABPC4 (+42616)	chr1	39987951	40011859	processed_transcript	0.624237	0	0	0	0.53	Non	Non	Non	Non	Yes	Non	Non	Non	Non	Non	Non
RP1-39G22.7	ZMPSTE24 (-864)	chr1	40722098	40723639	antisense	0.170979	1.0661e-05	1.45286e-05	3.2	1.32	Yes	Yes	Non	Non	Yes	Yes	Yes	Yes	Yes	Non	Non
RP1-228H13.5	ZNF642 (-12089), ZNF643 (+14876)	chr1	40929990	40932436	sense_overlapping	0.856865	0	0	0.25	1.62	Non	Non	Non	Non	Yes	Non	Non	Non	Non	Yes	Yes
RP11-656D10.3	DEM1 (-7852), ZNF642 (+23279)	chr1	40958828	40974333	antisense	0.382692	0	0	0.41	1.04	Yes	Non	Non	Non	Yes	Non	Yes	Yes	Yes	Yes	Yes
RP11-656D10.6	ZNF684 (-15097), DEM1 (+7703)	chr1	40981425	40982846	antisense	0.286837	6.86118e-14	1.22982e-13	2.05	2.68	Non	Non	Non	Non	Yes	Non	Non	Non	Non	Yes	Yes
RP5-994D16.9	ERMAP (-49277), LEPRE1 (-9217)	chr1	43241483	43242461	antisense	0.407031	0	0	0	0.43	Non	Non	Non	Non	Yes	Yes	Non	Non	Non	Non	Non
RP11-342M1.3	ZNF691 (-2431)	chr1	43307568	43312058	antisense	0.313683	2.22045e-16	4.29996e-16	1.06	0.83	Yes	Non	Non	Non	Yes	Yes	Yes	Yes	Yes	Yes	Yes
RP1-92O14.3	CDC20 (-2284)	chr1	43820354	43824329	antisense	0.382458	0	0	2.05	1.32	Yes	Yes	Non	Non	Yes	Yes	Yes	Yes	Yes	Non	Non
RP1-92O14.6	SZT2 (-2751), MED8 (+2678)	chr1	43850783	43854826	antisense	0.545426	0	0	0.62	0.57	Yes	Non	Non	Non	Yes	Yes	Yes	Yes	Yes	Non	Non
RP11-7O11.3	IPO13 (-1346)	chr1	44410041	44412223	antisense	0.349189	0	0	0.44	0.61	Yes	Yes	Non	Non	Yes	Non	Yes	Yes	Yes	Non	Non
RP11-767N6.7	TMEM69 (+7704), IPP (+54934)	chr1	46160355	46162747	processed_transcript	0.507134	0	0	0.85	2	Non	Non	Non	Non	Yes	Non	Non	Non	Non	Non	Non
RP4-533D7.5	PIK3R3 (-3518)	chr1	46599042	46604753	antisense	0.146249	0.000170677	0.000221598	3.43	0.13	Yes	Yes	Non	Non	Non	Non	Yes	Yes	Yes	Non	Non
LINC00505	DMBX1 (-37847), FAAH (+74882)	chr1	46921494	46948147	lincRNA	0.407215	0	0	0	0.14	Non	Non	Yes	Non	Non	Non	Non	Non	Non	Non	Non
PDZK1IP1-AS1	PDZK1IP1 (+10305), CYP4A22 (+42359)	chr1	47644921	47646011	antisense	0.254957	3.41474e-11	5.66236e-11	1.16	0.15	Yes	Non	Non	Non	Non	Non	Yes	Yes	Yes	Non	Non
RP11-511I2.2	FOXE3 (-21370), CMPK1 (+60905)	chr1	47846599	47874149	antisense	0.169238	1.31368e-05	1.78229e-05	4.08	0.4	Yes	Non	Non	Non	Non	Non	Yes	Yes	Non	Non	Non
FOXD2-AS1	FOXD2 (-2630)	chr1	47897804	47900313	antisense	0.536601	0	0	1.32	0.96	Yes	Non	Yes	Non	Yes	Non	Yes	Yes	Yes	Non	Non
RP11-543D5.2	LOC388630 (+233551), FOXD2 (+327322)	chr1	48226803	48231219	lincRNA	0.00067676	0.986197	0.987636	0	0	Non	Non	Yes	Non	Non	Non	Yes	Non	Non	Non	Non
RP11-275F13.1	TTC39A (+12624), RNF11 (+96216)	chr1	51795325	51800996	processed_transcript	0.815675	0	0	1.78	0	Non	Yes	Yes	Non	Non	Non	Yes	Yes	Yes	Non	Non
RP5-1024G6.5	MAGOH (-2086)	chr1	53704281	53708455	lincRNA	0.592788	0	0	3.55	2.62	Yes	Yes	Non	Non	Yes	Non	Yes	Yes	Yes	Non	Non
RP5-997D24.5	MRPL37 (+24828), SSBP3 (+181424)	chr1	54690180	54691156	antisense	0.793672	0	0	1.26	2.6	Non	Non	Non	Non	Yes	Non	Yes	Non	Non	Non	Non
RP11-67L3.6	TTC22 (-48164), DHCR24 (+37816)	chr1	55314137	55316072	processed_transcript	0.502811	0	0	0	0.59	Non	Non	Non	Non	Yes	Yes	Non	Non	Non	Non	Non
RP11-67L3.5	DHCR24 (-190)	chr1	55352547	55353674	antisense	0.267779	3.0993e-12	5.28942e-12	0	2.48	Yes	Yes	Non	Non	Yes	Yes	Yes	Yes	Yes	Non	Non
RP11-67L3.4	DHCR24 (-958)	chr1	55353235	55354523	antisense	0.40434	0	0	0.52	1.12	Yes	Yes	Non	Non	Yes	Non	Yes	Yes	Yes	Non	Non
RP4-794H19.1	FGGY (-407168), JUN (-105672)	chr1	59348539	59362375	lincRNA	0.32169	0	0	0	0.15	Non	Non	Non	Non	Non	Non	Non	Non	Non	Yes	Non
RP4-792G4.2	FOXD3 (-397)	chr1	63786554	63790112	antisense	0.710672	0	0	0.48	0	Non	Non	Yes	Non	Non	Non	Yes	Yes	Yes	Yes	Non
RP4-706A16.2	PIGK (+146246), ST6GALNAC5 (+205700)	chr1	77533604	77544167	antisense	0.80543	0	0	0	0.1	Non	Non	Non	Non	Non	Non	Non	Non	Non	Non	Non
RP4-612B15.3	SH3GLB1 (-588)	chr1	87169184	87170145	antisense	0.577028	0	0	0.26	0.85	Yes	Yes	Non	Non	Yes	Non	Yes	Yes	Yes	Non	Non
RP5-1014C4.3	GLMN (-101506), GFI1 (+85556)	chr1	92864530	92867613	lincRNA	0.448847	0	0	0	0.41	Non	Non	Non	Non	Non	Non	Non	Non	Non	Yes	Non
RP4-717I23.3	TMED5 (-123416), DR1 (-41816)	chr1	93727742	93811582	processed_transcript	0.250626	7.45901e-11	1.22503e-10	0.58	0.96	Yes	Yes	Non	Non	Yes	Non	Yes	Yes	Yes	Non	Non
RP11-148B18.3	ARHGAP29 (-96306), ABCD3 (-84320)	chr1	94798822	94800404	lincRNA	0.511085	0	0	0	0.1	Yes	Non	Non	Non	Non	Non	Yes	Non	Non	Non	Non
RP4-639F20.1	CNN3 (-18239), ALG14 (+127533)	chr1	95393121	95428826	antisense	0.79231	0	0	0	0.24	Yes	Non	Non	Non	Yes	Non	Yes	Yes	Yes	Non	Non
RP11-286B14.1	RWDD3 (+412096)	chr1	95975715	96247898	lincRNA	0.198805	2.84373e-07	4.14264e-07	0	0.04	Non	Non	Yes	Non	Non	Non	Yes	Non	Non	Non	Non
RP5-884G6.2	SLC35A3 (-861)	chr1	100433938	100435420	antisense	0.504208	0	0	1.06	0.08	Yes	Yes	Non	Non	Non	Non	Yes	Yes	Yes	Non	Non
RP4-714D9.5	HIAT1 (-5134), SLC35A3 (+63115)	chr1	100496121	100501188	sense_overlapping	0.44224	0	0	0.15	0.26	Non	Non	Non	Non	Yes	Non	Yes	Non	Non	Non	Non
RP11-305E17.6	RTCD1 (-1094)	chr1	100729564	100731676	antisense	NA	NA	NA	0	0.34	Yes	Non	Non	Non	Yes	Yes	Yes	Yes	Yes	Non	Non
RP11-421L21.3	S1PR1 (-180190), DPH5 (-30753)	chr1	101491408	101552821	lincRNA	0.534815	0	0	1.12	1.85	Yes	Non	Non	Non	Yes	Non	Yes	Yes	Yes	Non	Non
RP5-947P14.1	PRMT6 (-977772)	chr1	106615868	106627121	lincRNA	-0.102592	0.00854965	0.0103016	0.4	0	Non	Non	Non	Non	Non	Non	Non	Non	Non	Non	Non
RP11-483I13.5	SLC25A24 (-356)	chr1	108742547	108744113	antisense	0.40414	0	0	2.68	0.15	Yes	Yes	Non	Non	Yes	Yes	Yes	Yes	Yes	Non	Non
RP11-483I13.4	NBPF6 (-125836), NBPF4 (-80365)	chr1	108815564	108918572	processed_transcript	0.852052	0	0	0.57	0	Non	Non	Non	Non	Non	Non	Non	Non	Non	Non	Non
RP4-773N10.4	ALX3 (+10253), FAM40A (+25828)	chr1	110600961	110605177	antisense	0.0676485	0.0833938	0.0940063	2.63	2.45	Non	Non	Yes	Non	Yes	Yes	Yes	Non	Non	Non	Non
RP11-284N8.3	KCNA2 (-48947), KCNA3 (+19733)	chr1	111196181	111199662	lincRNA	0.943368	0	0	0	0.01	Non	Non	Yes	Non	Non	Non	Non	Non	Non	Non	Non
RP11-96K19.2	LRIF1 (+15787), CD53 (+76958)	chr1	111486088	111495470	antisense	0.677824	0	0	0.15	0.71	Non	Non	Non	Non	Yes	Non	Non	Non	Non	Yes	Non
RP11-552M11.4	OVGP1 (-12224), ATP5F1 (-9120)	chr1	111981259	111983986	processed_transcript	0.24032	4.51599e-10	7.22664e-10	0	3.08	Non	Non	Yes	Non	Yes	Yes	Yes	Yes	Non	Non	Non
RP11-418J17.1	HAO2 (-160595), WARS2 (-67512)	chr1	119683018	119818596	antisense	0.646481	0	0	0.54	1.07	Yes	Yes	Non	Non	Yes	Non	Yes	Yes	Yes	Non	Non
RP5-1042I8.7	ADAM30 (-13410), NOTCH2 (+159760)	chr1	120451877	120453236	sense_overlapping	0.417833	0	0	0	0.46	Non	Non	Non	Non	Yes	Yes	Non	Non	Non	Non	Non
RP11-337C18.8	PDIA3P (-3664), PRKAB2 (-1637)	chr1	146644805	146646726	lincRNA	0.485915	0	0	2.8	0.78	Yes	Yes	Non	Non	Yes	Non	Yes	Yes	Yes	Non	Non
RP11-196G18.22	HIST2H2AA3 (-4300), HIST2H2AA3 (-4010)	chr1	149816064	149820591	sense_overlapping	0.138678	0.000367563	0.000470769	12.37	0.68	Yes	Yes	Non	Non	Yes	Yes	Yes	Yes	Yes	Non	Non
RP11-54A4.2	ADAMTSL4 (+4096), MCL1 (+26220)	chr1	150521039	150530949	antisense	0.517055	0	0	0.33	0.58	Yes	Yes	Non	Non	Yes	Yes	Yes	Yes	Yes	Non	Non
RP11-126K1.6	RFX5 (-204)	chr1	151319442	151320503	antisense	0.337238	0	0	0.94	1.38	Yes	Yes	Non	Non	Yes	Yes	Yes	Yes	Yes	Yes	Yes
RP11-98D18.16	MRPL9 (-3179), OAZ3 (+88)	chr1	151738961	151739476	antisense	0.452368	0	0	0	0	Yes	Yes	Non	Non	Yes	Yes	Yes	Yes	Yes	Non	Non
RP11-98D18.9	TDRKH (-2069)	chr1	151763279	151766878	antisense	0.595542	0	0	3.67	0.14	Yes	Yes	Yes	Non	Non	Non	Yes	Yes	Yes	Non	Non
AL450992.2	RORC (-14259), THEM5 (+7566)	chr1	151814352	151822861	antisense	0.879707	0	0	3.16	2.77	Yes	Yes	Non	Non	Non	Non	Yes	Yes	Yes	Non	Non
RP11-274N19.2	ADAR (-97229), KCNN3 (+164801)	chr1	154675204	154680702	processed_transcript	0.459895	0	0	0	0	Non	Non	Yes	Non	Non	Non	Non	Non	Non	Non	Non
RP11-307C12.11	ADAM15 (-5632), DCST1 (+11848)	chr1	155017666	155018594	antisense	0.714209	0	0	2.03	1.41	Yes	Yes	Non	Non	Yes	Non	Yes	Yes	Yes	Non	Non
RP11-263K19.4	MUC1 (-8266), THBS3 (+6800)	chr1	155166658	155175286	antisense	0.51867	0	0	1	0.24	Yes	Yes	Non	Non	Yes	Non	Yes	Yes	Yes	Non	Non
ASH1L-AS1	ASH1L (-474)	chr1	155531820	155533775	lincRNA	0.286705	7.06102e-14	1.26316e-13	0.92	0.45	Yes	Yes	Non	Non	Yes	Non	Yes	Yes	Yes	Non	Non
RP11-336K24.4	ARHGEF2 (-17677), SSR2 (+24745)	chr1	155955165	155976861	processed_transcript	0.413413	0	0	0	0	Yes	Non	Non	Non	Yes	Yes	Yes	Non	Yes	Non	Non
RP11-336K24.5	ARHGEF2 (-18043), SSR2 (+24379)	chr1	155961180	155971578	antisense	0.369118	0	0	0	0.12	Yes	Non	Non	Non	Non	Non	Yes	Non	Yes	Non	Non
RP11-336K24.6	ARHGEF2 (-20898), SSR2 (+21524)	chr1	155966113	155972355	processed_transcript	0.258141	1.90501e-11	3.1781e-11	0	0	Yes	Non	Non	Non	Yes	Non	Yes	Non	Yes	Non	Non
RP11-98G7.1	C1orf61 (-21946), MEF2D (+49243)	chr1	156416203	156426369	lincRNA	0.281161	2.20046e-13	3.88333e-13	0.5	0	Yes	Yes	Non	Non	Yes	Non	Yes	Yes	Yes	Non	Non
RP11-284F21.7	BCAN (+12017), NES (+23432)	chr1	156616298	156631216	antisense	0.487689	0	0	12.49	4.42	Yes	Yes	Yes	Non	Non	Non	Yes	Yes	Yes	Non	Non
RP11-48O20.4	SLAMF9 (-15885), PIGM (+61854)	chr1	159931007	159948851	lincRNA	0.364758	0	0	0	0.76	Yes	Non	Non	Non	Non	Non	Yes	Yes	Non	Non	Non
RP11-226L15.5	SLAMF9 (-71619), PIGM (+6120)	chr1	159994742	159996584	sense_overlapping	0.643725	0	0	2.07	1.18	Yes	Non	Non	Non	Non	Non	Yes	Yes	Yes	Non	Non
RP11-574F21.2	DCAF8 (+299)	chr1	160231533	160232568	antisense	0.497993	0	0	1.34	1.45	Yes	Yes	Non	Non	Yes	Non	Yes	Yes	Yes	Non	Non
RP11-297K8.2	USP21 (-2910)	chr1	161123549	161129139	antisense	0.196066	4.16273e-07	6.0036e-07	0	0	Yes	Yes	Non	Non	Yes	Non	Yes	Yes	Yes	Non	Non
RP11-122G18.5	FCGR2A (-135422), SDHC (+55617)	chr1	161337811	161341754	antisense	0.567319	0	0	0.75	2.49	Yes	Non	Non	Non	Yes	Non	Non	Non	Yes	Non	Non
RP11-525G13.2	POGK (-941370), UCK2 (+70622)	chr1	165865115	165869592	antisense	0.434755	0	0	1.29	0.25	Yes	Non	Non	Non	Yes	Yes	Yes	Yes	Non	Non	Non
RP11-104L21.2	CD247 (+60588), POU2F1 (+237193)	chr1	167426619	167427898	sense_intronic	0.239253	5.41592e-10	8.63153e-10	0.81	0	Non	Non	Yes	Non	Non	Non	Yes	Yes	Yes	Non	Non
DNM3OS	DNM3 (+301076), PIGC (+301533)	chr1	172109460	172113934	antisense	0.302993	2.22045e-15	4.15917e-15	0	0.09	Yes	Non	Non	Non	Yes	Non	Yes	Non	Non	Non	Non
GAS5	ZBTB37 (-1964)	chr1	173833037	173838020	processed_transcript	0.0939711	0.0160589	0.0190652	10.75	24.05	Yes	Yes	Non	Non	Yes	Yes	Yes	Yes	Yes	Non	Non
RP5-1180C10.2	LHX4 (+42640), ACBD6 (+229949)	chr1	180238787	180245359	antisense	0.608495	0	0	2.54	1.58	Non	Yes	Non	Non	Yes	Yes	Non	Non	Non	Non	Non
RP11-46A10.5	STX6 (+62648), XPR1 (+328252)	chr1	180913177	180945618	processed_transcript	0.409535	0	0	1.63	0.21	Non	Non	Non	Non	Yes	Yes	Non	Non	Non	Non	Non
RP11-547I7.2	FAM5C (-2014)	chr1	190447680	190449865	lincRNA	0.881968	0	0	0	0	Non	Yes	Yes	Yes	Non	Non	Yes	Yes	Yes	Non	Non
RP11-134G8.8	TNNI1 (-43018), PHLDA3 (+4407)	chr1	201433510	201434274	lincRNA	0.865928	0	0	8.65	11.31	Yes	Yes	Non	Non	Yes	Yes	Yes	Yes	Yes	Non	Non
RP11-134G8.7	NAV1 (-127898), CSRP1 (-13585)	chr1	201476368	201502736	processed_transcript	0.268043	2.94609e-12	5.03107e-12	2.93	0	Yes	Yes	Non	Non	Yes	Non	Yes	Yes	Yes	Non	Non
RPS10P7	NAV1 (-123734), CSRP1 (-17749)	chr1	201487830	201499602	processed_transcript	0.279162	3.29736e-13	5.78566e-13	1.53	0.1	Yes	Yes	Non	Non	Non	Non	Yes	Non	Non	Non	Non
RP11-465N4.4	ELF3 (-5339), RNPEP (+22585)	chr1	201969221	201979481	antisense	0.570753	0	0	2.29	0.4	Yes	Yes	Non	Non	Yes	Yes	Yes	Yes	Yes	Non	Non
RP11-510N19.5	GPR37L1 (-109388), ELF3 (+2951)	chr1	201980497	201984785	processed_transcript	0.515237	0	0	0.76	0.15	Yes	Yes	Non	Non	Yes	Yes	Yes	Yes	Yes	Non	Non
KDM5B-AS1	KDM5B (-3134)	chr1	202780081	202781284	antisense	0.145145	0.000191316	0.000247809	4.43	2.61	Yes	Yes	Non	Non	Non	Non	Yes	Yes	Yes	Non	Non
RP11-739N20.2	GOLT1A (-192756), PPP1R15B (+4968)	chr1	204346977	204404974	processed_transcript	0.296992	7.99361e-15	1.47914e-14	5.57	0.2	Non	Yes	Yes	Non	Non	Non	Yes	Yes	Yes	Non	Non
RP11-430C7.5	LRRN2 (+57226), MDM4 (+111864)	chr1	204595902	204598840	lincRNA	0.378385	0	0	0	0	Non	Non	Yes	Non	Non	Non	Non	Non	Non	Non	Non
RP11-343H5.6	DYRK3 (-401)	chr1	206807993	206808967	antisense	0.377748	0	0	1.1	0.29	Yes	Non	Non	Yes	Yes	Non	Yes	Yes	Yes	Non	Non
RP1-28O10.1	HSD11B1 (-12047), G0S2 (+17419)	chr1	209834708	209897470	antisense	0.702081	0	0	0	0.71	Non	Non	Non	Non	Yes	Non	Non	Non	Non	Yes	Non
SERTAD4-AS1	HHAT (-95500), SYT14 (+294558)	chr1	210404800	210407392	antisense	-0.0309503	0.428716	0.451228	1.78	5.3	Yes	Non	Non	Non	Yes	Non	Yes	Yes	Yes	Yes	Non
KCNH1-IT1	KCNH1 (+1134), HHAT (+804727)	chr1	211305929	211306716	sense_intronic	0.765944	0	0	0	0	Non	Non	Yes	Non	Non	Non	Yes	Yes	Yes	Non	Non
LINC00467	TRAF5 (+80863), RD3 (+85248)	chr1	211556144	211605878	lincRNA	0.277183	4.90497e-13	8.57354e-13	4.25	2	Yes	Yes	Non	Non	Non	Non	Yes	Yes	Yes	Non	Non
RP11-318L16.6	RD3 (+57715), TRAF5 (+108396)	chr1	211608413	211608675	lincRNA	0.24686	1.45424e-10	2.36853e-10	0	0.18	Non	Non	Non	Non	Non	Non	Non	Non	Non	Non	Non
RP11-61J19.2	ATF3 (-141349), NENF (+34392)	chr1	212640157	212641085	lincRNA	0.276973	5.11591e-13	8.93089e-13	0	0	Yes	Yes	Yes	Non	Non	Non	Yes	Non	Non	Non	Non
RP11-61J19.4	ATF3 (-49846), NENF (+125895)	chr1	212731174	212733073	lincRNA	0.227428	3.83257e-09	5.93249e-09	0.78	0.1	Yes	Non	Yes	Non	Non	Non	Yes	Yes	Yes	Yes	Non
FLVCR1-AS1	FLVCR1 (-3157)	chr1	213025449	213031430	lincRNA	0.22995	2.54736e-09	3.97673e-09	0.4	0.75	Yes	Non	Non	Non	Yes	Non	Yes	Yes	Yes	Non	Non
RP11-361K17.2	ESRRG (-769657), GPATCH2 (+137938)	chr1	217665316	217667625	antisense	0.691649	0	0	0.38	0.57	Non	Non	Non	Non	Yes	Non	Non	Non	Non	Non	Non
RP11-224O19.2	TGFB2 (-397)	chr1	218517537	218519020	antisense	0.854768	0	0	5.53	6.76	Yes	Non	Non	Yes	Yes	Non	Yes	Yes	Yes	Non	Non
RP11-400N13.3	DUSP10 (-311060), HHIPL2 (+494868)	chr1	222215046	222238105	lincRNA	0.199478	2.58754e-07	3.77745e-07	0	0.26	Yes	Non	Non	Non	Non	Non	Yes	Non	Non	Yes	Non
RP11-378J18.3	TAF1A (-1495)	chr1	222763166	222766374	antisense	0.124386	0.00141207	0.00175613	0.81	0.28	Yes	Yes	Non	Non	Yes	Non	Yes	Yes	Yes	Non	Non
RP11-452F19.3	DISP1 (+11114), TLR5 (+317079)	chr1	222988363	223010726	processed_transcript	0.245069	1.98983e-10	3.22937e-10	1.86	1.7	Yes	Yes	Non	Non	Non	Non	Yes	Yes	Yes	Non	Non
RP11-285F7.2	EPHX1 (+33606), TMEM63A (+39017)	chr1	226028583	226034223	processed_transcript	0.588518	0	0	2.02	3.33	Non	Non	Non	Non	Yes	Yes	Non	Non	Non	Non	Non
RP11-396C23.2	H3F3B (+25879), ACBD3 (+98136)	chr1	226274581	226277993	lincRNA	0.204535	1.25968e-07	1.86072e-07	0.6	0.24	Yes	Non	Non	Non	Non	Non	Yes	Yes	Yes	Non	Non
RP11-275I14.4	ACBD3 (+35185), H3F3B (+88830)	chr1	226335703	226342772	antisense	0.291761	2.44249e-14	4.44177e-14	0	0	Non	Non	Non	Non	Yes	Yes	Non	Non	Non	Non	Non
RP11-245P10.4	TRIM11 (-1721)	chr1	228595081	228597395	antisense	0.443628	0	0	1.26	0	Yes	Yes	Non	Non	Yes	Yes	Yes	Yes	Yes	Yes	Non
RP5-1061H20.4	RAB4A (-6478), RHOU (+529577)	chr1	229394027	229406775	processed_transcript	0.484845	0	0	1.28	0.29	Yes	Non	Non	Non	Yes	Non	Yes	Yes	Yes	Yes	Non
RP5-1068B5.3	ACTA1 (-6556), NUP133 (+67689)	chr1	229576030	229576767	lincRNA	0.283294	1.42553e-13	2.53202e-13	0	0.81	Non	Non	Non	Non	Yes	Non	Non	Non	Non	Yes	Non
RP5-858B6.3	TTC13 (+101942), CAPN9 (+129546)	chr1	231010591	231014761	antisense	0.414175	0	0	0.31	0	Yes	Non	Yes	Non	Yes	Non	Yes	Yes	Non	Non	Non
RP11-295G20.2	TSNAX (-3181)	chr1	231658133	231664302	antisense	0.0995238	0.010756	0.0128922	4.9	6.87	Yes	Yes	Non	Non	Yes	Non	Yes	Yes	Yes	Non	Non
RP5-827C21.2	C1orf31 (-12266), SLC35F3 (+456484)	chr1	234492751	234501574	antisense	0.0441498	0.258822	0.279813	12.61	1.65	Yes	Non	Non	Non	Non	Non	Yes	Yes	Yes	Non	Non
RP5-827C21.4	C1orf31 (-483)	chr1	234508552	234509339	antisense	NA	NA	NA	3.94	0.99	Yes	Yes	Non	Non	Yes	Yes	Yes	Yes	Yes	Non	Non
RP4-781K5.8	IRF2BP2 (-118998), TOMM20 (+427987)	chr1	234861147	234867390	lincRNA	0.234618	1.18111e-09	1.86291e-09	0.07	0	Yes	Yes	Non	Non	Non	Non	Yes	Yes	Yes	Yes	Non
LGALS8-AS1	LGALS8 (+349)	chr1	236686368	236687808	antisense	0.504379	0	0	0.64	0.13	Yes	Yes	Non	Non	Yes	Yes	Yes	Yes	Yes	Non	Non
RP11-385F5.4	LGALS8 (+21748), HEATR1 (+59354)	chr1	236703393	236713580	processed_transcript	0.533126	0	0	1.61	1.26	Non	Non	Non	Non	Yes	Yes	Non	Non	Non	Non	Non
RP11-371I1.2	ZP4 (-592281)	chr1	238643683	238649323	lincRNA	0.215337	2.54329e-08	3.85424e-08	0	0.63	Yes	Non	Non	Non	Non	Non	Yes	Yes	Yes	Non	Non
HNRNPU-AS1	FAM36A (+12730), HNRNPU (+16458)	chr1	245003939	245018799	processed_transcript	0.441711	0	0	0.86	1.6	Yes	Non	Non	Non	Yes	Yes	Yes	Yes	Yes	Non	Non
RP11-488L18.10	VN1R5 (-68169), ZNF124 (-15887)	chr1	247350582	247351828	lincRNA	0.347152	0	0	0	0.58	Non	Non	Non	Non	Yes	Non	Non	Non	Non	Yes	Yes
RP11-488L18.8	ZNF124 (-54241), VN1R5 (-29815)	chr1	247373992	247405125	processed_transcript	0.372527	0	0	1.05	3.08	Non	Non	Non	Non	Non	Non	Non	Non	Non	Yes	Non
LYPD8	OR14I1 (-38121), LOC646627 (+19425)	chr1	248881946	248885506	processed_transcript	0.165018	2.16069e-05	2.90418e-05	0.11	0	Non	Non	Non	Non	Non	Non	Non	Non	Non	Yes	Non
AC144450.1	PXDN (+161130), TPO (+169928)	chr2	1550436	1623885	antisense	0.833583	0	0	10.49	0.06	Yes	Yes	Yes	Non	Yes	Non	Yes	Non	Non	Yes	Non
AC141930.2	TPO (+162971), PXDN (+168087)	chr2	1576325	1584083	lincRNA	0.60641	0	0	2.88	0	Non	Non	Yes	Non	Non	Non	Yes	Non	Non	Yes	Non
AC144450.2	PXDN (+121555), TPO (+209503)	chr2	1624281	1629191	lincRNA	0.802109	0	0	10.28	0.15	Yes	Yes	Non	Non	Yes	Non	Yes	Non	Yes	Yes	Non
TRAPPC12-AS1	ADI1 (+37754), TRAPPC12 (+102150)	chr2	3485012	3486180	antisense	0.318533	0	0	0.27	0.32	Non	Non	Non	Non	Yes	Yes	Non	Non	Non	Non	Non
AC108488.4	ADI1 (-58583), RNASEH1 (+24007)	chr2	3579402	3584463	processed_transcript	0.20873	6.83516e-08	1.01786e-07	0.72	0.4	Yes	Non	Non	Non	Yes	Yes	Yes	Yes	Yes	Non	Non
AC108488.3	RNASEH1 (-1763)	chr2	3606081	3609324	lincRNA	0.368541	0	0	12.86	3.88	Yes	Non	Non	Non	Yes	Yes	Yes	Yes	Yes	Non	Non
AC092580.4	ID2 (-953729), RNF144A (+810861)	chr2	7865931	7870836	lincRNA	0.220347	1.17639e-08	1.79864e-08	0	0.2	Non	Non	Non	Non	Non	Non	Non	Non	Non	Non	Non
RP11-434B12.1	ID2 (+39927), KIDINS220 (+115715)	chr2	8861263	8862816	lincRNA	0.143129	0.000235204	0.000303653	0.16	0.37	Non	Non	Non	Non	Yes	Non	Non	Non	Non	Yes	Non
RP11-734K21.2	ASAP2 (-102488), MBOAT2 (-100530)	chr2	9243568	9245243	lincRNA	0.642862	0	0	0	0.06	Yes	Yes	Non	Non	Non	Non	Yes	Non	Yes	Non	Non
RP11-734K21.5	MBOAT2 (-104482), ASAP2 (-98536)	chr2	9246721	9249994	lincRNA	0.644782	0	0	0.08	0.01	Yes	Yes	Non	Non	Non	Non	Yes	Non	Yes	Non	Non
RP11-254F7.2	KLF11 (-3678)	chr2	10179218	10180790	lincRNA	0.632184	0	0	0.63	0.31	Non	Non	Non	Non	Non	Non	Yes	Yes	Yes	Yes	Non
AC079145.4	WDR35 (-7090), MATN3 (+15481)	chr2	20189977	20203971	antisense	0.403471	0	0	0.23	0.09	Yes	Non	Non	Non	Yes	Non	Yes	Yes	Yes	Non	Non
RP11-509E16.1	POMC (+10525), EFR3B (+116061)	chr2	25380062	25382006	lincRNA	0.816433	0	0	4.75	0	Non	Non	Yes	Non	Non	Non	Non	Non	Non	Non	Non
AC012074.2	DNMT3A (-30604), DTNB (+301125)	chr2	25592041	25598714	processed_transcript	0.587241	0	0	0	0.69	Yes	Non	Non	Non	Non	Non	Yes	Yes	Yes	Yes	Non
AGBL5-IT1	AGBL5 (+9803), OST4 (+10273)	chr2	27283905	27284683	sense_intronic	0.153054	8.29119e-05	0.000108728	0	0.28	Non	Non	Non	Non	Yes	Yes	Non	Non	Non	Non	Non
AC074117.10	GTF3C2 (-4933)	chr2	27579112	27590489	lincRNA	0.541637	0	0	4.5	0.7	Yes	Yes	Non	Non	Yes	Non	Yes	Yes	Yes	Non	Non
RP11-490M8.1	CRIM1 (-1296)	chr2	36581891	36582257	lincRNA	0.589815	0	0	5.38	4.22	Yes	Non	Non	Non	Yes	Non	Yes	Yes	Yes	Non	Non
AC007390.6	SULT6B1 (-26283), CEBPZ (+16767)	chr2	37440609	37443336	processed_transcript	0.0647502	0.0975216	0.109438	0	0.43	Yes	Non	Non	Non	Yes	Yes	Non	Non	Non	Non	Non
AC016995.3	ATL2 (-83939), HNRPLL (+141807)	chr2	38633860	38742882	lincRNA	0.647036	0	0	0	0.08	Yes	Yes	Non	Non	Non	Non	Yes	Yes	Yes	Non	Non
SOS1-IT1	ARHGEF33 (+73705), SOS1 (+127395)	chr2	39219419	39220998	sense_intronic	0.646278	0	0	1.39	0.43	Non	Non	Non	Non	Yes	Yes	Non	Non	Non	Non	Non
AC009223.2	PKDCC (-897724), SLC8A1 (-719993)	chr2	41370919	41383954	processed_transcript	0.156508	5.67911e-05	7.5301e-05	0	0.09	Non	Non	Non	Non	Non	Non	Non	Non	Non	Non	Non
AC016735.2	HAAO (-241088), ZFP36L2 (+192906)	chr2	43254991	43266686	lincRNA	0.402131	0	0	0	14.3	Yes	Non	Non	Non	Yes	Non	Yes	Yes	Non	Non	Non
AC010883.5	ZFP36L2 (-4877)	chr2	43456711	43460533	antisense	0.229441	2.76729e-09	4.3176e-09	2.65	0.17	Yes	Yes	Non	Non	Yes	Yes	Yes	Yes	Yes	Non	Non
RP11-89K21.1	SIX3 (-12202), CAMKMT (+567792)	chr2	45147331	45166338	antisense	0.803243	0	0	0.06	0	Non	Non	Yes	Non	Non	Non	Yes	Yes	Yes	Non	Non
AC079807.2	FBXO11 (-951)	chr2	48132816	48134949	antisense	0.411769	0	0	2.83	2.35	Yes	Yes	Non	Non	Non	Non	Yes	Yes	Yes	Non	Non
AC008280.5	ACYP2 (-89622), PSME4 (-54811)	chr2	54197974	54307601	processed_transcript	0.361546	0	0	2.7	10.32	Yes	Non	Non	Non	Yes	Non	Yes	Yes	Yes	Non	Non
AC093110.3	EML6 (-63111), RPL23AP32 (+132679)	chr2	54888147	54889929	antisense	0.360193	0	0	2.08	6.93	Yes	Non	Non	Non	Yes	Yes	Non	Non	Non	Non	Non
AC007743.1	EFEMP1 (-255489)	chr2	56400668	56412905	lincRNA	0.180858	3.1332e-06	4.36518e-06	1.49	0.03	Non	Non	Yes	Non	Non	Non	Yes	Yes	Yes	Non	Non
AC007092.1	FANCL (-504402)	chr2	58654933	59290901	lincRNA	0.162915	2.75615e-05	3.6883e-05	0.53	0.08	Non	Non	Yes	Yes	Non	Non	Yes	Yes	Yes	Non	Non
RP11-373L24.1	PEX13 (-90647), REL (+45413)	chr2	61153043	61155287	lincRNA	0.931836	0	0	7.63	6.65	Non	Non	Non	Non	Yes	Yes	Non	Non	Yes	Non	Non
AC016747.3	PUS10 (-125053), C2orf74 (-19211)	chr2	61368731	61372104	lincRNA	0.220081	1.22603e-08	1.87349e-08	2.99	2.97	Yes	Non	Non	Non	Yes	Non	Yes	Yes	Yes	Non	Non
AC092431.1	AAK1 (-69147), ANXA4 (-29003)	chr2	69871556	70008692	processed_transcript	0.424645	0	0	1.73	0.56	Yes	Yes	Non	Non	Yes	Non	Yes	Yes	Yes	Non	Non
PCBP1-AS1	ASPRV1 (-63289), PCBP1 (-61899)	chr2	70189394	70315978	antisense	0.302766	2.22045e-15	4.15917e-15	0.9	0.29	Yes	Yes	Non	Non	Yes	Yes	Yes	Yes	Yes	Non	Non
AC016700.5	PCBP1 (+37223), TIA1 (+123971)	chr2	70351167	70352449	lincRNA	0.415223	0	0	2.23	0.29	Yes	Yes	Non	Non	Non	Non	Yes	Yes	Yes	Non	Non
AC007040.5	CD207 (-53092), VAX2 (-11675)	chr2	71115000	71117089	lincRNA	0.639273	0	0	0.98	0	Non	Non	Yes	Non	Non	Non	Yes	Yes	Yes	Non	Non
DGUOK-AS1	TET3 (-81782), DGUOK (+37715)	chr2	74174768	74208568	antisense	0.403184	0	0	3.22	4.27	Yes	Yes	Non	Non	Yes	Non	Yes	Yes	Yes	Non	Non
AC073046.25	TET3 (-60586), DGUOK (+58911)	chr2	74212258	74213470	lincRNA	0.901471	0	0	11.05	2.6	Yes	Yes	Non	Non	Yes	Non	Yes	Yes	Yes	Non	Non
RP11-711M9.1	TET3 (-56190), DGUOK (+63307)	chr2	74213652	74220867	lincRNA	0.833416	0	0	3.64	1.16	Yes	Yes	Non	Non	Yes	Non	Yes	Yes	Yes	Non	Non
BOLA3-AS1	BOLA3 (-1123)	chr2	74375135	74377188	processed_transcript	0.316222	0	0	0.34	3.61	Yes	Non	Non	Non	Yes	Non	Yes	Yes	Yes	Non	Non
AC005041.17	CCDC142 (-15797), LBX2 (+4289)	chr2	74725814	74726494	antisense	0.643638	0	0	0	0	Non	Non	Yes	Non	Yes	Non	Yes	Yes	Yes	Non	Non
LBX2-AS1	LBX2 (-290)	chr2	74729721	74731744	antisense	0.564096	0	0	3.42	0	Yes	Yes	Yes	Non	Yes	Yes	Yes	Yes	Yes	Non	Non
AC104135.3	POLE4 (-30365), HK2 (+95628)	chr2	75145274	75165545	lincRNA	0.171085	1.05263e-05	1.43593e-05	1.27	1.75	Yes	Non	Non	Non	Non	Non	Yes	Yes	Yes	Non	Non
AC062029.1	EIF2AK3 (-2103)	chr2	88927056	88931337	lincRNA	0.126729	0.00114284	0.00142907	1.09	0.43	Yes	Yes	Non	Non	Yes	Non	Yes	Yes	Yes	Non	Non
AC096579.13	RPIA (+144353)	chr2	89109983	89161075	lincRNA	0.221502	9.82285e-09	1.50522e-08	0	0	Non	Non	Yes	Yes	Non	Non	Non	Non	Non	Non	Non
AC096579.7	RPIA (+157000)	chr2	89130699	89165653	lincRNA	0.257148	2.2873e-11	3.81125e-11	0	0	Non	Non	Yes	Yes	Non	Non	Non	Non	Non	Non	Non
AC008268.1	TRIM43 (+75155), GPAT2 (+367806)	chr2	96331831	96334010	lincRNA	-0.168858	1.37462e-05	1.86313e-05	0.37	0	Non	Non	Yes	Yes	Non	Non	Non	Non	Non	Non	Non
LINC00342	TRIM43 (+219648), GPAT2 (+223313)	chr2	96472865	96481963	lincRNA	0.108726	0.00530821	0.00646115	0.24	0.41	Non	Non	Non	Non	Non	Non	Non	Non	Non	Yes	Non
AC012307.3	STARD7 (-16683), TMEM127 (+40495)	chr2	96874153	96908359	processed_transcript	0.519718	0	0	2.63	0.98	Yes	Yes	Non	Non	Non	Non	Yes	Yes	Yes	Non	Non
AC017099.3	ZAP70 (-29928), ACTR1B (-19542)	chr2	98280679	98319527	processed_transcript	0.18398	2.09807e-06	2.953e-06	0.96	0.12	Yes	Yes	Non	Non	Yes	Yes	Yes	Yes	Yes	Non	Non
AC109826.1	MGAT4A (-35883), TSGA10 (+387715)	chr2	99378400	99388543	lincRNA	0.293659	1.64313e-14	3.00802e-14	0	0	Non	Non	Non	Non	Non	Non	Yes	Yes	Yes	Non	Non
AC092667.2	AFF3 (-628)	chr2	100721380	100723966	antisense	0.777945	0	0	0.14	0	Non	Non	Yes	Yes	Non	Non	Yes	Non	Yes	Non	Non
LINC00116	NPHP1 (-23412), LIMS3 (+244601)	chr2	110969105	111002997	lincRNA	0.121878	0.00176411	0.00218603	12.81	4.83	Non	Non	Non	Non	Non	Non	Non	Non	Non	Non	Non
AC108463.1	BCL2L11 (+80314), ANAPC1 (+682936)	chr2	111953539	111964071	lincRNA	0.183841	2.13598e-06	3.00173e-06	0	0.59	Non	Non	Yes	Non	Non	Non	Non	Non	Non	Non	Non
AC068491.1	BCL2L11 (+230524), ANAPC1 (+532726)	chr2	111965352	112252677	processed_transcript	-0.234088	1.28984e-09	2.02975e-09	0.35	1.22	Yes	Non	Non	Non	Non	Non	Yes	Yes	Yes	Non	Non
AC079922.3	SLC20A1 (-2096)	chr2	113399408	113403267	lincRNA	0.192263	7.00185e-07	1.00298e-06	1.22	1.53	Yes	Yes	Non	Non	Yes	Yes	Yes	Yes	Yes	Non	Non
AC016683.6	PAX8 (+39655), PSD4 (+65283)	chr2	113969098	114024587	lincRNA	0.847516	0	0	4.75	0.21	Yes	Non	Non	Non	Yes	Non	Yes	Non	Non	Non	Non
AC017074.2	RABL2A (+63650), SLC35F5 (+65933)	chr2	114435278	114461655	lincRNA	0.304206	1.77636e-15	3.33872e-15	0	0.26	Non	Non	Non	Non	Yes	Non	Non	Non	Yes	Non	Non
RP11-19E11.1	EN1 (+13778), INSIG2 (+745931)	chr2	119591275	119592686	lincRNA	0.936514	0	0	0	0	Non	Non	Yes	Non	Non	Non	Yes	Yes	Non	Yes	Non
AC073257.2	GLI2 (-253674), INHBB (+197474)	chr2	121300484	121301902	lincRNA	0.518486	0	0	0.47	0	Non	Yes	Yes	Non	Non	Non	Non	Non	Yes	Non	Non
AC018737.1	CLASP1 (-39453), MKI67IP (+47998)	chr2	122407225	122485784	lincRNA	0.319029	0	0	2.16	0.94	Yes	Yes	Non	Non	Yes	Non	Yes	Yes	Yes	Non	Non
AC068282.3	MAP3K2 (-51626), PROC (-23565)	chr2	128146705	128158156	lincRNA	0.191325	7.94771e-07	1.13585e-06	0.64	0.31	Yes	Non	Non	Non	Non	Non	Yes	Yes	Yes	Non	Non
AC093838.7	GPR39 (-773254), LOC150776 (+150507)	chr2	132394597	132407188	lincRNA	0.0859892	0.0276456	0.0322767	0.39	0	Non	Non	Non	Non	Non	Yes	Non	Non	Non	Non	Non
AC016725.4	TMEM163 (-108086), ACMSD (-11529)	chr2	135493033	135676280	antisense	0.185805	1.65423e-06	2.33909e-06	1.47	0.72	Yes	Yes	Non	Non	Yes	Non	Yes	Yes	Yes	Non	Non
AC061961.2	KCNJ3 (-1442)	chr2	155552973	155554329	antisense	0.95498	0	0	0	0	Non	Non	Yes	Non	Non	Non	Yes	Non	Yes	Non	Non
AC093375.1	NR4A2 (+314660)	chr2	156868128	156881125	lincRNA	0.0983053	0.0117639	0.0140818	0	0.02	Non	Non	Yes	Non	Non	Non	Non	Non	Non	Non	Non
AC009506.1	BAZ2B (+412)	chr2	160471806	160473593	antisense	0.3392	0	0	2.5	0.88	Yes	Yes	Non	Non	Non	Non	Yes	Yes	Yes	Non	Non
AC009961.3	BAZ2B (-74968), MARCH7 (-20930)	chr2	160527218	160568941	processed_transcript	0.362309	0	0	0.99	0.87	Yes	Yes	Non	Non	Yes	Yes	Yes	Yes	Yes	Non	Non
AC009299.3	PSMD14 (-61381), TANK (+109939)	chr2	162101249	162105561	lincRNA	0.218457	1.57705e-08	2.40054e-08	0.8	2.67	Yes	Non	Non	Non	Yes	Non	Yes	Yes	Yes	Non	Non
AC007405.6	GAD1 (-42060), SP5 (+59283)	chr2	171627622	171634658	lincRNA	0.509379	0	0	3.56	1.75	Yes	Non	Non	Non	Non	Non	Yes	Yes	Yes	Non	Non
AC010894.3	GPR155 (-761)	chr2	175352116	175353028	lincRNA	0.0230968	0.554844	0.57756	2.1	0.69	Yes	Non	Non	Non	Non	Non	Yes	Yes	Yes	Non	Non
HOXD-AS2	HOXD8 (-386)	chr2	176986338	177001826	antisense	0.570776	0	0	0	0.1	Non	Non	Yes	Non	Non	Non	Yes	Yes	Yes	Non	Non
HOXD-AS1	HOXD1 (-7503), HOXD3 (+16999)	chr2	177037922	177053686	lincRNA	0.769935	0	0	0.54	0	Non	Non	Yes	Non	Non	Non	Yes	Yes	Yes	Non	Non
AC009336.24	HOXD1 (-10216), HOXD3 (+14286)	chr2	177042444	177043737	lincRNA	0.446429	0	0	3.16	0	Non	Non	Yes	Non	Non	Non	Yes	Yes	Yes	Yes	Non
AC017048.3	HNRNPA3 (-578809), MTX2 (+364490)	chr2	177494567	177502659	lincRNA	0.207418	8.28718e-08	1.23142e-07	0.85	2.73	Yes	Non	Non	Non	Non	Non	Yes	Yes	Yes	Non	Non
AC017048.4	HNRNPA3 (-565860), MTX2 (+377439)	chr2	177502437	177520686	lincRNA	0.191493	7.77003e-07	1.11128e-06	0.26	0.3	Yes	Non	Non	Non	Non	Non	Yes	Yes	Yes	Non	Non
AC079305.10	NFE2L2 (+194)	chr2	178129086	178130243	antisense	0.100878	0.00972642	0.0116836	3.19	0.16	Yes	Yes	Non	Non	Yes	Non	Yes	Yes	Yes	Non	Non
AC009948.5	PRKRA (+24692), OSBPL6 (+232058)	chr2	179278665	179303866	lincRNA	0.313451	2.22045e-16	4.29996e-16	0.27	2.17	Yes	Non	Non	Non	Yes	Non	Yes	Yes	Yes	Non	Non
AC020571.3	STK17B (-90502), HECW2 (+330497)	chr2	197124747	197128928	lincRNA	0.372056	0	0	0	0.35	Yes	Non	Non	Non	Non	Non	Yes	Yes	Yes	Non	Non
RP11-469M7.1	BZW1 (+13672), CLK1 (+38739)	chr2	201689395	201692061	lincRNA	0.24831	1.12606e-10	1.83729e-10	0	1.74	Non	Non	Non	Non	Yes	Yes	Non	Non	Non	Non	Non
AC007283.5	CASP10 (-15643), CFLAR (+51101)	chr2	202031687	202032269	lincRNA	0.689248	0	0	3.04	4.34	Non	Non	Non	Non	Yes	Yes	Yes	Non	Non	Non	Non
AC079354.5	SUMO1 (+59574), FZD7 (+144438)	chr2	203043382	203044114	antisense	-0.13697	0.000434756	0.000554244	18.61	7.14	Non	Non	Non	Non	Non	Non	Non	Non	Non	Non	Non
AC007383.3	INO80D (+598)	chr2	206949328	206951288	lincRNA	0.392933	0	0	2.51	1.27	Yes	Yes	Non	Non	Non	Non	Yes	Yes	Yes	Non	Non
AC007383.4	INO80D (-32753), NDUFS1 (+40259)	chr2	206980270	206987047	antisense	0.463057	0	0	0.92	1.56	Non	Non	Non	Non	Yes	Yes	Non	Non	Non	Non	Non
AC079767.4	CCNYL1 (-46841), METTL21A (-39450)	chr2	208527098	208531748	lincRNA	0.286034	8.10463e-14	1.44609e-13	0	0	Non	Non	Non	Non	Non	Non	Non	Non	Yes	Non	Non
AC096772.6	FZD5 (-52610), PLEKHM3 (+203531)	chr2	208686013	208687493	lincRNA	0.603876	0	0	0	1.07	Non	Non	Non	Non	Non	Non	Non	Non	Non	Non	Non
AC093850.2	FN1 (-282665), MREG (+294890)	chr2	216582765	216584147	lincRNA	0.835094	0	0	0	0.07	Non	Non	Non	Non	Yes	Non	Non	Non	Non	Non	Non
AC093382.1	FN1 (-504445), MREG (+73110)	chr2	216804030	216806442	lincRNA	0.57503	0	0	0.97	0	Non	Non	Non	Non	Yes	Yes	Non	Non	Non	Non	Non
RP11-566E18.3	XRCC5 (+109321), MARCH4 (+153409)	chr2	217081767	217084915	lincRNA	0.238291	6.37605e-10	1.01382e-09	1.29	2.99	Yes	Non	Non	Non	Yes	Non	Yes	Non	Non	Non	Non
RP11-378A13.1	GPBAR1 (-4674)	chr2	219120041	219122087	sense_overlapping	0.000575046	0.988271	0.989352	0.06	0.99	Non	Non	Non	Non	Yes	Yes	Non	Non	Non	Non	Non
RP11-384O8.1	SGPP2 (-106656), PAX3 (-18951)	chr2	223181960	223183372	lincRNA	0.550751	0	0	0	0	Non	Non	Yes	Non	Non	Non	Yes	Yes	Yes	Yes	Non
AC009950.2	SLC16A14 (-104162), SP110 (+46950)	chr2	231036814	231038939	antisense	0.622192	0	0	0.16	0.37	Non	Non	Non	Non	Yes	Non	Yes	Non	Yes	Non	Non
AC017104.6	B3GNT7 (-3641)	chr2	232253686	232259702	lincRNA	-0.0649763	0.0963548	0.108173	0.15	0.06	Yes	Non	Non	Non	Non	Non	Yes	Non	Non	Yes	Non
RP11-400N9.1	DGKD (-2233)	chr2	234259777	234262062	antisense	0.546074	0	0	0	0.02	Yes	Non	Non	Non	Yes	Non	Yes	Yes	Yes	Non	Non
AGAP1-IT1	AGAP1 (+12569), GBX2 (+661350)	chr2	236414394	236416210	sense_intronic	0.298375	5.77316e-15	1.07188e-14	0	0.73	Non	Yes	Yes	Non	Non	Non	Yes	Non	Yes	Non	Non
AC112721.2	MLPH (-55364), COL6A3 (-17664)	chr2	238337562	238343465	lincRNA	0.519027	0	0	0	0.45	Yes	Non	Non	Non	Non	Non	Yes	Yes	Non	Non	Non
AC005104.3	FARP2 (-4027)	chr2	242290754	242292519	antisense	0.284049	1.22125e-13	2.17058e-13	0	2.18	Yes	Non	Non	Non	Yes	Yes	Yes	Yes	Yes	Non	Non
AC114730.3	NEU4 (+1099), PDCD1 (+49799)	chr2	242749406	242753111	processed_transcript	0.80108	0	0	0	0	Non	Non	Yes	Non	Non	Non	Non	Non	Non	Non	Non
AC131097.3	CXXC11 (+110307)	chr2	242823513	243020873	lincRNA	0.0774719	0.0473177	0.0544114	0.31	0.09	Yes	Non	Yes	Non	Non	Non	Yes	Yes	Yes	Non	Non
AC093642.3	CXXC11 (+104244)	chr2	242912833	242919427	lincRNA	-0.0273208	0.484834	0.507376	0.22	0.04	Non	Non	Non	Non	Non	Non	Non	Non	Non	Yes	Non
EGOT	BHLHE40 (-229022), ITPR1 (+257043)	chr3	4790875	4793274	lincRNA	0.436712	0	0	0	0.16	Yes	Non	Yes	Yes	Non	Non	Yes	Non	Non	Non	Non
BHLHE40-AS1	BHLHE40 (-41028), ITPR1 (+445037)	chr3	4938492	5021646	lincRNA	0.262326	8.73701e-12	1.4728e-11	0.27	0.53	Yes	Yes	Non	Non	Yes	Yes	Yes	Yes	Yes	Yes	Non
LINC00312	CAV3 (-160972), LMCD1 (+71003)	chr3	8613467	8615561	lincRNA	0.686045	0	0	0.13	0.07	Non	Non	Non	Non	Non	Non	Non	Non	Non	Non	Non
SETD5-AS1	THUMPD3 (+11101), LHFPL4 (+179668)	chr3	9391372	9440263	processed_transcript	0.480451	0	0	2.28	2.51	Yes	Yes	Non	Non	Yes	Yes	Yes	Yes	Yes	Non	Non
PRRT3-AS1	PRRT3 (+1299), CRELD1 (+17254)	chr3	9989087	9996471	antisense	-0.316963	8.93491e-17	1.74009e-16	0	2.69	Non	Yes	Non	Non	Non	Yes	Yes	Yes	Yes	Non	Non
AC022007.5	TMEM111 (-21975), FANCD2 (-17616)	chr3	10048101	10052893	processed_transcript	0.308697	4.44089e-16	8.50397e-16	1.88	0.4	Yes	Yes	Non	Non	Yes	Non	Yes	Yes	Yes	Non	Non
GHRLOS2	GHRL (+7865), TATDN2 (+36589)	chr3	10326102	10327430	lincRNA	0.373208	0	0	0.69	1.58	Non	Non	Yes	Non	Yes	Yes	Non	Non	Non	Non	Non
RP11-434D12.1	TMEM43 (+17656), XPC (+36076)	chr3	14178643	14189548	lincRNA	0.374394	0	0	0.59	2.08	Yes	Non	Non	Non	Yes	Yes	Yes	Non	Non	Non	Non
FGD5-AS1	NR2C2 (-13344), FGD5 (+115423)	chr3	14961853	14989931	antisense	0.435093	0	0	42.68	13.8	Yes	Yes	Non	Non	Yes	Yes	Yes	Yes	Yes	Non	Non
SH3BP5-AS1	CAPN7 (+53112), SH3BP5 (+73259)	chr3	15295690	15306000	lincRNA	0.234234	1.25893e-09	1.98337e-09	1.87	1.54	Non	Non	Non	Non	Yes	Yes	Non	Non	Non	Non	Non
RP11-384L8.1	CMTM8 (-1046)	chr3	32278179	32280070	sense_intronic	0.803954	0	0	0.85	0.05	Non	Non	Yes	Non	Non	Non	Yes	Yes	Yes	Yes	Non
ACVR2B-AS1	ACVR2B (-1376)	chr3	38492517	38496311	lincRNA	0.436914	0	0	0.44	0.04	Yes	Yes	Non	Non	Non	Non	Yes	Yes	Yes	Non	Non
ENTPD3-AS1	ENTPD3 (-3617)	chr3	40355292	40494820	lincRNA	0.0635289	0.104019	0.116254	1.39	0.8	Yes	Yes	Non	Non	Yes	Non	Yes	Yes	Yes	Non	Non
RP11-944L7.4	ZNF197 (-3514)	chr3	44598848	44727145	antisense	0.485676	0	0	0	1.13	Non	Non	Non	Non	Non	Non	Yes	Yes	Non	Yes	Non
RP11-148G20.1	TMEM89 (-44719), CELSR3 (+6073)	chr3	48701208	48706607	antisense	0.445257	0	0	0	0.49	Yes	Yes	Non	Non	Yes	Non	Yes	Yes	Yes	Yes	Non
PRKAR2A-AS1	PRKAR2A (-1939)	chr3	48885004	48889414	antisense	0.259179	1.57221e-11	2.62609e-11	0	0.11	Yes	Non	Non	Non	Non	Non	Yes	Yes	Yes	Non	Non
RP13-131K19.2	P4HTM (-2390)	chr3	49022481	49027421	antisense	0.586158	0	0	0.73	0	Yes	Yes	Non	Non	Yes	Non	Yes	Yes	Yes	Non	Non
U73167.7	SEMA3B (-602)	chr3	50304072	50304803	antisense	NA	NA	NA	1.09	0.14	Yes	Yes	Non	Non	Yes	Non	Yes	Yes	Yes	Non	Non
WNT5A-AS1	WNT5A (-700)	chr3	55521726	55522336	antisense	0.85572	0	0	0	1.64	Yes	Non	Non	Non	Non	Non	Yes	Yes	Yes	Non	Non
FLNB-AS1	DNASE1L3 (+48080), FLNB (+158191)	chr3	58148273	58156363	antisense	0.757266	0	0	1.51	4.39	Yes	Non	Non	Non	Yes	Yes	Yes	Non	Non	Non	Non
RP11-204J18.2	FEZF2 (+111713), PTPRG (+700234)	chr3	62246539	62248415	lincRNA	-0.0337952	0.387492	0.410514	0.53	0.42	Yes	Non	Non	Non	Yes	Non	Yes	Non	Non	Non	Non
RP11-204J18.3	FEZF2 (+57939), PTPRG (+754008)	chr3	62247497	62355005	lincRNA	0.0226334	0.562815	0.585413	2.47	0.67	Non	Non	Yes	Non	Non	Non	Yes	Yes	Non	Non	Yes
SYNPR-AS1	SNTN (-165845), SYNPR (+208585)	chr3	63409271	63535727	antisense	0.28136	2.11386e-13	3.73772e-13	0.44	0	Non	Non	Yes	Non	Non	Non	Non	Non	Non	Non	Non
RP11-413E6.8	FRG2C (+11517), ZNF717 (+109257)	chr3	75721541	75728454	lincRNA	0.232705	1.62156e-09	2.54883e-09	1.04	0.02	Yes	Non	Yes	Non	Yes	Non	Yes	Yes	Yes	Yes	Yes
RP11-49I4.3	NFKBIZ (-25119), FAM55C (+45210)	chr3	101542636	101543842	antisense	0.388537	0	0	0	2.05	Yes	Yes	Non	Non	Yes	Non	Yes	Yes	Yes	Non	Non
RP11-221J22.2	ZPLD1 (-455873), NFKBIZ (+129628)	chr3	101679201	101716770	lincRNA	0.567089	0	0	0	0.18	Yes	Non	Non	Non	Non	Non	Yes	Non	Non	Non	Non
RP11-446H18.3	BBX (-239108)	chr3	106959538	107045811	lincRNA	0.461024	0	0	1.2	2.71	Yes	Non	Non	Non	Yes	Non	Yes	Yes	Yes	Non	Non
RP11-757F18.5	GCET2 (-1086)	chr3	111852269	111854206	antisense	NA	NA	NA	0.13	0.4	Yes	Non	Non	Non	Yes	Non	Yes	Yes	Non	Non	Non
RP11-553L6.5	TIGIT (+22033), ZBTB20 (+68302)	chr3	114033347	114035026	lincRNA	0.494974	0	0	0	1.21	Non	Non	Yes	Non	Non	Non	Non	Non	Non	Non	Non
ARHGAP31-AS1	ARHGAP31 (+24153), TMEM39A (+145098)	chr3	119033139	119041607	antisense	0.487397	0	0	0.39	0.15	Yes	Yes	Non	Non	Yes	Non	Yes	Yes	Yes	Non	Non
RP11-18H7.1	GSK3B (-21422), GPR156 (+128639)	chr3	119813741	119855630	lincRNA	0.503267	0	0	0.67	0.55	Yes	Yes	Non	Non	Yes	Non	Yes	Yes	Yes	Non	Non
MYLK-AS1	PTPLB (-29978), MYLK (+269247)	chr3	123304388	123363415	lincRNA	0.261054	1.10894e-11	1.85906e-11	0.87	0.97	Yes	Yes	Non	Non	Yes	Yes	Yes	Yes	Yes	Yes	Yes
RP11-71H17.7	UMPS (-5312), KALRN (+630343)	chr3	124442634	124445168	sense_overlapping	0.727229	0	0	0	0	Non	Non	Yes	Yes	Yes	Non	Non	Non	Non	Non	Non
RP11-124N2.1	SLC41A3 (-5493), ALDH1L1 (+90858)	chr3	125803062	125814192	antisense	0.267088	3.53895e-12	6.0285e-12	0.88	0	Yes	Non	Non	Non	Non	Non	Yes	Yes	Yes	Yes	Non
RP11-475N22.4	GATA2 (-2593)	chr3	128208054	128221191	lincRNA	0.781128	0	0	0.43	0.06	Non	Yes	Yes	Non	Non	Yes	Yes	Yes	Yes	Yes	Non
RP11-723O4.9	ACAD9 (-19369), RAB7A (+133985)	chr3	128578558	128579369	lincRNA	0.302058	2.66454e-15	4.98421e-15	0.61	0.36	Non	Non	Non	Non	Non	Non	Non	Non	Non	Yes	Yes
RP11-723O4.8	GP9 (-59713), ACAD9 (+121599)	chr3	128719476	128720388	antisense	0.190447	8.9439e-07	1.27452e-06	0.46	0	Non	Non	Yes	Non	Non	Non	Yes	Yes	Yes	Non	Non
H1FX-AS1	H1FX (-4531)	chr3	129034234	129045068	antisense	0.492796	0	0	0.68	0.53	Yes	Yes	Non	Non	Yes	Non	Yes	Yes	Yes	Non	Non
RP11-93K22.6	TMCC1 (-81140), TRH (-12572)	chr3	129672947	129688137	antisense	0.458473	0	0	0	0	Non	Non	Yes	Non	Non	Non	Non	Non	Non	Non	Non
RP11-517B11.7	MRPL3 (+46154), NUDT16 (+75097)	chr3	131173969	131177442	sense_overlapping	0.453605	0	0	0.21	0.28	Non	Non	Non	Non	Yes	Yes	Non	Non	Non	Non	Non
RP11-85F14.5	NCK1 (-10318), TMEM22 (+32871)	chr3	136560567	136580896	antisense	0.628531	0	0	2.64	1.56	Yes	Yes	Non	Non	Non	Non	Yes	Yes	Yes	Non	Non
RP11-319G6.1	RBP2 (-10057), RBP1 (+53262)	chr3	139108656	139302161	processed_transcript	0.190232	9.20497e-07	1.31104e-06	1.68	0.48	Yes	Yes	Non	Non	Yes	Non	Yes	Yes	Yes	Non	Non
RP11-13L2.4	TRIM42 (-103473), CLSTN2 (+639366)	chr3	140290547	140296239	sense_overlapping	0.964442	0	0	0.58	0.05	Non	Non	Yes	Non	Non	Non	Non	Non	Non	Non	Non
RP11-680B3.2	GYG1 (-85886), CPA3 (+40266)	chr3	148568719	148677899	antisense	0.220016	1.23862e-08	1.89169e-08	0	0	Non	Non	Yes	Non	Non	Non	Non	Non	Yes	Non	Non
RP11-206M11.4	CP (-62110), TM4SF18 (+49317)	chr3	148994296	149009587	processed_transcript	0.499394	0	0	0.22	0	Non	Yes	Non	Non	Non	Non	Non	Non	Non	Non	Non
RP11-206M11.7	CP (-87172), TM4SF18 (+24255)	chr3	149002568	149051440	antisense	0.377406	0	0	1.2	0	Non	Yes	Non	Non	Non	Non	Non	Non	Non	Non	Non
TM4SF1-AS1	TM4SF1 (-4399)	chr3	149095564	149104370	antisense	0.712307	0	0	0	0.23	Yes	Yes	Non	Non	Yes	Non	Yes	Yes	Non	Non	Non
RP11-167H9.6	PFN2 (-268410), TSC22D2 (-169637)	chr3	149956305	149957996	lincRNA	0.365102	0	0	2.22	0	Yes	Yes	Non	Non	Non	Non	Yes	Yes	Yes	Non	Non
RP11-145F16.2	EIF2A (-81843), TSC22D2 (+55943)	chr3	150181244	150184218	sense_overlapping	0.407171	0	0	0.66	0.62	Yes	Non	Non	Non	Yes	Yes	Yes	Non	Non	Non	Non
RP11-103G8.2	SIAH2 (+51621), SELT (+108576)	chr3	150421350	150437933	antisense	0.44137	0	0	2.38	0.07	Yes	Yes	Non	Non	Non	Non	Yes	Yes	Yes	Non	Non
SIAH2-AS1	SIAH2 (+1239), SELT (+158958)	chr3	150479723	150480325	antisense	0.786475	0	0	4.04	0.29	Yes	Yes	Non	Non	Yes	Yes	Yes	Yes	Yes	Non	Non
RP11-38P22.2	RAP2B (-321826), P2RY1 (+5467)	chr3	152557178	152559228	lincRNA	0.807163	0	0	0	0.14	Non	Non	Yes	Yes	Non	Non	Yes	Yes	Yes	Non	Non
ARHGEF26-AS1	ARHGEF26 (-48137), RAP2B (+910626)	chr3	153742189	153839121	antisense	0.343544	0	0	0.17	0	Yes	Yes	Yes	Non	Yes	Non	Yes	Yes	Yes	Non	Non
TIPARP-AS1	TIPARP (-3544)	chr3	156389650	156392167	antisense	-0.0169818	0.66418	0.684111	1.92	0.28	Yes	Yes	Non	Non	Yes	Yes	Yes	Yes	Yes	Non	Non
RP11-392A22.2	TIPARP (+105540), CCNL1 (+378489)	chr3	156465134	156534851	lincRNA	0.356329	0	0	1	1.39	Yes	Yes	Non	Non	Yes	Non	Yes	Yes	Yes	Yes	Non
RP11-555M1.3	PTX3 (-270499), CCNL1 (-5599)	chr3	156881240	156886922	antisense	0.294673	1.31006e-14	2.40792e-14	0.77	0.3	Yes	Yes	Non	Non	Yes	Yes	Yes	Yes	Yes	Non	Non
RP11-379F4.4	MFSD1 (-43728), RARRES1 (-25712)	chr3	158450115	158501859	processed_transcript	0.744677	0	0	0.15	0.09	Non	Yes	Non	Non	Non	Non	Yes	Yes	Yes	Yes	Non
RP11-431I8.1	C3orf80 (+1632), IFT80 (+172265)	chr3	159944269	159945841	processed_transcript	0.0114517	0.769708	0.783692	0.58	0	Non	Non	Yes	Non	Non	Non	Yes	Yes	Yes	Non	Non
LINC00578	KCNMB2 (-939323), TBL1XR1 (-399853)	chr3	177159708	177470093	lincRNA	0.353682	0	0	0	0	Yes	Yes	Non	Non	Non	Non	Yes	Non	Yes	Non	Non
RP11-114M1.1	KCNMB2 (-849006), TBL1XR1 (-490170)	chr3	177401414	177409022	lincRNA	0.358291	0	0	0	0	Non	Non	Non	Non	Non	Non	Non	Non	Non	Non	Non
RP11-91K9.1	KCNMB2 (-678392), TBL1XR1 (-660784)	chr3	177534652	177617012	lincRNA	0.373494	0	0	0.08	0.31	Yes	Non	Non	Non	Non	Non	Yes	Yes	Yes	Non	Non
RP11-385J1.2	KCNMB2 (+157019), ZMAT3 (+378413)	chr3	178244292	178578193	lincRNA	0.530395	0	0	2.48	0.03	Non	Yes	Yes	Non	Non	Non	Non	Non	Yes	Non	Non
RP11-145M9.4	MFN1 (+49441), GNB4 (+54450)	chr3	179113876	179115965	lincRNA	0.62175	0	0	0	18.8	Non	Non	Non	Non	Yes	Yes	Non	Non	Non	Non	Non
AC007620.3	MFN1 (+50384), GNB4 (+53507)	chr3	179114748	179116979	antisense	0.964701	0	0	0	9.15	Non	Non	Non	Non	Yes	Yes	Non	Non	Non	Non	Non
RP11-436A20.4	DNAJC19 (+8181), FXR1 (+69147)	chr3	180698225	180700537	antisense	0.59217	0	0	0.11	0.54	Non	Non	Non	Non	Yes	Yes	Non	Non	Non	Non	Non
RP11-211G3.2	RTP2 (-41996), BCL6 (+1172)	chr3	187461473	187463208	lincRNA	0.68163	0	0	0.7	0.92	Yes	Yes	Yes	Non	Yes	Non	Yes	Yes	Yes	Non	Non
TPRG1-AS1	TPRG1 (-227297), LPP (+731745)	chr3	188659503	188665428	lincRNA	0.343319	0	0	0	0	Yes	Non	Non	Non	Non	Non	Yes	Yes	Yes	Yes	Non
RP11-513G11.4	HES1 (+90442), CPN2 (+127684)	chr3	193920804	193967942	lincRNA	0.243644	2.54923e-10	4.12504e-10	0	0.3	Non	Non	Yes	Non	Non	Non	Non	Non	Non	Non	Non
AC046143.7	ATP13A3 (-34627), TMEM44 (+130555)	chr3	194208182	194239008	lincRNA	0.215408	2.51599e-08	3.81497e-08	0	0.09	Yes	Non	Non	Non	Yes	Non	Yes	Yes	Yes	Non	Non
TMEM44-AS1	ATP13A3 (-118896), TMEM44 (+46286)	chr3	194304739	194310989	antisense	0.289546	3.90799e-14	7.07871e-14	3.24	1.22	Yes	Yes	Non	Non	Yes	Non	Yes	Yes	Yes	Non	Non
AC046143.3	TMEM44 (-5741), LSG1 (+33315)	chr3	194353651	194366130	antisense	0.568316	0	0	1.52	2.74	Yes	Yes	Yes	Non	Yes	Yes	Yes	Yes	Yes	Yes	Non
AC069513.3	MUC20 (-25076), SDHAP2 (+37767)	chr3	195384932	195460422	lincRNA	0.302081	2.66454e-15	4.98421e-15	0.78	0.46	Yes	Non	Non	Non	Non	Non	Yes	Yes	Yes	Non	Non
AC139666.1	TFRC (-69602), ZDHHC19 (+59666)	chr3	195869506	195887761	lincRNA	0.306265	8.88178e-16	1.68785e-15	1.75	0.32	Yes	Yes	Non	Non	Non	Non	Yes	Yes	Yes	Yes	Non
AC023797.1	LRRC33 (-7743), FBXO45 (+63188)	chr3	196358368	196359458	antisense	0.308354	6.66134e-16	1.27293e-15	1.42	0.83	Yes	Yes	Yes	Non	Non	Non	Yes	Yes	Yes	Non	Non
MFI2-AS1	PIGZ (-33269), MFI2 (+27714)	chr3	196726330	196731615	antisense	0.706648	0	0	4.53	1.15	Yes	Non	Non	Non	Non	Non	Yes	Yes	Yes	Non	Yes
RP11-440L14.1	CPLX1 (+54039), PCGF3 (+66333)	chr4	756174	775637	processed_transcript	0.478188	0	0	3.81	0.83	Yes	Yes	Yes	Non	Yes	Yes	Yes	Yes	Yes	Non	Non
AC139887.4	PCGF3 (+58995), CPLX1 (+61377)	chr4	758274	758862	antisense	0.316918	0	0	1.8	1.18	Non	Non	Non	Non	Yes	Yes	Non	Non	Non	Non	Non
CTBP1-AS1	MAEA (-21089), CTBP1 (-19675)	chr4	1243087	1282079	processed_transcript	0.464277	0	0	4.72	0.87	Yes	Yes	Non	Non	Yes	Non	Yes	Yes	Yes	Yes	Yes
RP11-1398P2.1	FAM53A (+107104), CRIPAK (+193544)	chr4	1575788	1581980	lincRNA	0.326198	0	0	1.49	0.33	Non	Non	Yes	Non	Non	Non	Yes	Yes	Yes	Non	Non
RP11-503N18.2	RNF4 (-30628), ZFYVE28 (-19797)	chr4	2428247	2452087	processed_transcript	0.513318	0	0	0.49	0	Non	Non	Yes	Non	Non	Non	Non	Non	Non	Non	Non
RP11-503N18.4	ZFYVE28 (-45317), RNF4 (-5108)	chr4	2465523	2465851	sense_intronic	0.392027	0	0	1.12	0	Yes	Yes	Yes	Non	Yes	Non	Yes	Yes	Yes	Non	Non
NOP14-AS1	MFSD10 (-13459), NOP14 (+15073)	chr4	2936625	2963465	lincRNA	0.450035	0	0	4.19	2.52	Yes	Yes	Non	Non	Yes	Yes	Yes	Yes	Yes	Non	Non
RP11-529E10.6	LRPAP1 (+28470), DOK7 (+40721)	chr4	3505323	3506184	sense_overlapping	0.446583	0	0	1	1.01	Non	Non	Non	Non	Yes	Yes	Non	Non	Non	Non	Non
RP11-539L10.3	S100P (-21562), MRFAP1 (+31559)	chr4	6672451	6675557	antisense	0.373175	0	0	13.43	0.18	Yes	Non	Non	Non	Yes	Yes	Yes	Yes	Yes	Non	Non
AC093323.3	S100P (-19090), MRFAP1 (+34031)	chr4	6675177	6677774	lincRNA	0.785163	0	0	20.59	2.72	Yes	Non	Non	Non	Yes	Yes	Yes	Yes	Yes	Non	Non
RP11-774O3.3	ACOX3 (+84382), HTRA3 (+86581)	chr4	8357037	8359103	lincRNA	0.305182	1.33227e-15	2.51956e-15	0.54	0.14	Yes	Yes	Non	Non	Non	Non	Yes	Non	Non	Non	Non
TAPT1-AS1	BC010030 (+46738), LDB2 (+625400)	chr4	16228285	16321763	processed_transcript	-0.147787	0.000145366	0.000188914	32.08	3.34	Yes	Non	Non	Non	Yes	Non	Yes	Yes	Yes	Non	Non
RP11-293A21.1	STIM2 (-489)	chr4	26861427	26862221	antisense	0.186985	1.41679e-06	2.00541e-06	1.67	0.25	Yes	Yes	Non	Non	Non	Non	Yes	Yes	Yes	Non	Non
RP11-360F5.3	WDR19 (-47644), KLHL5 (+89929)	chr4	39135532	39137228	lincRNA	0.657908	0	0	0	0.53	Non	Non	Non	Non	Yes	Non	Yes	Yes	Yes	Non	Non
RP11-472B18.2	UGDH (-21226), C4orf34 (+90037)	chr4	39549455	39551432	lincRNA	0.950178	0	0	14.78	0.95	Non	Yes	Non	Non	Non	Non	Non	Non	Yes	Yes	Non
RP11-395I6.3	LOC344967 (-110054), RHOH (-29654)	chr4	40168294	40169451	sense_overlapping	0.184974	1.8437e-06	2.60299e-06	0	0.17	Non	Non	Non	Non	Yes	Non	Non	Non	Non	Non	Non
RP11-121C2.2	CORIN (-4188)	chr4	47842138	47846356	lincRNA	-0.199844	2.45778e-07	3.59183e-07	0.47	1.74	Non	Non	Non	Non	Yes	Non	Non	Non	Non	Non	Non
OCIAD1-AS1	OCIAD1 (+24799), OCIAD2 (+50693)	chr4	48854024	48862220	antisense	0.447647	0	0	0	1.03	Non	Non	Non	Non	Yes	Non	Non	Non	Non	Yes	Non
USP46-AS1	USP46 (-1202)	chr4	53525572	53527835	antisense	0.587508	0	0	2.11	1.34	Yes	Non	Non	Non	Yes	Non	Yes	Yes	Yes	Non	Non
DANCR	USP46 (-57055), ERVMER34-1 (+35250)	chr4	53578596	53586518	lincRNA	0.293771	1.59872e-14	2.93259e-14	33.01	17.62	Yes	Yes	Non	Non	Yes	Non	Yes	Yes	Yes	Non	Non
RP11-738E22.2	IGFBP7 (+62197), POLR2B (+69245)	chr4	57896938	57931769	processed_transcript	-0.138287	0.000382018	0.000489054	0	0.48	Yes	Non	Non	Non	Yes	Non	Yes	Non	Non	Non	Non
RP11-453E17.1	TMPRSS11D (-7118), TMPRSS11A (+72398)	chr4	68566997	68946670	lincRNA	-0.0383587	0.326618	0.349666	1.43	2.69	Yes	Yes	Non	Non	Yes	Non	Yes	Yes	Yes	Non	Non
RP11-44F21.5	PARM1 (+150134), RCHY1 (+431221)	chr4	76006911	76009927	lincRNA	0.110709	0.00452769	0.00553564	0.72	0	Non	Non	Yes	Non	Non	Non	Non	Non	Non	Non	Non
RP11-792D21.2	BMP2K (-112077), ANXA3 (+112713)	chr4	79567056	79603853	lincRNA	0.399894	0	0	0	0.2	Yes	Non	Non	Non	Non	Non	Yes	Yes	Non	Non	Non
THAP9-AS1	THAP9 (-3461)	chr4	83814638	83822113	processed_transcript	0.545524	0	0	2.93	4.61	Yes	Yes	Non	Non	Yes	Yes	Yes	Yes	Yes	Non	Non
RP11-168E14.1	BMPR1B (-7311), PDLIM5 (+298779)	chr4	95664950	95678684	lincRNA	0.906177	0	0	0.48	0	Yes	Non	Non	Yes	Non	Non	Yes	Yes	Yes	Non	Non
RP11-499E18.1	SLC39A8 (-88808), NFKB1 (-67023)	chr4	103339758	103371167	processed_transcript	0.391906	0	0	0.62	2.43	Non	Non	Non	Non	Non	Non	Non	Non	Non	Non	Non
RP11-10L12.4	CISD2 (-32913), UBE2D3 (-8514)	chr4	103749211	103765232	lincRNA	0.463896	0	0	0	1.37	Yes	Yes	Non	Non	Yes	Non	Yes	Yes	Yes	Non	Non
RP11-710F7.2	NPNT (+34451), TBCK (+386375)	chr4	106848216	106853879	antisense	0.715314	0	0	0.6	0	Non	Non	Yes	Non	Non	Non	Non	Non	Non	Non	Non
RP11-73K9.2	AP1AR (-1161)	chr4	113150716	113152752	antisense	0.658837	0	0	0.36	0.19	Yes	Yes	Non	Non	Yes	Non	Yes	Yes	Yes	Non	Non
RP11-420A23.1	PHF17 (-403552), PGRMC2 (-117243)	chr4	129213905	129440549	lincRNA	0.43253	0	0	0.3	0.85	Yes	Yes	Non	Non	Yes	Non	Yes	Yes	Yes	Non	Non
RP11-610P16.1	PRSS48 (+131020), PET112 (+352830)	chr4	152328702	152329987	lincRNA	0.288077	5.28466e-14	9.50339e-14	1.03	3.51	Yes	Yes	Non	Non	Non	Non	Yes	Yes	Yes	Non	Non
RP11-164P12.4	PET112 (+92160), PRSS48 (+391690)	chr4	152588375	152591654	antisense	0.253421	4.51312e-11	7.4567e-11	1.62	7.47	Yes	Non	Non	Non	Yes	Non	Yes	Non	Non	Non	Non
RP11-588K22.2	GUCY1B3 (-23219), GUCY1A3 (+69045)	chr4	156655599	156658214	sense_overlapping	0.915691	0	0	0	0.09	Non	Non	Yes	Non	Non	Non	Non	Non	Non	Non	Non
RP11-597D13.9	TMEM144 (-23435), FAM198B (-13764)	chr4	159091903	159124029	processed_transcript	0.836096	0	0	0.42	3.71	Yes	Yes	Non	Non	Yes	Non	Yes	Yes	Yes	Non	Non
RP11-294O2.2	MARCH1 (-395674), TRIM61 (+198737)	chr4	165675215	165724947	lincRNA	-0.031254	0.424197	0.446985	0	0.02	Non	Non	Yes	Non	Non	Non	Non	Non	Yes	Non	Non
RP11-798M19.3	HMGB2 (+7819), GALNT7 (+157197)	chr4	174243356	174250845	antisense	0.374862	0	0	0	0.38	Yes	Non	Non	Non	Yes	Yes	Yes	Yes	Yes	Non	Non
CTD-2231H16.1	PLEKHG4B (-24251)	chr5	92265	139978	lincRNA	0.917824	0	0	1.22	0	Non	Non	Yes	Non	Non	Non	Yes	Non	Non	Non	Non
CTD-2083E4.7	SDHA (-22182), PLEKHG4B (+55801)	chr5	195892	196456	sense_overlapping	0.379145	0	0	0	0	Non	Non	Yes	Non	Non	Non	Yes	Non	Non	Non	Non
CTD-2228K2.7	EXOC3 (+36284), SLC9A3 (+44931)	chr5	478237	480999	antisense	0.916291	0	0	4.25	2.76	Yes	Non	Yes	Non	Yes	Non	Yes	Yes	Yes	Non	Non
CTD-2194D22.3	IRX4 (-1541)	chr5	1884079	1884763	antisense	0.815817	0	0	3.77	3.3	Yes	Yes	Non	Non	Yes	Non	Yes	Yes	Yes	Non	Non
RP11-480D4.3	MTRR (+589974)	chr5	8457605	8460776	lincRNA	0.0684675	0.0797162	0.0900455	1.58	3.52	Yes	Non	Non	Non	Yes	Non	Yes	Yes	Yes	Yes	Non
CTD-2001E22.2	SEMA5A (-2283)	chr5	9546311	9550721	lincRNA	0.508104	0	0	0.57	3.76	Yes	Non	Yes	Non	Yes	Non	Yes	Yes	Yes	Non	Non
CTD-2256P15.2	MARCH6 (-565)	chr5	10352812	10353713	antisense	0.288906	4.44089e-14	8.01228e-14	4.1	1.34	Yes	Yes	Non	Non	Yes	Non	Yes	Yes	Yes	Non	Non
CTD-2203K17.1	TARS (-8470), NPR3 (+720990)	chr5	33424130	33440725	antisense	0.212364	3.98386e-08	5.99434e-08	3.21	1.98	Yes	Yes	Non	Non	Yes	Yes	Yes	Yes	Yes	Non	Non
CTD-2653M23.2	NIPBL (-6218), SLC1A3 (+264186)	chr5	36864526	36876759	lincRNA	0.480036	0	0	2	0.76	Yes	Yes	Non	Non	Yes	Non	Yes	Yes	Yes	Non	Non
CTD-2201E18.3	C5orf39 (-571)	chr5	43014515	43067521	lincRNA	NA	NA	NA	4.7	0.72	Yes	Yes	Non	Non	Yes	Yes	Yes	Yes	Yes	Non	Non
AC025171.1	C5orf39 (-3137)	chr5	43041676	43045492	lincRNA	NA	NA	NA	1.44	0.31	Yes	Yes	Non	Non	Non	Yes	Yes	Yes	Yes	Yes	Non
RP11-159F24.3	C5orf28 (-12767), PAIP1 (+60436)	chr5	43484060	43509458	processed_transcript	0.464471	0	0	0.92	0.29	Yes	Yes	Non	Non	Yes	Non	Yes	Yes	Yes	Non	Non
RP11-159F24.1	PAIP1 (-32183), NNT (-13851)	chr5	43575424	43603332	lincRNA	0.795108	0	0	1.68	0.73	Yes	Non	Non	Non	Yes	Non	Yes	Yes	Yes	Non	Non
RP11-473L15.3	MRPS30 (-305975), FGF10 (-114268)	chr5	44495719	44510384	lincRNA	0.637997	0	0	0	0	Non	Non	Yes	Non	Non	Non	Non	Non	Non	Non	Non
RP11-503D12.1	FGF10 (-310937), MRPS30 (-109306)	chr5	44698532	44700910	lincRNA	0.415314	0	0	0	0	Non	Yes	Non	Non	Non	Non	Non	Non	Non	Non	Non
RP11-53O19.1	FGF10 (-388156), MRPS30 (-32087)	chr5	44745001	44808879	antisense	0.941202	0	0	0.22	0.15	Yes	Yes	Non	Non	Yes	Yes	Yes	Yes	Yes	Non	Non
RP11-53O19.2	FGF10 (-370664), MRPS30 (-49579)	chr5	44753050	44765846	lincRNA	0.705849	0	0	0	0	Non	Non	Non	Non	Non	Non	Non	Non	Non	Non	Non
CTD-2366F13.1	MOCS2 (-2989), MOCS2 (-2716)	chr5	52405671	52410956	lincRNA	0.504909	0	0	1.46	0.54	Yes	Yes	Non	Non	Yes	Non	Yes	Yes	Yes	Non	Non
PART1	PDE4D (-623891), DEPDC1B (+182481)	chr5	59783539	59843484	lincRNA	0.350859	0	0	0	0.3	Yes	Non	Non	Non	Non	Non	Yes	Yes	Yes	Non	Non
RP11-389C8.2	ZNF366 (+66277), PTCD2 (+120772)	chr5	71735729	71738214	sense_overlapping	0.796062	0	0	0	0	Yes	Non	Non	Non	Non	Non	Yes	Non	Non	Non	Non
CTD-2037K23.2	AP3B1 (-56732), SCAMP1 (-9079)	chr5	77638188	77656331	lincRNA	0.315343	0	0	4.33	1.75	Yes	Yes	Non	Non	Yes	Yes	Yes	Yes	Yes	Non	Non
CTC-458I2.2	THBS4 (+100775), SERINC5 (+119953)	chr5	79424183	79439706	antisense	0.89669	0	0	0.26	0.81	Non	Non	Non	Non	Non	Non	Non	Non	Non	Non	Non
CTD-2015H6.3	ZFYVE16 (+77159), ANKRD34B (+85307)	chr5	79778111	79783882	antisense	0.752292	0	0	12.25	3.23	Yes	Yes	Non	Non	Yes	Yes	Yes	Yes	Yes	Non	Non
CTC-281B15.1	ZCCHC9 (-48755), CKMT2 (+19508)	chr5	80499914	80597379	processed_transcript	0.312154	2.22045e-16	4.29996e-16	1.91	0.99	Yes	Non	Non	Non	Yes	Yes	Yes	Yes	Yes	Non	Non
TMEM161B-AS1	TMEM161B (-83942), MEF2C (+551315)	chr5	87564711	87732502	lincRNA	0.43709	0	0	0.67	1.58	Yes	Yes	Non	Non	Yes	Yes	Yes	Yes	Yes	Non	Non
RP11-65F13.2	NR2F1 (-84869)	chr5	92746994	92921354	lincRNA	0.862608	0	0	0	1.57	Yes	Non	Non	Yes	Yes	Non	Yes	Yes	Yes	Yes	Non
CTD-2260A17.1	ERAP1 (+22800), CAST (+123185)	chr5	96120480	96121703	antisense	0.535303	0	0	0	1.16	Yes	Non	Non	Non	Yes	Yes	Yes	Non	Non	Non	Non
STARD4-AS1	STARD4 (-113516), NREP (+350955)	chr5	110847923	111075423	lincRNA	0.697387	0	0	0	0.31	Yes	Non	Non	Yes	Yes	Non	Yes	Yes	Yes	Non	Non
EPB41L4A-AS1	NREP (-185470), EPB41L4A (+256912)	chr5	111496222	111499973	lincRNA	0.0324689	0.406401	0.429222	17.28	7.53	Yes	Yes	Non	Non	Yes	Yes	Yes	Yes	Yes	Non	Non
CTC-428G20.3	TRIM36 (-24585), PGGT1B (+57741)	chr5	114539712	114541943	lincRNA	0.584704	0	0	0.44	1.32	Non	Non	Non	Non	Yes	Non	Non	Non	Non	Non	Non
AC010226.4	FEM1C (-66464), TMED7-TICAM2 (+14821)	chr5	114937753	114956356	antisense	0.27646	5.66658e-13	9.88591e-13	0.39	0	Non	Non	Non	Non	Yes	Yes	Yes	Yes	Yes	Non	Non
CTC-339F2.2	COMMD10 (+218214), SEMA6A (+271610)	chr5	115638050	115639831	lincRNA	0.328737	0	0	0.6	0.23	Non	Non	Non	Non	Yes	Non	Non	Non	Non	Yes	Yes
CTC-504A5.1	SEMA6A (-906048)	chr5	116751204	116881993	lincRNA	-0.0701431	0.072602	0.0824164	5.81	0.63	Non	Non	Non	Non	Non	Non	Non	Non	Non	Non	Non
CTB-36H16.2	SNX24 (-12021), SNX2 (+58389)	chr5	122168050	122170228	sense_overlapping	0.497815	0	0	0	0.35	Non	Non	Non	Non	Yes	Non	Non	Non	Non	Non	Non
AC106786.1	PRDM6 (-373)	chr5	122422942	122425994	antisense	0.780596	0	0	12.99	0	Non	Yes	Yes	Non	Non	Non	Yes	Yes	Yes	Yes	Non
CTC-228N24.3	SLC12A2 (-72028), CTXN3 (+358748)	chr5	127276117	127418792	lincRNA	0.59632	0	0	4.56	2.26	Yes	Yes	Non	Non	Yes	Non	Yes	Yes	Yes	Non	Non
AC034220.3	SLC22A5 (-29108), SLC22A4 (+46148)	chr5	131646977	131705608	processed_transcript	0.721563	0	0	0	0.89	Yes	Yes	Non	Non	Yes	Non	Yes	Yes	Yes	Non	Non
AC116366.6	IRF1 (+19808), SLC22A5 (+101256)	chr5	131804578	131808735	antisense	0.537712	0	0	0.18	0.07	Yes	Non	Non	Non	Non	Non	Yes	Non	Non	Non	Non
RP11-215P8.3	PHF15 (-125399), UBE2B (+29529)	chr5	133735185	133737612	antisense	0.481295	0	0	0	0.37	Non	Non	Non	Non	Yes	Yes	Non	Non	Non	Non	Non
AC005355.2	PHF15 (-18469), UBE2B (+136459)	chr5	133842242	133844415	lincRNA	0.557604	0	0	0.41	0	Yes	Yes	Non	Non	Non	Yes	Yes	Yes	Yes	Non	Non
CTC-276P9.1	PITX1 (-5168), H2AFY (+359796)	chr5	134374527	134375737	lincRNA	0.644935	0	0	0	0	Non	Non	Yes	Non	Non	Non	Yes	Yes	Yes	Yes	Non
CTC-321K16.1	SLC25A48 (-237450), CXCL14 (-17946)	chr5	134895266	134970564	antisense	0.743968	0	0	0.14	0	Non	Non	Yes	Non	Non	Non	Non	Non	Yes	Non	Non
RP11-119J18.1	CXCL14 (-240344), SLC25A48 (-15052)	chr5	135148355	135162271	lincRNA	0.725324	0	0	0	0	Non	Non	Yes	Non	Non	Non	Non	Non	Non	Non	Non
AC034243.1	CTNNA1 (-4547)	chr5	138080122	138088998	antisense	0.0604653	0.121832	0.135172	7.93	0.09	Yes	Yes	Non	Non	Yes	Non	Yes	Yes	Yes	Non	Non
CTB-131B5.4	NRG2 (-47444), PURA (-23380)	chr5	139452441	139488215	lincRNA	0.598345	0	0	0.79	0.18	Yes	Yes	Non	Non	Non	Non	Yes	Yes	Yes	Non	Non
CTB-131B5.5	IGIP (+37116), PFDN1 (+140052)	chr5	139536903	139548370	lincRNA	0.253817	4.20108e-11	6.9495e-11	0.21	0.08	Yes	Non	Non	Non	Non	Non	Yes	Yes	Yes	Non	Non
CTC-329D1.2	ANKHD1-EIF4EBP3 (-15685), SLC4A9 (+25927)	chr5	139750475	139780952	antisense	0.0852184	0.0290752	0.0339026	5.13	0.81	Yes	Yes	Non	Non	Yes	Non	Yes	Yes	Yes	Non	Non
CTC-327F10.5	SCGB3A2 (+7771), C5orf46 (+20056)	chr5	147265648	147266441	antisense	0.841511	0	0	0	0	Non	Non	Yes	Non	Non	Non	Yes	Non	Non	Non	Non
CTC-327F10.4	SCGB3A2 (+8697), C5orf46 (+19130)	chr5	147266674	147267267	antisense	0.87485	0	0	0	0.24	Non	Yes	Non	Non	Non	Non	Yes	Non	Non	Non	Non
CTB-89H12.4	IL17B (-119753), CSNK1A1 (+52416)	chr5	148872948	148884233	processed_transcript	0.477084	0	0	4.33	5.2	Yes	Non	Non	Non	Yes	Yes	Non	Non	Non	Non	Non
hsa-mir-146a	PTTG1 (+55989), ATP10B (+374365)	chr5	159895274	159914433	lincRNA	0.302884	2.22045e-15	4.15917e-15	0	0.04	Yes	Non	Non	Non	Non	Non	Yes	Yes	Non	Non	Non
CTC-353G13.1	WWC1 (-346467), ODZ2 (+660755)	chr5	167364721	167380474	antisense	0.0500391	0.200551	0.218797	0	2.11	Yes	Non	Non	Non	Yes	Non	Yes	Yes	Non	Non	Non
CTB-178M22.2	WWC1 (-61090), ODZ2 (+946132)	chr5	167656587	167659362	antisense	0.266787	3.749e-12	6.38237e-12	0.73	0.19	Non	Non	Non	Non	Yes	Non	Non	Non	Non	Non	Non
CTB-33O18.1	STC2 (-238335), BOD1 (+48825)	chr5	172989480	173000202	lincRNA	0.850836	0	0	20.83	0	Yes	Yes	Yes	Non	Non	Non	Yes	Non	Non	Yes	Yes
CTB-33O18.2	STC2 (-246103), BOD1 (+41057)	chr5	173001940	173003278	lincRNA	0.787218	0	0	6.73	0	Non	Yes	Yes	Non	Non	Non	Yes	Non	Yes	Yes	Non
CTB-33O18.3	STC2 (-252852), BOD1 (+34308)	chr5	173006645	173012071	antisense	0.593067	0	0	0.86	0.02	Non	Yes	Yes	Non	Non	Non	Non	Non	Non	Yes	Non
RP11-267A15.1	MSX2 (-290196), HMP19 (+388655)	chr5	173763297	173959460	processed_transcript	0.0612028	0.117341	0.130347	0	0.04	Non	Non	Non	Non	Non	Non	Non	Non	Non	Yes	Non
RP11-843P14.2	THOC3 (-382220), KIAA1191 (+11044)	chr5	175774943	175780587	antisense	0.235457	1.02683e-09	1.62143e-09	0	0.4	Non	Non	Non	Non	Yes	Yes	Non	Non	Non	Non	Non
RP11-843P14.1	THOC3 (-386645), KIAA1191 (+6619)	chr5	175781208	175783171	antisense	0.274744	7.96696e-13	1.38376e-12	1.87	1.19	Non	Non	Non	Non	Yes	Yes	Yes	Non	Non	Non	Non
RP11-1334A24.6	PDLIM7 (-1720)	chr5	176921995	176930648	antisense	0.142844	0.00024211	0.000312275	0.62	0.85	Yes	Non	Non	Non	Yes	Non	Yes	Yes	Yes	Non	Non
RP11-1277A3.1	LOC728554 (-259758), B4GALT7 (+15385)	chr5	177038253	177046755	antisense	0.144713	0.000200015	0.000258954	2.18	0.99	Non	Non	Non	Non	Yes	Yes	Non	Non	Non	Non	Non
RP11-423H2.3	PROP1 (+39095), LOC728554 (+81886)	chr5	177377335	177390961	antisense	0.38875	0	0	2.51	0.44	Non	Non	Non	Non	Non	Non	Non	Non	Non	Non	Non
RP11-281O15.4	GRM6 (+15370), ZNF454 (+38560)	chr5	178396390	178417117	antisense	0.839875	0	0	0	0	Non	Non	Non	Non	Non	Non	Non	Non	Non	Yes	Yes
CTB-129O4.1	MAPK9 (-2178)	chr5	179720244	179722253	antisense	0.203903	1.37961e-07	2.03242e-07	8.46	0.25	Yes	Yes	Non	Non	Yes	Non	Yes	Yes	Yes	Yes	Non
CTC-205M6.2	MGAT1 (-30293), ZFP62 (+27945)	chr5	180257956	180262726	lincRNA	0.294457	1.37668e-14	2.52866e-14	13.45	0.95	Yes	Non	Non	Non	Yes	Non	Yes	Yes	Yes	Yes	Non
CTC-338M12.4	GNB2L1 (-15439), TRIM52 (+1774)	chr5	180673522	180699168	antisense	0.527281	0	0	5.17	1.76	Yes	Non	Non	Non	Yes	Non	Yes	Yes	Yes	Non	Non
CTC-338M12.3	OR4F16 (-100528), TRIM52 (-5641)	chr5	180688212	180699308	antisense	0.256686	2.48992e-11	4.13881e-11	9.75	1.22	Yes	Non	Non	Non	Yes	Non	Yes	Yes	Yes	Non	Non
RP11-420G6.4	SERPINB1 (-23736), SERPINB9 (+37728)	chr6	2854890	2876744	lincRNA	0.41646	0	0	0	0.03	Yes	Non	Non	Non	Non	Non	Yes	Yes	Yes	Non	Non
RP1-90J20.7	SERPINB6 (-17402), NQO2 (-10266)	chr6	2988200	2991401	processed_transcript	0.326581	0	0	1	0.39	Yes	Yes	Non	Non	Non	Non	Yes	Yes	Yes	Non	Non
RP1-80N2.3	RREB1 (-425882), LY86 (+93270)	chr6	6680541	6683866	lincRNA	0.210606	5.17932e-08	7.74642e-08	0.41	0.09	Yes	Yes	Yes	Non	Non	Non	Yes	Yes	Yes	Non	Non
RP3-512B11.3	DSP (-743)	chr6	7540683	7541571	antisense	0.597226	0	0	3.05	1.41	Yes	Yes	Yes	Non	Yes	Non	Yes	Yes	Yes	Non	Non
RP11-314C16.1	SLC35B3 (-349250)	chr6	8784410	8785678	lincRNA	0.210931	4.93514e-08	7.39732e-08	0	0	Non	Non	Non	Non	Non	Non	Non	Non	Non	Yes	Non
RP1-290I10.6	OFCC1 (-473544), TFAP2A (+2344)	chr6	10409572	10416679	antisense	0.66403	0	0	0.2	1.89	Yes	Non	Non	Non	Yes	Yes	Yes	Yes	Yes	Non	Non
ELOVL2-AS1	C6orf228 (-33040), ELOVL2 (-16602)	chr6	11043992	11078459	lincRNA	0.855776	0	0	0.53	0.04	Non	Yes	Yes	Non	Non	Non	Yes	Yes	Yes	Non	Non
RP1-223E5.4	NOL7 (-694)	chr6	13614342	13615387	antisense	0.575989	0	0	3.06	2.13	Yes	Non	Non	Non	Yes	Yes	Yes	Yes	Yes	Non	Non
RP11-146I2.1	JARID2 (-212901), CD83 (+915761)	chr6	14977018	15090234	lincRNA	0.318468	0	0	0.36	0	Non	Yes	Non	Non	Non	Non	Non	Non	Yes	Non	Non
RP1-151F17.1	ATXN1 (-405)	chr6	16761368	16762883	antisense	0.660379	0	0	1.41	0.14	Yes	Non	Non	Non	Yes	Non	Yes	Yes	Yes	Non	Non
LINC00340	PRL (+219116), SOX4 (+489994)	chr6	22056774	22111157	lincRNA	0.558382	0	0	0	0	Non	Non	Non	Non	Non	Non	Yes	Non	Non	Non	Non
HCG11	HMGN4 (-14131), BTN1A1 (+22983)	chr6	26522075	26526807	lincRNA	0.37038	0	0	0.94	0.33	Yes	Yes	Non	Non	Non	Non	Yes	Yes	Yes	Non	Non
CTA-14H9.5	HMGN4 (-11111), BTN1A1 (+26003)	chr6	26527290	26527632	lincRNA	0.321923	0	0	0	0.42	Yes	Non	Non	Non	Non	Non	Yes	Yes	Yes	Non	Non
LINC00240	ZNF322 (-329987), HIST1H2BJ (+110608)	chr6	26988231	26991703	lincRNA	0.0922623	0.0180982	0.0214491	0	0.37	Yes	Yes	Non	Non	Non	Non	Yes	Yes	Yes	Non	Non
HLA-DQB1-AS1	HLA-DQB1 (+6385), HLA-DQA1 (+17584)	chr6	32627656	32628506	antisense	0.756968	0	0	0	0	Non	Non	Yes	Non	Non	Non	Non	Non	Non	Non	Non
RP3-468B3.3	MLN (-78194), GRM4 (+251649)	chr6	33835282	33864691	lincRNA	0.281638	1.9984e-13	3.53811e-13	1.04	0.01	Non	Yes	Yes	Non	Non	Non	Non	Non	Yes	Yes	Non
RP11-513I15.6	C6orf1 (-34096), RPS10-NUDT3 (+142902)	chr6	34247455	34254545	lincRNA	0.0949624	0.0149707	0.0178041	7.21	7.92	Non	Non	Non	Non	Yes	Yes	Non	Non	Non	Non	Non
RP3-340B19.3	TULP1 (-32280), FKBP5 (+143792)	chr6	35512408	35513446	lincRNA	-0.069359	0.0758638	0.0859769	0.41	0	Non	Non	Non	Non	Non	Non	Non	Non	Yes	Non	Non
RP1-238O23.4	TREML1 (+13988), NFYA (+67375)	chr6	41107593	41108570	lincRNA	0.265702	4.61231e-12	7.82782e-12	0	0.91	Non	Non	Non	Non	Yes	Non	Non	Non	Non	Non	Non
RP11-328M4.2	FOXP4 (-24689), NCR2 (+185947)	chr6	41462590	41516359	antisense	0.673036	0	0	0.53	0.36	Yes	Non	Non	Yes	Yes	Yes	Yes	Yes	Yes	Non	Non
RP11-7K24.3	GUCA1A (-62158), TAF8 (+42735)	chr6	42059975	42061997	lincRNA	0.0801733	0.0400894	0.0463908	0.73	2.32	Yes	Non	Non	Non	Yes	Non	Yes	Non	Non	Non	Non
RP11-501I18.2	RPL7L1 (-89644), TBCC (-44143)	chr6	42756997	42759057	sense_intronic	0.464413	0	0	0.57	0.28	Yes	Non	Non	Non	Yes	Non	Yes	Yes	Yes	Non	Non
RP3-475N16.1	GNMT (-18595), CNPY3 (+13045)	chr6	42908101	42911708	antisense	0.288218	5.15143e-14	9.26988e-14	0.54	0.92	Non	Non	Non	Non	Yes	Yes	Non	Non	Non	Non	Non
RP3-337H4.8	POLH (+13655), GTPBP2 (+39403)	chr6	43555966	43559099	antisense	0.521633	0	0	0.25	0.68	Non	Non	Non	Non	Yes	Yes	Non	Non	Non	Non	Non
RP5-1120P11.1	MRPL14 (+92267), VEGFA (+264978)	chr6	43963459	44042389	lincRNA	0.354259	0	0	0.13	0.08	Yes	Non	Non	Non	Non	Non	Yes	Yes	Yes	Non	Non
RP1-302G2.5	SLC29A1 (-6008), CAPN11 (+58740)	chr6	44184675	44185901	lincRNA	0.328313	0	0	0	0.19	Yes	Non	Non	Non	Non	Non	Yes	Non	Yes	Non	Non
RP1-180E22.3	TRAM2 (-1442)	chr6	52442282	52444325	lincRNA	0.198627	2.91567e-07	4.24294e-07	3.52	0.73	Yes	Non	Non	Non	Yes	Non	Yes	Yes	Yes	Non	Non
RP1-27K12.4	ELOVL5 (-155873), GCLC (+40077)	chr6	53367982	53371717	antisense	0.548018	0	0	0	0.54	Non	Non	Non	Non	Yes	Yes	Non	Non	Non	Non	Non
RP11-79N23.1	KLHL31 (-78177), LRRC1 (-50851)	chr6	53605546	53611820	lincRNA	0.428979	0	0	0.58	0.34	Yes	Non	Non	Non	Yes	Non	Yes	Non	Non	Non	Non
RP3-523K23.2	HCRTR2 (-230140), TINAG (+635728)	chr6	54807964	54809897	sense_overlapping	0.288955	4.39648e-14	7.94259e-14	8.22	16.32	Non	Non	Non	Non	Yes	Yes	Non	Non	Non	Non	Non
RP5-1148A21.3	PTP4A1 (-309)	chr6	64280909	64282313	antisense	0.362878	0	0	0.86	2.01	Yes	Yes	Non	Non	Yes	Yes	Yes	Yes	Yes	Non	Non
RP11-154D6.1	RIMS1 (-597154), OGFRL1 (+1019)	chr6	71961060	72037931	antisense	0.907322	0	0	1.94	3.08	Non	Non	Non	Non	Yes	Non	Non	Non	Non	Non	Non
LINC00472	RIMS1 (-504391), OGFRL1 (+93782)	chr6	72054046	72130472	lincRNA	0.367358	0	0	0.07	1.53	Yes	Non	Non	Yes	Yes	Non	Yes	Yes	Yes	Non	Non
RP11-553A21.3	CD109 (+48)	chr6	74405257	74405854	lincRNA	0.756009	0	0	0	22.84	Yes	Non	Non	Non	Yes	Non	Yes	Yes	Yes	Non	Non
RP1-234P15.4	SENP6 (-311116), TMEM30A (-5874)	chr6	75994729	76006283	lincRNA	0.40146	0	0	0.55	0.22	Yes	Yes	Non	Non	Yes	Non	Yes	Yes	Yes	Non	Non
RP11-379B8.1	IBTK (+358399)	chr6	82554901	82643197	lincRNA	0.1436	0.000224173	0.000289684	1.2	0.06	Yes	Non	Non	Non	Non	Non	Yes	Non	Non	Non	Non
SNHG5	SYNCRIP (-26537)	chr6	86370709	86388451	lincRNA	0.345398	0	0	17.24	34.36	Yes	Non	Non	Non	Yes	Non	Yes	Yes	Yes	Non	Non
AKIRIN2-AS1	AKIRIN2 (+1250), ORC3 (+110950)	chr6	88410227	88411243	antisense	0.442978	0	0	0.73	2.44	Yes	Yes	Non	Non	Yes	Non	Yes	Yes	Yes	Non	Non
RP3-417O22.3	GPR63 (+46998), FHL5 (+227931)	chr6	97233012	97243697	antisense	0.887318	0	0	0	0.4	Non	Non	Non	Non	Non	Non	Non	Non	Non	Non	Non
RP11-98I9.4	PNISR (-2816)	chr6	99872797	99879249	antisense	0.464109	0	0	1.28	1.66	Yes	Yes	Non	Non	Yes	Non	Yes	Yes	Yes	Non	Non
TSTD3	USP45 (-10929), CCNC (+42509)	chr6	99968568	99979794	antisense	0.494953	0	0	0.82	2.05	Yes	Yes	Non	Non	Yes	Non	Yes	Yes	Yes	Non	Non
RP3-467N11.1	ASCC3 (-873)	chr6	101329346	101330847	antisense	0.489382	0	0	0.49	0.51	Yes	Non	Non	Non	Yes	Non	Yes	Yes	Yes	Non	Non
RP5-1112D6.4	KIAA1919 (+19058), REV3L (+204892)	chr6	111599134	111599945	antisense	0.68521	0	0	1.11	0.26	Non	Non	Non	Non	Yes	Non	Non	Non	Non	Yes	Yes
RP3-388E23.2	MYB (+123048), AHI1 (+193402)	chr6	135622705	135628296	antisense	0.568477	0	0	0	0.75	Non	Non	Non	Non	Non	Non	Non	Non	Non	Non	Non
RP3-406A7.7	BCLAF1 (-46049), MAP7 (+190313)	chr6	136656851	136657225	lincRNA	0.304088	1.77636e-15	3.33872e-15	0.33	2.2	Non	Non	Yes	Non	Yes	Non	Non	Non	Non	Non	Non
RP11-390P2.4	ECT2L (-101193), HEBP2 (+290719)	chr6	139013684	139018425	antisense	0.56776	0	0	0.72	2.67	Yes	Non	Non	Non	Yes	Non	Yes	Yes	Yes	Non	Non
RP11-545I5.3	FBXO30 (-34666), SHPRH (+114646)	chr6	146136376	146204797	antisense	0.487402	0	0	0	0.05	Yes	Non	Non	Non	Yes	Non	Yes	Yes	Yes	Non	Non
RP11-361F15.2	STXBP5 (+184706)	chr6	147708799	147711601	lincRNA	0.522093	0	0	0.33	1.31	Non	Non	Yes	Non	Yes	Non	Non	Non	Non	Non	Non
RP11-162J8.3	TAB2 (-288164), UST (+283001)	chr6	149348835	149353709	antisense	0.224977	5.67403e-09	8.73858e-09	0.95	0	Yes	Yes	Non	Non	Yes	Non	Yes	Non	Yes	Non	Non
RP1-12G14.7	C6orf72 (+25817), KATNA1 (+56595)	chr6	149912890	149913799	antisense	0.18231	2.60225e-06	3.64209e-06	3.26	1.42	Non	Non	Non	Non	Yes	Yes	Non	Non	Non	Non	Non
RP3-443C4.2	ESR1 (+6408), SYNE1 (+823672)	chr6	152134410	152135314	antisense	0.730604	0	0	0.95	0	Non	Yes	Yes	Non	Non	Yes	Yes	Yes	Yes	Non	Non
RP1-101K10.6	FBXO5 (-3418)	chr6	153304884	153310358	antisense	0.307708	8.88178e-16	1.68785e-15	0	0	Yes	Yes	Non	Non	Yes	Non	Yes	Yes	Yes	Non	Non
RP11-732M18.3	TULP4 (-15350), GTF2H5 (+128963)	chr6	158703294	158733390	lincRNA	0.665846	0	0	4.36	6.15	Yes	Non	Non	Non	Yes	Non	Yes	Non	Non	Non	Non
RP11-13P5.2	FNDC1 (-2766)	chr6	159586940	159588385	lincRNA	0.630303	0	0	0	0	Non	Non	Yes	Non	Non	Non	Yes	Yes	Non	Non	Non
RP11-417E7.1	THBS2 (+93534), SMOC2 (+718772)	chr6	169558186	169563019	lincRNA	0.495639	0	0	0	0.41	Yes	Non	Non	Non	Non	Non	Yes	Yes	Non	Yes	Non
RP11-417E7.2	THBS2 (+75019), SMOC2 (+737287)	chr6	169575400	169582835	lincRNA	0.747798	0	0	0	0.18	Non	Non	Non	Non	Non	Non	Non	Non	Non	Non	Non
XXyac-YX65C7_A.2	THBS2 (+27633), SMOC2 (+784673)	chr6	169613348	169639660	antisense	0.380903	0	0	1.26	0.64	Yes	Non	Non	Non	Non	Non	Yes	Yes	Yes	Yes	Non
RP1-266L20.2	PHF10 (-1462)	chr6	170125186	170125950	antisense	0.572046	0	0	0.67	0.39	Yes	Non	Non	Non	Yes	Non	Yes	Yes	Yes	Non	Non
AC093627.10	FAM20C (-40438)	chr7	149596	155465	lincRNA	0.51897	0	0	0.53	0.31	Yes	Yes	Yes	Non	Yes	Non	Yes	Yes	Yes	Non	Non
AC091729.9	ZFAND2A (-2427)	chr7	1199661	1204903	antisense	0.621627	0	0	8.14	1.38	Yes	Yes	Non	Non	Yes	Yes	Yes	Yes	Yes	Non	Non
AC093734.13	TMEM184A (+11399), MAFK (+14299)	chr7	1583449	1585885	processed_transcript	0.872647	0	0	13.85	0.28	Non	Non	Non	Non	Yes	Yes	Non	Non	Non	Non	Non
PSMG3-AS1	ELFN1 (-129313), TMEM184A (-23419)	chr7	1609708	1629262	lincRNA	0.348387	0	0	8.22	0.32	Yes	Yes	Non	Non	Yes	Yes	Yes	Yes	Yes	Non	Non
AC074389.9	ELFN1 (+31298), MAD1L1 (+492487)	chr7	1778265	1781927	lincRNA	0.135991	0.000478212	0.000608231	5.98	0.15	Non	Non	Non	Non	Non	Non	Non	Non	Non	Yes	Non
AC004840.9	LFNG (-77038), CHST12 (+39246)	chr7	2477397	2487485	lincRNA	0.517931	0	0	1.07	0.3	Non	Yes	Non	Non	Yes	Yes	Non	Non	Yes	Non	Non
AC006028.9	AMZ1 (+40881), GNA12 (+123915)	chr7	2757466	2762622	lincRNA	0.903557	0	0	10.63	0.15	Non	Non	Non	Non	Yes	Yes	Non	Non	Non	Non	Non
AC093620.5	TNRC18 (+3249), SLC29A4 (+137367)	chr7	5459457	5460398	antisense	0.466155	0	0	1.09	0.54	Yes	Yes	Non	Non	Yes	Non	Yes	Yes	Yes	Non	Non
AC092171.4	TNRC18 (-54261), FBXL18 (+35961)	chr7	5515434	5519442	antisense	0.821321	0	0	18.33	6.48	Non	Non	Non	Non	Yes	Yes	Non	Non	Non	Non	Non
RP11-611L7.1	ZNF853 (+39752), ZNF12 (+51287)	chr7	6694494	6696063	lincRNA	0.196301	4.02952e-07	5.81454e-07	39.08	8.87	Non	Non	Non	Non	Yes	Yes	Non	Non	Yes	Yes	Yes
AC006042.6	GLCCI1 (+146500), ICA1 (+146759)	chr7	8153654	8156191	antisense	0.724013	0	0	1.95	0.1	Non	Non	Yes	Non	Non	Non	Non	Non	Non	Non	Non
AC011891.5	ARL4A (-32245), SCIN (+84004)	chr7	12693803	12694610	lincRNA	0.915317	0	0	1.14	0	Non	Yes	Non	Non	Non	Non	Yes	Non	Non	Non	Non
GS1-465N13.1	TWIST1 (+117543), HDAC9 (+503867)	chr7	19037465	19042039	sense_overlapping	0.710805	0	0	0	0.19	Non	Non	Non	Non	Non	Non	Non	Non	Non	Non	Non
AC005083.1	MACC1 (-2248)	chr7	20257199	20261323	lincRNA	0.671605	0	0	1.37	0.16	Yes	Yes	Non	Non	Non	Non	Yes	Yes	Yes	Non	Non
AC006026.13	STK31 (-29729), CCDC126 (+83111)	chr7	23719813	23720405	antisense	0.352461	0	0	5.43	0	Non	Yes	Non	Non	Non	Non	Yes	Yes	Yes	Non	Non
AC004540.5	SNX10 (+156888), SKAP2 (+415938)	chr7	26438212	26538594	lincRNA	0.244963	2.02703e-10	3.28779e-10	1.66	0	Yes	Yes	Yes	Non	Non	Non	Yes	Yes	Yes	Non	Non
HOTAIRM1	HOXA1 (-1950)	chr7	27135265	27139884	antisense	0.741777	0	0	1.41	6.88	Yes	Non	Non	Yes	Yes	Non	Yes	Yes	Yes	Non	Non
AC005162.3	TRIL (-47198), CPVL (+140926)	chr7	29040586	29049868	antisense	-0.038506	0.324762	0.34795	0.51	0	Non	Non	Yes	Non	Non	Non	Yes	Non	Non	Non	Non
AC007255.8	PRR15 (-24592), CHN2 (+344714)	chr7	29554384	29603286	lincRNA	0.887431	0	0	2.34	0.97	Yes	Yes	Non	Non	Non	Yes	Yes	Yes	Yes	Non	Non
AC007255.7	WIPF3 (-164529), PRR15 (+78214)	chr7	29638410	29724871	processed_transcript	0.359454	0	0	1.67	0.22	Yes	Non	Non	Non	Non	Non	Yes	Yes	Yes	Non	Non
AC005154.6	GGCT (-50718), GARS (-39006)	chr7	30555924	30634425	processed_transcript	-0.0456623	0.242845	0.262955	0.95	0.38	Yes	Yes	Non	Non	Yes	Non	Yes	Yes	Yes	Non	Non
AC017116.8	DBNL (-3902), RASA4 (-115)	chr7	44078769	44081905	lincRNA	0.254744	3.54996e-11	5.88304e-11	0.18	0.05	Yes	Non	Non	Non	Non	Non	Yes	Yes	Yes	Non	Non
RP4-647J21.1	PURB (-74593), MYO1G (+19151)	chr7	44998597	45000508	sense_overlapping	0.874342	0	0	0	0	Non	Non	Yes	Non	Non	Non	Yes	Yes	Non	Non	Non
SNHG15	CCM2 (-15196), MYO1G (-5887)	chr7	45022621	45026560	lincRNA	0.354108	0	0	2.87	6.53	Yes	Yes	Non	Non	Yes	Yes	Yes	Yes	Yes	Non	Non
RP11-3N2.1	ZNF735 (-125408), ZNF727 (+36352)	chr7	63539166	63545179	processed_transcript	NA	NA	NA	0	0	Non	Non	Non	Non	Non	Non	Non	Non	Non	Yes	Non
LINC00174	KCTD7 (-240190), TPST1 (+183419)	chr7	65841030	65866325	lincRNA	0.249902	8.48766e-11	1.3923e-10	0.88	0.51	Non	Non	Non	Non	Yes	Non	Non	Non	Non	Yes	Non
GS1-124K5.4	KCTD7 (-134291), TPST1 (+289318)	chr7	65958692	65960461	lincRNA	0.0586004	0.133789	0.147722	3.88	0.81	Yes	Yes	Non	Non	Yes	Non	Yes	Yes	Yes	Non	Non
RP4-756H11.3	RABGEF1 (-77800), KCTD7 (+33315)	chr7	66119524	66134842	sense_intronic	0.272098	1.34071e-12	2.314e-12	1.57	0.41	Yes	Yes	Non	Non	Yes	Non	Yes	Yes	Yes	Non	Non
ABHD11-AS1	STX1A (-15859), ABHD11 (+3314)	chr7	73149367	73150384	antisense	0.474177	0	0	0.88	0.09	Yes	Yes	Non	Non	Yes	Yes	Yes	Yes	Yes	Non	Non
CTB-51J22.1	LIMK1 (-22847), ELN (+32833)	chr7	73473905	73476614	antisense	-0.15304	8.30341e-05	0.000108836	0	0	Yes	Non	Non	Non	Non	Non	Yes	Non	Non	Non	Non
RSBN1L-AS1	RSBN1L (-19464), PTPN12 (+139506)	chr7	77286976	77325582	lincRNA	0.575998	0	0	1.27	1.22	Yes	Yes	Non	Non	Yes	Non	Yes	Yes	Yes	Non	Non
MAGI2-AS3	GNAI1 (-672779), MAGI2 (-8471)	chr7	79082197	79100524	processed_transcript	0.1826	2.5069e-06	3.51043e-06	0	0.37	Yes	Non	Yes	Non	Non	Non	Yes	Yes	Yes	Non	Non
AC074183.4	SEMA3A (-744896), SEMA3D (+182134)	chr7	84568664	84569561	lincRNA	-0.275056	7.48963e-13	1.30168e-12	5.67	0.37	Non	Non	Non	Non	Non	Non	Non	Yes	Non	Non	Non
AC005076.5	DMTF1 (-440)	chr7	86780738	86781736	lincRNA	0.28758	5.86198e-14	1.05278e-13	2.97	0.64	Yes	Yes	Yes	Non	Yes	Non	Yes	Yes	Yes	Non	Non
TP53TG1	C7orf23 (-115655), CROT (-10265)	chr7	86954540	86974831	lincRNA	0.713729	0	0	32.25	14.69	Yes	Yes	Non	Non	Yes	Yes	Yes	Yes	Yes	Non	Non
CTB-167B5.2	SRI (-52243), STEAP4 (+34592)	chr7	87900206	87903065	lincRNA	0.940473	0	0	0	0.02	Yes	Non	Non	Non	Non	Non	Yes	Non	Non	Non	Non
AC002064.4	GTPBP10 (-78540), C7orf63 (+22951)	chr7	89895347	89899530	antisense	0.821574	0	0	0	0.17	Non	Non	Non	Non	Non	Non	Yes	Non	Non	Non	Non
AC002456.2	CDK14 (-115412), CLDN12 (+190652)	chr7	90219932	90226667	antisense	0.581924	0	0	0	0.78	Yes	Non	Non	Non	Yes	Non	Yes	Yes	Yes	Non	Non
AC007566.10	ERVW-1 (-4206)	chr7	92086877	92120924	processed_transcript	0.274009	9.21041e-13	1.59872e-12	0	0.5	Yes	Non	Non	Non	Yes	Yes	Yes	Non	Yes	Non	Non
AC006378.3	BET1 (+37478), GNG11 (+45196)	chr7	93594721	93597702	processed_transcript	0.199338	2.63913e-07	3.85071e-07	0	0	Non	Non	Yes	Yes	Non	Non	Non	Non	Non	Non	Non
AC006378.2	BET1 (+14101), GNG11 (+68573)	chr7	93598753	93640425	antisense	0.407436	0	0	0	0.08	Non	Non	Yes	Yes	Non	Non	Non	Non	Non	Non	Non
AC004893.11	SMURF1 (+113418), TRRAP (+152212)	chr7	98610787	98645863	antisense	0.435631	0	0	1.19	0.58	Non	Non	Non	Non	Yes	Yes	Non	Non	Non	Non	Non
GS1-259H13.2	ZNF498 (-12509), ZNF655 (+45614)	chr7	99195688	99208436	processed_transcript	0.421496	0	0	0	0.12	Non	Non	Non	Yes	Yes	Non	Non	Non	Non	Non	Non
RP11-758P17.3	MEPCE (+7723), TSC22D4 (+41925)	chr7	100033826	100036127	antisense	0.319615	0	0	0	0.78	Yes	Yes	Non	Non	Yes	Yes	Yes	Yes	Yes	Non	Non
RP11-126L15.4	EPHB4 (-17444), SLC12A9 (-7771)	chr7	100434935	100450238	antisense	0.494426	0	0	4.34	1.18	Yes	Non	Non	Non	Yes	Non	Yes	Yes	Yes	Non	Non
RP11-395B7.7	SERPINE1 (-31091), TRIM56 (+10502)	chr7	100737327	100741248	sense_overlapping	0.487039	0	0	13.47	5.75	Yes	Non	Non	Non	Yes	Yes	Yes	Non	Non	Non	Non
RP11-132A1.4	FIS1 (-64575), RABL5 (+12147)	chr7	100951626	100954266	antisense	0.07944	0.0419525	0.0484651	3.84	6.65	Yes	Non	Yes	Non	Yes	Non	Yes	Yes	Yes	Non	Non
RP11-325F22.3	MLL5 (-32511), LHFPL3 (+653022)	chr7	104590761	104653491	antisense	0.260978	1.12472e-11	1.88437e-11	1.42	0.56	Yes	Yes	Non	Non	Yes	Yes	Yes	Yes	Yes	Non	Non
RP11-325F22.4	MLL5 (-317)	chr7	104653871	104654768	antisense	-0.0896438	0.0216618	0.0254746	8.1	4.32	Yes	Yes	Non	Non	Yes	Non	Yes	Yes	Yes	Non	Non
ST7-AS1	ST7 (+63)	chr7	116592499	116594388	antisense	0.29717	7.54952e-15	1.39885e-14	0.33	0.43	Yes	Yes	Non	Non	Yes	Non	Yes	Yes	Yes	Non	Non
AC000123.4	GRM8 (-107310), ZNF800 (+41888)	chr7	126990181	126991577	antisense	0.454341	0	0	0.95	1.59	Non	Non	Non	Non	Yes	Non	Yes	Yes	Yes	Non	Non
RP11-738B7.1	UBE2H (+168683), NRF1 (+172562)	chr7	129423209	129425025	lincRNA	0.241397	3.75584e-10	6.03131e-10	0.81	0.32	Yes	Non	Yes	Non	Non	Non	Yes	Yes	Yes	Yes	Non
RP11-775D22.3	ZC3HC1 (-138146), TMEM209 (+15959)	chr7	129813557	129845201	antisense	0.567896	0	0	0.46	0.36	Non	Non	Non	Non	Yes	Yes	Non	Non	Non	Non	Non
AC058791.2	MKLN1 (-301868), KLF14 (-291839)	chr7	130626518	130794935	lincRNA	0.373598	0	0	0.28	1.74	Yes	Yes	Non	Non	Yes	Non	Yes	Yes	Yes	Non	Non
AC018642.1	KLF14 (-584854), MKLN1 (-8853)	chr7	130994502	131012981	processed_transcript	0.520325	0	0	0.41	0.73	Yes	Non	Non	Non	Yes	Non	Yes	Yes	Yes	Non	Non
AC015987.1	FAM180A (-180822), MTPN (+47788)	chr7	135611202	135617629	processed_transcript	0.173873	7.49987e-06	1.02901e-05	0.31	0.12	Yes	Non	Non	Non	Yes	Yes	Yes	Non	Non	Non	Non
RP4-659J6.2	JHDM1D (-1509)	chr7	139877060	139879440	antisense	0.721873	0	0	2.38	0.61	Yes	Yes	Yes	Non	Yes	Non	Yes	Yes	Yes	Non	Non
RP5-894A10.2	WEE2 (-53758), AGK (+103317)	chr7	141352180	141356610	processed_transcript	0.566567	0	0	0.63	1.72	Non	Non	Non	Non	Yes	Non	Non	Non	Non	Non	Non
RP5-894A10.5	SSBP1 (-17034), WEE2 (+12989)	chr7	141404137	141438146	lincRNA	0.537762	0	0	0.41	0.07	Yes	Yes	Non	Non	Yes	Yes	Yes	Yes	Yes	Non	Non
TRBV11-2	TCRBV6S3A1N1T (-58004), TCRBV12S2 (+34301)	chr7	142197569	142198069	lincRNA	NA	NA	NA	0	0	Non	Non	Non	Non	Non	Non	Non	Non	Non	Non	Non
AC093673.5	ZYX (-1174)	chr7	143076784	143077588	antisense	0.678984	0	0	4.94	7.68	Yes	Yes	Non	Non	Yes	Non	Yes	Yes	Yes	Non	Non
ATP6V0E2-AS1	ATP6V0E2 (+1185), ACTR3C (+449516)	chr7	149564785	149577699	lincRNA	0.605753	0	0	0.91	0.08	Non	Non	Yes	Non	Non	Non	Non	Non	Yes	Non	Non
RP4-584D14.7	RARRES2 (-515)	chr7	150038859	150039696	sense_overlapping	-0.0489646	0.210401	0.229059	0.29	0	Non	Non	Yes	Non	Non	Non	Yes	Non	Non	Yes	Non
RP4-584D14.5	REPIN1 (-607)	chr7	150060865	150069679	antisense	0.62717	0	0	9.25	0.1	Non	Yes	Yes	Non	Non	Yes	Yes	Yes	Yes	Non	Non
WDR86-AS1	NUB1 (+69496), RHEB (+108667)	chr7	151106246	151110440	processed_transcript	0.197164	3.5755e-07	5.17027e-07	0	0	Non	Non	Yes	Non	Yes	Non	Yes	Yes	Yes	Non	Non
PRKAG2-AS1	PRKAG2 (-897)	chr7	151574126	151576299	antisense	0.50991	0	0	2.65	0	Non	Yes	Yes	Non	Yes	Non	Yes	Yes	Yes	Non	Non
RP5-1129J21.3	MLL3 (-28662), XRCC2 (+211498)	chr7	152160870	152162634	lincRNA	0.317476	0	0	4.61	0.3	Yes	Yes	Non	Non	Non	Non	Yes	Yes	Yes	Non	Non
AC073871.2	SHH (-744121), C7orf13 (+84260)	chr7	156264889	156433286	lincRNA	0.360574	0	0	2.05	0	Yes	Yes	Non	Non	Non	Non	Yes	Yes	Yes	Yes	Non
AC005534.9	SHH (-860484), RNF32 (+29780), LMBR1 (+220451)	chr7	156461645	156469257	antisense	0.453081	0	0	6.23	0	Non	Non	Non	Non	Yes	Yes	Non	Non	Non	Yes	Non
RP5-1121A15.4	MNX1 (+3934), NOM1 (+56996)	chr7	156799000	156799826	antisense	0.852139	0	0	2.3	0	Non	Yes	Yes	Non	Non	Non	Yes	Yes	Yes	Non	Non
RP5-1121A15.1	MNX1 (-2962)	chr7	156803498	156809120	antisense	0.799267	0	0	8.87	0.79	Non	Yes	Non	Non	Non	Non	Yes	Yes	Yes	Non	Non
RP5-1142J19.1	DNAJB6 (-54905), UBE3C (+143150)	chr7	157074229	157075380	lincRNA	0.135945	0.000480345	0.000610661	0	0	Yes	Yes	Non	Non	Yes	Non	Yes	Non	Non	Non	Non
CTD-2336O2.1	CLN8 (-458)	chr8	1710155	1712668	antisense	0.466492	0	0	4	2.56	Yes	Yes	Non	Non	Yes	Non	Yes	Yes	Yes	Yes	Non
RP11-115C21.2	MCPH1 (-1246)	chr8	6261071	6264663	lincRNA	0.392489	0	0	1.49	1.22	Yes	Yes	Non	Non	Yes	Yes	Yes	Yes	Yes	Yes	Non
CTA-398F10.2	CLDN23 (-243033), SGK223 (-77376)	chr8	8314418	8318847	lincRNA	0.465454	0	0	0	0	Non	Yes	Non	Non	Non	Non	Yes	Non	Non	Non	Non
RP11-10A14.3	PPP1R3B (+7281), ERI1 (+140625)	chr8	8998933	9002945	antisense	0.188214	1.20455e-06	1.7094e-06	0	0	Non	Non	Non	Non	Yes	Yes	Yes	Non	Non	Non	Non
RP11-10A14.5	TNKS (-360003), PPP1R3B (-45222)	chr8	9046520	9060364	lincRNA	-0.101575	0.00923144	0.0111085	0	0.33	Yes	Non	Non	Non	Non	Non	Yes	Non	Non	Non	Non
AF131215.2	SOX7 (-378052), XKR6 (+92801)	chr8	10964719	10967428	sense_intronic	0.889851	0	0	0.45	2.28	Non	Non	Yes	Non	Yes	Non	Non	Non	Non	Non	Non
RP11-806O11.1	MTUS1 (-13987), FGL1 (+80634)	chr8	17666449	17678377	lincRNA	0.629872	0	0	0.23	0	Yes	Non	Non	Non	Non	Non	Yes	Non	Yes	Non	Non
CTD-2530N21.4	PIWIL2 (-10428), POLR3D (+19763)	chr8	22112088	22132675	antisense	0.516451	0	0	0.96	0.84	Yes	Non	Yes	Non	Non	Non	Yes	Non	Non	Non	Non
RP11-459E5.1	EGR3 (-51081), PEBP4 (+183525)	chr8	22547662	22656129	processed_transcript	0.518833	0	0	3.22	0.48	Yes	Yes	Non	Non	Yes	Yes	Yes	Yes	Yes	Non	Non
RP11-1149O23.2	TNFRSF10D (-25950), TNFRSF10A (+35190)	chr8	23046791	23048188	antisense	0.790792	0	0	0	3.27	Non	Non	Non	Non	Yes	Non	Non	Non	Non	Non	Non
RP11-1149O23.3	TNFRSF10A (-2531)	chr8	23081983	23088439	processed_transcript	0.753751	0	0	2.49	1.79	Yes	Non	Non	Non	Yes	Non	Yes	Yes	Yes	Non	Non
CTD-2647L4.3	HMBOX1 (+162744), KIF13B (+209955)	chr8	28910033	28911276	3prime_overlapping_ncrna	0.602793	0	0	2.41	1.42	Non	Non	Non	Non	Yes	Yes	Non	Non	Non	Non	Non
CTD-2647L4.4	HMBOX1 (+165916), KIF13B (+206783)	chr8	28913451	28914202	3prime_overlapping_ncrna	0.76403	0	0	0.45	5.86	Non	Non	Non	Non	Yes	Non	Non	Non	Non	Non	Non
RP11-486M23.1	DUSP4 (-178067), TMEM66 (+554315)	chr8	29384828	29387840	lincRNA	0.535464	0	0	0	0.3	Yes	Yes	Non	Non	Non	Non	Yes	Yes	Non	Non	Non
CTD-3107M8.4	RBPMS (-668)	chr8	30239634	30242917	antisense	0.567149	0	0	2.35	0.62	Yes	Yes	Non	Non	Yes	Non	Yes	Yes	Yes	Non	Non
RP11-527N22.1	ZNF703 (-366504), KCNU1 (+544955)	chr8	37184092	37189502	lincRNA	0.345433	0	0	0	0.01	Non	Non	Non	Non	Non	Non	Non	Non	Non	Yes	Non
RP11-527N22.2	ZNF703 (-289702), KCNU1 (+621757)	chr8	37262956	37264242	lincRNA	0.41634	0	0	0	0	Non	Non	Non	Non	Non	Non	Non	Non	Non	Yes	Non
RP11-150O12.1	ZNF703 (-208021), KCNU1 (+703438)	chr8	37278858	37411701	lincRNA	0.535831	0	0	0	0.03	Non	Yes	Non	Non	Non	Non	Non	Non	Non	Yes	Non
RP11-150O12.6	ZNF703 (-179048), KCNU1 (+732411)	chr8	37373967	37374539	sense_intronic	0.629033	0	0	0	0	Non	Non	Non	Non	Non	Non	Non	Non	Non	Yes	Non
RP11-150O12.3	ZNF703 (-97114), KCNU1 (+814345)	chr8	37454997	37457376	lincRNA	0.728492	0	0	0.1	0.02	Non	Yes	Non	Non	Non	Non	Non	Non	Non	Yes	Non
RP11-350N15.4	LETM2 (+37551), FGFR1 (+43853)	chr8	38279406	38283614	antisense	0.813792	0	0	1.3	0.38	Non	Non	Non	Non	Non	Non	Non	Non	Non	Non	Non
RP11-675F6.3	FGFR1 (-80321), RNF5P1 (+53091)	chr8	38401169	38410198	lincRNA	0.647889	0	0	0.65	0.38	Non	Yes	Non	Non	Non	Non	Yes	Yes	Yes	Non	Non
RP11-675F6.4	FGFR1 (-87789), RNF5P1 (+45623)	chr8	38409765	38416538	lincRNA	0.685347	0	0	0	0.18	Non	Yes	Non	Non	Non	Non	Yes	Yes	Non	Non	Non
RP11-44K6.2	IDO2 (-19980), IDO1 (+1166)	chr8	39771747	39773240	sense_intronic	0.799301	0	0	0	0	Non	Non	Non	Non	Non	Non	Non	Non	Non	Non	Non
CTA-392C11.1	C8orf4 (+167603), ZMAT4 (+576753)	chr8	40156259	40200921	lincRNA	0.64471	0	0	0.16	0	Non	Non	Non	Non	Non	Non	Non	Non	Non	Yes	Non
RP11-360L9.7	AGPAT6 (-35476), GINS4 (+13506)	chr8	41397899	41402563	antisense	0.515906	0	0	0	0	Non	Non	Non	Non	Yes	Non	Non	Non	Yes	Non	Non
RP11-930P14.2	NKX6-3 (-181692), ANK1 (+67713)	chr8	41685682	41687452	lincRNA	0.557264	0	0	1.11	0.44	Yes	Yes	Non	Non	Non	Non	Yes	Yes	Yes	Yes	Non
RP11-503E24.2	C8orf40 (-3239)	chr8	42392671	42393447	antisense	0.604276	0	0	0.35	1.23	Yes	Yes	Non	Non	Yes	Non	Yes	Yes	Yes	Non	Non
RP11-110G21.1	PCMTD1 (-24074), ST18 (+486630)	chr8	52811884	52859733	antisense	0.502821	0	0	2.28	0.61	Yes	Yes	Non	Non	Yes	Yes	Yes	Yes	Yes	Non	Non
RP11-400K9.4	OPRK1 (-267917), ATP6V1H (+323739)	chr8	54427730	54436491	lincRNA	0.197173	3.57098e-07	5.16645e-07	1.15	1.71	Yes	Yes	Non	Non	Non	Non	Yes	Yes	Yes	Non	Non
RP11-25K19.1	TOX (-985)	chr8	60031598	60033905	lincRNA	0.872057	0	0	0.08	0.06	Non	Non	Yes	Non	Non	Non	Yes	Yes	Non	Non	Non
RP11-16E18.3	YTHDF3 (+48444)	chr8	64128538	64130592	sense_overlapping	NA	NA	NA	0	0.38	Yes	Non	Non	Non	Yes	Yes	Yes	Yes	Non	Non	Non
SNHG6	TCF24 (+38549), C8orf45 (+53292)	chr8	67833918	67838633	lincRNA	0.144661	0.000201096	0.00026023	13.19	8.88	Yes	Yes	Non	Non	Yes	Yes	Yes	Yes	Yes	Non	Non
RP11-865I6.2	SULF1 (-615872), C8orf34 (+520030)	chr8	69760976	69764998	lincRNA	0.332973	0	0	6.69	0.09	Yes	Yes	Non	Non	Non	Non	Yes	Non	Yes	Non	Yes
RP11-531A24.5	C8orf84 (+35653), TERF1 (+48757)	chr8	73964412	73975296	antisense	0.359375	0	0	0	0.37	Non	Non	Non	Non	Yes	Yes	Non	Non	Non	Non	Non
RP11-956J14.1	C8orf84 (+8439), TERF1 (+75971)	chr8	73996021	73998114	sense_intronic	0.180372	3.33295e-06	4.63173e-06	0	0.1	Non	Non	Yes	Non	Non	Non	Non	Non	Non	Non	Non
RP11-730G20.1	PI15 (-203028), GDAP1 (+271126)	chr8	75521932	75545555	antisense	0.470244	0	0	0	0	Non	Non	Yes	Non	Non	Non	Non	Non	Non	Non	Non
RP11-48B3.4	ZBTB10 (+55989), ZNF704 (+332579)	chr8	81453534	81455339	lincRNA	0.686383	0	0	0.48	0	Non	Non	Non	Non	Non	Non	Non	Non	Yes	Non	Non
RP11-317J10.2	CA2 (-10519), CA3 (+14556)	chr8	86354079	86377144	antisense	0.786733	0	0	0	0.35	Yes	Non	Non	Non	Yes	Yes	Yes	Yes	Yes	Non	Non
CTA-392E5.1	REXO1L1 (-118317), PSKH2 (+174228)	chr8	86851933	86963312	lincRNA	0.272744	1.18172e-12	2.04474e-12	0	0.24	Yes	Yes	Non	Non	Non	Non	Yes	Yes	Yes	Non	Non
CTD-2284J15.1	WWP1 (-4471)	chr8	87345502	87355543	lincRNA	0.856186	0	0	1.1	0.17	Yes	Yes	Non	Non	Yes	Non	Yes	Yes	Yes	Non	Non
RP11-37B2.1	RIPK2 (-74183)	chr8	90621628	90769955	lincRNA	0.711406	0	0	0.89	0.64	Yes	Yes	Non	Non	Yes	Non	Yes	Yes	Yes	Non	Non
GS1-251I9.4	SLC26A7 (-184239), TMEM55A (-24074)	chr8	92072136	92082417	antisense	0.511727	0	0	4.02	4.11	Yes	Yes	Non	Non	Yes	Yes	Yes	Yes	Yes	Non	Non
RP11-10N23.2	C8orf83 (-754226), RBM12B (+20626)	chr8	94731801	94733395	antisense	0.628012	0	0	1.44	0.36	Non	Non	Non	Non	Yes	Yes	Non	Non	Non	Non	Non
RP11-22C11.2	ESRP1 (-2760)	chr8	95649512	95651695	antisense	0.586181	0	0	1.18	0.24	Yes	Yes	Non	Non	Yes	Non	Yes	Yes	Yes	Non	Non
RP11-347C18.3	TP53INP1 (-1329)	chr8	95962264	95963624	sense_intronic	0.589831	0	0	1.39	0.89	Yes	Yes	Non	Non	Yes	Non	Yes	Yes	Yes	Non	Non
KB-1208A12.3	RPL30 (+2667), MATN2 (+173840)	chr8	99053953	99056349	antisense	0.537327	0	0	0.66	1.56	Yes	Yes	Non	Non	Yes	Yes	Yes	Yes	Yes	Non	Non
RP11-410L14.2	VPS13B (-8363), OSR2 (+60500)	chr8	100008990	100025272	processed_transcript	0.280921	2.30926e-13	4.07273e-13	3.56	1.78	Yes	Yes	Non	Non	Yes	Non	Yes	Yes	Yes	Non	Non
KB-1991G8.1	RNF19A (-40892), ANKRD46 (+215633)	chr8	101349822	101362935	lincRNA	0.453377	0	0	0	0	Non	Non	Yes	Non	Non	Non	Non	Non	Non	Non	Non
KB-1460A1.1	YWHAZ (-171158), ZNF706 (+81581)	chr8	102134372	102138386	lincRNA	0.607912	0	0	1.15	0	Yes	Yes	Non	Non	Non	Non	Yes	Yes	Yes	Yes	Non
KB-1460A1.5	YWHAZ (-215224), ZNF706 (+37515)	chr8	102179032	102181857	lincRNA	0.670197	0	0	0.35	0.1	Non	Non	Non	Non	Yes	Non	Yes	Non	Non	Non	Non
KB-1562D12.1	ZNF706 (-271106), GRHL2 (-15602)	chr8	102473404	102504727	antisense	0.400375	0	0	4.19	0	Yes	Yes	Non	Non	Yes	Non	Yes	Yes	Yes	Non	Non
KB-431C1.4	RRM2B (-7532), UBR5 (+166326)	chr8	103251621	103265561	antisense	0.582156	0	0	1.43	0.45	Yes	Yes	Non	Non	Yes	Yes	Yes	Yes	Yes	Non	Non
KB-1507C5.4	AZIN1 (-125315), ATP6V1C1 (-31536)	chr8	103991012	104012412	lincRNA	0.486638	0	0	0.22	0	Non	Non	Yes	Non	Non	Non	Yes	Non	Non	Non	Non
RP11-318M2.2	FZD6 (-70552), BAALC (+87188)	chr8	104169217	104311000	lincRNA	0.757577	0	0	0.69	0.21	Yes	Yes	Non	Non	Yes	Yes	Yes	Yes	Yes	Non	Non
RP11-1C8.4	SLC25A32 (-77297), RIMS2 (-8211)	chr8	104495625	104513904	antisense	0.896524	0	0	0.37	0	Non	Non	Yes	Non	Non	Non	Yes	Yes	Yes	Non	Non
RP11-395G23.3	OXR1 (-176403), ZFPM2 (+952602)	chr8	107282371	107285127	lincRNA	0.092158	0.0182296	0.0215955	0	2.69	Yes	Non	Yes	Yes	Non	Non	Yes	Yes	Yes	Non	Non
RP11-649G15.2	OXR1 (+141087), ABRA (+181233)	chr8	107532701	107669776	antisense	0.460087	0	0	0	0.1	Yes	Yes	Non	Non	Non	Non	Yes	Yes	Yes	Non	Non
RP11-760H22.2	COL14A1 (-70923), DEPTOR (+180529)	chr8	121064418	121068440	lincRNA	0.906413	0	0	0.33	0	Non	Non	Non	Non	Non	Yes	Non	Non	Non	Non	Non
RP11-383J24.5	RNF139 (-6237), TRMT12 (+17723)	chr8	125474725	125486817	lincRNA	0.612888	0	0	0.37	0.31	Yes	Yes	Non	Non	Yes	Non	Yes	Yes	Yes	Non	Non
RP11-158K1.3	RNF139 (+15309), TATDN1 (+49012)	chr8	125500750	125503884	antisense	0.737768	0	0	1.02	0.67	Non	Yes	Non	Non	Yes	Yes	Non	Non	Yes	Non	Non
RP11-382A18.1	FAM84B (-827512), POU5F1B (-29634)	chr8	128302061	128494384	antisense	-0.261987	9.31197e-12	1.56875e-11	0.11	0.78	Yes	Non	Non	Non	Non	Non	Yes	Yes	Yes	Non	Non
PVT1	MYC (+211824)	chr8	128806778	129113499	lincRNA	0.435252	0	0	5.38	4.02	Yes	Yes	Non	Non	Yes	Yes	Yes	Yes	Yes	Non	Non
RP11-473O4.5	GSDMC (-51514), ASAP1 (+605258)	chr8	130844546	130856750	antisense	0.18669	1.47293e-06	2.08381e-06	1.75	1.58	Non	Non	Non	Non	Yes	Non	Non	Non	Non	Non	Non
RP11-629O1.2	ST3GAL1 (-1076)	chr8	134584413	134586104	antisense	0.652802	0	0	0.32	0.12	Yes	Yes	Non	Non	Yes	Non	Yes	Yes	Yes	Non	Non
AC083843.1	KHDRBS3 (-662327), ZFAT (-82097)	chr8	135804262	135810515	lincRNA	0.372747	0	0	0.08	0.87	Yes	Non	Non	Non	Yes	Yes	Yes	Yes	Non	Non	Non
CTA-204B4.2	CHRAC1 (-4370)	chr8	141515911	141518142	antisense	0.51486	0	0	0.94	0.13	Yes	Yes	Non	Non	Yes	Non	Yes	Yes	Yes	Non	Non
CTA-204B4.6	CHRAC1 (+13530), EIF2C2 (+110719)	chr8	141530254	141539600	lincRNA	0.83196	0	0	10.78	11.84	Non	Non	Non	Non	Yes	Yes	Non	Non	Non	Non	Non
RP11-809O17.1	PTK2 (-126689), SLC45A4 (+100572)	chr8	142136142	142140060	antisense	0.436282	0	0	1.07	0.78	Yes	Yes	Non	Non	Yes	Non	Yes	Yes	Yes	Non	Non
RP11-273G15.2	CYP11B2 (-82245), LY6E (-18398)	chr8	144063154	144099854	lincRNA	0.766181	0	0	0.1	0.08	Yes	Yes	Non	Non	Yes	Yes	Yes	Yes	Yes	Non	Non
RP13-582O9.5	ZNF696 (-10464), GLI4 (+13488)	chr8	144362330	144363860	antisense	0.708931	0	0	5.52	1.1	Yes	Yes	Yes	Non	Non	Non	Yes	Yes	Yes	Yes	Non
RHPN1-AS1	RHPN1 (-1266)	chr8	144448800	144450718	antisense	0.53909	0	0	3.72	0.08	Yes	Yes	Non	Non	Non	Non	Yes	Yes	Yes	Non	Non
RP11-909N17.2	MAFA (+15531), RHPN1 (+46046)	chr8	144494918	144499224	antisense	0.306092	1.11022e-15	2.10689e-15	0.45	0	Non	Non	Yes	Non	Non	Non	Yes	Yes	Yes	Yes	Yes
RP11-661A12.5	ZC3H3 (-4401)	chr8	144624142	144631899	antisense	0.257098	2.30844e-11	3.84414e-11	4.08	0	Non	Non	Non	Non	Non	Non	Yes	Yes	Non	Non	Non
RP11-429J17.5	MAPK15 (+2231), FAM83H (+15176)	chr8	144800415	144801061	antisense	0.657127	0	0	0.93	2.54	Non	Non	Non	Non	Yes	Yes	Yes	Non	Yes	Non	Non
RP11-429J17.6	FAM83H (-6494), SCRIB (+75141)	chr8	144816309	144828507	lincRNA	0.741074	0	0	19.71	1.05	Yes	Yes	Non	Non	Yes	Yes	Yes	Yes	Yes	Non	Non
RP11-429J17.7	FAM83H (-31243), SCRIB (+50392)	chr8	144840322	144853992	lincRNA	0.630023	0	0	1.09	0.05	Non	Non	Non	Non	Non	Non	Yes	Yes	Yes	Yes	Non
RP11-429J17.8	FAM83H (-55945), SCRIB (+25690)	chr8	144871089	144872629	antisense	0.550861	0	0	0	0.2	Non	Non	Non	Non	Yes	Yes	Non	Non	Non	Yes	Yes
CTD-3065J16.9	GPAA1 (-3988), EXOSC4 (+14)	chr8	145132904	145134168	antisense	0.761199	0	0	1.37	0.78	Yes	Yes	Non	Non	Yes	Yes	Yes	Yes	Yes	Non	Non
AF186192.1	ARHGAP39 (-85396), ZNF251 (+56686)	chr8	145923998	145924570	lincRNA	0.403534	0	0	0	0	Non	Non	Yes	Non	Non	Non	Yes	Yes	Non	Yes	Yes
RP5-1047A19.4	ZNF16 (-42987), ZNF252 (+9024)	chr8	146218299	146220223	antisense	0.345496	0	0	6.73	2.2	Non	Non	Non	Non	Yes	Non	Non	Non	Non	Yes	Non
RP11-31F19.1	DMRT1 (-293266), KANK1 (+43721)	chr9	547316	549531	sense_intronic	0.493218	0	0	0	2.68	Yes	Non	Non	Non	Yes	Non	Yes	Non	Yes	Non	Non
RP11-264I13.2	VLDLR (-577832), SMARCA2 (+28619)	chr9	2041899	2046023	antisense	0.496126	0	0	0.88	1.84	Non	Non	Non	Non	Yes	Non	Yes	Non	Non	Non	Non
RP11-509J21.3	RFX3 (-157197), GLIS3 (+616855)	chr9	3674545	3691814	lincRNA	0.499497	0	0	0.92	0.09	Non	Non	Yes	Non	Non	Non	Non	Non	Non	Non	Non
RP11-390F4.6	KDM4C (-99346), GLDC (-12603)	chr9	6645955	6670635	processed_transcript	0.642846	0	0	2.81	0.64	Non	Non	Yes	Non	Non	Non	Yes	Yes	Yes	Non	Non
RP11-390F4.3	GLDC (-76301), KDM4C (-35648)	chr9	6716547	6727438	processed_transcript	0.324024	0	0	1.43	0	Non	Yes	Non	Non	Yes	Non	Yes	Yes	Yes	Non	Non
RP11-536O18.1	MPDZ (-216646), NFIB (+847028)	chr9	13446524	13487510	lincRNA	0.487338	0	0	0	0	Non	Non	Yes	Non	Non	Non	Yes	Yes	Non	Non	Non
RP11-120J1.1	NFIB (-23450), ZDHHC21 (+355985)	chr9	14317083	14357907	antisense	0.676226	0	0	0	0.09	Yes	Yes	Non	Non	Yes	Non	Yes	Yes	Yes	Non	Non
RP11-363E7.4	ACER2 (+45264), SLC24A2 (+332828)	chr9	19453206	19455171	sense_overlapping	0.799288	0	0	3.07	5.26	Non	Non	Non	Non	Yes	Non	Yes	Non	Yes	Non	Non
TOPORS-AS1	TOPORS (-6446), NDUFB6 (+14110)	chr9	32551141	32567003	processed_transcript	0.585572	0	0	0.61	1.74	Yes	Yes	Non	Non	Yes	Non	Yes	Yes	Yes	Non	Non
RP11-326F20.5	SPINK4 (-66719), B4GALT1 (-6121)	chr9	33166972	33179981	antisense	0.303871	1.77636e-15	3.33872e-15	0.32	0.19	Yes	Yes	Non	Non	Yes	Non	Yes	Yes	Yes	Non	Non
RP11-195F19.9	CCL27 (-10789), CCL19 (+17796)	chr9	34665661	34681295	antisense	-0.0232193	0.552746	0.575812	1.53	1.29	Yes	Non	Non	Non	Yes	Non	Yes	Yes	Yes	Yes	Non
RP11-327L3.1	HRCT1 (+4392), OR2S2 (+47570)	chr9	35909479	35911683	lincRNA	0.786522	0	0	0	0.18	Yes	Non	Non	Non	Non	Non	Yes	Yes	Non	Non	Non
RP11-220I1.1	PAX5 (-50669), ZCCHC7 (-35324)	chr9	37079892	37090398	lincRNA	0.508686	0	0	3.71	5.41	Yes	Non	Yes	Non	Non	Non	Yes	Yes	Yes	Yes	Non
RP11-405L18.1	POLR1E (+10315), FBXO10 (+79990)	chr9	37485958	37506561	processed_transcript	0.683018	0	0	2.07	4.83	Yes	Non	Non	Non	Yes	Non	Yes	Yes	Yes	Non	Non
RP11-613M10.6	POLR1E (+23776), FBXO10 (+66529)	chr9	37509146	37510296	antisense	0.669593	0	0	12.35	8.02	Non	Non	Non	Non	Yes	Non	Non	Non	Non	Non	Non
RP11-548B3.3	FAM189A2 (+103912), APBA1 (+243875)	chr9	72043163	72043637	lincRNA	0.811874	0	0	0.31	0.24	Non	Non	Yes	Non	Non	Non	Yes	Non	Yes	Non	Non
RP11-522I20.3	UBQLN1 (-2233), AK300656 (+2165)	chr9	86322508	86328293	antisense	0.385926	0	0	1.21	0.33	Yes	Yes	Non	Non	Yes	Non	Yes	Yes	Yes	Non	Non
RP11-575L7.8	C9orf64 (-17257), HNRNPK (+6264)	chr9	86587147	86590692	antisense	0.279716	2.94875e-13	5.18724e-13	3.33	0.65	Yes	Non	Non	Non	Yes	Yes	Yes	Yes	Non	Non	Non
RP11-82L18.2	SHC3 (+79498), S1PR3 (+107822)	chr9	91703518	91724849	sense_intronic	0.820813	0	0	0	0	Non	Non	Yes	Non	Non	Non	Non	Non	Non	Yes	Non
RP11-165J3.6	FAM120A (-15665), WNK2 (+251296)	chr9	96197613	96199403	antisense	0.408384	0	0	1.07	0.42	Yes	Non	Non	Non	Yes	Non	Yes	Non	Non	Non	Non
RP11-30L4.5	PHF2 (-26874), FAM120A (+97862)	chr9	96301209	96322860	processed_transcript	0.449539	0	0	2.02	2.38	Yes	Non	Non	Non	Yes	Yes	Yes	Non	Non	Non	Non
MIRLET7DHG	ZNF169 (-68727), PTPDC1 (+106140)	chr9	96938883	96966818	lincRNA	0.492869	0	0	0.96	1.65	Non	Non	Non	Non	Yes	Non	Non	Non	Non	Yes	Non
RP11-342C23.4	FBP2 (+30421), HIATL1 (+188821)	chr9	97320995	97330312	lincRNA	0.607478	0	0	5.88	0	Non	Yes	Yes	Non	Non	Non	Non	Non	Yes	Non	Non
RP11-435O5.2	FANCC (-103438), PTCH1 (+87402)	chr9	98177780	98189078	lincRNA	0.563651	0	0	1.33	0.92	Yes	Non	Yes	Non	Yes	Non	Yes	Yes	Yes	Yes	Non
RP11-535M15.1	C9orf21 (-48771), ZNF510 (+73958)	chr9	99449337	99483403	lincRNA	0.232049	1.80661e-09	2.83482e-09	0.29	0	Non	Non	Yes	Non	Non	Non	Yes	Yes	Yes	Yes	Non
RP11-60I3.5	STX17 (-10170), NR4A3 (+74608)	chr9	102648607	102668883	antisense	0.188692	1.13051e-06	1.60598e-06	0.91	0.18	Yes	Yes	Yes	Non	Yes	Non	Yes	Yes	Yes	Non	Non
RP11-287A8.6	FSD1L (-56681), SLC44A1 (+146705)	chr9	108148968	108158299	processed_transcript	0.240024	4.75022e-10	7.59704e-10	0	0	Yes	Non	Non	Non	Yes	Yes	Yes	Yes	Non	Non	Non
RP11-196I18.4	RAD23B (-163654), ZNF462 (+256485)	chr9	109879739	109883986	lincRNA	0.107768	0.00572736	0.00696208	0	0.44	Non	Non	Yes	Non	Non	Non	Non	Non	Non	Non	Non
RP11-4O1.2	UGCG (+138216), SUSD1 (+140134)	chr9	114794834	114800010	sense_overlapping	0.554882	0	0	0.31	0.16	Yes	Non	Non	Non	Non	Non	Yes	Non	Non	Non	Non
RP11-27I1.2	FBXW2 (-46138), PSMD5 (+3328)	chr9	123587105	123616651	lincRNA	0.572587	0	0	7.41	0.81	Non	Non	Non	Non	Yes	Yes	Non	Non	Non	Non	Non
RP11-477J21.5	GSN (-63311), RAB14 (-34403)	chr9	123970071	124027464	processed_transcript	0.0872753	0.025395	0.0297249	0	0	Yes	Non	Non	Non	Yes	Non	Yes	Yes	Non	Non	Non
RP11-244O19.1	DAB2IP (+250443), TTLL11 (+276043)	chr9	124577952	124581731	sense_overlapping	0.620373	0	0	0.2	0.51	Non	Non	Yes	Yes	Non	Non	Non	Non	Non	Non	Non
RP11-355O1.11	RABGAP1 (-2031)	chr9	125699901	125702612	sense_overlapping	0.366748	0	0	0.18	0.2	Yes	Yes	Non	Non	Yes	Yes	Yes	Yes	Yes	Non	Non
MIR600HG	GPR21 (+77918), STRBP (+156091)	chr9	125871772	125877756	sense_intronic	0.41258	0	0	0.75	0.5	Non	Non	Non	Non	Yes	Yes	Non	Non	Non	Non	Non
RP11-121A14.2	NEK6 (+2286), PSMB7 (+155239)	chr9	127021528	127023435	antisense	0.291771	2.44249e-14	4.44177e-14	0	0.47	Yes	Yes	Non	Non	Yes	Non	Yes	Yes	Yes	Non	Non
RP11-123K19.1	LMX1B (-12796), FAM125B (+274803)	chr9	129351872	129375979	antisense	0.707687	0	0	2.09	0.46	Yes	Non	Yes	Non	Non	Non	Yes	Yes	Yes	Non	Non
RP13-225O21.2	ANGPTL2 (-95206), GARNL3 (-46506)	chr9	129976313	129984186	antisense	0.440228	0	0	1.26	0	Non	Non	Yes	Non	Non	Non	Yes	Yes	Yes	Non	Non
RP11-228B15.4	FPGS (+16418), ENG (+35475)	chr9	130578344	130584799	antisense	0.263062	7.6068e-12	1.28464e-11	0.13	0.5	Non	Non	Non	Non	Yes	Yes	Non	Non	Non	Non	Non
RP11-203J24.8	DPM2 (+757)	chr9	130696781	130703231	antisense	0.200033	2.39305e-07	3.49911e-07	6.55	0.55	Yes	Yes	Non	Non	Yes	Yes	Yes	Yes	Yes	Non	Non
RP11-395P17.3	PTGES2 (+13243), SLC25A25 (+46752)	chr9	130873449	130881013	antisense	0.230681	2.26111e-09	3.54396e-09	1.49	1	Non	Non	Non	Non	Yes	Yes	Non	Non	Non	Non	Non
HMGA1P4	SET (-25874), WDR34 (-6506)	chr9	131425412	131425857	antisense	0.250035	8.29004e-11	1.3607e-10	0	1.59	Non	Non	Non	Non	Non	Non	Non	Non	Non	Non	Non
RP11-545E17.3	ZDHHC12 (-4690)	chr9	131486723	131495473	antisense	0.418206	0	0	22.86	3.73	Yes	Yes	Non	Non	Yes	Non	Yes	Yes	Yes	Non	Non
RP11-344B5.2	METTL11A (-342063), PPP2R4 (+173144)	chr9	132044736	132048007	lincRNA	-0.0117225	0.76442	0.778597	0	0.5	Yes	Non	Non	Non	Non	Non	Yes	Yes	Yes	Non	Non
RP11-65J3.15	METTL11A (-297825), PPP2R4 (+217382)	chr9	132090539	132090680	lincRNA	0.207115	8.66195e-08	1.28641e-07	1.75	0.34	Yes	Yes	Non	Non	Yes	Non	Yes	Yes	Non	Yes	Yes
RP11-65J3.1	METTL11A (-280237), PPP2R4 (+234970)	chr9	132094578	132121817	lincRNA	0.184031	2.08401e-06	2.93471e-06	1.47	18.52	Yes	Yes	Non	Non	Yes	Non	Yes	Yes	Yes	Yes	Yes
RP11-492E3.1	METTL11A (-127597), PPP2R4 (+387610)	chr9	132245729	132275947	lincRNA	0.458208	0	0	10.35	0.6	Yes	Yes	Non	Non	Non	Non	Yes	Yes	Yes	Non	Non
RP11-492E3.51	METTL11A (-118318), PPP2R4 (+396889)	chr9	132264268	132275965	lincRNA	0.325011	0	0	0.51	0.6	Yes	Yes	Non	Non	Non	Non	Yes	Yes	Yes	Non	Non
RP11-334J6.4	POMT1 (-12374), PRRC2B (+60438)	chr9	134365872	134365958	sense_intronic	0.428228	0	0	1.43	6.74	Non	Non	Non	Non	Yes	Yes	Non	Non	Non	Non	Non
LINC00094	VAV2 (-35625), BRD3 (+40070)	chr9	136890560	136895581	antisense	0.527192	0	0	6.43	5.82	Yes	Non	Non	Non	Yes	Non	Yes	Yes	Yes	Non	Non
RP11-426A6.8	PPP1R26 (-15113), OLFM1 (+389446)	chr9	138356343	138356726	lincRNA	0.587069	0	0	2.48	0.39	Non	Non	Non	Non	Non	Non	Non	Non	Yes	Non	Non
RP11-426A6.7	PPP1R26 (-9634), OLFM1 (+394925)	chr9	138359933	138364095	antisense	0.563464	0	0	2.01	0.12	Non	Non	Non	Non	Non	Non	Non	Non	Yes	Non	Non
RP11-432J22.2	CAMSAP1 (-3503)	chr9	138799657	138805359	antisense	0.452139	0	0	3.17	2.33	Yes	Yes	Non	Non	Yes	Yes	Yes	Yes	Yes	Yes	Non
SNHG7	FAM69B (+12203), LCN10 (+18187)	chr9	139615817	139622636	antisense	0.481731	0	0	12.27	3.05	Yes	Yes	Yes	Non	Yes	Yes	Yes	Yes	Yes	Non	Non
KIAA1984-AS1	C9orf86 (-1353)	chr9	139698378	139703300	antisense	NA	NA	NA	3	1.14	Yes	Yes	Non	Non	Yes	Yes	Yes	Yes	Yes	Non	Non
RP11-536K7.3	IL15RA (+36103), FBXO18 (+47122)	chr10	5979078	5987863	antisense	0.433576	0	0	0	0.14	Yes	Non	Non	Non	Yes	Non	Yes	Yes	Non	Non	Non
RP11-5N23.2	PRKCQ (-2757)	chr10	6622380	6627641	lincRNA	0.841537	0	0	0	5.71	Yes	Non	Non	Yes	Yes	Non	Yes	Yes	Non	Non	Non
RP11-379F12.7	GATA3 (-2737)	chr10	8092412	8095447	lincRNA	0.668232	0	0	32.43	0.1	Yes	Yes	Non	Non	Yes	Yes	Yes	Yes	Yes	Non	Non
RP11-379F12.4	GATA3 (-2392)	chr10	8093503	8095047	lincRNA	0.496423	0	0	3	1.18	Yes	Yes	Non	Non	Yes	Yes	Yes	Yes	Yes	Non	Non
RP11-379F12.3	GATA3 (-1859)	chr10	8094204	8095412	lincRNA	0.574075	0	0	26.49	0	Yes	Yes	Non	Non	Yes	Yes	Yes	Yes	Yes	Non	Non
RP11-428L9.2	GATA3 (+917092)	chr10	9012087	9015431	lincRNA	0.520381	0	0	10.18	0.07	Non	Yes	Non	Non	Non	Non	Non	Non	Yes	Non	Non
RP11-89C21.2	ECHDC3 (-174016), USP6NL (-36066)	chr10	11605185	11615495	processed_transcript	0.757441	0	0	1.28	1.43	Non	Non	Non	Non	Non	Non	Non	Non	Non	Non	Non
RP11-455B2.7	C10orf111 (-21208), LOC100192204 (+36820)	chr10	15139235	15181817	processed_transcript	0.296211	9.32587e-15	1.72102e-14	0.76	0.3	Yes	Yes	Non	Non	Yes	Yes	Yes	Yes	Yes	Non	Non
RP11-124N14.4	TRDMT1 (-18497), VIM (-7691)	chr10	17256237	17268897	antisense	0.702679	0	0	0.18	3.11	Yes	Yes	Non	Non	Yes	Non	Yes	Yes	Yes	Non	Non
RP11-414K1.3	ST8SIA6 (+54036), VIM (+171960)	chr10	17428934	17455502	antisense	-0.181739	2.79971e-06	3.91048e-06	0.24	0.02	Non	Yes	Non	Non	Non	Non	Yes	Non	Yes	Non	Non
RP11-499P20.2	NSUN6 (+122238), CACNB2 (+388706)	chr10	18802043	18834580	processed_transcript	0.557736	0	0	0.59	0.55	Non	Non	Non	Non	Yes	Non	Non	Non	Non	Yes	Non
RP11-565H13.2	NEBL (-276929), C10orf140 (+343291)	chr10	21462942	21463977	antisense	0.451481	0	0	1.47	0.25	Yes	Yes	Yes	Non	Non	Yes	Yes	Yes	Yes	Non	Non
WAC-AS1	MPP7 (-245559), WAC (-5795)	chr10	28811580	28821672	antisense	0.64252	0	0	9.1	4.11	Yes	Yes	Yes	Non	Yes	Yes	Yes	Yes	Yes	Non	Non
RP11-534G20.3	LYZL1 (+159512), SVIL (+186399)	chr10	29698330	29776674	antisense	0.523338	0	0	3.7	5.13	Yes	Non	Non	Non	Yes	Non	Yes	Yes	Yes	Non	Yes
RP11-305E6.4	SVIL (-669474), MTPAP (+44892)	chr10	30591754	30594995	sense_overlapping	0.591848	0	0	0.3	0.39	Non	Non	Non	Non	Yes	Non	Non	Non	Non	Non	Yes
ZEB1-AS1	ZNF438 (-281868), ZEB1 (-5367)	chr10	31596657	31608810	antisense	0.586153	0	0	1.03	0.18	Yes	Non	Yes	Non	Non	Non	Yes	Yes	Yes	Non	Non
RP11-51B10.2	PARD3 (-751)	chr10	35104694	35105314	antisense	0.432761	0	0	0.41	0	Yes	Non	Non	Non	Non	Non	Yes	Yes	Yes	Non	Non
RP11-20F24.2	ANKRD30A (+115611), MTRNR2L7 (+361463)	chr10	37529814	37530977	lincRNA	0.956125	0	0	0	0	Non	Non	Non	Non	Non	Non	Non	Non	Non	Yes	Non
RP11-20F24.4	ANKRD30A (+202250), MTRNR2L7 (+274824)	chr10	37598112	37635957	processed_transcript	0.922921	0	0	0	0	Non	Non	Non	Non	Non	Non	Non	Non	Non	Yes	Non
RP11-258F22.1	MTRNR2L7 (-176820), ZNF248 (+77807)	chr10	38064298	38073059	lincRNA	0.156688	5.56728e-05	7.38539e-05	0	0	Non	Non	Non	Non	Non	Non	Non	Non	Non	Yes	Non
RP11-178A10.1	ZNF33B (+153105)	chr10	42970990	42990784	lincRNA	0.15359	7.82213e-05	0.000102773	0	1.97	Yes	Non	Non	Non	Yes	Non	Yes	Yes	Yes	Yes	Non
RP11-517P14.2	ZNF487P (-15924), HNRNPF (-13351)	chr10	43916046	43917254	lincRNA	0.166266	1.86737e-05	2.51363e-05	6.09	0.64	Yes	Yes	Non	Non	Non	Non	Yes	Yes	Yes	Non	Non
ZNF32-AS1	ZNF32 (+4419), ZNF485 (+38052)	chr10	44139319	44140495	antisense	0.496737	0	0	3.73	0.49	Yes	Non	Non	Non	Yes	Yes	Yes	Yes	Yes	Yes	Yes
ZNF32-AS2	ZNF32 (+1898), ZNF485 (+40573)	chr10	44141389	44143467	antisense	0.462697	0	0	1.47	0.33	Yes	Non	Non	Non	Yes	Yes	Yes	Yes	Yes	Yes	Yes
RP11-38L15.3	PTPN20A (-339095), SYT15 (+11448)	chr10	46951471	46966835	antisense	0.78557	0	0	3.4	0	Yes	Yes	Non	Non	Non	Non	Yes	Yes	Yes	Non	Non
RP11-50E11.3	SGMS1 (-6416), A1CF (+255282)	chr10	52388909	52391396	antisense	0.356184	0	0	2.65	0.55	Yes	Yes	Non	Non	Non	Non	Yes	Yes	Yes	Non	Non
RP11-809M12.1	ARID5B (-441139), TMEM26 (-6666)	chr10	63212396	63227351	antisense	0.800458	0	0	0	0	Non	Non	Yes	Non	Non	Non	Non	Non	Yes	Non	Non
RP11-9E13.2	DNA2 (-7137), SLC25A16 (+48264)	chr10	70237511	70240521	lincRNA	0.693976	0	0	0.18	0.62	Non	Non	Non	Non	Yes	Non	Non	Non	Non	Non	Non
RP11-119F7.5	CCAR1 (-21567), TET1 (+139287)	chr10	70458256	70460551	sense_overlapping	0.604902	0	0	0	0.17	Non	Non	Non	Non	Non	Non	Non	Non	Non	Non	Non
RP11-790G19.2	SLC29A3 (-101535), UNC5B (+5183)	chr10	72976980	72977969	antisense	0.398268	0	0	0	1.72	Yes	Non	Non	Non	Non	Non	Yes	Yes	Yes	Non	Non
RP11-152N13.5	MRPS16 (-877)	chr10	75012548	75014107	lincRNA	0.411097	0	0	4.85	1.55	Yes	Yes	Non	Non	Yes	Non	Yes	Yes	Yes	Non	Non
RP11-137L10.6	PPP3CB (-11773), USP54 (+67878)	chr10	75255282	75279828	antisense	0.409854	0	0	0.72	1.15	Yes	Yes	Non	Non	Yes	Non	Yes	Yes	Yes	Non	Non
RP11-464F9.20	USP54 (-50718), MYOZ1 (+15364)	chr10	75385753	75386548	antisense	0.322466	0	0	2.79	0.3	Yes	Yes	Non	Non	Non	Non	Yes	Yes	Yes	Non	Non
RP11-574K11.5	NDST2 (-2296)	chr10	75573275	75574495	antisense	0.287319	6.21725e-14	1.11585e-13	0.53	0.62	Yes	Non	Non	Non	Yes	Non	Yes	Yes	Yes	Non	Non
RP11-178G16.4	AP3M1 (+30509), VCL (+122445)	chr10	75880012	75880621	lincRNA	0.380074	0	0	0.61	1.27	Yes	Non	Non	Non	Yes	Yes	Yes	Non	Non	Non	Non
RP11-178G16.5	AP3M1 (+29866), VCL (+123088)	chr10	75880799	75881121	lincRNA	0.628048	0	0	2.29	4.5	Yes	Non	Non	Non	Yes	Yes	Yes	Non	Non	Non	Non
RP11-126H7.3	DLG5 (-2008)	chr10	79687129	79689582	antisense	0.180601	3.23748e-06	4.50589e-06	1.26	0.99	Yes	Yes	Non	Non	Yes	Non	Yes	Yes	Yes	Non	Non
TMEM254-AS1	SFTPD (-113781), FAM213A (-15784)	chr10	81806615	81838668	lincRNA	0.384615	0	0	4.52	0.05	Yes	Yes	Non	Non	Non	Non	Yes	Yes	Yes	Non	Non
RP11-137H2.4	TSPAN14 (+78487)	chr10	82289352	82295698	antisense	0.383307	0	0	2.68	0.08	Yes	Non	Non	Non	Non	Non	Yes	Yes	Yes	Non	Non
RP11-77P6.2	WAPAL (-531)	chr10	88281701	88282443	antisense	0.252645	5.19191e-11	8.55762e-11	0.57	0.6	Yes	Yes	Non	Non	Yes	Non	Yes	Yes	Yes	Non	Non
RP11-96C23.8	AGAP11 (-3171), C10orf116 (-861)	chr10	88725495	88729158	processed_transcript	0.504371	0	0	4.69	5.13	Yes	Yes	Non	Non	Yes	Non	Yes	Yes	Yes	Non	Non
RP11-96C23.7	GLUD1 (-730)	chr10	88854265	88856746	processed_transcript	0.199573	2.55325e-07	3.72938e-07	6.6	22.43	Yes	Yes	Non	Non	Yes	Non	Yes	Yes	Yes	Non	Non
RP11-399O19.5	ACTA2 (+16182), STAMBPL1 (+56372)	chr10	90692427	90700368	antisense	0.626126	0	0	0	0.1	Yes	Non	Non	Non	Yes	Non	Yes	Yes	Yes	Non	Non
RP11-399O19.8	FAS (+25916), CH25H (+190867)	chr10	90775592	90776816	sense_overlapping	0.835845	0	0	0	1.18	Non	Non	Non	Non	Yes	Non	Non	Non	Non	Non	Yes
RP11-248C1.2	KIF20B (+133575)	chr10	91589266	91600618	lincRNA	0.108733	0.00530519	0.00646034	0.72	0.02	Non	Non	Non	Non	Non	Non	Non	Non	Non	Non	Non
RP11-429G19.3	CCNJ (-189769), ENTPD1 (+141854)	chr10	97593264	97633515	processed_transcript	0.543781	0	0	3.15	2.47	Non	Non	Non	Non	Non	Non	Non	Non	Non	Non	Non
RP11-175O19.4	C10orf12 (+12920), SLIT1 (+191722)	chr10	98752206	98755716	antisense	0.294064	1.5099e-14	2.77152e-14	2.6	4.36	Yes	Non	Non	Non	Non	Non	Yes	Non	Non	Non	Non
RP11-452K12.7	PGAM1 (-15951), RRP12 (-8949)	chr10	99160871	99179281	antisense	0.13826	0.000383028	0.000490119	0	0.45	Yes	Non	Non	Non	Yes	Non	Yes	Yes	Yes	Non	Non
RP11-441O15.3	GOT1 (-2715)	chr10	101190947	101195542	antisense	0.0944165	0.0155617	0.0184989	1.11	0.15	Yes	Non	Non	Non	Yes	Non	Yes	Yes	Yes	Non	Non
RP11-483F11.7	SLC25A28 (-32483), ENTPD7 (-6559)	chr10	101411745	101413662	antisense	0.193801	5.68123e-07	8.15081e-07	0.81	0.96	Yes	Yes	Non	Non	Yes	Non	Yes	Yes	Non	Non	Non
DNMBP-AS1	DNMBP (+67224), ABCC2 (+159989)	chr10	101686766	101718138	antisense	0.624198	0	0	0.15	0.44	Yes	Yes	Non	Non	Yes	Non	Yes	Yes	Yes	Non	Non
LINC00263	WNT8B (-84564), SCD (+31476)	chr10	102133371	102143125	lincRNA	0.538958	0	0	4.78	1.48	Yes	Yes	Non	Non	Yes	Non	Yes	Yes	Yes	Non	Non
RP11-107I14.2	LBX1 (-82301), BTRC (-42807)	chr10	103070774	103071262	lincRNA	0.781726	0	0	0	0	Non	Non	Yes	Yes	Non	Non	Yes	Non	Yes	Non	Non
RP11-190J1.7	NPM3 (-27891), MGEA5 (+7161)	chr10	103570751	103571371	antisense	0.594815	0	0	2.82	1.42	Yes	Non	Non	Non	Yes	Yes	Yes	Yes	Yes	Non	Non
RP11-18I14.10	CUEDC2 (-22795), TMEM180 (-5952)	chr10	104209573	104220863	processed_transcript	0.476851	0	0	5.2	0.4	Yes	Yes	Non	Non	Yes	Yes	Yes	Yes	Yes	Non	Non
RP11-18I14.7	TMEM180 (+4829), ACTR1A (+36513)	chr10	104221151	104230846	processed_transcript	0.803613	0	0	2.14	2.04	Yes	Non	Non	Non	Yes	Non	Yes	Yes	Yes	Non	Non
RP11-541N10.3	SH3PXD2A (-23161), OBFC1 (+39720)	chr10	105637131	105639519	sense_overlapping	0.600233	0	0	0.46	0.63	Yes	Non	Non	Non	Yes	Non	Yes	Yes	Non	Non	Non
RP11-127L20.6	SORCS3 (-288518), ITPRIP (-18678)	chr10	106111348	106113333	antisense	0.36148	0	0	0	0.06	Yes	Non	Non	Non	Non	Non	Yes	Yes	Yes	Non	Non
RP11-127O4.3	SORCS3 (-163495), ITPRIP (-143701)	chr10	106234696	106240032	lincRNA	0.370953	0	0	0	0	Non	Non	Yes	Non	Non	Non	Non	Non	Yes	Non	Non
RP11-313D6.3	PDCD4 (-1127)	chr10	112629500	112631352	antisense	0.633381	0	0	0.61	0.84	Yes	Yes	Non	Non	Yes	Non	Yes	Yes	Yes	Non	Non
RP11-313D6.4	PDCD4 (-745)	chr10	112629625	112631991	antisense	0.61853	0	0	3.8	1.43	Yes	Yes	Non	Non	Yes	Non	Yes	Yes	Yes	Non	Non
RP11-57H14.4	TCF7L2 (-124642), VTI1A (+378611)	chr10	114583248	114587485	sense_overlapping	0.237924	6.78475e-10	1.07755e-09	1.86	0.9	Non	Non	Non	Non	Non	Non	Yes	Non	Non	Non	Non
RP11-498B4.5	PNLIPRP2 (+50467), HSPA12A (+71153)	chr10	118429613	118432250	antisense	0.405337	0	0	0	0	Non	Non	Yes	Non	Non	Non	Yes	Yes	Yes	Non	Non
RP11-539I5.1	HSPA12A (-99029), ENO4 (-7909)	chr10	118592511	118609716	antisense	0.390636	0	0	1.16	2.05	Yes	Non	Non	Non	Yes	Non	Yes	Yes	Yes	Non	Non
RP11-179H18.2	RGS10 (-30492), TIAL1 (+23827)	chr10	121331315	121334113	antisense	0.44703	0	0	2.82	5.25	Non	Non	Non	Non	Yes	Yes	Non	Non	Non	Non	Non
RP11-500G22.2	TACC2 (-49036), ATE1 (-12107)	chr10	123687826	123711480	antisense	0.261152	1.08877e-11	1.82637e-11	0.29	0.12	Yes	Yes	Non	Non	Yes	Non	Yes	Yes	Yes	Non	Non
RP11-122K13.12	ADAM8 (-18679), ZNF511 (-13337)	chr10	135108690	135109481	antisense	0.184866	1.8699e-06	2.63727e-06	2.56	0.23	Yes	Non	Non	Non	Yes	Non	Yes	Non	Non	Non	Non
RP11-326C3.2	ATHL1 (-992)	chr11	287304	288987	antisense	0.951954	0	0	0	0	Non	Non	Yes	Non	Non	Non	Yes	Yes	Yes	Non	Non
RP11-496I9.1	RASSF7 (-2599)	chr11	557594	560107	antisense	0.490174	0	0	0.75	0.4	Yes	Non	Yes	Non	Non	Non	Yes	Yes	Yes	Non	Non
MIR210HG	PHRF1 (-9425), RASSF7 (+5608)	chr11	565659	568457	lincRNA	0.448024	0	0	0.48	5.14	Yes	Yes	Non	Non	Yes	Non	Yes	Yes	Yes	Non	Non
AP006621.6	PDDC1 (-4388)	chr11	781644	782105	antisense	0.50272	0	0	1.3	0.17	Yes	Non	Non	Non	Yes	Non	Yes	Yes	Yes	Non	Non
CTD-2245O6.1	TOLLIP (-576)	chr11	1330998	1331937	antisense	0.366192	0	0	2.62	0.26	Yes	Non	Non	Non	Yes	Non	Yes	Yes	Yes	Yes	Non
RP13-25N22.1	KRTAP5-1 (+15)	chr11	1592582	1620414	lincRNA	0.449099	0	0	2.48	0.03	Non	Yes	Yes	Non	Non	Non	Yes	Yes	Yes	Non	Non
AC068580.6	IFITM10 (-10823), CTSD (+2575)	chr11	1781577	1783716	antisense	0.679988	0	0	3.07	0.95	Yes	Yes	Non	Non	Yes	Yes	Yes	Yes	Yes	Non	Non
AC068580.5	CTSD (+613)	chr11	1784238	1784979	sense_intronic	0.65398	0	0	1.95	0.38	Yes	Yes	Non	Non	Yes	Yes	Yes	Yes	Yes	Non	Non
H19	MRPL23 (+51051), IGF2 (+142788)	chr11	2016405	2022700	lincRNA	0.643843	0	0	10.99	0.19	Non	Non	Yes	Non	Non	Non	Yes	Yes	Yes	Yes	Non
AC109309.4	MRGPRG (-10636), MRGPRE (+2937)	chr11	3247290	3254068	antisense	0.89181	0	0	0	0.22	Non	Non	Yes	Non	Non	Non	Non	Non	Non	Non	Non
RP11-290F24.6	OR52W1 (+3353), FAM160A2 (+32134)	chr11	6223130	6224483	lincRNA	0.351035	0	0	0.27	0.29	Non	Non	Non	Non	Yes	Non	Non	Non	Non	Non	Non
CTD-2516F10.4	PPFIBP2 (+56686), CYB5R2 (+103134)	chr11	7590096	7593277	antisense	-0.144396	0.000206644	0.000267158	0	0	Non	Yes	Yes	Non	Non	Non	Yes	Non	Non	Non	Non
TMEM9B-AS1	TMEM9B (-6659), NRIP3 (+32948)	chr11	8986221	8999074	antisense	0.483984	0	0	2.09	0.31	Yes	Yes	Non	Non	Yes	Non	Yes	Yes	Yes	Non	Non
SBF2-AS1	SWAP70 (+120724), SBF2 (+509402)	chr11	9779838	9832866	lincRNA	0.150263	0.0001119	0.000145975	0.94	0.31	Yes	Non	Non	Non	Yes	Non	Yes	Yes	Yes	Non	Non
CTD-2003C8.1	ZBED5 (-24457), CSNK2A1 (+470827)	chr11	10879805	10928349	lincRNA	0.260128	1.31795e-11	2.20407e-11	1.35	4.71	Yes	Yes	Non	Non	Yes	Yes	Yes	Yes	Yes	Non	Non
RP11-567I13.1	CSNK2A1 (+491)	chr11	11373972	11374854	antisense	0.631508	0	0	19.48	5.94	Non	Non	Non	Non	Yes	Non	Non	Non	Non	Non	Non
CTC-497E21.3	RASSF10 (-4299)	chr11	13022636	13030706	lincRNA	NA	NA	NA	0	0.65	Yes	Non	Non	Non	Yes	Non	Yes	Yes	Yes	Yes	Non
RP1-239B22.5	KCNJ11 (+6569), B7H6 (+30328)	chr11	17402195	17405078	antisense	0.194668	5.04554e-07	7.26155e-07	0.09	0.79	Yes	Non	Yes	Non	Yes	Non	Non	Non	Non	Yes	Non
SPTY2D1-AS1	UEVLD (-16287), SPTY2D1 (+29452)	chr11	18621333	18631802	lincRNA	0.362033	0	0	0.1	0.51	Yes	Non	Non	Non	Yes	Non	Yes	Non	Non	Non	Non
RP11-1081L13.4	TMEM86A (+24748), PTPN5 (+68290)	chr11	18728083	18762115	antisense	0.673212	0	0	0	0	Non	Non	Yes	Non	Non	Non	Yes	Yes	Non	Non	Non
BDNF-AS	LIN7C (-95727), BDNF (+98547)	chr11	27528384	27719721	lincRNA	0.3402	0	0	0	0.11	Yes	Yes	Non	Non	Yes	Non	Yes	Yes	Yes	Non	Non
RP4-607I7.1	CD44 (-3527)	chr11	35154201	35159579	antisense	0.65658	0	0	0	0.4	Yes	Non	Non	Non	Yes	Non	Yes	Yes	Yes	Yes	Non
RP1-68D18.4	CD44 (+73794), SLC1A2 (+206894)	chr11	35231889	35236532	antisense	0.757815	0	0	0.24	1.92	Yes	Non	Non	Non	Yes	Non	Non	Non	Non	Non	Non
RP1-68D18.2	CD44 (+74408), SLC1A2 (+206280)	chr11	35234096	35235554	sense_intronic	0.698568	0	0	0.17	6.31	Yes	Non	Non	Non	Yes	Non	Non	Non	Non	Non	Non
RP11-698N11.4	LDLRAD3 (-127893), TRIM44 (+153366)	chr11	35835881	35839557	sense_overlapping	0.309665	4.44089e-16	8.50397e-16	0.54	0.89	Non	Non	Non	Non	Yes	Non	Yes	Non	Non	Non	Non
RP11-495O11.1	SYT13 (-365776), CHST1 (+13546)	chr11	45673078	45674241	antisense	0.820007	0	0	0	0	Non	Non	Yes	Non	Non	Non	Non	Non	Non	Non	Non
CTD-2589M5.4	PHF21A (-144017), CREB3L1 (-12226)	chr11	46277905	46296098	antisense	0.687825	0	0	0.7	0	Non	Yes	Yes	Yes	Non	Non	Yes	Non	Yes	Non	Non
RP11-750H9.5	SPI1 (-17593), SLC39A13 (-12326)	chr11	47404698	47430741	antisense	0.611852	0	0	0	0.17	Yes	Yes	Non	Non	Yes	Non	Yes	Yes	Yes	Non	Non
RP11-142C4.6	FAM111B (-111034), GLYATL1 (+52902)	chr11	58701115	58826132	processed_transcript	0.545328	0	0	0	0.03	Non	Non	Yes	Non	Non	Non	Yes	Yes	Yes	Non	Non
AP001258.4	FAM111A (-8205), FAM111B (+29389)	chr11	58897605	58910488	lincRNA	0.781721	0	0	1.56	0.65	Yes	Non	Non	Non	Yes	Non	Yes	Yes	Yes	Non	Non
RP11-794G24.1	SYT7 (+39985), SDHAF2 (+110762)	chr11	61306987	61309731	lincRNA	0.750033	0	0	1.73	0.22	Non	Non	Yes	Non	Non	Non	Non	Non	Non	Non	Non
RP11-831H9.3	MTA2 (-4443)	chr11	62373632	62373877	antisense	0.0763136	0.0507362	0.0581719	0	0	Yes	Yes	Non	Non	Yes	Non	Yes	Yes	Yes	Non	Non
RP11-727F15.12	TMEM179B (-997)	chr11	62553497	62554257	antisense	0.401878	0	0	1.02	1.73	Yes	Yes	Non	Non	Yes	Yes	Yes	Yes	Yes	Non	Non
SNHG1	SLC3A2 (-2061)	chr11	62619459	62623386	processed_transcript	0.324844	0	0	19.96	28.74	Yes	Yes	Non	Non	Yes	Yes	Yes	Yes	Yes	Yes	Non
AP000438.2	CHRM1 (+7587), SLC3A2 (+57941)	chr11	62677017	62685833	antisense	0.28073	2.40252e-13	4.23448e-13	0.85	0	Non	Non	Yes	Non	Non	Non	Yes	Non	Yes	Non	Non
RP11-466C23.4	C11orf95 (+579)	chr11	63534955	63536113	processed_transcript	NA	NA	NA	0	0.84	Non	Non	Non	Non	Yes	Non	Yes	Yes	Yes	Non	Non
RP11-783K16.14	VEGFB (-2801)	chr11	63996685	64001824	antisense	0.196962	3.67723e-07	5.31177e-07	0.92	0	Yes	Yes	Non	Non	Yes	Non	Yes	Yes	Yes	Non	Non
RP11-783K16.5	PLCB3 (-4433), PPP1R14B (-149)	chr11	64013435	64015689	antisense	0.671497	0	0	8.49	73.5	Yes	Yes	Non	Non	Yes	Non	Yes	Yes	Yes	Non	Non
RP11-783K16.13	PLCB3 (-3307), PPP1R14B (-1275)	chr11	64014410	64016966	processed_transcript	0.480527	0	0	1.18	1.02	Yes	Yes	Non	Non	Yes	Non	Yes	Yes	Yes	Non	Non
AP001462.6	SF1 (-713)	chr11	64546425	64546877	lincRNA	0.281252	2.16049e-13	3.81771e-13	1.36	0.43	Yes	Yes	Non	Non	Yes	Yes	Yes	Yes	Yes	Non	Non
RP11-869B15.1	SF1 (-6804), MAP4K2 (+17971)	chr11	64552392	64553092	lincRNA	0.205993	1.01999e-07	1.51074e-07	0	0.07	Yes	Non	Non	Non	Non	Non	Yes	Yes	Non	Non	Non
AP003068.9	TM7SF2 (-665)	chr11	64878185	64879167	antisense	0.0616789	0.114511	0.127358	3.08	4.83	Yes	Yes	Non	Non	Yes	Yes	Yes	Yes	Yes	Non	Non
NEAT1	SCYL1 (-90920), FRMD8 (+47587)	chr11	65190244	65213011	lincRNA	-0.0645312	0.0986619	0.110582	5.07	28.42	Yes	Yes	Non	Non	Yes	Yes	Yes	Yes	Yes	Yes	Non
MALAT1	SCYL1 (-22962), FRMD8 (+115545)	chr11	65265232	65273940	lincRNA	-0.0399547	0.306878	0.329432	176.83	645.97	Non	Yes	Non	Non	Yes	Yes	Yes	Yes	Yes	Yes	Non
RP11-856B14.1	SSSCA1 (-1020)	chr11	65335952	65337894	processed_transcript	0.414959	0	0	2.47	0.3	Yes	Yes	Non	Non	Yes	Non	Yes	Yes	Yes	Non	Non
RP11-755F10.1	KLC2 (-12164), PACS1 (+175186)	chr11	66012310	66013710	antisense	0.387976	0	0	11.16	1.46	Non	Non	Non	Non	Yes	Yes	Non	Non	Non	Non	Non
RP11-755F10.3	RAB1B (-7885), KLC2 (+2997)	chr11	66027037	66029305	antisense	0.390199	0	0	0.89	1.05	Yes	Non	Non	Non	Yes	Yes	Yes	Yes	Yes	Non	Non
CTD-3074O7.5	DPP3 (-3548)	chr11	66240960	66247704	antisense	0.383114	0	0	1.44	0.33	Yes	Yes	Non	Non	Yes	Non	Yes	Yes	Yes	Non	Non
RP11-658F2.8	RBM4B (+10599), RBM14 (+50623)	chr11	66433506	66435845	antisense	0.590554	0	0	3.71	1.94	Non	Non	Non	Non	Yes	Yes	Non	Non	Non	Non	Non
RP5-901A4.1	NDUFS8 (-2982)	chr11	67792276	67797928	antisense	0.392332	0	0	0	0.2	Yes	Yes	Non	Non	Yes	Yes	Yes	Yes	Yes	Non	Non
RP11-802E16.3	TCIRG1 (+13256), CHKA (+69140)	chr11	67818206	67821229	processed_transcript	0.631873	0	0	0.29	0.69	Non	Non	Non	Non	Yes	Non	Non	Non	Non	Non	Non
RP11-757G1.6	CPT1A (-30672), MRPL21 (+31232)	chr11	68638131	68642010	lincRNA	0.306636	8.88178e-16	1.68785e-15	0	0	Non	Non	Yes	Non	Non	Non	Non	Non	Yes	Yes	Non
RP11-211G23.2	CCND1 (-269118), TPCN2 (+370405)	chr11	69186230	69187279	lincRNA	0.214818	2.75199e-08	4.16591e-08	0	0	Non	Non	Non	Non	Non	Non	Yes	Non	Non	Yes	Non
AP000439.3	CCND1 (-162569), TPCN2 (+476954)	chr11	69291900	69294708	lincRNA	0.650642	0	0	9.67	0	Non	Yes	Yes	Non	Non	Yes	Non	Non	Yes	Yes	Non
RP11-626H12.2	FGF3 (-229872), ANO1 (-60344)	chr11	69860963	69867165	lincRNA	0.256622	2.5191e-11	4.18478e-11	0	0.71	Yes	Non	Non	Non	Yes	Non	Yes	Yes	Non	Yes	Yes
AP000487.6	CTTN (-75639), PPFIA1 (+52167)	chr11	70128472	70209474	antisense	0.665369	0	0	0.46	0.45	Non	Non	Non	Non	Yes	Yes	Non	Non	Non	Non	Non
AP001271.3	CTTN (+78927), SHANK2 (+612303)	chr11	70323381	70323697	sense_intronic	0.674654	0	0	1.2	0.47	Non	Non	Non	Non	Non	Non	Yes	Non	Non	Yes	Non
RP11-660L16.2	NADSYN1 (-2756), DHCR7 (-1984)	chr11	71159719	71163203	antisense	0.592301	0	0	13.4	1.7	Yes	Yes	Non	Non	Yes	Yes	Yes	Yes	Yes	Non	Non
RP11-31L22.7	ATG16L2 (-53595), ARAP1 (-8422)	chr11	72466373	72477338	antisense	0.480824	0	0	2.24	0	Yes	Non	Non	Non	Yes	Yes	Yes	Yes	Yes	Non	Non
RP11-800A3.4	P2RY6 (-31547), P2RY2 (+22356)	chr11	72950019	72953380	sense_overlapping	0.880245	0	0	5.46	6.08	Yes	Non	Non	Non	Yes	Yes	Yes	Non	Yes	Non	Non
RP11-800A3.7	ARHGEF17 (-320)	chr11	73018279	73020406	antisense	0.513853	0	0	1.35	0.4	Yes	Yes	Non	Non	Yes	Non	Yes	Yes	Yes	Non	Non
RP11-707G14.7	DNAJB13 (-20867), PAAF1 (+52464)	chr11	73639577	73641417	lincRNA	0.654277	0	0	0	0	Non	Non	Non	Non	Yes	Yes	Non	Non	Non	Non	Non
AP001372.2	LIPT2 (-2239)	chr11	74204410	74209578	processed_transcript	0.633888	0	0	0.92	0.34	Yes	Non	Non	Non	Non	Non	Yes	Yes	Yes	Non	Non
TPBGL	SLCO2B1 (+91620), ARRB1 (+109223)	chr11	74952562	74954742	lincRNA	0.111416	0.00427515	0.00523853	0.44	0.09	Non	Non	Yes	Non	Non	Non	Yes	Yes	Yes	Non	Non
CTD-2562J17.7	ARRB1 (+91255), SLCO2B1 (+109588)	chr11	74971170	74972069	antisense	0.679528	0	0	9.25	0.1	Non	Non	Yes	Non	Non	Non	Non	Non	Non	Non	Non
RP11-535A19.1	UVRAG (-13021), DGAT2 (+33413)	chr11	75511921	75514460	antisense	0.29835	5.77316e-15	1.07188e-14	2.11	0.25	Non	Non	Non	Non	Yes	Non	Non	Non	Non	Non	Non
CTD-2011F17.2	WNT11 (+69007), UVRAG (+322355)	chr11	75848358	75848775	antisense	0.553813	0	0	0	0	Non	Non	Non	Non	Yes	Non	Non	Non	Non	Non	Non
RP11-111M22.3	C11orf30 (-2016)	chr11	76152381	76155724	processed_transcript	0.543764	0	0	2.33	1.28	Yes	Yes	Non	Non	Yes	Yes	Yes	Yes	Yes	Non	Non
RP11-672A2.4	LRRC32 (+14560), C11orf30 (+210415)	chr11	76365212	76367756	lincRNA	0.802225	0	0	0	0	Non	Non	Yes	Non	Non	Non	Non	Non	Non	Non	Non
RP11-21L23.3	TSKU (-420)	chr11	76493624	76494106	antisense	0.759817	0	0	1.39	1.23	Yes	Yes	Non	Yes	Yes	Non	Yes	Yes	Yes	Yes	Non
RP11-21L23.2	ACER3 (-58414), TSKU (+19218)	chr11	76511407	76515599	sense_overlapping	0.730167	0	0	0.56	0.68	Non	Non	Non	Non	Yes	Yes	Yes	Non	Non	Non	Non
RP11-705O3.1	ALG8 (-17894), KCTD21 (+31071)	chr11	77850816	77886369	lincRNA	0.696443	0	0	0.57	0.49	Yes	Yes	Non	Non	Yes	Yes	Yes	Yes	Yes	Non	Non
RP11-113K21.5	PCF11 (-67703), RAB30 (-17550)	chr11	82783107	82817761	lincRNA	0.396273	0	0	2.82	1.34	Yes	Yes	Non	Non	Yes	Non	Yes	Yes	Yes	Non	Non
RP11-113K21.4	PCF11 (-72296), RAB30 (-12957)	chr11	82783443	82808238	lincRNA	0.249132	9.73346e-11	1.5919e-10	0	0	Non	Non	Non	Non	Non	Non	Non	Non	Non	Non	Non
RP11-727A23.5	PCF11 (+35316), CCDC90B (+93924)	chr11	82902070	82904836	lincRNA	0.601425	0	0	0.61	0.32	Yes	Yes	Non	Non	Yes	Yes	Yes	Yes	Yes	Non	Non
RP11-736K20.5	FZD4 (+46773), PRSS23 (+108176)	chr11	86603255	86636079	antisense	0.801579	0	0	0.2	0.24	Non	Non	Non	Non	Non	Non	Non	Non	Non	Non	Non
SCARNA9	TAF1D (+19848), KIAA1731 (+60039)	chr11	93454678	93455031	antisense	0.330305	0	0	6.28	14.92	Non	Non	Non	Non	Yes	Non	Non	Non	Non	Non	Non
RP11-685N10.1	GPR83 (-71820), MRE11A (+20635)	chr11	94206073	94206736	antisense	0.616538	0	0	0	1.16	Non	Non	Non	Non	Yes	Non	Non	Non	Non	Non	Non
RP11-315O6.1	TMEM123 (-4419)	chr11	102323649	102332739	antisense	0.584934	0	0	0.87	0.43	Yes	Yes	Non	Non	Yes	Non	Yes	Yes	Yes	Non	Non
RP11-817J15.2	MMP7 (-86746), MMP20 (+7839)	chr11	102477646	102498801	antisense	0.808225	0	0	0	0	Yes	Non	Non	Non	Non	Non	Yes	Non	Non	Non	Non
RP11-690D19.3	MMP13 (-97509), DCUN1D5 (+38972)	chr11	102921415	102926528	sense_overlapping	0.0349693	0.371207	0.394479	0.05	0.86	Non	Non	Non	Non	Yes	Non	Non	Non	Non	Non	Non
RP13-259F12.2	GUCY1A2 (+341769), AASDHPPT (+599110)	chr11	106544737	106550066	sense_overlapping	0.943243	0	0	0	0.01	Non	Non	Yes	Non	Non	Non	Non	Non	Non	Non	Non
RP11-819C21.1	GUCY1A2 (-295756), CWF19L2 (+143645)	chr11	107182857	107186997	lincRNA	0.469066	0	0	0	0.39	Non	Non	Non	Non	Yes	Non	Non	Non	Non	Non	Non
RP11-839D17.3	TTC12 (-18092), NCAM1 (+335190)	chr11	113149158	113185159	antisense	0.170132	1.18041e-05	1.60466e-05	0	0.4	Yes	Non	Yes	Non	Yes	Non	Yes	Yes	Yes	Non	Non
AP006216.10	ZNF259 (+14226)	chr11	116644104	116644921	antisense	0.413038	0	0	0	0.35	Yes	Non	Non	Non	Yes	Yes	Yes	Yes	Yes	Non	Non
RP11-770J1.3	TTC36 (-5993), MLL (+85012)	chr11	118382625	118401809	antisense	0.510429	0	0	0.67	0.13	Non	Non	Non	Non	Yes	Non	Yes	Yes	Yes	Non	Non
AP002954.4	TREH (-47763), DDX6 (+63828)	chr11	118575315	118620973	antisense	-0.102694	0.00848326	0.0102261	0	0	Non	Non	Non	Non	Non	Non	Non	Non	Non	Non	Non
RP11-110I1.12	RPS25 (+21933), FOXR1 (+24707)	chr11	118865533	118868714	lincRNA	0.251824	6.01894e-11	9.89701e-11	3.68	2.18	Yes	Non	Non	Non	Yes	Non	Yes	Yes	Yes	Non	Non
RP11-110I1.11	RPS25 (+14030), FOXR1 (+32610)	chr11	118874451	118875603	antisense	0.0772295	0.0480166	0.0551919	3.3	0.46	Yes	Non	Non	Non	Yes	Non	Yes	Yes	Non	Non	Non
CTD-2523D13.2	PVRL1 (-5878), TRIM29 (+403550)	chr11	119600292	119610333	antisense	0.334222	0	0	2.35	0.65	Yes	Yes	Non	Non	Yes	Non	Yes	Yes	Yes	Non	Non
RP11-166D19.1	BLID (+43876), SORL1 (+620135)	chr11	121899062	121987031	processed_transcript	0.211628	4.44773e-08	6.67037e-08	0	3.82	Yes	Non	Non	Non	Yes	Non	Non	Non	Non	Non	Non
RP11-680F20.6	DDX25 (+48840), CDON (+110075)	chr11	125820010	125826214	processed_transcript	0.405406	0	0	0	0	Non	Non	Yes	Non	Non	Non	Non	Non	Non	Non	Non
RP11-712L6.7	DCPS (-10164), TIRAP (+10501)	chr11	126162816	126164149	antisense	0.130097	0.000837932	0.001055	0	1.15	Non	Non	Non	Non	Yes	Yes	Non	Non	Non	Non	Non
KIRREL3-AS1	ST3GAL4 (+221802), KIRREL3 (+423424)	chr11	126413841	126480843	antisense	0.450452	0	0	0	0	Non	Non	Yes	Non	Non	Non	Non	Non	Non	Non	Non
RP11-890B15.3	SNX19 (+48237), ADAMTS15 (+419276)	chr11	130736148	130740142	lincRNA	0.694603	0	0	0.31	1.86	Yes	Non	Non	Non	Yes	Non	Non	Non	Non	Non	Non
AP004372.1	SNX19 (-970906), NTM (-23424)	chr11	131747573	131767002	antisense	0.273744	9.70557e-13	1.68148e-12	0.48	0	Yes	Non	Non	Non	Yes	Non	Yes	Non	Yes	Yes	Non
RP11-598F7.5	SLC6A12 (+48713), IQSEC3 (+98609)	chr12	273829	275487	antisense	0.0694378	0.0755305	0.0856345	0	0	Non	Non	Yes	Non	Non	Non	Non	Non	Non	Non	Non
RP11-598F7.6	SLC6A12 (+39578), IQSEC3 (+107744)	chr12	276021	291565	lincRNA	0.0685919	0.0791691	0.0895381	0	0.04	Non	Non	Yes	Non	Non	Non	Non	Non	Non	Non	Non
RP11-283I3.6	SLC6A13 (-12665), KDM5A (+113916)	chr12	383119	386289	sense_overlapping	0.484119	0	0	0.23	1.13	Non	Non	Yes	Non	Yes	Non	Non	Non	Non	Non	Non
RP11-218M22.1	NINJ2 (+16291), B4GALNT3 (+186921)	chr12	740056	772872	antisense	0.236891	8.07414e-10	1.28085e-09	1.32	0.24	Yes	Non	Non	Non	Non	Non	Yes	Yes	Yes	Non	Non
RP11-359B12.1	RAD52 (-32972), ERC1 (-8569)	chr12	1084463	1099207	processed_transcript	0.565454	0	0	1.14	0.58	Yes	Yes	Non	Non	Non	Non	Yes	Yes	Yes	Non	Non
RP5-1096D14.2	CACNA2D4 (-14184), DCP1B (+71623)	chr12	2038367	2045740	lincRNA	0.356317	0	0	0	0.02	Non	Non	Yes	Non	Non	Non	Yes	Non	Yes	Non	Non
RP4-816N1.7	FKBP4 (+5595), NRIP2 (+34518)	chr12	2906301	2913104	antisense	0.106055	0.00655123	0.00793196	0	0	Yes	Non	Yes	Non	Yes	Yes	Yes	Non	Non	Non	Non
RP11-253E3.3	TSPAN9 (-34162), TEAD4 (+83881)	chr12	3150602	3154116	lincRNA	0.641715	0	0	3.89	2.16	Non	Non	Non	Non	Yes	Non	Non	Non	Non	Non	Non
RP11-1038A11.3	NTF3 (-95048), KCNA5 (+293147)	chr12	5399645	5492819	lincRNA	-0.0141017	0.718466	0.736435	1.3	0	Non	Yes	Yes	Non	Non	Non	Yes	Non	Yes	Non	Non
RP1-102E24.8	CD27 (-50398), LTBR (+10296)	chr12	6503070	6504235	lincRNA	0.424465	0	0	0	2.67	Yes	Non	Non	Non	Yes	Yes	Yes	Non	Non	Non	Non
CD27-AS1	CD27 (+399)	chr12	6548166	6560733	lincRNA	0.0325198	0.405666	0.428764	2.05	0.75	Yes	Non	Non	Non	Yes	Non	Yes	Yes	Yes	Non	Non
SCARNA10	GAPDH (-24093), NCAPD2 (+16266)	chr12	6619440	6619688	sense_intronic	0.19931	2.64942e-07	3.86369e-07	2.48	4.09	Yes	Non	Non	Non	Yes	Yes	Yes	Non	Non	Non	Non
U47924.27	PHB2 (+6907), PTPN6 (+17269)	chr12	7072408	7073610	antisense	0.447093	0	0	14.77	3.59	Yes	Yes	Non	Non	Yes	Yes	Yes	Yes	Yes	Non	Non
C1RL-AS1	C1RL (-6003), RBP5 (+13594)	chr12	7260647	7275097	antisense	0.6275	0	0	0	3.06	Yes	Non	Non	Non	Yes	Non	Yes	Yes	Yes	Yes	Non
RP11-273B20.1	RBP5 (-1268), CLSTN3 (-233)	chr12	7281674	7283794	antisense	0.605715	0	0	0.28	3.96	Non	Non	Non	Non	Yes	Non	Yes	Yes	Yes	Non	Non
A2M-AS1	A2M (+49346), KLRG1 (+76991)	chr12	9217772	9220651	lincRNA	0.204113	1.3386e-07	1.97411e-07	0.34	0.22	Yes	Yes	Non	Non	Non	Non	Yes	Yes	Yes	Non	Non
RP11-118B22.2	LOC642846 (-42172), PZP (-33151)	chr12	9392598	9395635	lincRNA	0.291545	2.55351e-14	4.6406e-14	0.2	0.1	Non	Non	Yes	Non	Non	Non	Yes	Yes	Yes	Non	Non
RP11-705C15.3	KLRB1 (-52425), CLEC2D (-9386)	chr12	9811162	9814681	sense_intronic	0.677963	0	0	1.13	0.29	Non	Non	Non	Non	Yes	Yes	Non	Non	Non	Non	Non
RP11-291B21.2	KLRC1 (-102326), MAGOHB (+57903)	chr12	10705961	10710648	lincRNA	0.711248	0	0	0	0	Non	Non	Yes	Non	Non	Non	Non	Non	Non	Non	Non
RP11-785H5.2	TAS2R30 (-34477), TAS2R42 (+18223)	chr12	11318688	11323952	sense_intronic	0.0558259	0.153226	0.168573	8.31	4.64	Yes	Yes	Non	Non	Yes	Non	Yes	Yes	Yes	Yes	Non
RP11-392P7.6	GPRC5D (-5801), HEBP1 (+44124)	chr12	13080659	13137579	antisense	0.553793	0	0	1.31	1.7	Yes	Non	Non	Non	Yes	Non	Yes	Yes	Yes	Non	Non
RP11-377D9.2	HEBP1 (-29785), KIAA1467 (-14287)	chr12	13172443	13193613	processed_transcript	0.171158	1.04333e-05	1.42395e-05	0	0	Yes	Non	Non	Non	Non	Non	Yes	Yes	Yes	Non	Non
RP11-695J4.2	PLBD1 (-25895), GUCY2C (+102833)	chr12	14720683	14772689	antisense	0.842879	0	0	0	0	Non	Non	Yes	Non	Non	Non	Yes	Yes	Yes	Non	Non
RP11-174G6.5	GUCY2C (-68632), HIST4H4 (+5914)	chr12	14915437	14920865	sense_overlapping	0.934388	0	0	0.39	0.21	Yes	Yes	Non	Non	Yes	Non	Yes	Yes	Yes	Non	Non
RP11-508P1.2	PDE6H (+31236), RERG (+217219)	chr12	15154766	15159617	lincRNA	0.544651	0	0	0	0.08	Non	Non	Yes	Non	Non	Non	Yes	Non	Yes	Non	Non
RERG-IT1	RERG (+107947), PDE6H (+140508)	chr12	15265296	15267632	sense_intronic	0.82444	0	0	0	0	Non	Non	Yes	Non	Non	Non	Non	Non	Non	Non	Non
RP11-877E17.2	IFLTD1 (-396263), RASSF8 (-9484)	chr12	26092261	26112698	antisense	0.808781	0	0	0.5	1.04	Yes	Yes	Non	Non	Yes	Non	Yes	Yes	Yes	Non	Non
RP11-283G6.3	BHLHE41 (-816)	chr12	26278087	26279550	antisense	0.801695	0	0	0.75	3.27	Yes	Non	Non	Yes	Yes	Non	Yes	Yes	Yes	Non	Non
RP11-283G6.4	SSPN (+77937), ITPR2 (+559688)	chr12	26364096	26488789	antisense	0.390994	0	0	0.18	0	Yes	Non	Non	Non	Non	Non	Yes	Non	Non	Non	Non
RP11-612B6.2	SSPN (+140834), ITPR2 (+496791)	chr12	26488796	26489883	lincRNA	0.781222	0	0	0	5.62	Yes	Non	Non	Non	Non	Non	Yes	Non	Non	Non	Non
RP11-421F16.3	FGFR1OP2 (+37212), TM7SF3 (+38822)	chr12	27124518	27132515	antisense	0.596863	0	0	2.36	9.96	Non	Non	Non	Non	Yes	Yes	Non	Non	Non	Non	Non
RP11-967K21.1	PTHLH (-204849), CCDC91 (-80370)	chr12	28316230	28343299	antisense	0.527838	0	0	0.33	0.65	Yes	Yes	Non	Non	Non	Non	Yes	Yes	Yes	Non	Non
RP11-467L13.3	H3F3C (+44255), METTL20 (+88311)	chr12	31900808	31901031	processed_transcript	0.145791	0.000178975	0.000232042	0	0	Yes	Yes	Non	Non	Non	Non	Yes	Non	Non	Yes	Non
RP11-350F4.2	ADAMTS20 (-169575), PUS7L (+37263)	chr12	44112795	44117803	lincRNA	0.508661	0	0	0.37	2.56	Non	Non	Non	Non	Yes	Non	Non	Non	Non	Non	Non
RP11-96H19.1	SLC38A2 (-47111), SLC38A4 (+406024)	chr12	46777461	46850051	processed_transcript	0.363813	0	0	4.74	0.76	Yes	Yes	Non	Non	Non	Non	Yes	Yes	Yes	Non	Non
PCED1B-AS1	AMIGO2 (-131226), FAM113B (-5045)	chr12	47599680	47610239	lincRNA	0.0750457	0.0547127	0.0625483	0.09	0.07	Yes	Yes	Non	Non	Non	Non	Yes	Non	Non	Non	Non
RP11-579D7.4	CACNB3 (-24591), ADCY6 (-5747)	chr12	49182929	49184318	lincRNA	0.203123	1.54301e-07	2.26947e-07	0.89	0.26	Yes	Non	Non	Non	Yes	Non	Yes	Yes	Yes	Non	Non
RP11-469H8.6	AQP5 (-4278)	chr12	50345294	50356707	antisense	0.907098	0	0	0	0	Non	Non	Yes	Non	Non	Non	Yes	Yes	Yes	Non	Non
RP11-923I11.1	FIGNL2 (+20483), SCN8A (+220198)	chr12	52203788	52206648	lincRNA	0.90956	0	0	0.65	0.06	Non	Non	Yes	Non	Non	Non	Yes	Yes	Non	Non	Non
RP11-1100L3.8	C12orf44 (-10993), NR4A1 (+7579)	chr12	52452242	52453287	lincRNA	0.610085	0	0	0	2.7	Non	Non	Yes	Non	Non	Non	Yes	Non	Non	Non	Non
RP1-288H2.2	C12orf44 (+28417), KRT80 (+93609)	chr12	52486268	52498081	processed_transcript	0.099662	0.0106467	0.0127668	0	0	Non	Non	Non	Non	Non	Non	Non	Non	Non	Non	Non
RP3-416H24.1	AK300121 (+12139), KRT7 (+13078)	chr12	52638831	52641232	processed_transcript	0.807353	0	0	1.4	13.56	Yes	Yes	Non	Non	Yes	Non	Yes	Non	Yes	Non	Non
RP11-845M18.6	KRT86 (+5628), KRT83 (+13905)	chr12	52700399	52702155	processed_transcript	0.720657	0	0	1.25	0.08	Non	Non	Yes	Non	Non	Non	Yes	Yes	Yes	Non	Non
RP11-983P16.4	TENC1 (-15534), EIF4B (+28239)	chr12	53408379	53448222	antisense	0.386283	0	0	4.52	1.65	Yes	Yes	Non	Non	Yes	Non	Yes	Yes	Yes	Non	Non
RP11-1136G11.7	ZNF740 (-13643), SOAT2 (+63618)	chr12	53551572	53570212	lincRNA	0.548324	0	0	2.42	1.93	Yes	Yes	Non	Non	Yes	Non	Yes	Yes	Yes	Non	Non
RP11-793H13.4	NPFF (-976)	chr12	53902046	53902749	processed_transcript	0.581224	0	0	0	0.7	Non	Non	Non	Non	Yes	Yes	Yes	Yes	Non	Non	Non
HOXC-AS5	HOXC13 (-1307)	chr12	54329111	54333427	antisense	0.730076	0	0	5.38	2.66	Yes	Yes	Yes	Non	Yes	Non	Yes	Yes	Yes	Non	Non
HOTAIR	HOXC11 (-4494)	chr12	54356091	54368740	antisense	0.847646	0	0	1.56	0.24	Non	Yes	Yes	Non	Non	Non	Yes	Yes	Yes	Non	Non
HOXC-AS3	HOXC10 (-1648)	chr12	54375292	54379303	antisense	0.706399	0	0	0.4	0.03	Non	Yes	Yes	Non	Non	Non	Yes	Yes	Yes	Non	Non
HOXC-AS2	HOXC9 (-4097)	chr12	54388991	54390569	antisense	0.503274	0	0	0	0.39	Yes	Yes	Yes	Non	Non	Non	Yes	Yes	Yes	Non	Non
HOXC-AS1	HOXC9 (-577)	chr12	54392805	54393794	antisense	0.648338	0	0	0.83	1.55	Yes	Yes	Yes	Non	Non	Non	Yes	Yes	Yes	Non	Non
AC012531.25	HOXC6 (-7161), HOXC8 (+12143)	chr12	54413693	54416373	lincRNA	0.568812	0	0	0.92	0.52	Yes	Yes	Non	Non	Non	Non	Yes	Yes	Yes	Non	Non
RP11-834C11.4	SMUG1 (+59524), HOXC4 (+75593)	chr12	54519881	54526627	lincRNA	0.44328	0	0	0.27	5.01	Yes	Non	Non	Non	Non	Non	Yes	Yes	Non	Non	Non
RP11-968A15.2	CBX5 (-11253), HNRNPA1 (-9865)	chr12	54656398	54672847	antisense	0.695206	0	0	1.51	0.66	Yes	Non	Non	Non	Yes	Yes	Yes	Yes	Non	Non	Non
RP11-1049A21.2	PDE1B (-5785), NCKAP1L (+45897)	chr12	54936894	54937889	antisense	0.855161	0	0	0	0	Non	Non	Yes	Non	Non	Non	Yes	Non	Non	Non	Non
RP11-644F5.11	CD63 (-767)	chr12	56122887	56124467	antisense	0.400273	0	0	5.58	1.82	Yes	Yes	Non	Non	Yes	Yes	Yes	Yes	Yes	Non	Non
RP11-603J24.6	ESYT1 (-8749), ZC3H10 (+1207)	chr12	56512751	56513723	antisense	0.0495336	0.205142	0.223451	0	0	Yes	Yes	Non	Non	Yes	Yes	Yes	Yes	Yes	Non	Non
RP11-977G19.5	SMARCC2 (+13246), MYL6 (+18060)	chr12	56556142	56584068	sense_overlapping	0.376706	0	0	11.91	5.51	Yes	Yes	Non	Non	Yes	Non	Yes	Yes	Yes	Non	Non
RP11-977G19.12	CS (-8767), CNPY2 (+7186)	chr12	56702651	56703233	antisense	0.20237	1.71819e-07	2.52173e-07	0	0.55	Non	Non	Non	Non	Yes	Non	Yes	Yes	Non	Non	Non
RP11-620J15.3	CTDSP2 (-86887), XRCC6BP1 (-7811)	chr12	58325310	58329958	processed_transcript	0.385111	0	0	0.94	1.14	Yes	Non	Non	Non	Non	Non	Yes	Yes	Yes	Non	Non
RP11-631N16.2	MON2 (+141596), PPM1H (+326472)	chr12	62996531	63007855	antisense	0.327472	0	0	0.52	0.82	Yes	Yes	Non	Non	Yes	Non	Yes	Yes	Yes	Non	Non
RP11-196H14.3	XPOT (-257251), SRGAP1 (+302361)	chr12	64540167	64541637	antisense	0.363707	0	0	0	0	Non	Non	Non	Non	Yes	Non	Yes	Non	Non	Non	Non
RP11-335O4.3	DYRK2 (+16223), IFNG (+494786)	chr12	68052770	68064699	antisense	0.477052	0	0	0.67	0.53	Non	Non	Non	Non	Yes	Non	Yes	Non	Non	Yes	Non
RP11-611E13.2	CNOT2 (-169298), C12orf28 (+147039)	chr12	70297812	70637140	processed_transcript	0.426294	0	0	0.41	0.69	Yes	Yes	Non	Non	Yes	Non	Yes	Yes	Yes	Non	Non
RP11-2H8.2	TBC1D15 (-42966), RAB21 (+41863)	chr12	72187634	72193407	processed_transcript	0.468921	0	0	0.34	0.78	Non	Non	Yes	Non	Yes	Non	Non	Non	Non	Non	Non
RP11-81K13.1	KCNC2 (+176850)	chr12	75414748	75438573	processed_transcript	0.913741	0	0	0	0	Non	Non	Non	Non	Non	Non	Non	Non	Non	Yes	Yes
RP11-585P4.5	GLIPR1 (+6239), KRR1 (+24666)	chr12	75877903	75883600	processed_transcript	0.268802	2.54508e-12	4.35709e-12	0.61	1.37	Yes	Non	Non	Non	Yes	Non	Yes	Yes	Non	Non	Non
RP11-290L1.3	PHLDA1 (+840)	chr12	76424273	76425158	processed_transcript	0.348034	0	0	0	0	Yes	Yes	Non	Non	Yes	Yes	Yes	Yes	Yes	Yes	Non
RP11-408B11.2	ALX1 (+50228), RASSF9 (+506054)	chr12	85711837	85736690	lincRNA	0.0224029	0.566799	0.589333	0.24	0	Non	Non	Yes	Non	Non	Non	Non	Non	Yes	Non	Non
SOCS2-AS1	SOCS2 (-12707), MRPL42 (+89625)	chr12	93936238	93965544	lincRNA	0.923825	0	0	3.09	0.04	Yes	Non	Non	Non	Yes	Non	Yes	Yes	Yes	Non	Non
TMPO-AS1	TMPO (-876)	chr12	98906750	98910200	lincRNA	0.678897	0	0	3.72	1.39	Yes	Yes	Non	Non	Yes	Non	Yes	Yes	Yes	Non	Non
RP11-175P13.2	ANKS1B (-159210), ACTR6 (-56932)	chr12	100536835	100538449	antisense	0.437713	0	0	0.29	0.12	Yes	Yes	Non	Non	Non	Non	Yes	Yes	Yes	Non	Non
RP11-321F8.4	ARL1 (-922)	chr12	101802149	101802838	lincRNA	0.190862	8.45886e-07	1.20791e-06	0	0	Yes	Yes	Non	Non	Yes	Non	Yes	Yes	Yes	Non	Non
RP11-412D9.4	C12orf23 (-1003)	chr12	107347806	107349275	antisense	0.359104	0	0	0.5	0.33	Yes	Non	Yes	Non	Yes	Non	Yes	Yes	Yes	Non	Non
USP30-AS1	USP30 (+576)	chr12	109490154	109491757	antisense	-0.210308	5.41372e-08	8.07939e-08	0.29	0.23	Yes	Yes	Non	Non	Non	Non	Yes	Yes	Yes	Non	Non
RP11-443D10.3	ACACB (-21006), UNG (+20797)	chr12	109549022	109563369	processed_transcript	0.76192	0	0	0	0.22	Yes	Non	Non	Non	Yes	Yes	Yes	Yes	Non	Non	Non
RP3-462E2.3	MAPKAPK5 (-29369), ALDH2 (+46219)	chr12	112250596	112251224	3prime_overlapping_ncrna	0.550418	0	0	0	0	Non	Non	Yes	Non	Non	Non	Yes	Non	Non	Non	Non
MAPKAPK5-AS1	MAPKAPK5 (-1141)	chr12	112277570	112280706	lincRNA	0.558672	0	0	9.96	7.79	Yes	Yes	Non	Non	Yes	Non	Yes	Yes	Yes	Non	Non
TBX5-AS1	TBX5 (-4427)	chr12	114845995	114850636	antisense	0.862164	0	0	0	0.02	Non	Non	Yes	Non	Non	Non	Non	Non	Non	Yes	Non
LINC00173	MED13L (-257784), MAP1LC3B2 (-24411)	chr12	116971226	116974323	lincRNA	0.57078	0	0	0	5.03	Yes	Non	Non	Yes	Non	Non	Yes	Yes	Yes	Non	Non
RP11-227B21.2	NOS1 (-93197), KSR2 (+513224)	chr12	117890816	117894791	antisense	0.585313	0	0	0.44	0	Non	Non	Non	Non	Non	Non	Non	Non	Non	Yes	Non
PXN-AS1	RPLP0 (-6003), PXN (+58557)	chr12	120639093	120650941	antisense	0.281444	2.07834e-13	3.67726e-13	5.44	1.31	Yes	Yes	Non	Non	Yes	Yes	Yes	Yes	Yes	Non	Non
RP11-18C24.6	DYNLL1 (-2922)	chr12	120928130	120933743	antisense	0.270126	1.96954e-12	3.38233e-12	9.91	5.59	Yes	Non	Non	Non	Yes	Non	Yes	Yes	Yes	Non	Non
RP11-340F14.5	P2RX4 (-22067), P2RX7 (+54975)	chr12	121625358	121625835	sense_overlapping	0.77276	0	0	1.03	0.1	Non	Non	Non	Non	Non	Non	Yes	Non	Non	Non	Non
AC084018.1	RHOF (-5898), SETD1B (-5146)	chr12	122233172	122241812	lincRNA	0.370009	0	0	3.07	1	Yes	Yes	Non	Non	Yes	Yes	Yes	Yes	Yes	Non	Non
RP11-282O18.3	CDK2AP1 (+19305), C12orf65 (+19538)	chr12	123728733	123746030	3prime_overlapping_ncrna	0.539973	0	0	3.21	1.52	Yes	Non	Non	Non	Yes	Yes	Yes	Non	Non	Non	Non
RP13-942N8.1	SETD8 (-18624), SBNO1 (-15092)	chr12	123849499	123850660	lincRNA	0.515657	0	0	4.91	1.22	Yes	Yes	Non	Non	Yes	Non	Yes	Yes	Yes	Non	Non
RP11-417L19.4	PUS1 (-2225)	chr12	132409280	132413896	lincRNA	0.167268	1.65975e-05	2.24185e-05	2.7	0	Yes	Non	Non	Non	Yes	Yes	Yes	Yes	Yes	Non	Non
RP13-820C6.2	DDX51 (+65204), EP400 (+129211)	chr12	132562347	132565005	antisense	0.383183	0	0	2.02	7.92	Yes	Non	Non	Non	Yes	Yes	Yes	Yes	Yes	Non	Non
RP13-977J11.2	NOC4L (+43770), GALNT9 (+233142)	chr12	132671286	132674240	lincRNA	0.270718	1.75526e-12	3.01813e-12	0.75	0.23	Non	Non	Yes	Non	Non	Non	Yes	Yes	Yes	Yes	Non
PSPC1-OT1	MPHOSPH8 (+41606), PSPC1 (+107765)	chr13	20248763	20250024	antisense	0.54479	0	0	0	0.43	Non	Non	Non	Non	Yes	Yes	Non	Non	Non	Non	Non
PSPC1-AS1	MPHOSPH8 (+45545), PSPC1 (+103826)	chr13	20252829	20253837	antisense	0.438954	0	0	0	0.37	Non	Non	Non	Non	Yes	Yes	Non	Non	Non	Non	Non
LINC00539	SKA3 (-124745), ZDHHC20 (+158022)	chr13	21872277	21878694	processed_transcript	0.188194	1.20779e-06	1.71311e-06	1.42	0.56	Yes	Yes	Non	Non	Yes	Non	Yes	Yes	Yes	Non	Non
PAN3-AS1	PAN3 (-988)	chr13	28710979	28712330	antisense	0.586095	0	0	0.73	0.36	Yes	Yes	Non	Non	Non	Non	Yes	Yes	Yes	Non	Non
RP11-37E23.5	ZAR1L (+13521), FRY (+267133)	chr13	32872290	32872849	antisense	0.750773	0	0	0	0.11	Non	Non	Yes	Yes	Non	Non	Yes	Non	Non	Non	Non
RP11-37L2.1	STARD13 (-325480), RFC3 (-206825)	chr13	34185103	34185659	lincRNA	0.331618	0	0	1.92	0	Non	Non	Yes	Non	Non	Non	Non	Non	Non	Non	Non
RP11-187A9.3	DGKH (-4720)	chr13	42617862	42618383	antisense	0.3931	0	0	1.36	0.27	Yes	Yes	Non	Non	Yes	Non	Yes	Yes	Yes	Non	Non
SMIM2-AS1	ENOX1 (-561233), SERP2 (-183132)	chr13	44716681	44813010	antisense	0.0253942	0.516162	0.539133	0.34	0.66	Yes	Yes	Non	Non	Non	Non	Yes	Yes	Yes	Non	Non
RP11-269C23.3	SERP2 (+29266), TSC22D1 (+173457)	chr13	44974486	44980002	lincRNA	0.423054	0	0	0	0	Non	Yes	Non	Non	Non	Non	Yes	Non	Yes	Non	Non
RP11-290D2.4	KCTD4 (-136504), TPT1 (+3618)	chr13	45911614	45911744	processed_transcript	0.109708	0.00490777	0.00598966	0	0.86	Yes	Yes	Non	Non	Yes	Yes	Yes	Yes	Yes	Non	Non
TPT1-AS1	TPT1 (-25379), SLC25A30 (+51840)	chr13	45915479	45965872	lincRNA	0.100228	0.0102088	0.0122524	0.24	0.44	Yes	Yes	Non	Non	Yes	Yes	Yes	Yes	Yes	Non	Non
DLEU2	ST13P4 (-95592), KCNRG (+61172)	chr13	50601268	50699856	lincRNA	0.259185	1.57048e-11	2.62479e-11	0.29	1.29	Yes	Yes	Yes	Non	Non	Non	Yes	Yes	Yes	Yes	Non
RP11-327P2.5	DHRS12 (-4601)	chr13	52378432	52387356	antisense	0.370672	0	0	1.73	0.59	Yes	Yes	Yes	Non	Non	Non	Yes	Yes	Yes	Non	Non
RBM26-AS1	NDFIP2 (-66492), RBM26 (-8844)	chr13	79980443	79997090	lincRNA	0.434087	0	0	0.47	0.4	Yes	Yes	Non	Non	Yes	Non	Yes	Yes	Yes	Non	Non
DNAJC3-AS1	DNAJC3 (-2259)	chr13	96325088	96329179	lincRNA	0.306145	1.11022e-15	2.10689e-15	0.68	0.32	Yes	Yes	Non	Non	Yes	Non	Yes	Yes	Yes	Yes	Non
DOCK9-AS2	DOCK9 (-1816)	chr13	99740072	99740879	antisense	0.412031	0	0	0.46	0.3	Yes	Non	Non	Non	Yes	Non	Yes	Yes	Yes	Non	Non
UBAC2-AS1	UBAC2 (-1849)	chr13	99848695	99852964	lincRNA	0.438436	0	0	0.72	0.79	Yes	Yes	Non	Non	Yes	Non	Yes	Yes	Yes	Non	Non
ANKRD10-IT1	ARHGEF7 (-218162), ING1 (+182103)	chr13	111547405	111551519	sense_intronic	0.618291	0	0	0.65	6.86	Non	Non	Non	Non	Yes	Non	Non	Non	Non	Non	Non
RP11-120K24.3	MCF2L (-3738)	chr13	113619148	113620445	lincRNA	0.432902	0	0	0.76	0.07	Non	Non	Yes	Non	Non	Non	Yes	Yes	Yes	Yes	Non
MCF2L-AS1	MCF2L (-1067)	chr13	113621797	113623138	antisense	0.343932	0	0	2	0	Non	Non	Yes	Non	Non	Non	Yes	Yes	Yes	Yes	Non
RP11-120K24.5	F7 (-95796), MCF2L (+40774)	chr13	113663984	113664633	sense_intronic	0.434807	0	0	0.57	0.07	Non	Yes	Yes	Non	Non	Non	Non	Non	Non	Yes	Non
RPPH1	PARP2 (-248)	chr14	20811206	20811844	antisense	0.059614	0.127182	0.140823	122.19	49.66	Yes	Yes	Non	Non	Yes	Yes	Yes	Yes	Yes	Non	Non
RP11-219E7.1	RNASE6 (+3039), RNASE1 (+18787)	chr14	21252046	21252452	antisense	0.73384	0	0	0	0	Non	Non	Non	Non	Non	Non	Non	Non	Non	Non	Non
LINC00641	OR5AU1 (-47464), HNRNPC (+65990)	chr14	21668237	21675059	lincRNA	0.390851	0	0	0.62	4.85	Non	Non	Non	Non	Yes	Yes	Non	Non	Non	Non	Non
AE000661.37	TCRDV2 (-27574), TCRA (+429170)	chr14	22849082	22951948	lincRNA	NA	NA	NA	0	0.03	Non	Non	Yes	Yes	Non	Non	Non	Non	Non	Non	Non
RP11-298I3.4	AJUBA (-8249), C14orf93 (+19263)	chr14	23451906	23468287	antisense	0.549033	0	0	1.69	1.28	Yes	Yes	Non	Non	Yes	Non	Yes	Yes	Yes	Non	Non
DHRS4-AS1	CPNE6 (-107742), DHRS4 (+10029)	chr14	24407939	24458048	processed_transcript	0.50374	0	0	7.87	3.92	Non	Non	Non	Non	Non	Non	Yes	Yes	Non	Non	Non
ARHGAP5-AS1	ARHGAP5 (-1183)	chr14	32544624	32545999	antisense	0.494902	0	0	1.15	4.33	Yes	Yes	Non	Yes	Yes	Non	Yes	Yes	Yes	Non	Non
RP11-73E17.2	BAZ1A (+246)	chr14	35343548	35345665	antisense	0.379147	0	0	2.43	0.87	Yes	Yes	Non	Non	Yes	Non	Yes	Yes	Yes	Non	Non
RP11-317N8.5	BRMS1L (-3397)	chr14	36288429	36295971	antisense	0.21305	3.59439e-08	5.42319e-08	1.85	0.57	Yes	Non	Non	Non	Yes	Non	Yes	Yes	Yes	Non	Non
RP11-356O9.2	SLC25A21 (-388966), FOXA1 (+33658)	chr14	38025362	38036300	processed_transcript	0.372146	0	0	0	0	Non	Non	Non	Yes	Non	Non	Yes	Non	Yes	Non	Non
RP11-356O9.1	SLC25A21 (-398926), FOXA1 (+23698)	chr14	38033251	38048330	processed_transcript	0.357121	0	0	1.83	0.07	Non	Non	Non	Yes	Non	Non	Yes	Non	Yes	Non	Non
RP11-369C8.1	MIS18BP1 (-457699), RPL10L (+940724)	chr14	46175452	46185155	lincRNA	0.0282777	0.469664	0.491688	0	0.04	Non	Non	Non	Non	Non	Non	Non	Non	Yes	Yes	Non
RP11-247L20.4	ATP5S (+14888), CDKL1 (+89244)	chr14	50793243	50794627	lincRNA	0.591783	0	0	2.21	4.55	Yes	Non	Non	Non	Yes	Non	Non	Non	Non	Non	Non
RP11-368P15.3	FERMT2 (-86406), DDHD1 (+115825)	chr14	53503472	53504969	antisense	0.393448	0	0	2.69	0.26	Yes	Non	Non	Non	Yes	Non	Yes	Non	Non	Non	Non
RP11-999E24.3	SLC35F4 (-128161), C14orf37 (+158094)	chr14	58460262	58461243	sense_overlapping	0.726822	0	0	0	0.34	Non	Non	Yes	Yes	Non	Non	Non	Non	Non	Non	Non
CTD-2002H8.2	ARID4A (-31333), PSMA3 (+22366)	chr14	58731379	58736399	processed_transcript	0.585678	0	0	0.85	0.59	Non	Non	Non	Non	Yes	Yes	Non	Non	Non	Non	Non
RP11-349A22.5	ARID4A (-16755), PSMA3 (+36944)	chr14	58732082	58764852	processed_transcript	0.598785	0	0	3.8	2.85	Yes	Yes	Non	Non	Yes	Yes	Yes	Yes	Yes	Non	Non
RP11-112J1.2	DAAM1 (-265900), DACT1 (+284742)	chr14	59294951	59484046	lincRNA	0.172945	8.40054e-06	1.15052e-05	0	0	Non	Non	Yes	Non	Non	Non	Non	Non	Non	Yes	Non
RP11-701B16.2	JKAMP (+17912), RTN1 (+368484)	chr14	59945991	59992155	processed_transcript	0.560578	0	0	0	1.06	Non	Non	Yes	Non	Non	Non	Non	Non	Non	Non	Non
RP11-1112J20.2	KCNH5 (-80386), RHOJ (-78761)	chr14	63589750	63594932	lincRNA	-0.21201	4.20094e-08	6.30716e-08	3.78	1.01	Non	Non	Yes	Yes	Non	Non	Non	Non	Non	Non	Non
CTD-2555O16.2	AKAP5 (-29753), MTHFD1 (+47705)	chr14	64889652	64915275	antisense	0.205219	1.14111e-07	1.68831e-07	1.38	0.9	Yes	Non	Non	Non	Yes	Yes	Yes	Non	Non	Non	Non
RP11-973N13.4	HSPA2 (-13207), ZBTB1 (+22687)	chr14	64980871	65007086	antisense	0.606118	0	0	1.07	0.52	Yes	Yes	Yes	Non	Yes	Non	Yes	Yes	Yes	Yes	Yes
LINC00238	GPHN (-14954)	chr14	66953071	66965271	lincRNA	0.653052	0	0	0	0.1	Non	Non	Non	Non	Non	Non	Non	Non	Non	Non	Non
CTD-2566J3.1	RAD51B (+307821), ZFP36L1 (+668643)	chr14	68591720	68596913	antisense	0.411776	0	0	0	0.09	Yes	Non	Non	Non	Non	Non	Yes	Non	Non	Non	Non
CTD-2325P2.4	ZFP36L1 (+168438), RAD51B (+808026)	chr14	69093882	69095162	antisense	0.371185	0	0	1.77	0.17	Yes	Yes	Non	Non	Non	Non	Yes	Yes	Yes	Yes	Non
RP11-718G2.4	ADAM21P1 (-122172), SYNJ2BP-COX16 (+47117)	chr14	70833570	70839810	lincRNA	NA	NA	NA	7.65	6.7	Non	Non	Non	Non	Yes	Non	Non	Non	Non	Non	Non
RP6-65G23.3	MAP3K9 (-3633)	chr14	71276921	71282120	lincRNA	0.330995	0	0	8.94	31.98	Yes	Non	Non	Non	Yes	Non	Yes	Yes	Yes	Non	Non
RP1-261D10.2	SIPA1L1 (-222046), PCNX (+399861)	chr14	71759434	71788531	antisense	0.452098	0	0	1.4	0.83	Yes	Yes	Non	Non	Yes	Non	Yes	Yes	Yes	Non	Non
RP4-647C14.2	PAPLN (+7501), NUMB (+213580)	chr14	73710725	73712687	antisense	0.296432	8.88178e-15	1.64128e-14	0.16	0.67	Yes	Non	Yes	Non	Non	Non	Yes	Yes	Yes	Non	Non
RP4-693M11.3	PNMA1 (+15198), ACOT6 (+82382)	chr14	74164805	74167054	antisense	0.381919	0	0	1.24	0.91	Yes	Non	Non	Non	Yes	Non	Yes	Non	Non	Non	Non
RP5-1021I20.1	PTGR2 (-56516), C14orf43 (-8122)	chr14	74254062	74269973	antisense	0.229126	2.91281e-09	4.53691e-09	2.68	0.28	Yes	Yes	Non	Non	Yes	Non	Yes	Yes	Yes	Non	Non
RP11-293M10.6	JDP2 (-6422), FOS (+146934)	chr14	75890385	75894444	antisense	0.41901	0	0	0.98	0.02	Non	Non	Yes	Non	Yes	Non	Yes	Yes	Yes	Yes	Non
RP11-488C13.5	VASH1 (+22340), IRF2BPL (+244459)	chr14	77248082	77253067	lincRNA	0.406223	0	0	5.86	1.03	Non	Non	Non	Non	Yes	Yes	Yes	Non	Non	Non	Non
RP11-471B22.2	CALM1 (+6896), TTC7B (+412538)	chr14	90868866	90871579	processed_transcript	0.335826	0	0	2.4	1.51	Yes	Non	Non	Non	Yes	Yes	Yes	Yes	Non	Non	Non
CTD-3035D6.2	TTC7B (-8829), RPS6KA5 (+235403)	chr14	91288708	91294472	lincRNA	0.291822	2.39808e-14	4.3668e-14	7.37	0	Non	Non	Yes	Non	Non	Non	Yes	Yes	Yes	Yes	Yes
CTD-2547L24.4	GPR68 (-14143), CCDC88C (+159193)	chr14	91724642	91725347	lincRNA	0.462328	0	0	2.27	0	Non	Non	Yes	Non	Non	Non	Yes	Yes	Yes	Non	Non
RP11-747H7.3	CATSPERB (-26209), TC2N (+78227)	chr14	92223102	92226142	sense_intronic	0.774216	0	0	0.24	0.21	Yes	Yes	Non	Non	Non	Non	Yes	Non	Yes	Non	Yes
RP11-529H20.5	TRIP11 (-18983), ATXN3 (+47579)	chr14	92524895	92525877	sense_overlapping	0.44241	0	0	0.99	1.17	Non	Non	Non	Non	Yes	Non	Non	Non	Non	Non	Non
DICER1-AS1	DICER1 (-27037), CLMN (+151123)	chr14	95623981	95646263	lincRNA	0.0826935	0.0342109	0.0397559	1.86	0.37	Yes	Yes	Non	Non	Yes	Non	Yes	Yes	Yes	Non	Non
CTD-2240H23.2	DICER1 (-43737), CLMN (+134423)	chr14	95651453	95652191	processed_transcript	0.764957	0	0	2.07	5.45	Non	Non	Non	Non	Yes	Non	Non	Non	Non	Non	Non
LINC00341	CLMN (-88771), C14orf49 (+67157)	chr14	95873605	95876427	lincRNA	0.133271	0.000621262	0.000785444	0.22	1.3	Non	Non	Yes	Non	Non	Non	Non	Non	Non	Non	Non
SNHG10	GLRX5 (-1402)	chr14	95998633	96001209	antisense	0.517827	0	0	6.73	1.31	Yes	Yes	Non	Non	Yes	Non	Yes	Yes	Yes	Non	Non
RP11-872J21.3	PAPOLA (-811)	chr14	96967146	96968658	antisense	0.116129	0.00289424	0.00356714	3.63	0.5	Yes	Yes	Non	Non	Yes	Non	Yes	Yes	Yes	Non	Non
MEG3	MEG3 (-11201), DLK1 (+93355)	chr14	101245746	101327368	lincRNA	1	0	0	0	1.67	Non	Non	Yes	Non	Non	Non	Non	Non	Non	Yes	Non
RP11-45P15.4	EIF5 (-2136)	chr14	103798010	103798704	antisense	0.0684926	0.0796056	0.0899947	1.06	0.35	Yes	Yes	Non	Non	Yes	Yes	Yes	Yes	Yes	Non	Non
RP11-894P9.1	XRCC3 (+32298), KLC1 (+54000)	chr14	104148698	104150352	antisense	0.227165	3.99797e-09	6.18503e-09	4.38	6.06	Yes	Non	Non	Non	Yes	Yes	Non	Non	Non	Non	Non
CTD-2134A5.4	PPP1R13B (-19648), C14orf2 (+54328)	chr14	104320702	104346448	lincRNA	0.361926	0	0	0	0	Non	Yes	Yes	Non	Non	Non	Yes	Yes	Yes	Non	Non
CTD-2134A5.3	PPP1R13B (-28676), C14orf2 (+45300)	chr14	104341391	104343815	lincRNA	0.314534	0	0	0	0.38	Non	Yes	Non	Non	Non	Non	Yes	Yes	Yes	Non	Non
LINC00638	KIAA0284 (-42854), ZBTB42 (+21863)	chr14	105287537	105290055	lincRNA	0.373399	0	0	3.08	0.12	Yes	Yes	Non	Non	Yes	Non	Yes	Yes	Yes	Yes	Non
RP11-44N21.1	GPR132 (-30889), JAG2 (+72518)	chr14	105559945	105565341	lincRNA	0.314322	0	0	0	0.25	Yes	Non	Non	Yes	Non	Non	Yes	Yes	Yes	Non	Non
RP11-521B24.3	MTA1 (-1538)	chr14	105883220	105886076	antisense	0.341668	0	0	1.89	0.19	Yes	Non	Yes	Non	Yes	Non	Yes	Yes	Yes	Non	Non
RP11-521B24.5	CRIP2 (-5589), MTA1 (+49356)	chr14	105934129	105936954	antisense	0.440359	0	0	26.88	5.78	Yes	Yes	Non	Non	Yes	Non	Yes	Yes	Yes	Non	Non
RP11-731F5.1	TMEM121 (+76798), IGHE (+259711)	chr14	106067808	106071694	lincRNA	0.169538	1.26741e-05	1.72122e-05	0	0	Non	Yes	Non	Non	Non	Non	Non	Non	Non	Yes	Non
RP11-731F5.2	TMEM121 (+120160), IGHE (+216349)	chr14	106110832	106115394	lincRNA	-0.096551	0.0133618	0.0159459	0	0	Non	Non	Non	Non	Non	Non	Non	Non	Non	Yes	Yes
RP11-73C9.1	MKRN3 (+3153), MAGEL2 (+79386)	chr15	23812410	23814804	antisense	0.852231	0	0	0	0	Non	Non	Non	Yes	Non	Non	Non	Non	Yes	Yes	Non
SNHG14	UBE3A (+239519), SNURF (+244586)	chr15	25224703	25664609	antisense	0.77482	0	0	0	1.24	Non	Non	Non	Non	Yes	Non	Non	Non	Non	Yes	Non
RP11-701H24.3	SNURF (+74968), UBE3A (+409137)	chr15	25272882	25277194	lincRNA	0.669094	0	0	0	4.41	Non	Non	Non	Non	Yes	Non	Non	Non	Non	Yes	Non
RP11-701H24.2	SNURF (+79258), UBE3A (+404847)	chr15	25277019	25281637	lincRNA	0.73361	0	0	0	1.19	Non	Non	Non	Non	Yes	Non	Non	Non	Non	Yes	Non
RP11-143J24.1	TJP1 (-203142), CHRFAM7A (+368016)	chr15	30297645	30338051	lincRNA	0.214282	2.98488e-08	4.511e-08	1.27	0.4	Non	Non	Yes	Non	Non	Non	Non	Non	Yes	Non	Non
RP11-16E12.2	KLF13 (-100462), TRPM1 (-65145)	chr15	31514201	31523041	processed_transcript	0.155558	6.30693e-05	8.3424e-05	0	0.03	Non	Non	Non	Non	Non	Non	Non	Non	Non	Yes	Non
RP11-3D4.2	CHRM5 (-107117), RYR3 (+550795)	chr15	34150917	34157026	antisense	0.356045	0	0	0.55	1.84	Non	Yes	Non	Non	Yes	Non	Non	Non	Non	Non	Non
RP11-201P10.3	MEIS2 (+282896)	chr15	37109376	37110314	lincRNA	-0.112035	0.00406492	0.00498538	0	0	Non	Non	Yes	Non	Non	Non	Non	Non	Non	Non	Non
RP11-521C20.4	SRP14 (-14112), BMF (+55574)	chr15	40331511	40359491	lincRNA	0.216514	2.12561e-08	3.2266e-08	0.66	0.7	Yes	Yes	Non	Non	Yes	Yes	Yes	Yes	Yes	Non	Non
RP11-64K12.2	DISP2 (-32268), PLCB2 (-17992)	chr15	40617416	40618916	antisense	0.225331	5.3632e-09	8.27843e-09	3.94	16.75	Yes	Non	Yes	Non	Yes	Non	Yes	Yes	Yes	Non	Non
CTD-2339L15.1	RAD51 (-4214)	chr15	40978921	40987305	lincRNA	-0.300847	3.43791e-15	6.41774e-15	2.35	1.24	Yes	Yes	Non	Non	Yes	Yes	Yes	Yes	Yes	Non	Non
RP11-532F12.5	SPINT1 (-3951)	chr15	41128005	41136585	antisense	0.415467	0	0	19.35	3.99	Yes	Yes	Non	Non	Yes	Non	Yes	Yes	Yes	Non	Non
OIP5-AS1	OIP5 (+35775), CHP (+65607)	chr15	41576187	41601901	lincRNA	0.0258155	0.509223	0.532088	4.04	3.96	Yes	Yes	Non	Non	Yes	Yes	Yes	Yes	Yes	Non	Non
RP11-107F6.3	MAPKBP1 (-2602)	chr15	42063129	42064930	processed_transcript	-0.0316979	0.417643	0.440248	0	0.29	Yes	Non	Yes	Non	Yes	Non	Yes	Yes	Yes	Non	Non
CTD-2382E5.3	SPTBN5 (-3955)	chr15	42189687	42190773	processed_transcript	0.215265	2.57134e-08	3.89459e-08	4.19	19.39	Yes	Non	Non	Non	Yes	Non	Yes	Yes	Non	Non	Non
RP11-151N17.2	EIF3J (-4978)	chr15	44819454	44829121	lincRNA	0.310322	4.44089e-16	8.50397e-16	2.79	0.87	Yes	Yes	Non	Non	Yes	Non	Yes	Yes	Yes	Non	Non
RP11-519G16.5	C15orf48 (+5665), SLC30A4 (+86574)	chr15	45722849	45734006	antisense	0.435945	0	0	0	0	Non	Yes	Yes	Non	Non	Non	Non	Non	Yes	Non	Non
RP11-353B9.1	FGF7 (+231007), ATP8B4 (+465037)	chr15	49944335	49948429	sense_overlapping	0.0319726	0.413617	0.436676	0.36	0.19	Non	Non	Non	Non	Yes	Non	Non	Non	Non	Yes	Yes
GABPB1-AS1	USP8 (-63183), GABPB1 (-5791)	chr15	50647155	50659636	lincRNA	0.513001	0	0	5	3.27	Yes	Yes	Non	Non	Yes	Non	Yes	Yes	Yes	Non	Non
CTD-3110H11.1	GABPB1 (-4414)	chr15	50651646	50652391	lincRNA	0.243455	2.63386e-10	4.25446e-10	0.4	1.26	Yes	Yes	Non	Non	Yes	Yes	Yes	Yes	Yes	Non	Non
RP11-562A8.4	USP50 (+48736), USP8 (+73587)	chr15	50789391	50790941	antisense	0.331818	0	0	0	1.34	Non	Non	Non	Non	Yes	Yes	Non	Non	Non	Non	Non
RP11-120K9.2	USP50 (-12345), TRPM7 (+127765)	chr15	50849797	50852697	antisense	0.439696	0	0	0.31	0.61	Non	Non	Non	Non	Yes	Yes	Non	Non	Non	Non	Non
RP11-707P17.2	GLDN (+117418), DMXL2 (+163836)	chr15	51749482	51752779	antisense	0.676374	0	0	0.94	0.26	Non	Non	Non	Non	Yes	Yes	Non	Non	Non	Non	Non
RP11-56B16.3	LEO1 (+56617), TMOD3 (+85516)	chr15	52206914	52207768	antisense	0.416328	0	0	0.6	4	Non	Non	Non	Non	Yes	Yes	Non	Non	Non	Non	Non
RP11-23N2.4	ARPP19 (-19259), ONECUT1 (+201737)	chr15	52870038	52890906	antisense	0.420683	0	0	0.53	0.21	Yes	Non	Non	Non	Yes	Yes	Non	Non	Non	Non	Non
RP11-139H15.1	PIGB (-763)	chr15	55609381	55611359	antisense	0.446446	0	0	6.07	1.93	Yes	Yes	Non	Non	Non	Non	Yes	Yes	Yes	Non	Non
RP11-50C13.1	HSP90AB4P (+103534), LIPC (+157615)	chr15	58879705	58883875	antisense	0.164443	2.30992e-05	3.10174e-05	0	1.96	Non	Non	Non	Non	Yes	Non	Non	Non	Non	Yes	Non
RP11-244F12.3	AX747619 (+1677), TPM1 (+5071)	chr15	63338232	63341586	antisense	0.652615	0	0	0.25	1.98	Yes	Non	Yes	Non	Yes	Yes	Yes	Yes	Yes	Non	Non
RP11-321G12.1	USP3 (-90969), CA12 (-31766)	chr15	63682334	63729347	lincRNA	0.76308	0	0	0	0	Yes	Yes	Yes	Non	Yes	Non	Yes	Non	Yes	Yes	Non
AC100830.5	OAZ2 (+6522), ZNF609 (+197321)	chr15	64988820	64989060	antisense	0.356138	0	0	1.54	0.2	Yes	Yes	Non	Non	Yes	Non	Yes	Yes	Non	Non	Non
CTD-3185P2.1	SNAPC5 (+6880), MAP2K1 (+104055)	chr15	66782085	66784447	antisense	0.576402	0	0	1.59	0.89	Yes	Non	Non	Non	Yes	Yes	Yes	Yes	Non	Non	Non
IQCH-AS1	AAGAB (-207995), C15orf61 (-58453)	chr15	67695956	67814182	lincRNA	0.493425	0	0	1.68	0.31	Yes	Yes	Non	Non	Yes	Non	Yes	Yes	Yes	Non	Non
RP11-709B3.2	FEM1B (+22094), ITGA11 (+132257)	chr15	68591127	68593343	lincRNA	0.895674	0	0	0	0.07	Yes	Non	Yes	Non	Yes	Non	Yes	Non	Non	Non	Non
LINC00277	GLCE (-76266), NOX5 (+69673)	chr15	69365265	69388148	lincRNA	0.656765	0	0	0.39	0.08	Yes	Non	Yes	Non	Non	Non	Yes	Yes	Yes	Non	Non
RP11-279F6.1	RPLP1 (+64411), TLE3 (+580686)	chr15	69755364	69863775	lincRNA	0.504275	0	0	0.23	0.05	Yes	Yes	Yes	Non	Yes	Yes	Yes	Yes	Yes	Non	Non
RP11-279F6.2	RPLP1 (+112437), TLE3 (+532660)	chr15	69857062	69858129	lincRNA	0.275305	7.12763e-13	1.23955e-12	0	0	Non	Non	Yes	Yes	Non	Non	Non	Non	Non	Non	Non
RP11-1006G14.4	BBS4 (-95411), ARIH1 (+116442)	chr15	72882031	72884186	sense_overlapping	0.522434	0	0	1.43	1.12	Non	Non	Non	Non	Yes	Yes	Non	Non	Non	Non	Non
LOXL1-AS1	LOXL1 (-8283), TBC1D21 (+44538)	chr15	74200423	74220589	antisense	0.336798	0	0	4.27	0.83	Yes	Non	Non	Non	Non	Non	Yes	Yes	Yes	Non	Non
RP11-10O17.2	ARID3B (-69924), SEMA7A (-37325)	chr15	74753605	74773643	antisense	0.354863	0	0	8.42	1.64	Yes	Non	Non	Non	Yes	Non	Yes	Yes	Yes	Non	Non
RP11-817O13.8	MAN2C1 (-269)	chr15	75660495	75661925	lincRNA	0.379481	0	0	7.74	1.74	Yes	Yes	Non	Non	Yes	Yes	Yes	Yes	Yes	Non	Non
RP11-797A18.3	TSPAN3 (+26808), PSTPIP1 (+49297)	chr15	77336021	77337502	lincRNA	0.408163	0	0	0	0.61	Non	Non	Non	Non	Yes	Yes	Non	Non	Non	Non	Non
RP11-307C19.2	LINGO1 (+43542), HMG20A (+167924)	chr15	77861311	77901023	lincRNA	0.617573	0	0	0	0	Non	Non	Yes	Non	Non	Non	Yes	Yes	Yes	Non	Non
RP11-650L12.2	CHRNA5 (+24679), CHRNA3 (+31096)	chr15	78881464	78883618	antisense	0.92793	0	0	1.3	0.99	Non	Non	Non	Non	Yes	Non	Non	Non	Non	Non	Non
RP11-358L4.1	KIAA1024 (-18894), TMED3 (+102473)	chr15	79705699	79706228	lincRNA	0.628663	0	0	0	0.46	Non	Non	Non	Non	Non	Non	Non	Non	Non	Non	Non
RP11-38G5.4	MTHFS (+53124), KIAA1024 (+411409)	chr15	80135888	80136646	lincRNA	0.385883	0	0	0	0.25	Non	Non	Non	Non	Yes	Yes	Non	Non	Non	Non	Non
RP11-752G15.3	CPEB1 (-22318), AP3B2 (+39589)	chr15	83316520	83361572	antisense	0.0329745	0.399129	0.422354	0.83	2.34	Non	Non	Yes	Non	Non	Non	Yes	Yes	Yes	Yes	Non
RP11-752G15.6	WHAMM (-55336), AP3B2 (-44002)	chr15	83419315	83425958	processed_transcript	0.389128	0	0	4.43	2.02	Yes	Yes	Non	Non	Yes	Yes	Yes	Yes	Yes	Non	Non
RP11-382A20.2	TM6SF1 (+6519), HDGFRP3 (+93478)	chr15	83782368	83783318	antisense	0.765478	0	0	6.84	0.49	Non	Non	Yes	Non	Non	Non	Non	Non	Non	Non	Non
RP11-182J1.1	SCAND2 (+1482), NMB (+25629)	chr15	85175128	85177218	antisense	-0.104601	0.0073326	0.00887018	0.73	0.57	Yes	Yes	Non	Non	Yes	Non	Yes	Yes	Yes	Non	Non
LINC00052	NTRK3 (+678424)	chr15	88120159	88122917	lincRNA	0.352251	0	0	4.62	1.76	Yes	Yes	Non	Non	Non	Non	Yes	Yes	Yes	Non	Non
AC142401.2	MRPS11 (+18166), DET1 (+61062)	chr15	89002947	89054752	processed_transcript	0.375147	0	0	0	0	Non	Non	Non	Non	Non	Non	Non	Non	Non	Non	Non
CTD-2335A18.1	POLG (-44114), RHCG (+117659)	chr15	89904809	89939471	lincRNA	0.235637	9.96368e-10	1.57424e-09	2.92	0.08	Non	Non	Yes	Yes	Non	Non	Yes	Yes	Yes	Yes	Non
RP11-617F23.1	IDH2 (+24115), ZNF710 (+76841)	chr15	90617746	90625439	antisense	0.432283	0	0	4.56	1.15	Non	Non	Non	Non	Yes	Yes	Non	Non	Non	Non	Non
RP11-697E2.4	TTLL13 (-3920)	chr15	90788644	90789043	lincRNA	0.263209	7.39941e-12	1.2527e-11	0	0.12	Yes	Non	Non	Non	Yes	Non	Yes	Yes	Yes	Non	Non
CTD-3094K11.1	FURIN (-28104), BLM (+123202)	chr15	91382953	91384608	sense_overlapping	0.33445	0	0	0	0	Non	Non	Non	Non	Non	Non	Yes	Non	Non	Non	Non
RP11-4F5.2	MCTP2 (+184180)	chr15	95024039	95027181	lincRNA	0.926033	0	0	0	1.11	Non	Non	Non	Yes	Yes	Non	Non	Non	Non	Non	Non
RP11-35O15.1	IGF1R (-2371)	chr15	99190179	99190600	antisense	0.701551	0	0	8.48	0.14	Yes	Yes	Yes	Yes	Yes	Non	Yes	Yes	Yes	Non	Non
RP11-168G16.1	ADAMTS17 (-5367), CERS3 (+197375)	chr15	100884661	100890438	lincRNA	0.324932	0	0	0.35	0	Yes	Yes	Yes	Non	Non	Non	Yes	Yes	Yes	Non	Non
RP11-66B24.2	ALDH1A3 (-22876), ASB7 (+254378)	chr15	101389765	101404501	lincRNA	0.539102	0	0	2.44	0.18	Yes	Non	Non	Non	Yes	Non	Yes	Yes	Yes	Non	Non
RP11-66B24.1	ALDH1A3 (-11888), ASB7 (+265366)	chr15	101402047	101414195	lincRNA	0.501882	0	0	1.11	0.22	Non	Non	Non	Non	Non	Non	Non	Non	Non	Yes	Non
RP11-505E24.3	LRRK1 (+127331), CHSY1 (+205346)	chr15	101583920	101589661	antisense	0.331821	0	0	0.25	0.1	Non	Non	Non	Non	Yes	Non	Non	Non	Non	Non	Non
RP11-299G20.2	SNRPA1 (-5323), PCSK6 (+189404)	chr15	101835623	101845942	antisense	0.837497	0	0	2.65	0.04	Yes	Yes	Non	Non	Yes	Yes	Yes	Yes	Yes	Non	Non
AL022341.3	RHOT2 (-19247), WFIKKN1 (+17824)	chr16	698472	699200	antisense	0.478582	0	0	0	0.62	Yes	Non	Non	Non	Yes	Non	Yes	Yes	Yes	Non	Non
LA16c-313D11.12	METRN (-24396), STUB1 (+10662)	chr16	739000	742554	processed_transcript	0.418962	0	0	0.33	0.26	Yes	Yes	Yes	Non	Yes	Yes	Yes	Yes	Yes	Non	Non
LA16c-380A1.1	METRN (-4162)	chr16	760745	761277	lincRNA	0.52869	0	0	0.83	0.22	Non	Yes	Yes	Non	Non	Non	Yes	Yes	Yes	Non	Non
LA16c-306A4.1	GNG13 (-83702), LMF1 (+86549)	chr16	933779	935090	antisense	0.210329	5.39649e-08	8.05805e-08	0	0	Non	Non	Yes	Non	Non	Non	Non	Non	Non	Yes	Yes
RP11-161M6.2	SOX8 (-3130)	chr16	1025760	1031596	lincRNA	0.941091	0	0	0.2	0.01	Non	Non	Yes	Non	Non	Non	Non	Non	Yes	Yes	Non
RP11-616M22.7	UBE2I (-12295), TPSD1 (+40586)	chr16	1344551	1349167	lincRNA	0.188019	1.23608e-06	1.75234e-06	0	0.15	Yes	Yes	Yes	Non	Non	Non	Yes	Non	Yes	Non	Non
LA16c-358B7.3	BAIAP3 (-14136), UBE2I (+11215)	chr16	1367891	1372846	antisense	0.453024	0	0	3.48	0.71	Non	Non	Non	Non	Yes	Yes	Yes	Non	Non	Non	Non
LA16c-316G12.2	GNPTG (+8253), UNKL (+54552)	chr16	1408900	1411406	antisense	0.348264	0	0	0	0	Non	Non	Non	Non	Yes	Yes	Yes	Non	Non	Non	Non
LA16c-390E6.4	C16orf91 (-22862), CLCN7 (+22878)	chr16	1501760	1502654	antisense	0.550481	0	0	0.95	0.5	Non	Non	Non	Non	Yes	Yes	Non	Non	Non	Non	Non
LA16c-425C2.1	IFT140 (+32333), TMEM204 (+45841)	chr16	1629242	1630309	sense_intronic	0.647275	0	0	0	0.12	Non	Yes	Non	Non	Non	Yes	Non	Non	Non	Non	Non
SNHG9	RNF151 (-1640), RPS2 (-408)	chr16	2014959	2015510	lincRNA	0.380997	0	0	19.66	13.5	Yes	Yes	Non	Non	Yes	Yes	Yes	Yes	Yes	Non	Non
RP11-304L19.1	PKD1 (+42468), TSC2 (+45441)	chr16	2141436	2145426	sense_overlapping	0.273888	9.43468e-13	1.63662e-12	0	0.25	Non	Non	Non	Non	Yes	Yes	Non	Non	Non	Non	Non
RP11-304L19.5	TRAF7 (-721)	chr16	2204797	2205359	lincRNA	0.279323	3.193e-13	5.60613e-13	92.15	39.83	Yes	Yes	Non	Non	Yes	Yes	Yes	Yes	Yes	Non	Non
hsa-mir-940	RNPS1 (-2929)	chr16	2318155	2323419	lincRNA	0.524856	0	0	0.99	0.44	Yes	Yes	Yes	Non	Yes	Yes	Yes	Yes	Yes	Non	Non
RP11-715J22.3	NTN3 (-18720), CCNF (+23385)	chr16	2502581	2502978	antisense	0.218136	1.65697e-08	2.5208e-08	3.72	0.85	Non	Non	Non	Non	Yes	Yes	Non	Non	Non	Non	Non
RP11-715J22.6	ATP6V0C (-36917), TBC1D24 (+1663)	chr16	2526558	2527062	sense_intronic	0.385696	0	0	0	0	Yes	Non	Yes	Non	Non	Non	Yes	Yes	Yes	Non	Non
LA16c-325D7.2	FLYWCH2 (-16212), PRSS22 (-8813)	chr16	2916348	2917619	lincRNA	0.474307	0	0	0.74	0.22	Yes	Yes	Non	Non	Non	Non	Yes	Yes	Yes	Non	Non
RP11-473M20.5	CCDC64B (-266)	chr16	3082481	3089134	antisense	0.828471	0	0	2.1	0.05	Non	Non	Yes	Non	Non	Yes	Yes	Yes	Yes	Non	Non
RP11-473M20.7	IL32 (-9632), MMP25 (+8999)	chr16	3101991	3109371	processed_transcript	0.4185	0	0	1.2	0.57	Yes	Yes	Yes	Non	Non	Non	Yes	Yes	Yes	Non	Non
RP11-473M20.11	ZNF205 (-4392)	chr16	3156764	3159577	sense_overlapping	0.412915	0	0	1.22	0	Yes	Yes	Non	Non	Non	Non	Yes	Yes	Yes	Non	Non
ZNF205-AS1	ZNF205 (+467)	chr16	3160460	3165599	antisense	0.363973	0	0	0.81	0.08	Yes	Yes	Non	Non	Yes	Yes	Yes	Yes	Yes	Non	Non
RP11-473M20.14	ZNF213 (-9594), ZNF205 (+12900)	chr16	3166042	3184883	antisense	0.656604	0	0	2.32	0.96	Yes	Yes	Non	Non	Yes	Yes	Yes	Yes	Yes	Non	Non
RP11-473M20.16	OR1F1 (-47137), CASP14L (+12890)	chr16	3206736	3207484	non_coding	0.0623787	0.110448	0.123189	6.25	0.65	Yes	Yes	Non	Non	Non	Non	Yes	Yes	Yes	Non	Non
RP11-95P2.3	ADCY9 (-65631), SRL (+60264)	chr16	4230117	4233516	lincRNA	0.475449	0	0	0.39	0.15	Yes	Yes	Non	Non	Non	Non	Yes	Yes	Yes	Non	Non
RP11-95P2.1	SRL (-7727), TFAP4 (+23193)	chr16	4295825	4303790	lincRNA	0.406955	0	0	1.79	0.17	Yes	Yes	Non	Non	Yes	Non	Yes	Yes	Yes	Non	Non
AC005356.1	TFAP4 (-53503), GLIS2 (-5712)	chr16	4374667	4378341	lincRNA	0.319943	0	0	0	0.14	Yes	Non	Non	Non	Yes	Non	Yes	Yes	Non	Non	Non
RP11-77H9.2	CARHSP1 (+14745), PMM2 (+56448)	chr16	8941961	8954274	antisense	0.287181	6.39488e-14	1.14699e-13	1.06	0.7	Yes	Non	Non	Non	Yes	Yes	Yes	Non	Non	Non	Non
RP11-473I1.9	USP7 (-142320)	chr16	9198704	9200618	sense_intronic	0.60213	0	0	8.49	14.13	Yes	Non	Non	Non	Yes	Yes	Yes	Non	Non	Non	Non
RP11-473I1.5	USP7 (-143020)	chr16	9199690	9201031	antisense	0.440574	0	0	13.41	23.39	Yes	Non	Non	Non	Yes	Yes	Yes	Non	Non	Non	Non
RP11-473I1.10	USP7 (-146727)	chr16	9201097	9207038	sense_intronic	0.660622	0	0	7.17	11.04	Yes	Non	Non	Non	Yes	Yes	Yes	Non	Non	Non	Non
RP11-876N24.5	CIITA (+62267), SOCS1 (+316717)	chr16	11032742	11033901	sense_intronic	0.567988	0	0	2.66	0.92	Yes	Non	Non	Non	Yes	Non	Yes	Yes	Yes	Non	Non
RP11-876N24.4	CIITA (+64672), SOCS1 (+314312)	chr16	11034575	11036878	antisense	0.669842	0	0	0.98	0.38	Yes	Non	Non	Non	Yes	Non	Yes	Yes	Yes	Non	Non
RP11-65J21.3	MKL2 (+242981), PARN (+315951)	chr16	14396144	14420210	lincRNA	0.292173	2.22045e-14	4.05139e-14	1.66	1.76	Yes	Yes	Non	Non	Yes	Non	Yes	Yes	Yes	Non	Non
RP11-65J21.1	PARN (+263584), MKL2 (+295348)	chr16	14456965	14464123	lincRNA	0.390152	0	0	0.71	0	Non	Yes	Non	Non	Non	Non	Yes	Non	Yes	Non	Non
RP11-1021N1.2	MPV17L (+17240), KIAA0430 (+230172)	chr16	15506576	15507125	3prime_overlapping_ncrna	0.89266	0	0	0	0	Yes	Non	Non	Non	Non	Non	Yes	Non	Non	Non	Non
AF001548.5	NDE1 (+79607), MYH11 (+127197)	chr16	15820530	15826850	antisense	0.309116	4.44089e-16	8.50397e-16	0.46	1.98	Non	Non	Non	Non	Yes	Non	Non	Non	Non	Non	Non
RP11-626G11.4	ITPRIPL2 (-21449), COQ7 (+24888)	chr16	19098177	19109432	lincRNA	0.428342	0	0	1.02	0	Non	Yes	Non	Non	Yes	Non	Yes	Yes	Yes	Non	Non
CTA-363E6.7	GDE1 (+20141), TMC5 (+91252)	chr16	19513010	19513608	antisense	0.363162	0	0	0	0	Non	Non	Non	Non	Yes	Yes	Non	Non	Non	Non	Non
RP11-141O15.1	POLR3E (-9697), EEF2K (+81452)	chr16	22298028	22300059	antisense	0.526387	0	0	1.28	2.52	Non	Non	Non	Non	Yes	Non	Non	Non	Non	Non	Non
CTD-2270L9.4	COG7 (-1991)	chr16	23464078	23468927	lincRNA	0.547218	0	0	0.19	0.15	Yes	Yes	Non	Non	Yes	Non	Yes	Yes	Yes	Non	Non
CTD-2196E14.9	PLK1 (-7311), DCTN5 (+30203)	chr16	23681331	23684448	lincRNA	0.504705	0	0	3.13	3.97	Yes	Non	Non	Non	Yes	Yes	Yes	Non	Non	Non	Non
CTD-2196E14.4	PLK1 (-5065), DCTN5 (+32449)	chr16	23683452	23686820	lincRNA	0.520101	0	0	3.22	1.26	Yes	Non	Non	Non	Yes	Yes	Yes	Non	Non	Non	Non
RP11-57A19.2	SBK1 (-4045)	chr16	28296205	28303385	lincRNA	0.616325	0	0	1.04	0.06	Non	Non	Yes	Non	Non	Non	Yes	Yes	Yes	Non	Non
RP11-22P6.2	SH2B1 (-1004)	chr16	28873486	28874661	antisense	0.404599	0	0	0.67	0.53	Yes	Yes	Non	Non	Yes	Yes	Yes	Yes	Yes	Non	Non
RP11-22P6.3	ATP2A1 (+950)	chr16	28890277	28891241	antisense	0.344748	0	0	1.46	1.58	Non	Non	Yes	Non	Non	Non	Yes	Yes	Yes	Non	Non
RP11-264B17.2	SPNS1 (-12990), NFATC2IP (+10788)	chr16	28968007	28978204	antisense	0.602541	0	0	4.12	2.26	Non	Non	Non	Non	Yes	Yes	Non	Non	Non	Non	Non
RP11-264B17.4	LAT (-7928), SPNS1 (+2123)	chr16	28986293	28990145	antisense	0.354691	0	0	0	0.55	Yes	Yes	Non	Non	Yes	Non	Yes	Yes	Yes	Non	Non
AC009133.12	MVP (-778)	chr16	29829300	29832573	antisense	0.296151	9.54792e-15	1.76082e-14	4.29	1.41	Yes	Yes	Non	Non	Yes	Yes	Yes	Yes	Yes	Non	Non
CTD-2574D22.5	CDIPT (-2564)	chr16	29874913	29879371	antisense	0.30628	8.88178e-16	1.68785e-15	0	0.13	Yes	Yes	Non	Non	Yes	Yes	Yes	Yes	Yes	Non	Non
CTD-2574D22.4	KCTD13 (+5454), ASPHD1 (+19944)	chr16	29930956	29933226	sense_intronic	0.279738	2.93543e-13	5.16711e-13	1.99	0.95	Yes	Yes	Non	Non	Yes	Yes	Yes	Yes	Yes	Non	Non
CTD-2574D22.2	KCTD13 (-1660)	chr16	29938156	29940254	antisense	0.299106	4.88498e-15	9.08818e-15	0.95	0.19	Yes	Yes	Non	Non	Yes	Yes	Yes	Yes	Yes	Non	Non
RP11-455F5.3	YPEL3 (-4057)	chr16	30107750	30115437	antisense	0.328488	0	0	2.19	0.11	Yes	Yes	Non	Non	Non	Yes	Yes	Yes	Yes	Yes	Yes
RP11-347C12.10	CD2BP2 (-623)	chr16	30366761	30367848	processed_transcript	0.653932	0	0	5.04	0.35	Yes	Yes	Non	Non	Yes	Yes	Yes	Yes	Yes	Non	Non
RP11-146F11.1	SRCAP (-758)	chr16	30709029	30710379	antisense	0.137298	0.000421028	0.000537491	5.24	1.57	Yes	Yes	Non	Non	Yes	Yes	Yes	Yes	Yes	Non	Non
MIR4519	ZNF629 (-98019), BCL7C (+8857)	chr16	30886542	30906541	antisense	0.505307	0	0	2.02	0.43	Yes	Yes	Non	Non	Yes	Non	Yes	Yes	Yes	Non	Non
FBXL19-AS1	FBXL19 (-3281)	chr16	30930639	30934590	antisense	0.303997	1.77636e-15	3.33872e-15	2.3	1.64	Yes	Yes	Non	Non	Yes	Non	Yes	Yes	Yes	Yes	Non
AC135048.13	SETD1A (-4846)	chr16	30959706	30967832	processed_transcript	0.263067	7.60036e-12	1.28434e-11	0	6.76	Yes	Non	Non	Non	Yes	Yes	Yes	Yes	Yes	Non	Non
RP11-196G11.2	STX4 (+12933), ZNF668 (+18573)	chr16	31054470	31061201	lincRNA	0.468764	0	0	0	0	Non	Non	Non	Non	Yes	Yes	Non	Non	Non	Non	Non
RP11-196G11.4	KAT8 (+748)	chr16	31129398	31130068	sense_intronic	0.513579	0	0	4.08	2.31	Yes	Non	Non	Non	Yes	Yes	Yes	Yes	Yes	Non	Non
RP11-388M20.9	ITGAM (-33407), PYDC1 (-9486)	chr16	31237280	31238481	lincRNA	0.607053	0	0	0	0.04	Non	Non	Yes	Non	Non	Non	Non	Non	Non	Non	Non
RP11-452L6.1	ZNF843 (-8487), ARMC5 (-7482)	chr16	31460855	31464814	lincRNA	0.464098	0	0	1.65	0.86	Yes	Yes	Non	Non	Yes	Non	Yes	Yes	Yes	Non	Non
RP11-452L6.5	ARMC5 (-773)	chr16	31468031	31471057	antisense	0.466586	0	0	5.46	3.11	Yes	Yes	Non	Non	Yes	Non	Yes	Yes	Yes	Non	Non
RP11-452L6.7	C16orf58 (-474)	chr16	31519791	31520569	antisense	0.18505	1.82567e-06	2.57886e-06	0	0	Yes	Yes	Non	Non	Yes	Non	Yes	Yes	Yes	Yes	Non
CTD-2358C21.4	ZNF720 (-2697)	chr16	31720433	31723305	antisense	0.409947	0	0	7.26	0.55	Yes	Yes	Non	Non	Yes	Yes	Yes	Yes	Yes	Non	Yes
RP11-3M1.1	ABCC12 (-19325), ABCC11 (+69082)	chr16	48198862	48201149	3prime_overlapping_ncrna	0.918141	0	0	0	0	Non	Yes	Non	Non	Non	Non	Yes	Non	Yes	Non	Non
RP11-401P9.4	SNX20 (+33824), NKD1 (+99199)	chr16	50679719	50683160	lincRNA	0.753306	0	0	0	0.06	Non	Non	Yes	Non	Non	Non	Non	Non	Non	Non	Non
RP11-44F14.8	RBL2 (-46425), CHD9 (+332981)	chr16	53420855	53422997	lincRNA	0.310593	4.44089e-16	8.50397e-16	0.34	0.9	Non	Non	Non	Non	Non	Non	Non	Non	Non	Non	Non
FTO-IT1	IRX3 (+246407), FTO (+336096)	chr16	54073304	54074638	sense_intronic	0.399475	0	0	0.2	0.55	Non	Non	Non	Non	Yes	Non	Non	Non	Non	Yes	Non
CRNDE	IRX3 (-637560), IRX5 (-7173)	chr16	54952774	54963101	antisense	0.720893	0	0	7.28	5.6	Yes	Yes	Non	Non	Yes	Non	Yes	Yes	Yes	Non	Non
CTD-3032H12.2	IRX6 (-379770), IRX5 (+13590)	chr16	54968824	54988577	lincRNA	0.43166	0	0	0.69	0.4	Yes	Yes	Non	Non	Yes	Non	Yes	Yes	Yes	Non	Non
CTD-3032H12.1	IRX6 (-386331), IRX5 (+7029)	chr16	54971697	54972583	antisense	0.587324	0	0	0	0.12	Yes	Non	Non	Non	Yes	Yes	Yes	Yes	Yes	Non	Non
RP11-325K4.2	CETP (-20546), HERPUD1 (+9541)	chr16	56974939	56975638	sense_intronic	0.47349	0	0	0.32	1.26	Non	Non	Non	Non	Yes	Yes	Yes	Yes	Non	Non	Non
RP11-256I9.1	CDH5 (-936223), CDH11 (-308383)	chr16	65318401	65610203	lincRNA	0.669422	0	0	0	0	Yes	Non	Non	Non	Non	Non	Yes	Non	Non	Non	Non
CTD-2258A20.4	BEAN1 (-16968), CDH5 (+43707)	chr16	66442426	66446038	lincRNA	0.331909	0	0	0	1.82	Yes	Non	Non	Non	Non	Non	Yes	Yes	Yes	Yes	Non
RP11-61A14.2	PDP2 (+7993), CDH16 (+30511)	chr16	66921917	66922834	lincRNA	0.838526	0	0	2.75	4.37	Non	Non	Non	Non	Yes	Non	Yes	Yes	Non	Non	Non
RP11-61A14.3	PDP2 (+9651), CDH16 (+28853)	chr16	66923071	66924996	lincRNA	0.482204	0	0	2.94	3.84	Non	Non	Non	Non	Yes	Non	Yes	Yes	Non	Non	Non
RP11-297D21.3	HSD11B2 (+2727), ATP6V0D1 (+47326)	chr16	67466594	67468931	lincRNA	0.720896	0	0	0.27	0.13	Non	Non	Yes	Non	Yes	Non	Yes	Yes	Yes	Non	Non
CTD-2012K14.1	AGRP (-39378), FAM65A (-6446)	chr16	67551609	67562578	antisense	0.43873	0	0	1.46	0.23	Yes	Non	Non	Non	Yes	Non	Yes	Yes	Yes	Non	Non
CTC-479C5.16	EDC4 (-1760)	chr16	67903862	67906470	3prime_overlapping_ncrna	0.316563	0	0	2.49	1.38	Yes	Non	Non	Non	Yes	Yes	Yes	Yes	Yes	Non	Non
RP11-96D1.6	ESRP2 (-1023)	chr16	68270747	68271570	sense_intronic	0.61177	0	0	0.46	0.09	Yes	Yes	Non	Non	Yes	Yes	Yes	Yes	Yes	Non	Non
CTD-2033A16.3	NQO1 (-8158), NOB1 (+20138)	chr16	69760915	69776466	antisense	0.454586	0	0	9.82	0.3	Yes	Yes	Non	Non	Yes	Non	Yes	Yes	Yes	Non	Non
RP11-296I10.3	PDPR (+51268), EXOSC6 (+87036)	chr16	70190242	70207351	antisense	0.80127	0	0	9.01	6.32	Non	Non	Non	Non	Non	Non	Non	Non	Non	Non	Non
RP11-529K1.4	ST3GAL2 (+49609), DDX19B (+90310)	chr16	70413359	70433405	antisense	0.286574	7.23865e-14	1.2941e-13	0	2.01	Yes	Yes	Non	Non	Yes	Yes	Yes	Yes	Yes	Non	Non
RP11-49C24.1	IL34 (-2911)	chr16	70610203	70611571	lincRNA	0.342432	0	0	9.56	4.48	Yes	Non	Non	Non	Yes	Yes	Yes	Non	Non	Non	Non
RP11-498D10.6	IST1 (+35062), PKD1L3 (+69369)	chr16	71963913	71965102	antisense	-0.0396449	0.310647	0.333347	0	0.32	Non	Non	Non	Non	Yes	Yes	Non	Non	Non	Non	Non
RP5-991G20.1	PMFBP1 (-554042), ZFHX3 (+322168)	chr16	72699068	72821143	processed_transcript	0.361989	0	0	2.59	1.91	Yes	Non	Non	Non	Non	Non	Yes	Yes	Yes	Non	Non
RP5-991G20.4	PMFBP1 (-618268), ZFHX3 (+257942)	chr16	72823141	72825522	antisense	0.379843	0	0	4.03	2.58	Yes	Non	Non	Non	Yes	Yes	Yes	Yes	Non	Non	Non
AC009120.6	PSMD7 (+23499), LOC283922 (+47981)	chr16	74339099	74369244	processed_transcript	0.181573	2.85987e-06	3.99045e-06	1.31	0.61	Non	Non	Non	Non	Yes	Yes	Non	Non	Non	Non	Non
AC009120.5	PSMD7 (+17710), LOC283922 (+53770)	chr16	74347234	74349532	processed_transcript	0.136346	0.000462015	0.000588447	1.92	1.51	Non	Non	Non	Non	Non	Non	Non	Non	Non	Non	Non
RP11-252A24.7	CLEC18B (-27189), GLG1 (+158485)	chr16	74481324	74483790	lincRNA	0.421658	0	0	2.9	8.6	Yes	Non	Non	Non	Yes	Yes	Yes	Non	Non	Non	Non
RP11-18F14.2	DYNLRB2 (+59255), CDYL2 (+204066)	chr16	80631802	80636416	lincRNA	0.896433	0	0	9.55	0.06	Non	Non	Non	Non	Non	Non	Non	Non	Non	Yes	Non
RP11-303E16.2	ATMIN (-4726)	chr16	81064374	81065090	sense_intronic	0.31913	0	0	14.96	11.6	Non	Non	Non	Non	Yes	Yes	Yes	Yes	Yes	Non	Non
MIR4720	CMIP (-58094), GAN (+72110)	chr16	81416873	81424489	lincRNA	0.632137	0	0	4.62	2.86	Yes	Non	Non	Non	Yes	Yes	Non	Non	Non	Non	Non
RP11-510J16.3	SDR42E1 (+50182), PLCG2 (+182012)	chr16	81993523	81996298	lincRNA	0.839104	0	0	0	0.03	Non	Non	Yes	Non	Non	Non	Non	Non	Non	Non	Non
RP11-510J16.5	HSD17B2 (+56730), MPHOSPH6 (+78241)	chr16	82077940	82173236	antisense	0.472239	0	0	0.31	0.06	Non	Yes	Yes	Non	Yes	Non	Non	Non	Yes	Non	Non
RP11-483P21.2	HSBP1 (-9088)	chr16	83823571	83841439	antisense	0.331814	0	0	0.54	0.33	Yes	Yes	Non	Non	Yes	Yes	Yes	Yes	Yes	Non	Non
RP11-505K9.1	MBTPS1 (-399)	chr16	84150655	84151176	antisense	0.246476	1.55576e-10	2.53238e-10	10.16	0.19	Yes	Yes	Non	Non	Yes	Non	Yes	Yes	Yes	Non	Non
CTD-2015G9.2	FOXL1 (+151449), FBXO31 (+653830)	chr16	86755696	86771432	processed_transcript	0.715991	0	0	0	0.22	Yes	Non	Yes	Non	Non	Non	Yes	Non	Non	Non	Non
RP5-1142A6.9	CTU2 (+13054), PIEZO1 (+65427)	chr16	88785022	88786867	antisense	0.587643	0	0	10.39	1.51	Non	Non	Non	Non	Yes	Yes	Non	Non	Non	Non	Non
RP11-46C24.7	ZNF778 (-1262)	chr16	89281637	89284061	antisense	0.313567	2.22045e-16	4.29996e-16	2.18	0.4	Yes	Yes	Yes	Non	Yes	Yes	Yes	Yes	Yes	Non	Non
AC137932.5	ZNF778 (+80209), ANKRD11 (+192649)	chr16	89363915	89364724	antisense	0.351758	0	0	2.39	3.56	Yes	Non	Yes	Non	Yes	Yes	Yes	Non	Non	Non	Non
RP11-368I7.2	C16orf7 (+5976), CDK10 (+28342)	chr16	89778263	89784573	antisense	0.28289	1.54765e-13	2.74716e-13	15.15	10.99	Yes	Non	Non	Non	Yes	Non	Yes	Yes	Yes	Non	Non
RP11-566K11.7	TUBB3 (-11084), TCF25 (+38609)	chr16	89972564	89984641	processed_transcript	0.189611	1.00024e-06	1.42314e-06	0	1.31	Non	Non	Non	Non	Yes	Yes	Non	Non	Non	Non	Yes
RP11-1260E13.1	DOC2B (-140293), RPH3AL (+30920)	chr17	171182	172244	antisense	0.200494	2.2426e-07	3.28086e-07	0.6	0	Non	Non	Non	Non	Non	Non	Non	Non	Non	Non	Non
PITPNA-AS1	INPP5K (-625)	chr17	1420224	1421390	antisense	0.474964	0	0	24.17	4.45	Yes	Non	Non	Non	Yes	Non	Yes	Yes	Yes	Non	Non
MIR22HG	TLCD2 (-3974)	chr17	1614804	1620468	lincRNA	0.281237	2.16716e-13	3.82702e-13	1.45	6.36	Yes	Yes	Non	Non	Yes	Yes	Yes	Yes	Yes	Non	Non
RP11-667K14.3	HIC1 (-12089), OVCA2 (+2238)	chr17	1946768	1948262	lincRNA	0.169503	1.27283e-05	1.72772e-05	3.89	1.31	Yes	Yes	Non	Non	Yes	Non	Yes	Yes	Yes	Non	Non
RP1-59D14.5	MNT (+23781), SGSM2 (+39671)	chr17	2278354	2282600	antisense	0.761643	0	0	1.51	0.53	Yes	Yes	Non	Non	Yes	Yes	Yes	Non	Non	Non	Non
RP1-59D14.6	MNT (+10292), SGSM2 (+53160)	chr17	2292559	2295372	processed_transcript	0.54504	0	0	1.8	1.63	Yes	Non	Non	Non	Yes	Non	Yes	Yes	Yes	Non	Non
RP11-74E22.3	KIAA0664 (-938)	chr17	2615602	2616127	antisense	0.374622	0	0	0.58	0	Yes	Yes	Non	Non	Yes	Non	Yes	Yes	Yes	Non	Non
RP11-235E17.6	TAX1BP3 (+11823), CTNS (+20388)	chr17	3558914	3561386	antisense	0.262392	8.62954e-12	1.45557e-11	0	2.15	Yes	Non	Non	Non	Yes	Yes	Yes	Non	Non	Non	Non
CTD-3195I5.5	ITGAE (-1530)	chr17	3705458	3706676	lincRNA	0.300213	3.9968e-15	7.45093e-15	0	1.4	Yes	Non	Non	Non	Yes	Non	Non	Non	Non	Non	Non
CTD-3195I5.1	ITGAE (-6558), C17orf85 (+38445)	chr17	3710041	3712148	lincRNA	0.626089	0	0	3.86	4.42	Yes	Non	Non	Non	Yes	Non	Yes	Non	Non	Non	Non
RP13-580F15.2	SPNS2 (-14675), SPNS3 (+50235)	chr17	4385260	4389648	antisense	0.131987	0.000701692	0.000885906	0	0.05	Yes	Yes	Yes	Non	Non	Non	Yes	Yes	Non	Non	Non
RP11-314A20.2	PELP1 (-542)	chr17	4607524	4608824	antisense	0.402855	0	0	0.65	0	Yes	Non	Non	Non	Yes	Non	Yes	Yes	Yes	Non	Non
RP11-81A22.5	PLD2 (-3015)	chr17	4704453	4710308	processed_transcript	0.202498	1.68715e-07	2.47882e-07	1.75	0.43	Yes	Non	Non	Non	Yes	Non	Yes	Yes	Yes	Non	Non
RP5-1050D4.4	CAMTA2 (+475)	chr17	4889760	4890619	antisense	0.527233	0	0	1.44	2.26	Yes	Yes	Non	Non	Yes	Yes	Yes	Yes	Yes	Non	Non
RP5-1050D4.5	CAMTA2 (-706)	chr17	4891000	4891741	antisense	0.497016	0	0	0.87	0.34	Yes	Yes	Non	Non	Yes	Yes	Yes	Yes	Yes	Non	Non
AC012146.7	ZNF232 (+9866), ZFP3 (+34777)	chr17	5014762	5018299	processed_transcript	0.612161	0	0	2.1	1.17	Yes	Non	Yes	Non	Yes	Non	Yes	Yes	Yes	Yes	Yes
CTC-524C5.2	NUP88 (-9268), C1QBP (+10144)	chr17	5328458	5336196	antisense	0.26401	6.36047e-12	1.0788e-11	2.44	0.79	Yes	Non	Non	Non	Yes	Yes	Yes	Yes	Yes	Non	Non
RP11-530N7.3	TEKT1 (-134788), ALOX12 (-29536)	chr17	6857416	6882279	antisense	0.170532	1.12511e-05	1.531e-05	0.46	0.36	Non	Non	Non	Non	Non	Non	Non	Non	Non	Non	Non
RP11-589P10.5	ALOX12 (-1150)	chr17	6897960	6898508	lincRNA	0.37814	0	0	3.95	0.14	Non	Non	Non	Non	Yes	Non	Yes	Yes	Non	Non	Non
AC113189.5	MPDU1 (-629)	chr17	7485281	7487390	antisense	0.398535	0	0	13.04	1.54	Yes	Yes	Non	Non	Yes	Yes	Yes	Yes	Yes	Non	Non
AC025335.1	KCNAB3 (+14797), CHD3 (+29833)	chr17	7816641	7819271	antisense	0.310915	4.44089e-16	8.50397e-16	0.73	1.39	Yes	Non	Non	Non	Yes	Yes	Yes	Yes	Yes	Non	Non
LINC00324	AURKB (-11777), CTC1 (+25753)	chr17	8123959	8127361	lincRNA	0.533589	0	0	1.06	0.37	Yes	Yes	Non	Non	Yes	Yes	Yes	Yes	Yes	Non	Non
CTB-41I6.1	NTN1 (-55059), PIK3R5 (-53966)	chr17	8869212	8870387	lincRNA	0.501018	0	0	0.92	0	Non	Non	Yes	Non	Non	Non	Yes	Yes	Yes	Non	Non
CTB-41I6.2	PIK3R5 (-59742), NTN1 (-49283)	chr17	8870839	8880312	lincRNA	0.509303	0	0	0.44	0.17	Non	Non	Yes	Non	Non	Non	Yes	Yes	Yes	Non	Non
CTC-297N7.10	MYH3 (-25052), SCO1 (+15207)	chr17	10584050	10587305	antisense	0.141013	0.000291297	0.000374661	0	2.68	Non	Non	Non	Non	Yes	Yes	Non	Non	Non	Non	Non
COX10-AS1	HS3ST3A1 (-447448), COX10 (-20027)	chr17	13932608	13972775	lincRNA	0.333581	0	0	0.76	1.76	Yes	Yes	Non	Non	Yes	Non	Yes	Yes	Yes	Non	Non
CTD-3157E16.1	ADORA2B (-156921), MEIS3P1 (+1146)	chr17	15691100	15691519	lincRNA	-0.0334638	0.392166	0.415306	0.71	0.56	Non	Non	Non	Non	Non	Non	Yes	Yes	Yes	Non	Non
C17orf76-AS1	C17orf76-AS1 (+19763), ZNF287 (+110456)	chr17	16342135	16381992	processed_transcript	1	0	0	137.63	54.29	Yes	Yes	Non	Non	Yes	Yes	Yes	Yes	Yes	Non	Non
RP11-45M22.6	PLD6 (+18350), MPRIP (+23322)	chr17	17089778	17092814	lincRNA	0.47081	0	0	10.71	11.03	Yes	Non	Non	Non	Yes	Yes	Yes	Non	Non	Non	Non
RP11-45M22.1	PLD6 (+15674), MPRIP (+25998)	chr17	17091981	17095962	lincRNA	0.446908	0	0	4.3	15.67	Yes	Non	Non	Non	Yes	Non	Yes	Non	Non	Non	Non
SMCR2	PEMT (-84177), RAI1 (-5616)	chr17	17577339	17581002	lincRNA	0.378564	0	0	0	0.17	Yes	Yes	Non	Non	Yes	Non	Yes	Yes	Yes	Non	Non
RP1-178F10.3	TOP3A (-11131), SHMT1 (+37404)	chr17	18227535	18231369	processed_transcript	0.66548	0	0	14.16	7.25	Non	Non	Non	Non	Yes	Yes	Yes	Yes	Yes	Non	Non
RP11-663N22.1	WSB1 (-54320)	chr17	25564884	25568687	lincRNA	0.242052	3.35596e-10	5.40497e-10	5.81	0	Yes	Yes	Non	Non	Non	Non	Yes	Yes	Yes	Non	Non
RP11-173M1.8	KSR1 (-156726), WSB1 (+21204)	chr17	25641668	25642952	lincRNA	0.659066	0	0	0.48	1.35	Yes	Non	Non	Non	Yes	Yes	Yes	Non	Non	Non	Non
CTD-2350C19.1	SLC46A1 (+3133), SARM1 (+31110)	chr17	26729127	26731067	antisense	0.644108	0	0	1.19	0.21	Yes	Non	Non	Non	Yes	Non	Yes	Yes	Yes	Non	Non
RP11-192H23.8	SPAG5 (-3017)	chr17	26928844	26929302	sense_intronic	0.240553	4.33962e-10	6.94846e-10	0	0.53	Yes	Non	Non	Non	Yes	Non	Yes	Yes	Yes	Non	Non
AC010761.13	SUPT6H (+9145), PROCA1 (+40425)	chr17	26997071	26999822	antisense	0.489104	0	0	1.91	1.82	Non	Non	Non	Non	Yes	Yes	Non	Non	Non	Non	Non
AC010761.9	ERAL1 (-108415), TRAF4 (+2605)	chr17	27072586	27074670	antisense	0.538892	0	0	3.97	20.26	Yes	Yes	Non	Non	Yes	Yes	Yes	Yes	Yes	Non	Non
RP11-68I3.7	GIT1 (-2380)	chr17	27918720	27919259	antisense	0.415808	0	0	0	0	Yes	Non	Non	Non	Non	Non	Yes	Yes	Yes	Non	Non
RP11-354P11.2	SLC6A4 (-9553), BLMH (+46677)	chr17	28565758	28579255	antisense	0.534338	0	0	0	0	Non	Non	Yes	Non	Non	Non	Yes	Yes	Yes	Non	Non
CTD-2349P21.10	CRLF3 (+42903), LRRC37BP1 (+173427)	chr17	29108510	29109239	sense_intronic	0.36548	0	0	0	0.78	Non	Non	Non	Non	Yes	Non	Non	Non	Non	Non	Non
CTD-2349P21.9	CRLF3 (+32158), LRRC37BP1 (+184172)	chr17	29119389	29119851	lincRNA	0.427634	0	0	0	2.79	Non	Non	Non	Non	Yes	Non	Non	Non	Non	Non	Non
RP11-848P1.3	RNF135 (-5721), ADAP2 (+43481)	chr17	29291952	29292518	lincRNA	0.801712	0	0	0	0	Yes	Non	Non	Non	Non	Non	Yes	Yes	Non	Non	Non
RP11-848P1.5	NF1 (-1809)	chr17	29417804	29422468	antisense	0.226146	4.7084e-09	7.27999e-09	0.35	0.83	Yes	Non	Non	Non	Non	Non	Yes	Yes	Yes	Non	Non
RP11-227G15.2	C17orf75 (+13291), RHBDL3 (+62742)	chr17	30655459	30656414	lincRNA	0.523863	0	0	0	0.71	Non	Non	Yes	Non	Non	Non	Yes	Yes	Non	Non	Non
RP5-837J1.2	LIG3 (+26917), RFFL (+56325)	chr17	33332106	33336762	sense_overlapping	0.727801	0	0	2.05	1.02	Non	Non	Non	Non	Yes	Yes	Non	Non	Non	Non	Non
RP11-799D4.4	SLC35G3 (-42813), SLFN5 (-5861)	chr17	33558468	33569982	antisense	0.591659	0	0	0.44	0.17	Yes	Yes	Non	Non	Yes	Non	Yes	Yes	Yes	Non	Non
RP11-47L3.1	SLFN11 (+54500), SLFN5 (+76134)	chr17	33640520	33651919	lincRNA	0.503157	0	0	0	0.07	Non	Non	Yes	Non	Non	Non	Non	Non	Non	Non	Non
RP11-686D22.4	SLFN11 (-30404), SLFN12 (+28419)	chr17	33730855	33731392	lincRNA	0.716834	0	0	0	0	Non	Non	Non	Non	Yes	Non	Non	Non	Non	Non	Non
RP11-686D22.8	SLFN11 (-34525), SLFN12 (+24298)	chr17	33733702	33736787	processed_transcript	0.900929	0	0	0	2.07	Non	Non	Non	Non	Yes	Non	Non	Non	Non	Non	Non
RP11-1094M14.5	SLFN12L (-17241), SLFN14 (+53111)	chr17	33826708	33837289	sense_intronic	0.915019	0	0	0	0	Non	Non	Yes	Non	Non	Non	Non	Non	Non	Non	Non
RP11-1094M14.11	SLFN14 (-13365), PEX12 (+7181)	chr17	33895138	33901811	lincRNA	0.0778406	0.0462709	0.0532746	2.94	2.42	Yes	Yes	Yes	Non	Non	Non	Yes	Yes	Yes	Non	Non
AC015849.19	TAF15 (+14021), C17orf66 (+45386)	chr17	34143720	34157297	antisense	0.36376	0	0	1.51	1.58	Non	Non	Non	Non	Yes	Non	Non	Non	Non	Non	Non
CTB-58E17.1	MLLT6 (-2021)	chr17	36858704	36861000	lincRNA	0.621572	0	0	1.95	0.65	Yes	Yes	Non	Non	Yes	Non	Yes	Yes	Yes	Non	Non
CTB-58E17.3	MLLT6 (-750)	chr17	36859732	36862514	antisense	0.644525	0	0	0	0.93	Yes	Yes	Non	Non	Yes	Non	Yes	Yes	Yes	Non	Non
RP11-690G19.3	STAC2 (-27693), FBXL20 (+148176)	chr17	37408915	37410550	lincRNA	0.771163	0	0	0.23	1.21	Non	Non	Non	Non	Yes	Non	Non	Non	Non	Non	Non
CTB-131K11.1	FBXL20 (-2357)	chr17	37558045	37562486	antisense	0.853214	0	0	9.45	12.86	Yes	Non	Non	Non	Yes	Non	Yes	Yes	Yes	Non	Non
AC087491.2	NEUROD2 (-13141), PPP1R1B (-5861)	chr17	37775865	37778766	lincRNA	0.709546	0	0	0	0	Non	Non	Yes	Non	Non	Non	Yes	Yes	Yes	Non	Non
RP11-94L15.2	GRB7 (+22869), IKZF3 (+103410)	chr17	37913973	37920089	lincRNA	0.888749	0	0	0.12	0.01	Non	Non	Yes	Non	Non	Non	Non	Non	Non	Yes	Non
CTD-2267D19.2	GJD3 (+22692), RARA (+32830)	chr17	38497118	38499388	antisense	0.485392	0	0	0.5	0.04	Yes	Non	Non	Non	Yes	Non	Yes	Yes	Yes	Non	Non
RP5-1028K7.2	TNS4 (-20412), CCR7 (+43470)	chr17	38673277	38683254	lincRNA	0.746038	0	0	0	4.68	Yes	Non	Non	Non	Non	Non	Yes	Yes	Non	Non	Non
RP11-156E6.1	KLHL10 (+12191), KLHL11 (+15395)	chr17	40004769	40007699	sense_overlapping	0.348436	0	0	1.34	3.73	Non	Non	Non	Non	Yes	Non	Non	Non	Non	Non	Non
RP11-229E13.2	CNP (+9706), DNAJC7 (+41250)	chr17	40127181	40129749	3prime_overlapping_ncrna	0.493769	0	0	0.28	0.6	Non	Non	Non	Non	Yes	Yes	Yes	Non	Non	Non	Non
CTD-2132N18.2	ZNF385C (-3889)	chr17	40192730	40195135	sense_intronic	0.363669	0	0	1.46	0.06	Non	Non	Non	Non	Non	Non	Non	Non	Non	Non	Non
RAMP2-AS1	RAMP2 (-3609)	chr17	40905931	40913275	lincRNA	0.64885	0	0	0	0	Non	Non	Yes	Non	Non	Non	Yes	Yes	Yes	Non	Non
RP11-242D8.1	NBR1 (-3936)	chr17	41316199	41322420	lincRNA	0.501872	0	0	0.62	0.49	Yes	Yes	Non	Non	Yes	Non	Yes	Yes	Yes	Non	Non
CTB-175E5.4	TMUB2 (-5641), ASB16 (+10639)	chr17	42253340	42264085	antisense	0.688178	0	0	4.29	5.22	Yes	Yes	Non	Non	Yes	Yes	Yes	Yes	Yes	Non	Non
RP5-882C2.2	UBTF (-2882)	chr17	42298768	42301078	antisense	0.34979	0	0	3.15	0.97	Yes	Yes	Non	Non	Yes	Yes	Yes	Yes	Yes	Non	Non
AC002117.1	HEXIM2 (-4942)	chr17	43227766	43238877	antisense	0.429421	0	0	4.2	0.27	Yes	Yes	Non	Non	Yes	Non	Yes	Yes	Yes	Yes	Non
MAP3K14-AS1	FMNL1 (+36352), MAP3K14 (+58770)	chr17	43325291	43345997	antisense	0.108314	0.0054851	0.00667055	1.48	1.64	Yes	Yes	Non	Non	Yes	Non	Yes	Yes	Yes	Non	Non
RP11-105N13.4	PLEKHM1 (-228445), CRHR1 (-65055)	chr17	43699273	43893909	processed_transcript	0.332187	0	0	7.94	3.74	Non	Non	Yes	Non	Yes	Non	Yes	Yes	Yes	Non	Non
MAPT-AS1	MAPT (-24757), IMP5 (+24735)	chr17	43921016	43972966	antisense	0.705661	0	0	0.56	0.03	Non	Yes	Yes	Non	Non	Non	Yes	Yes	Yes	Non	Non
RP11-669E14.6	STH (+36291), KIAA1267 (+157365)	chr17	44112678	44113136	antisense	0.382632	0	0	0.4	1.27	Yes	Non	Yes	Non	Yes	Yes	Non	Non	Non	Non	Non
KANSL1-AS1	KIAA1267 (-2243)	chr17	44270941	44274089	antisense	NA	NA	NA	2.04	0.46	Yes	Yes	Non	Non	Yes	Non	Yes	Yes	Yes	Non	Non
RP11-6N17.4	SP2 (-2617)	chr17	45968620	45973178	processed_transcript	0.457829	0	0	0.98	0.56	Yes	Yes	Non	Non	Yes	Non	Yes	Yes	Yes	Non	Non
AC003665.1	PNPO (-22153), SP2 (+23220)	chr17	45974695	46018776	antisense	0.666764	0	0	3.73	0.49	Yes	Yes	Non	Non	Yes	Yes	Yes	Yes	Yes	Non	Non
RP11-6N17.3	PNPO (-10129), SP2 (+35244)	chr17	46007047	46010472	antisense	0.48155	0	0	0	0.14	Yes	Non	Non	Non	Yes	Yes	Yes	Non	Non	Non	Non
HOXB-AS1	HOXB2 (-2368)	chr17	46620912	46628610	processed_transcript	0.841567	0	0	0	5.64	Yes	Non	Non	Non	Non	Non	Yes	Yes	Yes	Non	Non
HOXB-AS2	HOXB2 (-13766), HOXB3 (+15651)	chr17	46634623	46637695	antisense	0.85638	0	0	0	0	Yes	Non	Yes	Yes	Non	Non	Yes	Yes	Yes	Non	Non
HOXB-AS5	PRAC (-1792)	chr17	46800529	46802819	antisense	0.330175	0	0	0	0	Non	Non	Yes	Non	Non	Non	Yes	Non	Non	Yes	Non
RP1-117B12.4	LRRC59 (+390)	chr17	48473798	48475249	antisense	0.50249	0	0	0	0.29	Yes	Yes	Non	Non	Yes	Yes	Yes	Yes	Yes	Non	Non
CTC-462L7.1	HLF (-93733), STXBP4 (+202462)	chr17	53246183	53250993	lincRNA	0.752765	0	0	0.15	0.41	Yes	Non	Non	Non	Non	Non	Yes	Non	Non	Non	Non
RP11-166P13.3	AKAP1 (-3531)	chr17	55155658	55162385	lincRNA	0.434755	0	0	6.34	0.4	Yes	Yes	Non	Non	Yes	Non	Yes	Yes	Yes	Non	Non
RP11-159D12.2	VEZF1 (-3690)	chr17	56066399	56072211	lincRNA	0.489471	0	0	1.11	5.57	Non	Non	Non	Non	Yes	Yes	Yes	Yes	Non	Non	Non
RP11-159D12.9	OR4D1 (-61612), DYNLL2 (+10123)	chr17	56168908	56172897	lincRNA	0.423933	0	0	12.65	4.66	Non	Non	Yes	Non	Yes	Yes	Yes	Non	Yes	Non	Non
hsa-mir-142	BZRAP1 (-2905)	chr17	56408244	56409869	antisense	0.138112	0.000388681	0.00049689	0	0.03	Non	Non	Yes	Non	Non	Non	Yes	Non	Non	Non	Non
AC099850.1	TRIM37 (-5527), SKA2 (+43007)	chr17	57183958	57195628	antisense	0.551173	0	0	20.76	0.57	Yes	Yes	Non	Non	Yes	Yes	Yes	Yes	Yes	Non	Non
CTD-2510F5.4	SKA2 (-47814), SMG8 (-6757)	chr17	57280037	57281190	antisense	0.631912	0	0	69.8	30.84	Non	Non	Non	Non	Yes	Non	Non	Non	Non	Non	Non
CTD-2319I12.1	HEATR6 (-8794), AP1S2 (+15194)	chr17	58160926	58169246	processed_transcript	0.177667	4.68789e-06	6.47532e-06	0	0	Non	Non	Non	Non	Non	Non	Non	Non	Yes	Yes	Yes
CTD-2319I12.4	AP1S2 (-28170), CA4 (-18852)	chr17	58203895	58213005	processed_transcript	-0.0859507	0.0277157	0.0323448	4.32	0.31	Yes	Non	Yes	Yes	Non	Non	Yes	Yes	Yes	Non	Non
RP11-214C8.5	ICAM2 (-19862), ERN1 (+89646)	chr17	62116509	62119203	lincRNA	0.670752	0	0	3.38	2.4	Non	Non	Non	Non	Yes	Yes	Non	Non	Non	Non	Non
RP11-329L6.1	ERN1 (-16081), TEX2 (+117070)	chr17	62223329	62223836	lincRNA	0.364122	0	0	174.04	236.48	Yes	Yes	Non	Non	Yes	Yes	Yes	Yes	Yes	Non	Non
hsa-mir-6080	SMURF2 (-103563), LOC146880 (+15673)	chr17	62745780	62778117	processed_transcript	0.404519	0	0	4.9	0.92	Yes	Non	Non	Non	Yes	Yes	Yes	Yes	Yes	Non	Non
RP11-160O5.1	GNA13 (-49133), RGS9 (-31403)	chr17	63096929	63107176	lincRNA	0.416411	0	0	0.37	1.02	Yes	Non	Yes	Non	Non	Non	Yes	Yes	Yes	Non	Non
RP11-349A8.3	CACNG1 (-23698), CACNG4 (+55974)	chr17	65016049	65017859	antisense	0.709254	0	0	3.21	0	Non	Non	Yes	Non	Non	Yes	Non	Non	Non	Non	Non
RP11-855A2.5	KPNA2 (-40577), BPTF (+169491)	chr17	65989995	65992547	lincRNA	0.282725	1.60094e-13	2.83991e-13	0	0	Yes	Yes	Non	Non	Non	Non	Yes	Yes	Yes	Non	Non
RP11-120M18.2	SLC16A6 (-162392), WIPI1 (+3856)	chr17	66409782	66489811	processed_transcript	0.691377	0	0	0.53	0.07	Non	Non	Non	Non	Yes	Non	Yes	Yes	Yes	Non	Non
RP1-193H18.2	KCNJ16 (-522676), MAP2K6 (+137912)	chr17	67547498	67550002	lincRNA	0.812212	0	0	0.2	0.21	Yes	Non	Non	Non	Non	Non	Yes	Non	Non	Non	Non
AC005152.3	SOX9 (-93049)	chr17	70017991	70030233	lincRNA	0.445722	0	0	0	0.27	Non	Non	Non	Non	Non	Non	Yes	Yes	Yes	Yes	Non
RP11-84E24.3	SOX9 (-86501)	chr17	70026431	70034889	lincRNA	0.379335	0	0	0.1	0.59	Non	Non	Non	Yes	Non	Non	Yes	Yes	Yes	Yes	Non
RP11-84E24.2	SOX9 (-75102)	chr17	70030247	70053871	lincRNA	0.432966	0	0	0	0.19	Yes	Non	Non	Non	Non	Non	Yes	Yes	Non	Non	Non
LINC00511	SOX9 (+360776), SLC39A11 (+610916)	chr17	70319263	70636611	lincRNA	0.474134	0	0	0.1	2.28	Yes	Non	Non	Yes	Non	Non	Non	Non	Yes	Non	Non
RP11-143K11.1	COG1 (-16976), SSTR2 (+11037)	chr17	71171621	71172772	lincRNA	0.957232	0	0	0.21	0.08	Non	Non	Non	Non	Non	Non	Non	Non	Non	Non	Non
RP11-649A18.12	MIF4GD (-1402)	chr17	73267449	73269976	antisense	0.596735	0	0	3.01	0.26	Yes	Non	Non	Non	Yes	Non	Yes	Yes	Yes	Non	Non
RP11-666A8.9	ST6GALNAC2 (+15547), PRCD (+30477)	chr17	74565873	74567322	antisense	0.66117	0	0	2.09	0.41	Yes	Yes	Non	Non	Yes	Yes	Non	Non	Non	Yes	Non
LINC00338	SEC14L1 (-50072), MGAT5B (+222135)	chr17	75082797	75091068	processed_transcript	0.383344	0	0	2.13	0.84	Yes	Yes	Yes	Non	Yes	Yes	Yes	Yes	Yes	Non	Non
RP11-153A23.6	TMC6 (+19182), TNRC6C (+105361)	chr17	76103478	76107880	processed_transcript	0.671203	0	0	0.7	0.15	Non	Non	Non	Non	Non	Non	Non	Non	Non	Non	Non
RP11-806H10.4	PGS1 (-11472), SOCS3 (-7105)	chr17	76356533	76369992	lincRNA	0.62059	0	0	1.14	0.04	Yes	Non	Yes	Non	Yes	Non	Yes	Yes	Yes	Non	Non
RP11-353N14.2	CBX8 (-28462), CBX4 (+13836)	chr17	77797250	77801503	lincRNA	0.669583	0	0	0.96	0	Non	Non	Yes	Non	Non	Non	Non	Non	Non	Non	Non
RP11-334C17.5	SLC26A11 (-17090), CARD14 (+24829)	chr17	78174471	78179748	processed_transcript	0.551947	0	0	0.51	0.01	Non	Non	Non	Non	Non	Yes	Non	Non	Non	Non	Non
CTD-2047H16.2	ENDOV (-99025), RNF213 (+55275)	chr17	78289450	78290433	sense_intronic	0.5283	0	0	2.45	0.15	Non	Non	Non	Non	Yes	Yes	Non	Non	Non	Yes	Yes
BAIAP2-AS1	BAIAP2 (-3230)	chr17	79002932	79008501	lincRNA	0.596901	0	0	7.94	1.33	Yes	Yes	Non	Non	Yes	Non	Yes	Yes	Yes	Non	Non
RP11-1055B8.4	TMEM105 (-58519), BAHCC1 (-10547)	chr17	79361929	79364056	processed_transcript	0.427249	0	0	0.95	0.03	Yes	Yes	Yes	Non	Non	Yes	Yes	Yes	Yes	Non	Non
RP13-766D20.2	ACTG1 (-8045), FSCN2 (-7480)	chr17	79481072	79494802	antisense	0.872311	0	0	2.32	0	Yes	Yes	Yes	Non	Yes	Yes	Yes	Yes	Yes	Yes	Non
RP13-1032I1.7	SLC25A10 (-10029), HGS (+18380)	chr17	79668353	79670330	antisense	0.547187	0	0	3.82	0.84	Yes	Yes	Non	Non	Yes	Yes	Yes	Yes	Yes	Non	Non
RP11-1376P16.2	SLC16A3 (-74284), FASN (-55892)	chr17	80111305	80112691	antisense	0.131778	0.000715704	0.000903182	2.05	0.27	Non	Yes	Non	Non	Yes	Non	Non	Non	Non	Non	Non
RP13-516M14.1	CSNK1D (-20595), CD7 (+23291)	chr17	80251591	80252786	lincRNA	0.425343	0	0	1.65	0.73	Yes	Yes	Non	Non	Non	Non	Yes	Yes	Yes	Non	Non
RP13-20L14.6	NARF (-2267)	chr17	80412148	80416397	antisense	0.429252	0	0	1.04	0.95	Yes	Yes	Non	Non	Yes	Non	Yes	Yes	Yes	Non	Non
RP13-638C3.3	WDR45L (+60673), FOXK2 (+68144)	chr17	80545188	80546287	antisense	0.561794	0	0	2.37	1.24	Non	Non	Non	Non	Yes	Yes	Yes	Yes	Yes	Non	Non
RP11-720L2.4	THOC1 (-49892), COLEC12 (+182778)	chr18	316736	319165	lincRNA	0.918516	0	0	0.38	0.15	Non	Non	Non	Non	Non	Non	Non	Non	Non	Yes	Non
RP11-720L2.3	THOC1 (-48994), COLEC12 (+183676)	chr18	316739	317366	lincRNA	0.860464	0	0	0	0	Non	Non	Non	Non	Non	Non	Non	Non	Non	Yes	Non
RP11-806L2.6	ENOSF1 (+5577), TYMS (+49481)	chr18	706522	707648	antisense	0.405895	0	0	0	1.64	Yes	Non	Non	Non	Yes	Non	Yes	Yes	Yes	Non	Non
RP13-270P17.2	LPIN2 (-206890), MYOM1 (+1271)	chr18	3190394	3247275	processed_transcript	0.307683	8.88178e-16	1.68785e-15	2.33	0.68	Non	Non	Yes	Non	Non	Non	Non	Non	Non	Non	Non
RP11-838N2.4	TGIF1 (+21021), DLGAP1 (+982654)	chr18	3466247	3478976	lincRNA	0.205222	1.14061e-07	1.68831e-07	0	0.09	Yes	Non	Non	Non	Yes	Yes	Yes	Non	Non	Non	Non
DLGAP1-AS1	TGIF1 (+144449), DLGAP1 (+859226)	chr18	3593729	3598350	antisense	0.502539	0	0	1.46	2.82	Yes	Yes	Non	Non	Non	Non	Yes	Yes	Yes	Non	Non
DLGAP1-AS2	TGIF1 (+154075), DLGAP1 (+849600)	chr18	3602997	3608334	lincRNA	0.472647	0	0	0.23	0.81	Yes	Yes	Non	Non	Non	Non	Yes	Yes	Yes	Non	Non
DLGAP1-AS5	DLGAP1 (+175263), TGIF1 (+828412)	chr18	4264601	4295405	antisense	0.392434	0	0	0	0.02	Non	Non	Non	Non	Non	Non	Non	Non	Non	Yes	Non
LINC00667	DLGAP1 (-784425), ZFP161 (+56503)	chr18	5232874	5246507	lincRNA	0.492785	0	0	0.48	2.21	Yes	Non	Non	Non	Non	Non	Yes	Yes	Yes	Yes	Non
LINC00526	DLGAP1 (-782394), ZFP161 (+58534)	chr18	5236722	5238597	lincRNA	0.469771	0	0	0	0.48	Yes	Non	Non	Non	Yes	Non	Yes	Yes	Yes	Yes	Non
RP11-143J12.2	ANKRD12 (-7798), NDUFV2 (+26325)	chr18	9121262	9136643	antisense	0.47765	0	0	0	0.31	Yes	Non	Non	Non	Yes	Non	Yes	Yes	Yes	Non	Non
RP11-703I16.1	ANKRD62 (-71027), IMPA2 (+50251)	chr18	12031176	12032180	antisense	0.855071	0	0	0	0.18	Yes	Non	Non	Non	Yes	Non	Yes	Yes	Non	Non	Non
RP11-973H7.3	SPIRE1 (-12872), CEP76 (+31919)	chr18	12670424	12671144	sense_intronic	0.62517	0	0	0.51	0.4	Non	Non	Non	Non	Yes	Non	Non	Non	Non	Non	Non
RP11-773H22.4	CEP192 (-3429)	chr18	12984692	12991172	antisense	0.356497	0	0	0	0	Yes	Yes	Non	Non	Yes	Yes	Yes	Yes	Yes	Non	Non
RP11-53B2.5	FAM210A (+225627), C18orf1 (+282178)	chr18	13500639	13501288	antisense	0.181301	2.96116e-06	4.12759e-06	2.02	0	Non	Non	Yes	Non	Non	Non	Non	Non	Non	Yes	Non
RP11-701H16.4	FAM210A (+81342), C18orf1 (+426463)	chr18	13644813	13645684	antisense	0.112347	0.00396253	0.00486632	0	0	Non	Non	Non	Non	Non	Non	Non	Non	Non	Non	Non
RP11-527H14.4	ANKRD30B (+161364)	chr18	14903578	14915627	lincRNA	0.863598	0	0	0	0	Non	Non	Non	Non	Non	Non	Non	Non	Non	Yes	Non
RP11-13N13.2	SNRPD1 (+19532), ABHD3 (+72974)	chr18	19210098	19213485	lincRNA	0.533014	0	0	0	1.55	Yes	Non	Non	Non	Yes	Yes	Non	Non	Non	Non	Non
RP11-17J14.2	CABLES1 (+122996), TMEM241 (+179202)	chr18	20837127	20840318	processed_transcript	0.288904	4.44089e-14	8.01228e-14	0	0	Yes	Yes	Non	Non	Yes	Non	Yes	Yes	Yes	Non	Non
RP11-799B12.4	CABYR (+21869), OSBPL1A (+237009)	chr18	21739472	21742175	lincRNA	0.802771	0	0	0	1.17	Non	Non	Non	Non	Yes	Non	Non	Non	Non	Non	Non
RP11-17A19.1	KCTD1 (-147093), AQP4 (+170123)	chr18	24267584	24283602	lincRNA	0.29651	8.88178e-15	1.64128e-14	0	0	Non	Non	Yes	Non	Non	Non	Non	Non	Non	Non	Non
RP11-408H20.1	DSC3 (-16301), DSC2 (+43306)	chr18	28638805	28639359	lincRNA	0.792337	0	0	0	2.18	Yes	Non	Non	Yes	Yes	Non	Yes	Non	Non	Yes	Non
RP11-549B18.1	B4GALT6 (-1516)	chr18	29265617	29266786	antisense	0.773525	0	0	0.7	1.18	Yes	Non	Non	Non	Non	Non	Yes	Yes	Yes	Non	Non
RP11-49I11.1	MOCOS (-3795)	chr18	33759958	33767411	antisense	0.619087	0	0	7.48	2.46	Yes	Yes	Non	Non	Yes	Non	Yes	Yes	Yes	Non	Non
RP11-95O2.5	TPGS2 (-416301), CELF4 (+320541)	chr18	34823738	34827179	antisense	0.348251	0	0	0.83	0.16	Non	Non	Yes	Non	Non	Non	Non	Non	Non	Non	Non
LINC00669	NONE	chr18	36786887	37380282	lincRNA	NA	NA	NA	0.93	0.9	Yes	Non	Yes	Non	Yes	Non	Yes	Yes	Yes	Yes	Yes
RP11-456K23.1	SETBP1 (-2576)	chr18	42256891	42259682	lincRNA	0.818464	0	0	0.24	0.42	Yes	Non	Non	Non	Yes	Non	Yes	Yes	Yes	Non	Non
RP11-15F12.1	SMAD7 (-85377), DYM (+424621)	chr18	46550072	46574844	antisense	0.313044	2.22045e-16	4.29996e-16	0.37	0.07	Non	Yes	Non	Non	Non	Non	Yes	Non	Yes	Non	Non
CTD-2171N6.1	RAB27B (+286628), TCF4 (+520852)	chr18	52773134	52791537	lincRNA	0.402942	0	0	0	0	Non	Non	Non	Non	Non	Non	Non	Non	Non	Non	Non
RP11-35G9.3	NARS (-62228), ATP8B1 (+118922)	chr18	55297533	55405276	processed_transcript	0.493391	0	0	0.21	0.73	Yes	Non	Non	Non	Yes	Non	Yes	Yes	Yes	Non	Non
RP11-108P20.1	ZNF532 (-109517), MALT1 (+81926)	chr18	56419379	56421709	lincRNA	0.760109	0	0	0.07	1.26	Yes	Non	Non	Non	Yes	Non	Yes	Non	Non	Yes	Non
RP11-28F1.2	BCL2 (+5438), PHLPP1 (+598503)	chr18	60981034	60981315	sense_intronic	0.721189	0	0	0.88	0	Non	Non	Yes	Yes	Non	Non	Yes	Yes	Yes	Non	Non
RP11-635N19.1	KDSR (-7205), VPS4B (+48041)	chr18	61034560	61048862	antisense	0.399129	0	0	0.2	0.48	Yes	Non	Non	Non	Yes	Non	Yes	Yes	Yes	Yes	Non
RP11-231E4.4	ZNF407 (-80546), CNDP1 (+60685)	chr18	72259009	72265744	lincRNA	0.438598	0	0	1.58	1.15	Yes	Yes	Non	Non	Yes	Non	Yes	Yes	Yes	Non	Non
RP11-17M16.2	ZNF516 (+2599)	chr18	74203607	74205487	antisense	0.773363	0	0	0.61	2.2	Yes	Yes	Non	Non	Yes	Non	Yes	Yes	Yes	Non	Non
CTD-2286N8.2	NFATC1 (-282763), ATP9B (+48166)	chr18	76877206	76877920	sense_intronic	0.203482	1.46563e-07	2.15681e-07	0	1.89	Non	Non	Non	Non	Yes	Non	Non	Non	Non	Non	Non
AC139100.3	PARD6G (+54178), ADNP2 (+84304)	chr18	77941562	77960875	antisense	0.305449	1.33227e-15	2.51956e-15	0	0.61	Yes	Non	Non	Non	Yes	Non	Yes	Yes	Non	Non	Non
AC009005.2	BSG (-2824)	chr19	567211	572215	antisense	0.22784	3.58656e-09	5.56109e-09	5.72	0.61	Yes	Yes	Non	Non	Yes	Non	Yes	Yes	Yes	Non	Non
AC006273.5	PTBP1 (-13454), PALM (+74985)	chr19	782795	785080	lincRNA	0.245453	1.86068e-10	3.02513e-10	5.35	0.12	Yes	Yes	Non	Non	Non	Non	Yes	Non	Yes	Non	Non
CIRBP-AS1	CIRBP (-65)	chr19	1268164	1270240	antisense	0.25632	2.66267e-11	4.42061e-11	1.35	1.14	Yes	Non	Non	Non	Yes	Yes	Yes	Yes	Yes	Non	Non
CTB-25B13.12	APC2 (+10066), C19orf25 (+19014)	chr19	1457663	1462764	processed_transcript	0.611472	0	0	7.56	0.58	Non	Non	Yes	Non	Non	Non	Yes	Yes	Non	Non	Non
AC005943.5	MEX3D (-6477), MBD3 (+18118)	chr19	1573594	1575474	lincRNA	0.443583	0	0	0.52	0.59	Non	Non	Non	Non	Non	Non	Non	Non	Non	Non	Non
CTB-31O20.2	KLF16 (-11960), FAM108A1 (+9994)	chr19	1874880	1876168	lincRNA	0.295463	1.11022e-14	2.04472e-14	1.04	0.27	Yes	Non	Non	Non	Non	Non	Yes	Yes	Yes	Non	Non
AC005306.3	BTBD2 (+25818), CSNK1G2 (+48723)	chr19	1989399	1990369	antisense	0.436395	0	0	0.54	0.53	Non	Non	Non	Non	Yes	Yes	Non	Non	Non	Non	Non
AC006538.1	DIRAS1 (-7143), SLC39A3 (+11541)	chr19	2727740	2729325	sense_intronic	0.516674	0	0	1.48	0.12	Non	Non	Yes	Non	Non	Non	Yes	Non	Non	Non	Non
PLAC2	SAFB2 (+59827), ZNRF4 (+107685)	chr19	5558177	5568045	lincRNA	-0.00536974	0.890817	0.900656	13.33	1.53	Non	Yes	Yes	Non	Non	Non	Yes	Yes	Yes	Non	Non
AC104532.4	CAPS (-1444)	chr19	5911588	5913910	processed_transcript	0.254561	3.6704e-11	6.07896e-11	0.95	1.5	Yes	Yes	Non	Non	Yes	Yes	Yes	Non	Yes	Non	Non
CTC-232P5.1	RANBP3 (-21074), RFX2 (+111270)	chr19	5978413	6020374	antisense	0.414386	0	0	0.19	0.45	Yes	Non	Non	Non	Yes	Non	Yes	Yes	Yes	Non	Non
CTC-503J8.6	MLLT1 (+68518), ACSBG2 (+75731)	chr19	6210389	6212492	lincRNA	0.46396	0	0	27.1	16.35	Non	Non	Non	Non	Yes	Non	Non	Non	Non	Non	Non
CTD-3128G10.6	TRIP10 (+10184), SH2D3A (+17632)	chr19	6748303	6751478	antisense	0.477592	0	0	1.28	0.67	Yes	Non	Non	Non	Yes	Non	Non	Non	Non	Non	Non
CTD-3214H19.6	STXBP2 (-1727), PCP2 (-1694)	chr19	7698651	7701876	antisense	0.849817	0	0	1.68	0.2	Yes	Non	Non	Non	Yes	Yes	Yes	Yes	Yes	Non	Non
CTD-2325M2.1	CCL25 (-40385), ELAVL1 (-6732)	chr19	8073612	8080909	lincRNA	0.389221	0	0	0.58	0.34	Yes	Non	Non	Non	Yes	Non	Yes	Yes	Yes	Non	Non
RAB11B-AS1	RAB11B (-7792), ANGPTL4 (+18402)	chr19	8439256	8455569	antisense	0.366019	0	0	1.74	0.91	Yes	Yes	Non	Non	Yes	Non	Yes	Yes	Yes	Non	Non
CTC-325H20.4	ZNF699 (+12121), OR7E24 (+41954)	chr19	9402190	9405158	antisense	0.322754	0	0	0	1.21	Non	Non	Non	Non	Yes	Non	Non	Non	Non	Yes	Non
ILF3-AS1	ILF3 (-1408)	chr19	10762537	10764520	lincRNA	0.268658	2.61657e-12	4.4767e-12	8.75	1.9	Yes	Yes	Non	Non	Yes	Non	Yes	Yes	Yes	Non	Non
ZNF833P	ZNF833P (-10827), ZNF627 (+65751)	chr19	11750590	11797382	lincRNA	1	0	0	0.87	0.21	Yes	Non	Non	Non	Non	Non	Yes	Yes	Yes	Non	Yes
CTD-2006C1.12	ZNF700 (+21585), ZNF433 (+89040)	chr19	12050773	12064196	sense_overlapping	0.633221	0	0	0.26	0	Non	Non	Non	Non	Non	Non	Non	Non	Non	Yes	Yes
CTD-3252C9.4	NANOS3 (-41847), ZSWIM4 (+39942)	chr19	13945329	13947103	lincRNA	0.411523	0	0	3.19	13.51	Yes	Yes	Non	Non	Yes	Yes	Yes	Yes	Yes	Non	Non
CTC-548K16.1	LPHN1 (-132643), CD97 (-42316)	chr19	14444554	14454725	lincRNA	0.310702	4.44089e-16	8.50397e-16	2.09	0	Non	Non	Non	Non	Non	Non	Yes	Non	Yes	Non	Non
CTC-429P9.2	SLC35E1 (-51089), MED26 (+4733)	chr19	16721221	16747342	lincRNA	0.461682	0	0	0	2.06	Yes	Non	Non	Non	Yes	Non	Non	Non	Non	Non	Non
CTC-429P9.1	MED26 (-9138), C19orf42 (+22815)	chr19	16741553	16754753	antisense	0.123359	0.00154757	0.00192203	0.95	3.34	Yes	Non	Non	Non	Yes	Non	Yes	Yes	Yes	Non	Non
CTC-429P9.3	MED26 (-6332), C19orf42 (+25621)	chr19	16744613	16746080	sense_intronic	0.488828	0	0	0.17	2.17	Non	Non	Non	Non	Yes	Non	Yes	Non	Non	Non	Non
CTC-429P9.5	MED26 (-12113), C19orf42 (+19840)	chr19	16750777	16751479	sense_intronic	0.0563239	0.149588	0.164703	0.9	3.8	Non	Non	Non	Non	Yes	Yes	Non	Non	Non	Non	Non
CTD-2521M24.9	FAM125A (-7804), BST2 (-6724)	chr19	17516502	17529713	lincRNA	0.754236	0	0	0.19	0.13	Yes	Yes	Non	Non	Non	Non	Yes	Non	Yes	Non	Non
CTB-52I2.5	IL12RB1 (+65514), KCNN1 (+70117)	chr19	18122107	18142348	antisense	0.00635149	0.871015	0.881935	17.11	0.13	Non	Non	Non	Non	Non	Non	Non	Non	Yes	Non	Non
AC004447.2	HOMER3 (-51019), SUGP2 (+41320)	chr19	19101701	19104419	antisense	0.647313	0	0	6.52	5.7	Non	Non	Non	Non	Yes	Yes	Non	Non	Yes	Non	Non
LINC00663	ZNF14 (-33782), ZNF506 (+54857)	chr19	19868174	19887232	lincRNA	0.430914	0	0	0.19	0.06	Yes	Yes	Non	Non	Non	Non	Yes	Yes	Yes	Non	Yes
CTC-559E9.6	ZNF14 (-72652), ZNF506 (+15987)	chr19	19887410	19945736	processed_transcript	0.454017	0	0	0.76	0.48	Yes	Yes	Non	Non	Non	Non	Yes	Yes	Yes	Non	Yes
CTC-559E9.5	ZNF14 (-56531), ZNF506 (+32108)	chr19	19899563	19901340	sense_intronic	0.822447	0	0	0.15	0.3	Non	Non	Non	Non	Yes	Yes	Non	Non	Non	Yes	Yes
CTC-559E9.8	ZNF93 (-6773), ZNF253 (+28235)	chr19	20003241	20006656	antisense	0.787749	0	0	0	0	Non	Non	Non	Non	Non	Yes	Yes	Yes	Yes	Yes	Yes
CTD-2561J22.5	ZNF429 (-51561), ZNF493 (+56955)	chr19	21627042	21646710	processed_transcript	0.427719	0	0	0.05	0.01	Non	Non	Non	Non	Non	Non	Non	Non	Yes	Yes	Non
CTD-2291D10.4	ZNF99 (-303610), ZNF724P (+162589)	chr19	23258002	23283163	lincRNA	0.470395	0	0	0	0	Non	Non	Non	Non	Non	Non	Yes	Yes	Yes	Yes	Non
RP11-15H20.7	ZNF724P (-15373), ZNF91 (+129724)	chr19	23440056	23457034	lincRNA	0.477178	0	0	1.8	0.71	Yes	Non	Non	Non	Non	Yes	Yes	Yes	Yes	Non	Non
CTB-175P5.4	ZNF91 (-12187), ZNF675 (+279561)	chr19	23582034	23598877	lincRNA	0.261394	1.04052e-11	1.74757e-11	0	0.06	Non	Non	Non	Non	Non	Non	Yes	Yes	Non	Yes	Non
CTB-92J24.2	ZNF254 (-158637), ZNF726 (+13655)	chr19	24110589	24112089	sense_intronic	0.82415	0	0	0.16	0.1	Non	Non	Non	Non	Non	Non	Non	Non	Non	Non	Yes
CTD-2017D11.1	ZNF254 (-36997), ZNF726 (+135295)	chr19	24216246	24249711	lincRNA	0.384374	0	0	2.87	0.68	Yes	Yes	Non	Non	Yes	Yes	Yes	Yes	Yes	Non	Non
LINC00662	NONE	chr19	28175487	28284848	lincRNA	NA	NA	NA	0.54	1.63	Yes	Yes	Non	Non	Yes	Non	Yes	Yes	Yes	Non	Non
CTC-459F4.3	NONE	chr19	28284370	28475892	processed_transcript	NA	NA	NA	1.14	0.73	Yes	Yes	Non	Non	Yes	Non	Yes	Yes	Yes	Non	Non
AC007773.2	DPY19L3 (-7955), ZNF507 (+52186)	chr19	32880955	32896445	lincRNA	0.209698	5.92597e-08	8.83426e-08	1.17	0.2	Yes	Yes	Non	Non	Yes	Yes	Yes	Yes	Yes	Non	Non
CTD-2538C1.2	NUDT19 (-2542)	chr19	33177994	33182656	lincRNA	0.522642	0	0	1.95	0.77	Yes	Yes	Non	Non	Yes	Non	Yes	Yes	Yes	Non	Non
CTD-2085J24.4	SLC7A9 (-7396), CEP89 (+94790)	chr19	33366830	33369327	lincRNA	0.559399	0	0	1.49	3.42	Non	Non	Non	Non	Non	Non	Non	Non	Non	Non	Non
CTD-2540B15.8	CEBPA (-1431)	chr19	33793762	33795960	lincRNA	0.587079	0	0	1.69	0.11	Non	Non	Yes	Non	Non	Non	Yes	Yes	Yes	Non	Non
AC010504.2	GPI (-11243), LSM14A (+181437)	chr19	34839260	34850317	antisense	0.0783468	0.0448655	0.051765	0.42	0.33	Yes	Yes	Non	Non	Yes	Non	Yes	Yes	Yes	Non	Non
SCGB1B2P	SCGB2B2 (+17368), WTIP (+95242)	chr19	35067637	35068606	processed_transcript	0.611198	0	0	0	0	Non	Non	Non	Non	Non	Non	Non	Non	Non	Yes	Non
CTC-523E23.4	ZNF30 (-114559), ZNF599 (-39114)	chr19	35282723	35323773	lincRNA	0.387808	0	0	1.19	0.02	Non	Non	Yes	Non	Non	Non	Non	Non	Non	Non	Non
CTC-523E23.1	ZNF30 (-113814), ZNF599 (-39859)	chr19	35302737	35305249	lincRNA	0.47517	0	0	0.59	0.17	Yes	Non	Yes	Non	Non	Non	Non	Non	Non	Yes	Yes
AC020907.6	SCN1B (-20866), GRAMD1A (+9480)	chr19	35500022	35501430	processed_transcript	0.26313	7.51088e-12	1.27e-11	2.56	7.04	Non	Yes	Non	Non	Yes	Yes	Non	Non	Yes	Non	Non
CTD-2527I21.11	FXYD3 (-33147), HPN (+42175)	chr19	35549962	35597208	antisense	-0.164157	2.38788e-05	3.20328e-05	0	0	Yes	Yes	Non	Non	Non	Non	Yes	Non	Yes	Yes	Non
AD000684.2	USF2 (-5168), LSR (+15169)	chr19	35753748	35755707	sense_intronic	0.345599	0	0	0.36	1	Yes	Non	Non	Non	Yes	Yes	Yes	Yes	Yes	Non	Non
AD000090.2	TMEM147 (-2217)	chr19	36031639	36036931	antisense	0.361154	0	0	1.89	1.65	Yes	Non	Yes	Non	Yes	Non	Yes	Yes	Yes	Non	Non
AC002398.11	U2AF1L4 (-4801), LIN37 (+1875)	chr19	36237957	36244316	antisense	0.3041	1.77636e-15	3.33872e-15	0.57	0.67	Yes	Yes	Non	Non	Yes	Yes	Yes	Yes	Yes	Non	Non
AC002398.13	HSPB6 (-13058), ARHGAP33 (-5429)	chr19	36260045	36261930	antisense	0.29091	2.93099e-14	5.31605e-14	0	0	Non	Non	Non	Non	Yes	Non	Yes	Yes	Yes	Non	Non
LINC00665	ZNF565 (-107728), ZFP14 (+56811)	chr19	36803968	36822620	lincRNA	0.356472	0	0	0	0.29	Non	Non	Non	Non	Non	Non	Yes	Yes	Yes	Yes	Non
CTD-2630F21.1	ZNF566 (-783)	chr19	36980550	36981942	antisense	0.524778	0	0	0.87	0.34	Yes	Yes	Non	Non	Non	Non	Yes	Yes	Yes	Yes	Yes
AC092295.7	ZNF382 (-21430), ZNF529 (-10594)	chr19	37063971	37085610	antisense	0.648336	0	0	0.36	0.54	Yes	Yes	Non	Non	Yes	Non	Yes	Yes	Yes	Yes	Non
AC074138.3	ZNF567 (-2957)	chr19	37176341	37178351	lincRNA	0.486789	0	0	1.51	0.47	Yes	Yes	Non	Non	Yes	Yes	Yes	Yes	Yes	Yes	Yes
CTD-2162K18.5	ZNF850 (-40002), ZNF790 (+37971)	chr19	37288419	37319017	processed_transcript	0.460981	0	0	0.34	0.3	Yes	Yes	Non	Non	Non	Non	Yes	Yes	Yes	Yes	Yes
CTD-3220F14.2	ZNF527 (-33668), HKR1 (+2811)	chr19	37828137	37828645	sense_intronic	0.424239	0	0	0.98	0.26	Yes	Non	Non	Non	Yes	Non	Yes	Yes	Yes	Yes	Non
CTD-2086O20.3	ZNF793 (-18614), ZNF570 (+19245)	chr19	37978900	37979554	lincRNA	0.579155	0	0	0	0.52	Non	Non	Non	Non	Yes	Non	Non	Non	Non	Yes	Non
CTD-3064H18.1	ZNF793 (-4836)	chr19	37988062	37997948	antisense	0.51171	0	0	1.08	0.15	Yes	Yes	Non	Non	Non	Non	Yes	Yes	Yes	Yes	Non
CTD-2528L19.6	ZNF607 (-9824), ZNF573 (+49715)	chr19	38219486	38221544	lincRNA	0.556439	0	0	0	0.43	Non	Non	Non	Non	Non	Non	Non	Non	Non	Yes	Yes
CTD-2554C21.2	SIPA1L3 (-85230), ZNF573 (-42408)	chr19	38307998	38317278	processed_transcript	0.323753	0	0	0	0	Non	Non	Yes	Non	Non	Non	Yes	Yes	Non	Yes	Yes
CTD-2554C21.3	SIPA1L3 (-76374), ZNF573 (-51264)	chr19	38320190	38322797	lincRNA	0.239127	5.53385e-10	8.81436e-10	0	0	Non	Non	Non	Non	Non	Non	Non	Non	Non	Yes	Non
AC026806.2	CATSPERG (-3948)	chr19	38822273	38822716	lincRNA	0.384014	0	0	16.4	12.76	Yes	Non	Non	Non	Yes	Yes	Yes	Yes	Yes	Non	Non
AC005789.11	SPRED3 (+8732), RASGRP4 (+27274)	chr19	38888820	38890521	lincRNA	0.812951	0	0	0.51	0.23	Yes	Non	Yes	Non	Non	Non	Yes	Yes	Yes	Non	Non
CTD-2540F13.2	CAPN12 (+5401), ACTN4 (+91446)	chr19	39228923	39230503	antisense	0.720442	0	0	0.18	0.21	Yes	Yes	Non	Non	Yes	Non	Yes	Yes	Yes	Non	Non
CTC-246B18.10	GMFG (-5773), PAF1 (+49180)	chr19	39832412	39832585	lincRNA	0.284237	1.1724e-13	2.08645e-13	3.56	1.12	Yes	Yes	Yes	Non	Yes	Non	Yes	Yes	Yes	Non	Non
CTB-60E11.4	RPS16 (+8803), PLEKHG2 (+14065)	chr19	39916574	39919055	lincRNA	0.849055	0	0	1.19	0.74	Non	Non	Non	Non	Yes	Non	Yes	Non	Non	Non	Non
AC093063.3	LGALS14 (-14396), LGALS16 (+33992)	chr19	40175883	40185217	lincRNA	0.0869877	0.025884	0.0302715	0	0	Non	Non	Yes	Non	Non	Non	Non	Non	Non	Non	Non
CTC-471F3.6	ZNF546 (+23677), ZNF780B (+35495)	chr19	40526291	40526948	lincRNA	0.675453	0	0	0	0.29	Non	Non	Non	Non	Non	Non	Non	Non	Non	Yes	Yes
CTC-490E21.10	CYP2A6 (+16232), EGLN2 (+34786)	chr19	41337125	41343115	lincRNA	0.239045	5.61121e-10	8.93239e-10	0	0.2	Non	Non	Non	Non	Non	Non	Non	Non	Non	Non	Non
AC092071.1	CYP2B6 (-44401), CYP2B7P1 (+22633)	chr19	41452251	41453355	sense_intronic	0.106787	0.00618717	0.00749778	0	0	Non	Non	Non	Non	Non	Non	Non	Non	Non	Non	Non
AC011526.1	CEACAM21 (-99215), ATP5SL (-37473)	chr19	41960073	42006559	lincRNA	0.216976	1.98024e-08	3.00761e-08	0	0	Non	Non	Non	Non	Non	Non	Non	Non	Yes	Non	Non
AC006129.1	ATP5SL (-92207), CEACAM21 (-44481)	chr19	42037565	42038534	lincRNA	0.322159	0	0	0	0.1	Non	Non	Non	Yes	Non	Non	Yes	Yes	Yes	Yes	Non
AC006129.2	ATP5SL (-110850), CEACAM21 (-25838)	chr19	42051553	42061832	sense_intronic	0.641692	0	0	0	0	Non	Non	Non	Non	Non	Non	Non	Non	Non	Non	Non
CTB-50E14.6	CXCL17 (-81589), CEACAM1 (+3936)	chr19	42901279	43156171	processed_transcript	0.128948	0.000932274	0.00117217	2.07	2.42	Yes	Yes	Yes	Non	Non	Non	Yes	Yes	Yes	Non	Non
AC115522.3	KCNN4 (-13726), LYPD5 (+7478)	chr19	44298460	44299810	lincRNA	0.92171	0	0	0	0.17	Yes	Non	Non	Non	Non	Non	Yes	Yes	Non	Non	Non
AC069278.4	ZNF229 (-26359), ZNF180 (+25550)	chr19	44978644	44979403	lincRNA	0.636384	0	0	0.65	0.76	Non	Non	Non	Non	Yes	Yes	Non	Non	Non	Yes	Yes
CTB-171A8.1	CEACAM16 (-23656), CEACAM19 (+4041)	chr19	45135499	45222031	antisense	0.409117	0	0	0.71	0	Non	Yes	Non	Non	Non	Non	Yes	Non	Yes	Yes	Yes
CTB-179K24.4	GEMIN7 (+4190), NKPD1 (+76700)	chr19	45579767	45593649	processed_transcript	0.164712	2.23893e-05	3.00788e-05	1.71	0	Yes	Yes	Non	Non	Yes	Yes	Yes	Yes	Yes	Non	Non
CTB-179K24.3	GEMIN7 (+8591), NKPD1 (+72299)	chr19	45588586	45593632	antisense	0.241414	3.74501e-10	6.01743e-10	2.37	0.15	Yes	Yes	Non	Non	Yes	Yes	Yes	Yes	Yes	Non	Non
AC006126.4	MARK4 (-9257), EXOC3L2 (-7790)	chr19	45741889	45748628	lincRNA	0.760307	0	0	0	0	Non	Non	Non	Non	Non	Non	Yes	Yes	Yes	Non	Non
AC074212.5	FBXO46 (-36342), SIX5 (+2004)	chr19	46268042	46272943	processed_transcript	0.625035	0	0	7.98	1.63	Yes	Yes	Non	Non	Non	Non	Yes	Yes	Yes	Non	Non
AC074212.6	SIX5 (-911)	chr19	46271053	46275762	processed_transcript	0.372612	0	0	1.35	0.68	Yes	Yes	Non	Non	Non	Non	Yes	Yes	Yes	Non	Non
CTD-3023J11.2	DHX34 (-2264)	chr19	47849964	47850584	lincRNA	0.079896	0.0407854	0.0471764	0.4	0	Yes	Yes	Yes	Non	Non	Non	Yes	Yes	Yes	Non	Non
NAPA-AS1	KPTN (-8675), NAPA (+22319)	chr19	47987538	48004854	antisense	0.299396	4.88498e-15	9.08818e-15	2.85	1.28	Yes	Yes	Yes	Non	Yes	Non	Yes	Yes	Yes	Non	Non
CTC-241F20.3	ZNF114 (-14308), CARD8 (-7090)	chr19	48758931	48761456	antisense	0.545504	0	0	0.31	0.64	Yes	Yes	Non	Non	Yes	Non	Yes	Yes	Yes	Non	Non
CTC-273B12.8	CYTH2 (+11872), LMTK3 (+32109)	chr19	48983103	48985571	lincRNA	0.598051	0	0	8.53	4.05	Non	Non	Non	Non	Yes	Yes	Non	Non	Non	Non	Non
AC010524.2	CCDC155 (-9825), DKKL1 (+14608)	chr19	49871961	49891338	antisense	0.572162	0	0	0.08	0.03	Non	Non	Yes	Non	Non	Non	Non	Non	Non	Non	Non
PTOV1-AS1	PTOV1 (-6002), MED25 (+26878)	chr19	50341895	50354933	antisense	0.482215	0	0	2.86	1.74	Yes	Non	Non	Non	Yes	Non	Yes	Yes	Yes	Non	Non
AC018766.5	PTOV1 (+6970), PNKP (+9436)	chr19	50360226	50362546	antisense	0.657821	0	0	3.54	5.64	Non	Non	Non	Non	Yes	Yes	Non	Non	Non	Non	Non
AC018766.4	PNKP (+7367), PTOV1 (+9039)	chr19	50363138	50363771	antisense	0.597832	0	0	2.62	4.62	Non	Non	Non	Non	Yes	Yes	Yes	Non	Non	Non	Non
CTD-2545M3.8	C19orf63 (+10745), JOSD2 (+23864)	chr19	50990066	50990895	lincRNA	0.25285	5.00355e-11	8.25211e-11	0.2	0.15	Non	Non	Yes	Non	Yes	Non	Non	Non	Non	Yes	Non
AC018755.15	FLJ30403 (+2671), ZNF175 (+20431)	chr19	52094162	52095761	antisense	0.756405	0	0	0	0.28	Non	Non	Non	Non	Yes	Non	Yes	Yes	Yes	Yes	Non
CTC-429C10.4	ZNF350 (+21576), ZNF613 (+37815)	chr19	52452386	52484620	antisense	0.645922	0	0	0	0.05	Non	Non	Non	Non	Yes	Non	Non	Non	Non	Yes	Yes
CTC-471J1.2	ZNF432 (-12276), ZNF841 (+34669)	chr19	52561742	52566956	sense_overlapping	0.72495	0	0	0	0.79	Non	Non	Non	Non	Yes	Yes	Non	Non	Non	Yes	Yes
CTD-3018O17.3	ZNF528 (-4564)	chr19	52892094	52901019	processed_transcript	0.782596	0	0	0	0.28	Non	Non	Non	Non	Non	Non	Yes	Yes	Yes	Yes	Non
CTD-3099C6.11	ZNF701 (+27629), ZNF83 (+40098)	chr19	53100951	53102140	sense_intronic	0.560166	0	0	0.19	0.68	Yes	Non	Non	Non	Yes	Non	Yes	Yes	Yes	Yes	Non
CTD-3099C6.9	ZNF83 (-13469), ZNF611 (+83194)	chr19	53153689	53156537	sense_intronic	0.703367	0	0	1.04	4.75	Yes	Non	Non	Non	Yes	Non	Non	Non	Non	Non	Non
CTD-2331H12.6	ZNF320 (-27987), ZNF816 (+43578)	chr19	53418448	53426723	lincRNA	0.62517	0	0	0	1.24	Yes	Non	Non	Non	Non	Non	Yes	Yes	Yes	Non	Non
CTD-2620I22.1	AK127846 (-38665), ZNF816 (-5936)	chr19	53459293	53484907	processed_transcript	0.474053	0	0	0	0.49	Non	Non	Non	Non	Non	Non	Non	Non	Non	Yes	Non
CTD-2620I22.7	ZNF415 (-2209)	chr19	53638189	53638575	lincRNA	0.561907	0	0	0	0.63	Non	Non	Non	Non	Non	Non	Yes	Yes	Non	Yes	Non
CTD-2245F17.2	ZNF347 (-3926)	chr19	53665680	53666816	antisense	0.379537	0	0	0	0.27	Non	Non	Non	Non	Non	Non	Yes	Yes	Yes	Yes	Non
CTD-2245F17.3	ZNF665 (-10697), ZNF677 (+50795)	chr19	53700363	53714268	lincRNA	0.581951	0	0	1.81	1.24	Yes	Non	Non	Non	Non	Non	Yes	Yes	Yes	Yes	Yes
CTD-3093M3.1	MBOAT7 (-4329), TSEN34 (+2958)	chr19	54697730	54698394	lincRNA	0.668488	0	0	0	1.09	Yes	Yes	Non	Non	Yes	Yes	Yes	Yes	Yes	Non	Non
CTD-2587H19.1	LILRA4 (-13521), LAIR1 (+12779)	chr19	54862990	54864894	lincRNA	0.865542	0	0	0	0	Non	Non	Non	Yes	Non	Non	Non	Non	Non	Yes	Non
AC008746.12	LENG8 (-9961), TTYH1 (+23499)	chr19	54949846	54950362	lincRNA	0.588818	0	0	0	0.56	Yes	Non	Non	Non	Yes	Non	Non	Non	Non	Non	Non
LENG8-AS1	LENG8 (-1958)	chr19	54955990	54960223	antisense	0.750622	0	0	1.24	0.98	Yes	Yes	Non	Non	Yes	Yes	Yes	Yes	Yes	Non	Non
CTD-2537I9.12	EPN1 (-8317), U2AF2 (+14258)	chr19	56173266	56186081	antisense	0.34882	0	0	1.1	7.66	Yes	Yes	Non	Non	Yes	Yes	Yes	Yes	Yes	Non	Non
AC006116.24	ZNF542 (+8873), ZNF582 (+16526)	chr19	56888072	56888653	sense_intronic	0.779983	0	0	0	2.49	Non	Non	Non	Non	Yes	Non	Non	Non	Non	Yes	Non
ZNF582-AS1	ZNF582 (-2894)	chr19	56905024	56910541	processed_transcript	0.769033	0	0	0	0.18	Yes	Non	Non	Non	Non	Non	Yes	Yes	Non	Yes	Non
AC004696.2	ZNF471 (-18885), ZNF667 (-11557)	chr19	56988618	57012035	lincRNA	0.915295	0	0	0	0.44	Yes	Non	Yes	Non	Non	Non	Yes	Yes	Non	Yes	Yes
CTC-444N24.8	ZNF460 (-18439), ZNF805 (+21361)	chr19	57772721	57774106	lincRNA	0.0554147	0.156281	0.171796	0.36	1.05	Non	Non	Non	Non	Yes	Non	Non	Non	Non	Non	Non
CTC-444N24.6	ZNF460 (-6708), ZNF805 (+33092)	chr19	57778587	57791702	antisense	0.180219	3.39839e-06	4.71551e-06	0.17	0.13	Yes	Yes	Non	Non	Yes	Yes	Yes	Yes	Yes	Non	Yes
CTC-444N24.11	ZNF543 (-14064), ZNF460 (+25948)	chr19	57815672	57819930	lincRNA	0.367149	0	0	0.75	3.81	Yes	Non	Non	Non	Yes	Non	Yes	Yes	Non	Non	Yes
CTD-2583A14.8	ZNF587 (+17792), ZNF814 (+21469)	chr19	58378405	58379540	sense_intronic	0.88918	0	0	3.08	2.99	Non	Non	Non	Non	Yes	Non	Non	Non	Non	Yes	Yes
CTD-3138B18.5	ZNF8 (-10912), ZNF544 (+39336)	chr19	58768638	58790174	antisense	0.467548	0	0	2.15	2.13	Yes	Non	Non	Non	Yes	Non	Yes	Yes	Yes	Yes	Yes
CTD-3138B18.6	ZNF8 (-11792), ZNF544 (+38456)	chr19	58778000	58779051	sense_intronic	0.546675	0	0	0.22	0.88	Non	Non	Non	Non	Yes	Non	Non	Non	Non	Yes	Yes
ERVK3-1	ZSCAN22 (-16516), ZNF8 (+31551)	chr19	58816714	58827023	processed_transcript	0.545976	0	0	3.2	1.84	Yes	Non	Non	Non	Yes	Yes	Yes	Yes	Yes	Non	Yes
A1BG-AS1	A1BG (+2032), ZSCAN22 (+24448)	chr19	58859116	58866549	antisense	0.567375	0	0	6.75	2.16	Non	Non	Yes	Non	Yes	Non	Yes	Yes	Yes	Non	Non
CTD-2619J13.9	A1BG (-5302), ZNF497 (+4047)	chr19	58869364	58870969	antisense	0.725977	0	0	1.88	0.68	Yes	Yes	Yes	Non	Non	Non	Yes	Yes	Yes	Yes	Non
CTD-2619J13.3	ZNF497 (-1740)	chr19	58873950	58877958	antisense	0.694831	0	0	1.03	0.07	Yes	Yes	Yes	Non	Non	Non	Yes	Yes	Yes	Non	Non
CTD-2619J13.13	ZNF584 (-8246), RPS5 (+13181)	chr19	58911587	58912046	lincRNA	0.220817	1.09322e-08	1.67241e-08	0.54	0.53	Yes	Non	Non	Non	Yes	Non	Yes	Yes	Yes	Non	Non
CTD-2619J13.14	ZNF584 (-2335)	chr19	58915604	58919851	lincRNA	0.492201	0	0	2.74	1.2	Yes	Yes	Non	Non	Yes	Non	Yes	Yes	Yes	Non	Non
CTD-2619J13.16	ZNF584 (+10239), ZNF132 (+21287)	chr19	58929926	58930677	lincRNA	0.567669	0	0	1.24	0.78	Non	Non	Non	Non	Yes	Yes	Non	Non	Non	Yes	Yes
CTD-2619J13.17	ZNF132 (+10332), ZNF584 (+21194)	chr19	58939998	58942515	lincRNA	0.908006	0	0	0.49	0.79	Yes	Non	Non	Non	Yes	Non	Yes	Non	Non	Yes	Non
AC016629.8	UBE2M (-7987), MZF1 (+6612)	chr19	59070495	59086164	antisense	0.616677	0	0	4.48	0.81	Yes	Non	Non	Non	Yes	Non	Yes	Yes	Yes	Non	Non
RP5-1103G7.4	NRSN2 (-12458), SOX12 (+8673)	chr20	300956	328868	antisense	0.533653	0	0	5.07	1.32	Yes	Non	Non	Non	Non	Non	Yes	Yes	Yes	Yes	Non
RP11-276A18.2	FAM110A (+17580), ANGPT4 (+65024)	chr20	825766	838106	processed_transcript	0.524085	0	0	0.34	0.14	Yes	Yes	Non	Non	Yes	Yes	Yes	Yes	Yes	Non	Non
SDCBP2-AS1	SDCBP2 (-25933), FKBP1A (+41370)	chr20	1306064	1358827	lincRNA	0.0534784	0.171286	0.187991	0.45	1.81	Yes	Non	Non	Non	Yes	Non	Yes	Yes	Yes	Non	Non
RP11-314N13.3	SDCBP2 (-36234), FKBP1A (+31069)	chr20	1342265	1343229	antisense	0.27755	4.55858e-13	7.97315e-13	0	0.7	Non	Non	Non	Non	Yes	Non	Non	Non	Non	Non	Non
RP11-128M1.1	TGM3 (-85783), STK35 (+108302)	chr20	2187862	2193797	lincRNA	0.461083	0	0	0.45	0.09	Non	Non	Yes	Non	Non	Non	Yes	Yes	Yes	Non	Non
RP11-119B16.2	PANK2 (-542)	chr20	3868885	3869515	antisense	0.321899	0	0	1.2	0.82	Yes	Yes	Non	Non	Yes	Non	Yes	Yes	Yes	Non	Non
LINC00654	PROKR2 (-186017), GPCPD1 (+110632)	chr20	5476821	5485259	lincRNA	0.0788464	0.0435136	0.0502263	0	0.01	Non	Non	Yes	Non	Non	Non	Yes	Non	Non	Non	Non
RP4-568F9.3	ZNF133 (+25961), DZANK1 (+152747)	chr20	18294408	18295755	antisense	0.207939	7.67802e-08	1.14174e-07	0	0	Yes	Non	Non	Non	Yes	Yes	Yes	Yes	Non	Yes	Non
RP1-122P22.2	RIN2 (-102830), SLC24A3 (+571045)	chr20	19738351	19790319	lincRNA	0.50722	0	0	0.79	0	Yes	Yes	Yes	Non	Non	Non	Yes	Yes	Yes	Non	Non
RP4-694B14.5	NANP (-27047), ZNF337 (+45774)	chr20	25604680	25658710	antisense	0.610605	0	0	0.41	0.53	Yes	Yes	Non	Non	Non	Non	Yes	Yes	Yes	Non	Non
RP13-401N8.1	ZNF337 (-55156)	chr20	25731853	25733397	antisense	0.234153	1.27601e-09	2.00914e-09	10.39	1.36	Non	Yes	Non	Non	Non	Non	Yes	Yes	Yes	Non	Non
RP3-410C9.1	ZNF337 (-522390)	chr20	26167555	26232162	lincRNA	-0.124978	0.00133907	0.00166686	57.92	8.78	Non	Non	Non	Non	Non	Non	Non	Non	Non	Non	Non
HM13-IT1	ID1 (-41662), HM13 (+49183)	chr20	30150968	30151879	sense_intronic	0.187428	1.33643e-06	1.89264e-06	0.69	0.54	Yes	Yes	Non	Non	Yes	Yes	Yes	Yes	Yes	Non	Non
RP5-1184F4.5	ASXL1 (+93337), C20orf203 (+200299)	chr20	31037557	31041410	antisense	0.412238	0	0	0.77	0	Non	Non	Non	Non	Yes	Yes	Non	Non	Non	Non	Non
RP5-1085F17.3	MAPRE1 (+38003), SUN5 (+146537)	chr20	31444847	31446557	lincRNA	-0.0902066	0.0208482	0.0245704	0.43	2.6	Yes	Non	Non	Non	Yes	Non	Yes	Non	Non	Non	Non
RP5-1125A11.1	RALY (-4948)	chr20	32570857	32582163	lincRNA	0.344196	0	0	1.33	1.16	Yes	Yes	Non	Non	Yes	Non	Yes	Yes	Yes	Non	Non
RP1-64K7.4	EIF2S2 (+30731), RALY (+87896)	chr20	32668954	32669754	antisense	0.307972	6.66134e-16	1.27293e-15	1.07	3.57	Yes	Non	Non	Non	Yes	Yes	Yes	Non	Non	Non	Non
MMP24-AS1	MMP24 (+20745), EIF6 (+37222)	chr20	33804633	33865934	antisense	0.619453	0	0	9.26	30.33	Yes	Non	Non	Non	Yes	Yes	Yes	Yes	Yes	Non	Non
RP4-614O4.11	EIF6 (+10739), MMP24 (+47228)	chr20	33855687	33867846	antisense	0.28637	7.54952e-14	1.34792e-13	2.37	2.79	Yes	Yes	Non	Non	Yes	Yes	Yes	Yes	Yes	Non	Non
LINC00657	EPB41L1 (-106449), SCAND1 (-93665)	chr20	34633543	34638882	lincRNA	0.464463	0	0	8.19	3.18	Yes	Yes	Non	Non	Yes	Non	Yes	Yes	Yes	Non	Non
RP4-564F22.2	RALGAPB (-44871), LBP (+81730)	chr20	37049234	37063996	lincRNA	0.106951	0.00610778	0.00740484	3.38	6.66	Yes	Yes	Yes	Non	Yes	Yes	Yes	Yes	Yes	Non	Non
SNORA71B	RALGAPB (-47576), LBP (+79025)	chr20	37053842	37053978	non_coding	0.408922	0	0	0.91	3.55	Non	Non	Non	Non	Yes	Yes	Yes	Non	Non	Non	Non
SNORA71A	RALGAPB (-45469), LBP (+81132)	chr20	37055948	37056086	processed_transcript	0.197561	3.38351e-07	4.90038e-07	5.35	44.8	Non	Non	Non	Non	Yes	Yes	Yes	Yes	Non	Non	Non
SNHG11	RALGAPB (-24094), LBP (+102507)	chr20	37075220	37079564	lincRNA	0.500269	0	0	2.8	1.36	Yes	Non	Non	Non	Yes	Non	Yes	Yes	Yes	Non	Non
RP4-616B8.4	DHX35 (-320)	chr20	37590567	37590754	antisense	0.230427	2.35663e-09	3.68735e-09	1.32	1.29	Yes	Non	Non	Non	Yes	Non	Yes	Yes	Yes	Non	Non
RP1-269M15.3	SRSF6 (-262068), PTPRT (-5879)	chr20	41818861	41830011	antisense	0.869544	0	0	0	0	Non	Non	Yes	Non	Non	Non	Non	Non	Yes	Yes	Non
RP5-995J12.2	JPH2 (-30915), FITM2 (+92756)	chr20	42839599	42854667	lincRNA	0.399609	0	0	1.97	0.24	Yes	Yes	Non	Non	Yes	Yes	Yes	Yes	Yes	Non	Non
RP11-445H22.4	KCNK15 (-25391), WISP2 (+5212)	chr20	43323532	43374662	antisense	0.650595	0	0	2.03	0	Non	Yes	Yes	Non	Non	Non	Yes	Yes	Yes	Non	Non
RP3-461P17.10	WFDC2 (-21882), PIGT (+31805)	chr20	44076041	44076982	lincRNA	0.402285	0	0	0	0	Non	Yes	Yes	Non	Non	Non	Non	Non	Yes	Non	Non
RP11-465L10.7	SLC12A5 (+3097), NCOA5 (+65154)	chr20	44650414	44656438	processed_transcript	0.559868	0	0	13.7	0.95	Non	Non	Yes	Non	Non	Non	Yes	Yes	Yes	Non	Non
RP11-347D21.3	SULF2 (-198552), PREX1 (+831060)	chr20	46609231	46617488	lincRNA	0.422125	0	0	0.86	0	Non	Yes	Non	Non	Non	Non	Non	Non	Yes	Yes	Yes
ZNFX1-AS1	ZNFX1 (-5500), KCNB1 (+198927)	chr20	47894714	47905797	antisense	0.0670044	0.0863812	0.097294	174.65	113.69	Yes	Yes	Non	Non	Yes	Yes	Yes	Yes	Yes	Yes	Yes
RP4-791K14.2	ZNFX1 (-87603), KCNB1 (+116824)	chr20	47980422	47984296	sense_overlapping	0.889769	0	0	0.22	0	Non	Non	Yes	Non	Non	Non	Yes	Non	Non	Non	Non
RP11-290F20.3	PTPN1 (-236714), CEBPB (+83057)	chr20	48884022	48896332	lincRNA	0.551804	0	0	0	0.35	Yes	Non	Non	Non	Non	Non	Yes	Non	Non	Non	Non
RP11-290F20.1	PTPN1 (-206533), CEBPB (+113238)	chr20	48909256	48931459	lincRNA	0.476604	0	0	0.95	0.23	Yes	Yes	Non	Non	Non	Non	Yes	Non	Non	Non	Non
RP5-914P20.5	ADNP (-6891), DPM1 (+20642)	chr20	49547520	49561316	antisense	0.462831	0	0	1.36	1.5	Yes	Yes	Non	Non	Yes	Yes	Yes	Yes	Yes	Non	Non
RP4-724E16.2	ZNF217 (+19129), TSHZ2 (+591632)	chr20	52169308	52191847	antisense	0.774538	0	0	2.34	0.4	Non	Non	Non	Non	Non	Non	Non	Non	Non	Non	Non
RP11-261P9.4	GNAS (-128525), NPEPL1 (+18408)	chr20	57285850	57286689	sense_intronic	0.609662	0	0	1.71	0.08	Non	Non	Yes	Non	Non	Yes	Non	Non	Non	Non	Non
RP1-309F20.3	TH1L (-105088), GNAS (+23187)	chr20	57438582	57463864	antisense	0.331053	0	0	0.24	0.09	Yes	Yes	Yes	Non	Non	Non	Yes	Yes	Yes	Non	Non
RP11-157P1.4	ADRM1 (+2907), LAMA5 (+61434)	chr20	60880487	60881381	antisense	0.582307	0	0	2.21	2.08	Yes	Yes	Non	Non	Yes	Yes	Yes	Yes	Yes	Non	Non
OGFR-AS1	OGFR (-1718)	chr20	61431978	61436939	antisense	0.486572	0	0	2.21	0.14	Yes	Non	Non	Non	Yes	Yes	Yes	Yes	Yes	Non	Non
HAR1B	BIRC7 (-136886), BHLHE23 (-92003)	chr20	61727149	61733631	lincRNA	0.133906	0.000584656	0.000740871	3.88	0	Non	Non	Non	Non	Non	Non	Yes	Yes	Yes	Yes	Non
HAR1A	BIRC7 (-132629), BHLHE23 (-96260)	chr20	61733556	61735738	lincRNA	0.14216	0.000259492	0.000334537	0.61	0.08	Non	Non	Non	Non	Non	Non	Yes	Yes	Yes	Yes	Non
CTD-3184A7.4	GMEB2 (-997)	chr20	62258579	62260177	antisense	0.454948	0	0	10.45	1.69	Yes	Yes	Non	Non	Non	Non	Yes	Yes	Yes	Non	Non
RP13-152O15.5	TCEA2 (-143)	chr20	62688155	62688437	antisense	0.326671	0	0	0	0	Non	Non	Non	Non	Non	Non	Yes	Yes	Yes	Non	Non
AP001347.6	LIPI (+120989), POTED (+475767)	chr21	15399741	15516789	processed_transcript	0.293195	1.79856e-14	3.28818e-14	0	0.25	Yes	Non	Non	Non	Non	Non	Yes	Yes	Yes	Non	Non
AF127936.5	SAMSN1 (-216057), NRIP1 (+302405)	chr21	16134030	16135411	lincRNA	0.705113	0	0	0	0	Non	Non	Yes	Non	Non	Non	Non	Non	Non	Non	Non
AF127936.7	SAMSN1 (-305248), NRIP1 (+213214)	chr21	16193528	16254296	lincRNA	0.691204	0	0	0.91	0.36	Non	Non	Non	Non	Non	Non	Yes	Non	Non	Non	Non
MIR155HG	MRPL39 (+38951)	chr21	26934220	26947480	lincRNA	0.25191	5.92661e-11	9.75688e-11	0	0.24	Non	Non	Non	Non	Yes	Non	Yes	Yes	Yes	Non	Non
AP000251.2	TIAM1 (-878)	chr21	32931536	32932800	lincRNA	0.420674	0	0	1.46	1.15	Yes	Non	Yes	Non	Non	Non	Yes	Yes	Yes	Non	Non
AP000295.7	IFNAR1 (-59843), IFNAR2 (+35140)	chr21	34636177	34638565	lincRNA	0.627394	0	0	1.13	1.22	Yes	Non	Non	Non	Yes	Non	Yes	Yes	Yes	Non	Non
AP000304.2	DONSON (+20009), SON (+25908)	chr21	34931847	34950669	processed_transcript	0.452211	0	0	0	2.98	Yes	Non	Non	Non	Yes	Yes	Non	Non	Non	Non	Non
LINC00649	SLC5A3 (-126908), ITSN1 (+304131)	chr21	35287837	35349992	antisense	0.149887	0.000116465	0.000151786	0.02	1.13	Yes	Non	Yes	Non	Yes	Yes	Yes	Yes	Yes	Non	Non
LINC00160	CLIC6 (+61103), RUNX1-IT1 (+308932)	chr21	36096104	36109478	lincRNA	0.450882	0	0	0.71	0	Yes	Yes	Yes	Non	Yes	Non	Yes	Non	Non	Non	Non
AP000330.8	CLIC6 (+95930), RUNX1-IT1 (+274105)	chr21	36118053	36157183	antisense	0.407563	0	0	0	0.02	Yes	Yes	Yes	Non	Yes	Non	Yes	Non	Non	Non	Non
AF015262.2	CBR1 (-932058), RUNX1 (-88632)	chr21	36508934	36511519	lincRNA	0.225097	5.56683e-09	8.58311e-09	0	0.14	Yes	Non	Non	Non	Yes	Non	Yes	Yes	Non	Yes	Non
AP000688.8	RUNX1 (-957172), CBR1 (-63518)	chr21	37377635	37379899	lincRNA	0.332304	0	0	0	0	Yes	Non	Yes	Non	Non	Non	Yes	Non	Non	Non	Non
CBR3-AS1	DOPEY2 (-20504), CBR3 (+9072)	chr21	37504064	37528605	lincRNA	0.680871	0	0	1.16	0.16	Yes	Yes	Non	Non	Non	Non	Yes	Yes	Yes	Non	Non
AP000695.6	CLDN14 (+10712), CHAF1B (+70324)	chr21	37802657	37853368	antisense	0.396061	0	0	0.28	0.27	Yes	Non	Non	Non	Yes	Non	Yes	Yes	Yes	Non	Non
AP000696.2	CLDN14 (-168430), SIM2 (-64836)	chr21	38004978	38009331	lincRNA	0.736144	0	0	0	0	Non	Non	Yes	Non	Non	Non	Non	Non	Yes	Non	Non
AP000704.5	HLCS (+11794), SIM2 (+269479)	chr21	38338811	38344128	lincRNA	0.347771	0	0	0.73	0.57	Yes	Yes	Non	Non	Yes	Non	Yes	Yes	Yes	Non	Non
AP001432.14	DSCR3 (+37951), TTC3 (+156311)	chr21	38593719	38610045	lincRNA	0.405881	0	0	0.72	0.57	Yes	Yes	Non	Non	Yes	Yes	Yes	Yes	Yes	Non	Non
AP001434.2	DSCR4 (-116177), KCNJ15 (-34798)	chr21	39609138	39610123	lincRNA	0.658608	0	0	0	0	Yes	Yes	Non	Non	Yes	Non	Yes	Yes	Yes	Non	Non
DSCAM-AS1	DSCAM (+462892), PCP4 (+516800)	chr21	41755009	41757285	antisense	0.307987	6.66134e-16	1.27293e-15	308.09	0.05	Non	Yes	Non	Non	Non	Yes	Yes	Yes	Yes	Non	Non
AP001610.5	MX1 (+16017), TMPRSS2 (+65997)	chr21	42813320	42814669	antisense	0.801293	0	0	0	0	Non	Non	Non	Non	Non	Non	Non	Non	Non	Non	Non
AP001626.1	PDE9A (-46583), SLC37A1 (+107537)	chr21	44019389	44035168	lincRNA	0.688356	0	0	0.42	0.22	Yes	Non	Yes	Yes	Non	Non	Yes	Yes	Yes	Non	Non
AP001631.9	U2AF1 (-33229), CRYAA (-28224)	chr21	44560632	44561202	antisense	0.316819	0	0	0	0	Non	Non	Non	Non	Non	Non	Non	Non	Non	Non	Non
AP001052.9	PDXK (+7881), CSTB (+49400)	chr21	45141572	45152146	processed_transcript	0.238026	6.66828e-10	1.05967e-09	1.72	0.22	Yes	Yes	Non	Non	Yes	Yes	Yes	Yes	Yes	Non	Non
AP001053.11	AGPAT3 (-56073), RRP1 (+19625)	chr21	45225638	45232448	antisense	0.392555	0	0	0.23	0.72	Yes	Non	Yes	Non	Yes	Non	Yes	Yes	Yes	Non	Non
AP001057.1	ICOSLG (+38958), C21orf33 (+68382)	chr21	45621172	45622579	antisense	0.445867	0	0	0.62	0	Non	Yes	Yes	Non	Non	Non	Yes	Yes	Yes	Non	Non
AP001058.3	ICOSLG (+33989), C21orf33 (+73351)	chr21	45626407	45627282	lincRNA	0.386384	0	0	1.33	0	Non	Yes	Yes	Non	Non	Non	Yes	Yes	Yes	Non	Non
AP001062.7	C21orf2 (+5860), PFKL (+33500)	chr21	45751116	45755734	processed_transcript	0.633554	0	0	3.46	1.54	Non	Non	Non	Non	Yes	Yes	Non	Non	Non	Non	Non
AP001065.2	LRRC3 (-35579), TRPM2 (+66330)	chr21	45834472	45845155	lincRNA	0.726944	0	0	0	0.57	Yes	Non	Non	Non	Yes	Non	Yes	Yes	Non	Yes	Non
ITGB2-AS1	ITGB2 (-4314)	chr21	46340965	46349593	antisense	0.639578	0	0	0.25	0.7	Yes	Non	Yes	Non	Non	Non	Yes	Yes	Yes	Non	Non
LINC00162	ADARB1 (-72611), C21orf67 (-62054)	chr21	46419121	46424642	lincRNA	0.354337	0	0	0	0.92	Yes	Non	Yes	Non	Non	Non	Yes	Yes	Non	Yes	Non
BX322557.10	POFUT2 (-1999)	chr21	46707966	46711653	lincRNA	0.405904	0	0	12.16	2.03	Yes	Yes	Yes	Non	Yes	Yes	Yes	Yes	Yes	Non	Non
LINC00205	COL18A1 (-160190), POFUT2 (-7423)	chr21	46713199	46717269	lincRNA	0.427444	0	0	7.88	1.67	Yes	Yes	Yes	Non	Yes	Non	Yes	Yes	Yes	Non	Non
MCM3AP-AS1	LSS (-15479), MCM3AP (+41019)	chr21	47649130	47679304	antisense	0.599511	0	0	2.22	1.11	Yes	Yes	Non	Non	Yes	Yes	Yes	Yes	Yes	Non	Non
AP001469.9	LSS (-24017), MCM3AP (+32481)	chr21	47671462	47674047	processed_transcript	0.376204	0	0	1.56	0.23	Non	Non	Non	Non	Yes	Yes	Non	Non	Non	Non	Non
CECR7	GAB4 (-39459), IL17RA (-37280)	chr22	17517459	17539682	lincRNA	0.316468	0	0	0.04	1.59	Yes	Non	Non	Non	Yes	Non	Yes	Yes	Yes	Yes	Non
XXbac-B476C20.9	PEX26 (-758)	chr22	18559292	18560563	antisense	0.418874	0	0	0.31	0.42	Yes	Yes	Non	Non	Yes	Yes	Yes	Yes	Yes	Non	Non
AC006547.13	ARVCF (-49965), DGCR8 (-13481)	chr22	20050502	20058045	antisense	0.387784	0	0	0.5	0.66	Non	Non	Non	Non	Yes	Non	Non	Non	Non	Non	Non
XXbac-B135H6.15	LZTR1 (-21385), CRKL (+43459)	chr22	21311379	21318967	lincRNA	0.385478	0	0	1.08	0	Yes	Non	Non	Non	Yes	Yes	Yes	Yes	Yes	Non	Non
THAP7-AS1	THAP7 (-3999)	chr22	21356174	21364631	antisense	0.51471	0	0	1.38	1.34	Yes	Yes	Non	Non	Yes	Non	Yes	Yes	Yes	Non	Non
AP000346.2	RGL4 (-55362), IGLL1 (-55104)	chr22	23974070	23981128	processed_transcript	0.686014	0	0	0	0.83	Non	Non	Yes	Non	Non	Non	Non	Non	Non	Non	Non
KB-318B8.7	SUSD2 (-78960), CABIN1 (+90719)	chr22	24497651	24499317	sense_intronic	0.431218	0	0	1.77	1.82	Non	Non	Non	Non	Yes	Non	Non	Non	Non	Non	Non
CTA-221G9.11	TMEM211 (-168219), CRYBB3 (-92292)	chr22	25498406	25508659	antisense	0.325385	0	0	0	0.51	Yes	Yes	Non	Non	Yes	Non	Yes	Yes	Yes	Non	Non
CTA-445C9.14	TFIP11 (-1081)	chr22	26908502	26910534	antisense	0.453137	0	0	1.7	0.38	Yes	Yes	Non	Non	Yes	Yes	Yes	Yes	Yes	Non	Non
CTA-445C9.15	TFIP11 (-11038), TPST2 (+66614)	chr22	26917948	26921002	lincRNA	0.6748	0	0	0.08	1.11	Non	Non	Non	Non	Yes	Non	Non	Non	Non	Non	Non
MIAT	CRYBA4 (+39487)	chr22	27042391	27072438	lincRNA	0.182941	2.39923e-06	3.36309e-06	0.05	0.09	Non	Non	Yes	Non	Non	Non	Yes	Yes	Yes	Non	Non
CTA-211A9.5	CRYBA4 (+104522)	chr22	27068729	27176170	lincRNA	0.1261	0.00121008	0.0015104	0.7	0.63	Yes	Yes	Yes	Non	Yes	Non	Yes	Yes	Yes	Non	Non
TTC28-AS1	PITPNB (-44711), TTC28 (+715887)	chr22	28315363	28404569	lincRNA	0.398049	0	0	0.63	0.24	Yes	Yes	Non	Non	Yes	Non	Yes	Yes	Yes	Non	Non
CTA-292E10.6	ZNRF3 (-59146), XBP1 (-24049)	chr22	29196670	29244547	antisense	0.531064	0	0	2.18	0.23	Yes	Yes	Non	Non	Yes	Yes	Yes	Yes	Yes	Non	Non
CTA-984G1.5	RHBDD3 (+6462), EMID1 (+55499)	chr22	29656877	29658026	antisense	0.488357	0	0	2.24	0.13	Non	Non	Yes	Non	Yes	Non	Yes	Yes	Non	Non	Non
MORC2-AS1	MORC2 (+40822), OSBP2 (+232572)	chr22	31318294	31328436	antisense	0.497674	0	0	1.54	1.09	Non	Non	Non	Non	Yes	Yes	Yes	Non	Non	Non	Non
TUG1	SMTN (-108099), MORC2 (-6560)	chr22	31366662	31374831	lincRNA	0.470613	0	0	62.11	26.66	Yes	Yes	Non	Non	Yes	Yes	Yes	Yes	Yes	Yes	Yes
RP3-412A9.10	SELM (+4249), SMTN (+20456)	chr22	31497861	31500743	processed_transcript	0.700843	0	0	0.48	2.12	Yes	Non	Non	Non	Yes	Yes	Yes	Yes	Non	Non	Non
RP11-247I13.7	DRG1 (+38889), EIF4ENIF1 (+51119)	chr22	31832962	31835893	processed_transcript	0.648714	0	0	1.48	2.03	Yes	Non	Non	Non	Yes	Yes	Yes	Non	Non	Non	Non
RP1-90G24.6	RFPL3 (-79582), SLC5A4 (-19972)	chr22	32669406	32673173	lincRNA	0.229076	2.93636e-09	4.571e-09	0	0	Non	Non	Yes	Non	Non	Non	Non	Non	Non	Non	Non
LL22NC03-104C7.1	TIMP3 (-217064), FBXO7 (+109031)	chr22	32979285	32980190	antisense	0.310099	4.44089e-16	8.50397e-16	0.27	0	Non	Yes	Yes	Non	Non	Non	Non	Non	Non	Yes	Non
RP1-5O6.6	MAFF (+8418), TMEM184B (+50710)	chr22	38616981	38618939	processed_transcript	0.395658	0	0	1.88	0.74	Yes	Yes	Non	Non	Yes	Non	Yes	Non	Non	Non	Non
RP3-508I15.9	TOMM22 (-7247), CBY1 (+18049)	chr22	39063589	39077825	antisense	0.308735	4.44089e-16	8.50397e-16	0.13	1.16	Yes	Non	Non	Non	Yes	Non	Yes	Yes	Yes	Non	Non
RP3-508I15.19	SUN2 (+19159), GTPBP1 (+31058)	chr22	39130734	39134995	processed_transcript	0.337353	0	0	1.47	1.44	Non	Non	Non	Non	Yes	Yes	Non	Non	Non	Non	Non
RP1-85F18.5	L3MBTL2 (-19286), EP300 (+93413)	chr22	41570594	41593460	lincRNA	0.342759	0	0	0	1.16	Non	Non	Non	Non	Yes	Non	Yes	Yes	Yes	Non	Non
RP5-821D11.7	SREBF2 (-162)	chr22	42227218	42230669	lincRNA	0.391851	0	0	0.9	1.18	Yes	Non	Non	Non	Yes	Non	Yes	Yes	Yes	Non	Non
CTA-250D10.23	SHISA8 (-7894), TNFRSF13C (+4256)	chr22	42318026	42319104	lincRNA	0.924438	0	0	0	0.04	Non	Non	Yes	Non	Non	Non	Yes	Yes	Yes	Non	Non
RP4-669P10.16	CYP2D6 (-7307), CYP2D7P1 (+6385)	chr22	42532441	42535938	sense_intronic	0.298484	5.77316e-15	1.07188e-14	0.28	0	Non	Non	Non	Non	Yes	Non	Non	Non	Non	Non	Non
Z83851.4	TCF20 (-61264), NFAM1 (+155692)	chr22	42672360	42673057	lincRNA	0.527987	0	0	3.39	4.71	Yes	Non	Yes	Non	Yes	Non	Yes	Yes	Non	Non	Non
Z83851.1	TCF20 (-151379), NFAM1 (+65577)	chr22	42760405	42765242	lincRNA	0.742014	0	0	0.78	0.42	Yes	Non	Yes	Non	Non	Non	Yes	Yes	Yes	Non	Non
CTA-126B4.7	NFAM1 (-9714), RRP7A (+77714)	chr22	42834028	42842201	lincRNA	0.557418	0	0	0	0.08	Yes	Non	Non	Non	Non	Non	Yes	Yes	Yes	Non	Non
CTA-217C2.1	PHF21B (-138877), NUP50 (-15040)	chr22	45529709	45559662	lincRNA	0.507696	0	0	1.74	3.87	Yes	Non	Non	Non	Yes	Non	Yes	Yes	Yes	Non	Non
WI2-85898F10.1	WNT7B (+95255), ATXN10 (+210075)	chr22	46271878	46283628	lincRNA	0.501649	0	0	0.31	0	Non	Yes	Yes	Non	Yes	Non	Yes	Non	Non	Non	Non
CITF22-92A6.1	PPARA (-136067), WNT7B (-37424)	chr22	46409485	46411378	processed_transcript	0.12773	0.00104292	0.0013077	1.43	0.2	Yes	Yes	Non	Non	Non	Non	Yes	Yes	Yes	Yes	Non
RP11-398F12.1	PPARA (-108060), WNT7B (-65431)	chr22	46436145	46440733	lincRNA	0.0974227	0.0125454	0.0149846	0	0.17	Yes	Non	Non	Non	Yes	Non	Yes	Yes	Non	Non	Non
RP6-109B7.3	PPARA (-95162), WNT7B (-78329)	chr22	46449584	46453090	processed_transcript	0.162719	2.81887e-05	3.76855e-05	3.2	16.66	Yes	Yes	Non	Non	Yes	Non	Yes	Yes	Yes	Non	Non
RP3-439F8.1	GRAMD4 (-81906), CELSR1 (-7675)	chr22	46937391	46944093	antisense	0.667556	0	0	1.42	0.28	Yes	Yes	Yes	Non	Yes	Non	Yes	Yes	Yes	Non	Non
CTA-29F11.1	TBC1D22A (-393)	chr22	47157790	47158460	antisense	0.450838	0	0	5.88	3.39	Yes	Yes	Non	Non	Yes	Non	Yes	Yes	Yes	Non	Non
CTA-384D8.31	ODF3B (-14454), CPT1B (+31432)	chr22	50984843	50986081	antisense	0.4242	0	0	0	0.31	Yes	Non	Yes	Non	Non	Non	Yes	Non	Non	Non	Non
CTA-384D8.20	CPT1B (-4986), CHKB (-452)	chr22	51021454	51022306	antisense	0.244554	2.17645e-10	3.52391e-10	1.28	1.92	Yes	Non	Non	Non	Yes	Non	Yes	Yes	Yes	Non	Non
RP11-733O18.1	NLGN4X (+538802)	chrX	5571461	5644346	lincRNA	0.0346169	0.376049	0.399162	0	4.26	Yes	Non	Non	Non	Yes	Non	Yes	Yes	Non	Yes	Non
GS1-526D21.5	OFD1 (+32919), GPM6B (+49563)	chrX	13785518	13785984	antisense	0.632795	0	0	0.6	0.94	Non	Non	Non	Non	Yes	Yes	Non	Non	Non	Non	Non
RP11-431J24.2	S100G (-488253), GRPR (+38604)	chrX	16171063	16188992	antisense	0.986465	0	0	0.17	0.07	Non	Non	Non	Non	Non	Non	Non	Non	Non	Non	Non
GS1-358P8.4	PDK3 (+82764), PCYT1B (+99347)	chrX	24563632	24568583	sense_overlapping	0.617573	0	0	2.74	2.03	Non	Non	Non	Non	Non	Non	Non	Non	Non	Non	Non
MID1IP1-AS1	MID1IP1 (+1293)	chrX	38660820	38663136	antisense	0.525365	0	0	7.11	2.36	Yes	Yes	Yes	Non	Yes	Non	Yes	Yes	Yes	Yes	Non
ZNF674-AS1	ZNF674 (-1407)	chrX	46404927	46407671	lincRNA	0.43241	0	0	1.36	0.96	Yes	Non	Yes	Non	Yes	Non	Yes	Yes	Yes	Non	Non
RP11-1148L6.5	WDR13 (-17027), RBM3 (+6112)	chrX	48438161	48439545	antisense	0.552884	0	0	6.57	4.94	Yes	Non	Non	Non	Yes	Yes	Yes	Yes	Yes	Yes	Non
AF238380.5	USP27X (-1602)	chrX	49641891	49643844	lincRNA	NA	NA	NA	1.22	0.18	Yes	Non	Yes	Non	Yes	Non	Yes	Yes	Yes	Yes	Non
RP13-188A5.1	KLF8 (-270741), RRAGB (+243971)	chrX	55934555	56041606	processed_transcript	0.352211	0	0	0.49	0.24	Yes	Yes	Yes	Non	Non	Non	Yes	Yes	Yes	Non	Non
RP11-622K12.1	UBQLN2 (+210226), SPIN3 (+221736)	chrX	56755691	56844813	lincRNA	0.135272	0.000512722	0.000650918	29.07	26.51	Yes	Non	Non	Non	Yes	Non	Yes	Yes	Yes	Non	Non
RP11-357C3.3	SPIN4 (-184157), ARHGEF9 (+250051)	chrX	62729821	62780929	processed_transcript	0.177989	4.50286e-06	6.22915e-06	3.26	4.2	Yes	Non	Non	Non	Yes	Non	Yes	Yes	Yes	Non	Non
DLG3-AS1	DLG3 (+9621), TEX11 (+454241)	chrX	69672807	69675844	antisense	0.405514	0	0	0	0	Yes	Yes	Non	Non	Yes	Non	Yes	Yes	Yes	Yes	Non
XIST	ZCCHC13 (-467488), CHIC1 (+273553)	chrX	73040485	73072588	lincRNA	0.290153	3.41949e-14	6.19796e-14	0	36.76	Yes	Non	Non	Non	Yes	Non	Yes	Yes	Yes	Non	Non
JPX	ZCCHC13 (-331774), CHIC1 (+409267)	chrX	73164176	73220326	lincRNA	0.228905	3.01902e-09	4.69701e-09	4.08	11.27	Yes	Yes	Non	Non	Yes	Non	Yes	Yes	Yes	Non	Non
RP13-216E22.4	ZCCHC13 (-354925), CHIC1 (+386116)	chrX	73168807	73169393	lincRNA	0.467033	0	0	1.09	1.07	Yes	Yes	Non	Non	Yes	Non	Yes	Yes	Yes	Non	Non
RP11-524D16__A.3	SRPX2 (+29489), SYTL4 (+57870)	chrX	99928326	99928978	antisense	0.89997	0	0	0.76	0.3	Non	Non	Yes	Non	Yes	Yes	Non	Non	Non	Non	Non
RP3-341D10.4	ARL13A (+36194), TRMT2B (+46214)	chrX	100258820	100262962	lincRNA	0.599924	0	0	0.57	0.38	Non	Non	Non	Non	Yes	Yes	Non	Non	Non	Non	Non
RP4-545K15.5	ARMCX3 (+5063), ARMCX2 (+31680)	chrX	100882857	100883508	sense_overlapping	0.598413	0	0	0.38	0.74	Yes	Non	Yes	Non	Yes	Yes	Yes	Yes	Yes	Non	Non
LL0XNC01-237H1.2	RAB40AL (-41986), BHLHB9 (+149307)	chrX	102139341	102161086	lincRNA	0.34719	0	0	2.28	1.27	Non	Non	Non	Non	Yes	Non	Non	Non	Non	Non	Non
LL0XNC01-250H12.3	RAB40A (+20569), NGFRAP1 (+121739)	chrX	102752450	102755245	antisense	0.609968	0	0	0	0	Non	Non	Non	Non	Non	Non	Non	Non	Non	Non	Non
ALG13-AS1	ALG13 (+27757), TRPC5 (+373901)	chrX	110949876	110954329	antisense	0.487857	0	0	0	0.5	Non	Non	Yes	Non	Yes	Non	Non	Non	Non	Non	Non
SLC25A5-AS1	SLC25A5 (-834)	chrX	118599996	118603061	lincRNA	0.178805	4.06362e-06	5.62719e-06	1.42	0.31	Yes	Non	Non	Non	Yes	Yes	Yes	Yes	Yes	Yes	Non
RP3-327A19.5	NKAP (+21722), AKAP14 (+26077)	chrX	119055223	119056803	antisense	0.28947	3.95239e-14	7.15443e-14	1.22	0.3	Non	Non	Non	Non	Yes	Non	Non	Non	Non	Non	Non
RP4-655L22.2	MCTS1 (+12312), C1GALT1C1 (+13949)	chrX	119745183	119754929	processed_transcript	0.272565	1.22391e-12	2.11375e-12	0	0.84	Yes	Non	Non	Non	Yes	Yes	Yes	Yes	Non	Non	Non
RP1-315G1.3	STAG2 (-338)	chrX	123093082	123095191	lincRNA	0.00035404	0.992779	0.99314	1.24	0.16	Yes	Yes	Non	Non	Yes	Non	Yes	Yes	Yes	Non	Non
RP11-453F18__B.1	MST4 (-256571), OR13H1 (+222626)	chrX	130836677	130964671	processed_transcript	0.288793	4.57412e-14	8.24182e-14	1.18	0.12	Non	Yes	Yes	Non	Non	Non	Yes	Non	Yes	Non	Non
RP5-842K24.2	RAP2C (-106843), MBNL3 (+115310)	chrX	131351174	131566890	antisense	0.484445	0	0	0.28	0.22	Yes	Yes	Yes	Non	Yes	Yes	Yes	Yes	Yes	Non	Non
AC004383.4	HPRT1 (+84839), PLAC1 (+113499)	chrX	133677366	133680662	lincRNA	0.249544	9.04641e-11	1.4813e-10	1.91	0.72	Yes	Non	Non	Yes	Yes	Non	Yes	Yes	Yes	Yes	Non
LINC00086	ZNF449 (+79079), MMGT1 (+498359)	chrX	134555867	134559682	lincRNA	0.0757581	0.0524476	0.0600088	0.68	0.5	Non	Non	Non	Non	Non	Non	Yes	Yes	Yes	Non	Non
AF011889.5	IDS (-2762)	chrX	148564620	148614672	processed_transcript	0.25709	2.31162e-11	3.84709e-11	0.44	0.23	Non	Non	Non	Non	Non	Yes	Non	Non	Non	Non	Non
LL0XNC01-37G1.1	ZFP92 (-62254), ZNF275 (+21914)	chrX	152617486	152625568	processed_transcript	0.628939	0	0	2.29	0.65	Non	Non	Non	Non	Yes	Non	Non	Non	Non	Yes	Non
U82695.10	ZFP92 (+6791), TREX2 (+21373)	chrX	152689209	152691934	lincRNA	0.785792	0	0	0	0.35	Non	Non	Yes	Non	Non	Non	Non	Non	Non	Yes	Non
RP11-66N11.8	FAM58A (-2669)	chrX	152864794	152869808	antisense	0.584576	0	0	5.01	0.25	Yes	Non	Non	Non	Yes	Non	Yes	Yes	Yes	Yes	Non
